# Supplementary material for: Digital economy and pollution reduction–Mechanism and regional heterogeneity
Source: PLoS One. 2023 Feb 10;18(2):e0277852. doi: 10.1371/journal.pone.0277852 (PMC9916565; doi:10.1371/journal.pone.0277852)
Supplement: S1 Data — (ZIP) [file pone.0277852.s001.zip]

Archive with 5 entries (5 files):
- data/All.xlsx
- data/central+eastern.xlsx
- data/first+second.xlsx
- data/northeastern+western.xlsx
- data/third+others.xlsx
