# Supplementary material for: Digital economy and pollution reduction–Mechanism and regional heterogeneity
Source: PLoS One. 2023 Feb 10;18(2):e0277852. doi: 10.1371/journal.pone.0277852 (PMC9916565; doi:10.1371/journal.pone.0277852)
Supplement: S1 Data — (ZIP) [file pone.0277852.s001.zip › data/All.xlsx]

## Sheet: Sheet1
Code	City	Year	Regional capital stock	Total population (10,000 people)	Personnel (10,000 people)	Proportion of employees in primary industry	Proportion of employees in the secondary industry	Proportion of employees in the tertiary industry	Number of people employed in primary industry	Number of people employed in the secondary industry	Number of employees in the tertiary industry	Land area (square kilometers)	Gross Regional Product (ten thousand Yuan)	Per capita gross regional product (yuan)	Proportion of primary industry in GDP	The proportion of the secondary industry in GDP	The proportion of the tertiary industry in GDP	Output value of primary industry	Output value of secondary industry	Output Value of Tertiary Industry	The loan balance of financial institutions at the end of the year (10,000 yuan)	Expenditure on science and technology (10,000 yuan)	Local general public budget expenditure (10,000 yuan)	Per capita road area	Local general public budget income (10,000 yuan)	The proportion of capital stock in GDP	Location entropy	Government scale	Investment in science and technology	Scale of financial institutions
610900	Ankang	2008	3.32779e+06	301.87	12.35	1.46	16.92	81.62	0.18031	2.08962	10.0801	23529	2336744	8802	27.3	32.53	40.17	637931	760143	938670	1388105	150176	581762	4.65	74885	1.42411	1.29067	0.0320467	0.25814	0.594034
610900	Ankang	2009	4628678	303.57	12.27	1.06	15.48	83.46	0.130062	1.8994	10.2405	23529	2749450	10341	23.85	34.61	41.54	655744	951585	1.14212e+06	3831291	188309	785702	4.64	97195	1.68349	1.33443	0.0353507	0.23967	1.39348
610900	Ankang	2010	6274809	304.35	12.87	1.01	16.47	82.52	0.129987	2.11969	10.6203	23536	3270630	12428	20.51	39.6	39.9	670806	1.29517e+06	1.30498e+06	4755392	225131	1101715	4.66	132272	1.91853	1.44143	0.0404424	0.204346	1.45397
610900	Ankang	2011	7877908	305.1	13.9	0.94	18.49	80.58	0.13066	2.57011	11.2006	23536	4071700	15477	17.68	44.98	37.34	719877	1.83145e+06	1.52037e+06	5673759	311900	1267000	4.64	173400	1.9348	1.42263	0.0425866	0.246172	1.39346
610900	Ankang	2012	9378754	306	14.8	0.34	20.76	78.9	0.05032	3.07248	11.6772	23536	4969080	18878	16.29	49	34.71	809463	2.43485e+06	1.72477e+06	6730940	461997	1622823	4.81	216591	1.88742	1.27922	0.0435877	0.284687	1.35456
610900	Ankang	2013	10832058	308.3	17.2	0.58	26.28	73.14	0.09976	4.52016	12.5801	23536	6045520	19628	14.98	53.16	31.86	905619	3.2138e+06	1.9261e+06	7903487	486953	1872089	5.05	253440	1.79175	1.12026	0.041922	0.260112	1.30733
610900	Ankang	2014	12632800	306.2	17.6259	0.38	25.68	73.94	0.0669784	4.52633	13.0326	23536	6894370	26117	13.49	55.12	31.39	930051	3.80018e+06	2.16414e+06	8845109	483045	2047359	5.01	280886	1.83234	1.04057	0.0407414	0.235936	1.28295
610900	Ankang	2015	15053972	304.8	18.0545	0.33	26.23	73.44	0.0595799	4.7357	13.2592	23536	7724590	29193	12.44	55.24	32.32	960939	4.26706e+06	2.49659e+06	10327096	536881	2246024	5.31	308395	1.94884	0.991826	0.0399238	0.239036	1.33691
610900	Ankang	2016	18231244	304	18.7663	0.27	26.85	72.89	0.050669	5.03875	13.6788	23536	8428616	31770	11.88	53.47	34.66	1.00132e+06	4.50678e+06	2.92136e+06	11723954	565252	2478005	4.85	301067	2.16302	1.01288	0.0357196	0.228108	1.39097
610900	Ankang	2017	22107756	305	19.7809	0.18	27.71	72.11	0.0356056	5.48129	14.264	23536	9746600	31956.1	10.735	54.1522	35.1128	1046300	5278000	3422300	13006976	605572	2744518	4.85	280210	2.26825	1.03049	0.0287495	0.220648	1.33451
340800	Anqing	2008	7.43348e+06	613.89	416.8	0.488724	0.229607	0.282869	203.7	95.7	117.9	15318	7047175	12595	19.05	42.44	38.52	1.34249e+06	2.99082e+06	2.71457e+06	3376517	268321	1119717	10.03	384613	1.05482	0.95598	0.0545769	0.239633	0.479131
340800	Anqing	2009	10321394	615.88	421.3	0.487301	0.228816	0.283883	205.3	96.4	119.6	15318	7706600	13811	18.52	46.89	34.59	1.42726e+06	3.61362e+06	2.66571e+06	9416204	318254	1399597	11.97	415553	1.33929	1.0616	0.0539217	0.22739	1.22184
340800	Anqing	2010	13946292	615.62	426.7	0.487228	0.228732	0.28404	207.9	97.6	121.2	15318	9881100	18604	15.74	53.03	31.23	1.55529e+06	5.23995e+06	3.08587e+06	11524141	359928	1618318	12.72	505742	1.41141	1.06042	0.0511828	0.222409	1.16628
340800	Anqing	2011	17750360	618.7	429.3	0.485208	0.228279	0.286513	208.3	98	123	15318	12157400	22893	14.86	55.33	29.8	1.80659e+06	6.72669e+06	3.62291e+06	14046056	496390	2148887	13.25	723948	1.46005	1.07355	0.0595479	0.230999	1.15535
340800	Anqing	2012	21966022	620.4	431.9	0.483214	0.227831	0.288956	208.7	98.4	124.8	15318	13597027	25592	14.43	55.85	29.72	1.96205e+06	7.59394e+06	4.04104e+06	16995657	537706	2456795	13.68	856202	1.6155	1.09492	0.0629698	0.218865	1.24995
340800	Anqing	2013	26597000	621.7	434.6	0.480442	0.228716	0.290842	208.8	99.4	126.4	15318	14182282	22801	14.25	53.14	32.61	2.02098e+06	7.53646e+06	4.62484e+06	19756834	571349	2797223	14.73	984572	1.87537	1.17254	0.0694227	0.204256	1.39306
340800	Anqing	2014	32013680	620.9	436.7	0.478131	0.228761	0.293107	208.8	99.9	128	15402	15443170	28808	13.75	52.76	33.49	2.12344e+06	8.14782e+06	5.17192e+06	22376259	580668	2994597	15.2	1056537	2.073	1.17724	0.0684145	0.193905	1.44894
340800	Anqing	2015	36584448	622.1	346	0.498943	0.216974	0.284083	172.634	75.073	98.2927	15402	14174300	31101	13.12	50.36	36.53	1.85967e+06	7.13818e+06	5.17787e+06	25328437	628321	3369012	15.86	1065708	2.58104	1.31358	0.0751859	0.1865	1.78693
340800	Anqing	2016	43122996	529	339.8	0.438513	0.234656	0.326831	149.007	79.7361	111.057	13538	15311776	33294	12.54	47.49	39.97	1.9201e+06	7.27156e+06	6.12012e+06	26377940	634842	3371512	13.43	1279945	2.81633	1.31881	0.0835922	0.188296	1.72272
340800	Anqing	2017	49017600	531	334.1	0.431658	0.265461	0.302881	144.217	88.6905	101.193	13543	17088300	32181.4	11.3522	48.4817	40.1661	1939900	8284700	6863700	29296669	714367	3730026	13.43	1210184	2.86849	1.30319	0.0708194	0.191518	1.71443
210300	Anshan	2008	12761763	351.42	38	1.84	53.42	44.74	0.6992	20.2996	17.0012	9252	16078635	45830	4.55	54.65	40.8	731578	8.78697e+06	6.56008e+06	6994803	190912	1564864	9.07	1000194	0.793709	0.719338	0.0622064	0.121999	0.435037
210300	Anshan	2009	16887724	352.03	39.75	1.76	53.11	45.13	0.6996	21.1112	17.9392	9252	17304740	49301	4.77	52.79	42.44	825436	9.13517e+06	7.34413e+06	16749734	218652	1778665	8.2	1231230	0.975902	0.773554	0.0711499	0.12293	0.967928
210300	Anshan	2010	22227706	351.79	40.97	1.81	51.82	46.38	0.741557	21.2307	19.0019	9252	21250121	58426	4.38	54.32	41.3	930755	1.15431e+07	8.7763e+06	19026424	214243	2019010	8.73	1800334	1.046	0.785882	0.0847211	0.106113	0.895356
210300	Anshan	2011	28166246	351.6	52	1.5	57.65	40.85	0.78	29.978	21.242	9255	23987633	68224	4.61	53.4	41.99	1.10583e+06	1.28094e+07	1.00724e+07	20317057	334779	2320676	8.81	2070167	1.1742	0.863374	0.0863014	0.144259	0.84698
210300	Anshan	2012	35220096	350.4	55.2	0.62	56.7	42.68	0.34224	31.2984	23.5594	9255	24293160	69211	5.12	53.23	41.65	1.24381e+06	1.29312e+07	1.01181e+07	22577208	331590	2902652	8.91	2343946	1.44979	0.982611	0.0964858	0.114237	0.929365
210300	Anshan	2013	43109600	349.8	62.9	0.62	53.44	45.94	0.38998	33.6138	28.8963	9255	26232539	74950	5.03	53.06	41.91	1.3195e+06	1.3919e+07	1.09941e+07	25162627	308368	3253879	9.42	2392487	1.64336	1.02748	0.091203	0.0947694	0.959214
210300	Anshan	2014	51477600	348.2	61.2985	0.63	53.27	46.1	0.386181	32.6537	28.2586	9255	23858951	66860	5.5	50.56	43.94	1.31224e+06	1.20631e+07	1.04836e+07	28412370	321904	3254078	9.78	2417012	2.15758	1.22527	0.101304	0.0989233	1.19085
210300	Anshan	2015	59139184	346.05	55.9614	0.54	51.89	47.56	0.302192	29.0384	26.6152	9255	23369966	64710	5.84	47.19	46.97	1.36481e+06	1.10283e+07	1.09769e+07	30834096	299048	2444766	11.36	1290742	2.53056	1.28789	0.0552308	0.122322	1.31939
210300	Anshan	2016	62880048	346	47.9003	0.61	50.12	49.27	0.292192	24.0076	23.6005	9255	14619713	40532	6.84	35.84	57.32	999988	5.23971e+06	8.38002e+06	32076366	316868	2499227	9.285	1329602	4.30105	2.01406	0.0909458	0.126786	2.19405
210300	Anshan	2017	62416396	344	41.7936	0.37	48.88	50.74	0.154636	20.4287	21.2061	9263	16131000	46892.4	5.68409	39.8394	54.4765	916900	6426500	8787900	34346945	348568	2738412	9.31188	1402169	3.86934	1.75789	0.0869239	0.127288	2.12925
520400	Anshun	2008	1.64368e+06	270.3	10.8	3.61	22.13	74.26	0.38988	2.39004	8.02008	9267	1676482	6617	21.82	38.1	40.08	365808	638740	671934	1586217	122071	525194	3.38	161252	0.980436	0.888569	0.0961847	0.23243	0.946158
520400	Anshun	2009	2.06909e+06	273.49	11.7	2.91	25.9	71.2	0.34047	3.0303	8.3304	9267	1957038	7630	18.47	35.35	46.18	361465	691813	903760	2778899	125736	646911	2.87	228825	1.05726	0.838042	0.116924	0.194364	1.41995
520400	Anshun	2010	2.52041e+06	279.79	12.78	2.43	26.21	71.36	0.310554	3.34964	9.11981	9267	2329210	8324.85	17.31	38.03	44.65	403186	885799	1.03999e+06	3621857	149005	788435	3.28	198430	1.08209	0.812994	0.085192	0.188988	1.55497
520400	Anshun	2011	3.23005e+06	282.3	14.44	1.52	33.93	64.54	0.219488	4.89949	9.31958	9267	2855509	12468	15.52	39.44	45.03	443175	1.12621e+06	1.28584e+06	4279693	187748	1010244	3.34	265083	1.13116	0.831731	0.0928321	0.185844	1.49875
520400	Anshun	2012	4.46683e+06	284.4	15.2	1.12	36.02	62.86	0.17024	5.47504	9.55472	9267	3526171	15454	15.08	38.86	46.06	531747	1.37027e+06	1.62415e+06	4831429	263998	1307907	3.69	375039	1.26676	0.85856	0.106359	0.201848	1.37016
520400	Anshun	2013	5975025	285.6	16.9	1.18	37.57	61.25	0.19942	6.34933	10.3513	9267	4291600	15006	14.21	38.32	47.47	609836	1.64454e+06	2.03722e+06	6097720	812252	3537459	4.73	1256216	1.39226	0.870484	0.292715	0.229615	1.42085
520400	Anshun	2014	7799482	290	17.2146	1.28	35.08	63.64	0.220347	6.03888	10.9554	9267	5200600	22569	15.11	36.47	48.42	785811	1.89666e+06	2.51813e+06	6602775	329684	1728224	5.12	584796	1.49973	0.851681	0.112448	0.190765	1.26962
520400	Anshun	2015	9937774	296.49	18.3036	0.62	36.2	63.17	0.113482	6.6259	11.5624	9267	6254100	27065	18.08	33.2	48.72	1.13074e+06	2.07636e+06	3.047e+06	8527945	419246	1969941	4.81	698639	1.589	0.808694	0.111709	0.212822	1.36358
520400	Anshun	2016	12732878	300	18.8889	0.72	34.13	65.15	0.136	6.44678	12.3061	9267	7013500	30216	17.69	32.38	49.93	1.24069e+06	2.27097e+06	3.50184e+06	10908457	442625	2225884	3.9025	703231	1.81548	0.850139	0.100268	0.198854	1.55535
520400	Anshun	2017	15838236	301	20.3204	0.55	35.45	64	0.111762	7.20358	13.0051	9267	8024600	26659.8	16.9105	33.3749	49.7146	1357000	2678200	3989400	11731351	476345	2558917	3.96781	762447	1.97371	0.896679	0.0950137	0.186151	1.46192
410500	Anyang	2008	9346836	567.37	42.43	0.38	56.3	43.32	0.161234	23.8881	18.3807	7413	10360548	19924	13.8	62.49	23.71	1.42976e+06	6.47431e+06	2.45649e+06	3853184	232154	951788	7.88	500558	0.902157	0.817624	0.0483139	0.243914	0.371909
410500	Anyang	2009	12857916	573.16	43.04	0.28	56.02	43.7	0.120512	24.111	18.8085	7413	11248807	21578	12.65	60.14	27.21	1.42297e+06	6.76503e+06	3.0608e+06	8843928	278310	1217311	8.02	551931	1.14305	0.906043	0.0490657	0.228627	0.78621
410500	Anyang	2010	17017174	581.4	43.46	0.3	56.12	43.58	0.13038	24.3898	18.9399	7413	13155890	25330	12.09	61.52	26.39	1.59055e+06	8.0935e+06	3.47184e+06	9955071	318105	1406537	8.26	650501	1.2935	0.971833	0.0494456	0.226162	0.756701
410500	Anyang	2011	21188672	529.4	50.16	0.38	60.31	39.31	0.190608	30.2515	19.7179	7413	14866057	28806	11.79	58.75	29.47	1.75271e+06	8.73381e+06	4.38103e+06	11624260	421399	1745443	8.59	773559	1.42531	1.04801	0.0520353	0.241428	0.781933
410500	Anyang	2012	25650570	593	51.1	0.14	59.21	40.65	0.07154	30.2563	20.7721	7352	15668969	30624	11.96	57.49	30.55	1.87401e+06	9.00809e+06	4.78687e+06	13530677	461081	2048109	8.7	835701	1.63703	1.10951	0.0533348	0.225125	0.863533
410500	Anyang	2013	30643086	602	57.2	0.21	62.62	37.17	0.12012	35.8186	21.2612	7352	16836494	27968	11.83	57.08	31.09	1.99176e+06	9.61027e+06	5.23447e+06	15845215	497704	2167807	8.43	922013	1.82004	1.13794	0.0547628	0.229589	0.941123
410500	Anyang	2014	36592300	611.4	58.8928	0.22	63.54	36.24	0.129564	37.4205	21.3428	7352	17918143	35210	11.45	52.36	36.19	2.05163e+06	9.38194e+06	6.48458e+06	17939428	530467	2342817	8.62	1032639	2.04219	1.15974	0.0576309	0.226423	1.00119
410500	Anyang	2015	43925768	617.45	58.9509	0.12	63.05	36.83	0.0707411	37.1685	21.7116	7352	18844808	36828	10.86	50.55	38.59	2.04655e+06	9.52605e+06	7.27221e+06	19949519	557649	2735650	8.83	1096434	2.33092	1.18628	0.0581823	0.203845	1.05862
410500	Anyang	2016	52361032	626	57.4901	0.11	61.72	38.18	0.0632391	35.4829	21.9497	7384	20298494	39603	10.47	47.84	41.7	2.12525e+06	9.7108e+06	8.46447e+06	21965406	630525	2917332	8.41625	1174474	2.57955	1.20793	0.0578602	0.216131	1.08212
410500	Anyang	2017	60507820	624	52.5677	0.11	59.76	40.12	0.0578245	31.4145	21.0902	7385	22498500	36055.3	8.60546	48.1774	43.2171	1936100	10839200	9723200	24730332	695155	3165990	8.48328	1295482	2.68942	1.22183	0.0575808	0.21957	1.0992
220800	Baicheng	2008	4.28215e+06	202.9	17.75	21.69	16.45	61.86	3.84998	2.91988	10.9802	25745	2907212	14327	22.04	39.2	38.77	640750	1.13963e+06	1.12713e+06	1794023	116568	604892	4.64	109065	1.47294	1.33493	0.0375153	0.192709	0.617094
220800	Baicheng	2009	6.00549e+06	203.17	17.99	19.84	14.73	65.43	3.56922	2.64993	11.7709	25745	3533626	17404	19.73	42.06	38.2	697184	1.48624e+06	1.34985e+06	2649181	133329	810816	4.64	126346	1.69953	1.34714	0.0357553	0.164438	0.749706
220800	Baicheng	2010	7.80479e+06	202.64	18.51	18.37	13.56	68.07	3.40029	2.50996	12.5998	25745	4451802	21973	18.74	45.26	36	834268	2.01489e+06	1.60265e+06	3059979	146518	921691	4.98	180131	1.75318	1.31719	0.0404625	0.158967	0.687357
220800	Baicheng	2011	9475562	202.5	19.44	18.11	16.67	65.23	3.52058	3.24065	12.6807	25745	5545757	27374	18.17	48.76	33.07	1.00766e+06	2.70411e+06	1.83398e+06	3579623	178592	1150487	5.12	245726	1.70861	1.25632	0.0443088	0.155232	0.645471
220800	Baicheng	2012	11172168	200	20.8	15.87	21.45	62.68	3.30096	4.4616	13.0374	25745	6155007	30576	17.97	47.28	34.75	1.10605e+06	2.91009e+06	2.13886e+06	4260235	293502	1427077	5.26	310287	1.81513	1.23022	0.0504121	0.205667	0.692158
220800	Baicheng	2013	13134080	199.1	21.6	12.25	22.41	65.34	2.646	4.84056	14.1134	25745	6923486	34791	16.7	47.37	35.93	1.15622e+06	3.27966e+06	2.48761e+06	5036416	257057	1560377	5.34	369609	1.89703	1.18608	0.0533848	0.16474	0.727439
220800	Baicheng	2014	15487327	197.8	21.5924	12.31	21.22	66.47	2.65802	4.58191	14.3525	25832	6861811	34586	16.71	46.47	36.82	1.14661e+06	3.18868e+06	2.52652e+06	5744354	266351	1829198	6.38	413952	2.25703	1.28175	0.0603269	0.145611	0.837148
220800	Baicheng	2015	18267632	196.67	20.7679	11.03	21.46	67.51	2.2907	4.45679	14.0204	25759	6996822	35571	16.89	45.53	37.58	1.18176e+06	3.18565e+06	2.62941e+06	6498640	288870	2030517	6.56	401809	2.61085	1.32874	0.0574274	0.142264	0.928799
220800	Baicheng	2016	21454624	193	20.7323	10.75	21.07	68.18	2.22872	4.3683	14.1353	25759	7001392	35892	15.67	44.6	39.73	1.09712e+06	3.12262e+06	2.78165e+06	7371919	299546	2224702	5.365	420400	3.06434	1.43494	0.0600452	0.134645	1.05292
220800	Baicheng	2017	24546648	191	20.0241	9.69	19.41	70.9	1.94034	3.88668	14.1971	25759	6182796	32370.7	15.67	44.6	39.73	968844	2.75753e+06	2.45642e+06	7985236	305802	2563527	5.45563	415069	3.97015	1.80369	0.0671329	0.11929	1.29153
451000	Baise	2008	7.41089e+06	392.37	17.59	3.7	30.19	66.12	0.65083	5.31042	11.6305	36201	4162366	10037	21.16	52.28	26.56	880757	2.17608e+06	1.10552e+06	2373083	186797	876909	6.83	550998	1.78045	1.61362	0.132376	0.213018	0.570128
451000	Baise	2009	9941099	398.57	17.74	3.21	29.09	67.7	0.569454	5.16057	12.01	36202	4528599	12423	20.04	49.86	30.1	907531	2.25796e+06	1.36311e+06	4300061	215869	1114616	8.86	285452	2.19518	1.74002	0.0630332	0.193671	0.949535
451000	Baise	2010	13073892	405.62	18.16	2.64	28.41	68.94	0.479424	5.15926	12.5195	36022	5635071	15812	18.6	54.14	27.26	1.04812e+06	3.05083e+06	1.53612e+06	5116324	268268	1376738	8.82	338629	2.32009	1.74313	0.0600931	0.194858	0.907943
451000	Baise	2011	16501378	385.3	18.72	2.51	28.47	69.02	0.469872	5.32958	12.9205	36202	6567051	18867	19.13	54.49	26.38	1.25628e+06	3.57839e+06	1.73239e+06	5771987	327258	1633973	11.45	396856	2.51275	1.8476	0.0604314	0.200284	0.878931
451000	Baise	2012	20539714	408.6	19.7	2.33	30.24	67.43	0.45901	5.95728	13.2837	36202	7552415	21539	18.16	54.84	27	1.37152e+06	4.14174e+06	2.03915e+06	6760405	510536	2148507	12.29	565801	2.71962	1.84325	0.0749166	0.237624	0.895132
451000	Baise	2013	24573468	411.7	21.2	1.89	30.97	67.14	0.40068	6.56564	14.2337	36202	8038711	19511	18.54	53.81	27.64	1.49038e+06	4.32563e+06	2.2219e+06	7708922	473133	2316889	5.3	657004	3.05689	1.91126	0.08173	0.20421	0.958975
451000	Baise	2014	28684132	412	20.8209	1.59	28.67	69.74	0.331052	5.96935	14.5205	36202	9179154	25806	17.29	53.38	29.33	1.58708e+06	4.89983e+06	2.69225e+06	8805556	498241	2611288	12.16	709103	3.12492	1.77461	0.0772515	0.190803	0.959299
451000	Baise	2015	32738830	413.19	21.8154	1.44	27.84	70.72	0.314142	6.07341	15.4279	36201	9803511	27363	17.27	52.19	30.54	1.69307e+06	5.11645e+06	2.99399e+06	9481094	601634	3109853	12.52	729817	3.3395	1.69958	0.0744445	0.193461	0.967112
451000	Baise	2016	37095564	417	22.1835	1.34	27	71.66	0.297259	5.98954	15.8967	36202	11143094	30881	16.36	53.37	30.27	1.82301e+06	5.94707e+06	3.37301e+06	11117552	660734	3411585	9.77875	794829	3.32902	1.55889	0.0713293	0.193674	0.997708
451000	Baise	2017	38960984	418	22.2144	1.09	26.08	72.82	0.242137	5.79352	16.1765	36202	13617600	32578	13.8967	57.964	28.1401	1892400	7893300	3832000	12358112	700788	3797133	10.1473	824976	2.86108	1.29982	0.0605816	0.184557	0.90751
220600	Baishan	2008	4.24577e+06	129.68	14.65	13.58	36.38	50.03	1.98947	5.32967	7.3294	17485	3003488	23159	11.8	56.12	32.07	354412	1.68556e+06	963219	1826218	89003	583540	5.65	155868	1.41361	1.28116	0.0518957	0.152523	0.608032
220600	Baishan	2009	6314882	129.72	16.4	11.04	35.37	53.6	1.81056	5.80068	8.7904	17485	3566348	27495	10.82	56.51	32.67	385879	2.01534e+06	1.16513e+06	3322575	114794	764446	5.93	197769	1.77069	1.40354	0.0554542	0.150166	0.931646
220600	Baishan	2010	8464994	128.7	17.2	12.79	35.47	51.74	2.19988	6.10084	8.89928	17485	4331670	33524	10.17	60.09	29.74	440531	2.6029e+06	1.28824e+06	3725110	117197	1000777	5.87	252708	1.95421	1.46823	0.0583396	0.117106	0.859971
220600	Baishan	2011	10495229	128.5	19.19	11.36	32.99	55.65	2.17998	6.33078	10.6792	17485	5314342	41325	9.12	59.72	31.17	484668	3.17373e+06	1.65648e+06	4333971	148197	1273793	6.07	355308	1.97489	1.45211	0.0668583	0.116343	0.815524
220600	Baishan	2012	12528149	127.9	18.9	12.57	44.62	42.81	2.37573	8.43318	8.09109	17485	6430212	50158	8.33	60.38	31.28	535637	3.88256e+06	2.01137e+06	4913501	242013	1400929	6.82	436304	1.94833	1.32049	0.0678522	0.172752	0.764127
220600	Baishan	2013	14739339	127.1	19	11.74	42.76	45.5	2.2306	8.1244	8.645	17485	6736447	53043	8.78	59.45	31.77	591460	4.00482e+06	2.14017e+06	5401058	224578	1371568	7.06	463180	2.188	1.368	0.0687573	0.163738	0.801767
220600	Baishan	2014	17082460	126.3	18.3081	10.67	40.67	48.66	1.95347	7.4459	8.90872	17505	6752889	53300	8.87	59.08	32.05	598981	3.98961e+06	2.1643e+06	5704489	206346	1381508	8.57	442513	2.52965	1.43657	0.0655294	0.149363	0.844748
220600	Baishan	2015	19613888	125.37	17.8344	10.99	39.15	49.86	1.96	6.98217	8.89223	17505	6685521	53136	9.33	56.71	33.96	623759	3.79136e+06	2.2704e+06	6217593	207268	1575478	7.51	447965	2.93379	1.4931	0.0670052	0.131559	0.930009
220600	Baishan	2016	22335966	122	17.0203	11.19	36.12	52.69	1.90457	6.14773	8.968	17505	6966243	56411	8.42	54.43	37.15	586558	3.79173e+06	2.58796e+06	8778019	222992	1788066	6.685	470252	3.20631	1.50143	0.0675044	0.124711	1.26008
220600	Baishan	2017	24817784	120	16.6661	11.47	34.83	53.7	1.9116	5.8048	8.9497	17505	6600610	55005.1	8.42	54.43	37.15	555771	3.59271e+06	2.45213e+06	8332678	215789	1863368	6.81437	269507	3.75992	1.70818	0.0408306	0.115806	1.26241
620400	Baiying	2008	2.69897e+06	178.06	14.58	3.29	49.45	47.26	0.479682	7.20981	6.89051	21158	2442835	13954	12.4	56.4	31.2	302912	1.37776e+06	762165	956244	110790	428333	10.53	85059	1.10485	1.00133	0.0348198	0.258654	0.391448
620400	Baiying	2009	3.33245e+06	179.55	15.1	2.98	48.15	48.87	0.44998	7.27065	7.37937	21158	2653311	15125	12.39	55.26	32.35	328745	1.46622e+06	858346	3127972	131843	589799	10.83	99240	1.25596	0.995543	0.0374023	0.223539	1.17889
620400	Baiying	2010	4.10789e+06	180.39	15.34	3	47.52	49.48	0.4602	7.28957	7.59023	21158	3111826	17680	12.1	54.99	32.91	376531	1.71119e+06	1.0241e+06	3484434	153671	721316	11.1	118411	1.32009	0.991808	0.0380519	0.213043	1.11974
620400	Baiying	2011	5.01208e+06	179.4	15.41	1.23	47.63	51.14	0.189543	7.33978	7.88067	21158	3758008	20660	11.18	57.43	31.39	420145	2.15822e+06	1.17964e+06	3934228	169359	844129	11.58	171166	1.33371	0.980657	0.045547	0.200632	1.04689
620400	Baiying	2012	6193876	175.7	15.3	1.31	45.17	53.52	0.20043	6.91101	8.18856	21158	4337651	25274	11.2	57.31	31.49	485817	2.48591e+06	1.36593e+06	4664450	232863	1128420	12.04	240912	1.42793	0.967794	0.0555397	0.206362	1.07534
620400	Baiying	2013	7.62214e+06	177	18.9	1.22	50.34	48.44	0.23058	9.51426	9.15516	21158	4633061	26175	11.51	54.63	33.86	533265	2.53104e+06	1.56875e+06	5242856	220173	1177355	12.8	241102	1.64516	1.02861	0.0520395	0.187006	1.13162
620400	Baiying	2014	9373105	177.9	18.0923	1.36	48.59	50.05	0.246055	8.79105	9.0552	21158	4476423	26174	12.63	50.4	36.97	565372	2.25612e+06	1.65493e+06	5789735	221287	1149439	12.74	259975	2.09388	1.1891	0.0580765	0.192517	1.29338
620400	Baiying	2015	11369871	180.76	17.9179	1.33	47.43	51.24	0.238308	8.49846	9.18113	21158	4342749	25410	13.59	44.73	41.68	590180	1.94251e+06	1.81006e+06	6320441	260036	1308566	12.72	254908	2.61813	1.33245	0.0586974	0.198718	1.4554
620400	Baiying	2016	13630383	182	16.0239	1.16	44.49	54.36	0.185877	7.12903	8.71059	21158	4422085	25813	14.02	40.28	45.71	619976	1.78122e+06	2.02134e+06	6832353	291248	1607503	11.7925	287191	3.08234	1.44337	0.0649447	0.18118	1.54505
620400	Baiying	2017	15255551	182	16.8727	1.23	43.95	54.81	0.207534	7.41555	9.24793	21209	4505206	24753.9	13.9649	38.9934	47.0416	629148	1756735	2119323	7017989	295842	1601737	11.9503	299441	3.3862	1.53839	0.0664656	0.184701	1.55775
130600	Baoding	2008	20758208	1141.73	68.14	0.54	43.09	56.37	0.367956	29.3615	38.4105	20584	15808884	14518	15.62	48.3	36.07	2.46935e+06	7.63569e+06	5.70226e+06	7098009	395009	1662787	12.87	665971	1.31307	1.19004	0.0421264	0.237558	0.448989
130600	Baoding	2009	25491258	1155.28	67.5	0.59	41.7	57.7	0.39825	28.1475	38.9475	20584	17300023	15770	15.35	50.37	34.29	2.65555e+06	8.71402e+06	5.93218e+06	24341536	453761	2003560	13.33	732559	1.47348	1.16796	0.0423444	0.226477	1.40702
130600	Baoding	2010	31593890	1161.01	70.44	0.4	41.48	58.12	0.28176	29.2185	40.9397	20584	20503000	18451	14.81	51.6	33.59	3.03649e+06	10579548	6.88696e+06	28564407	552003	2689044	16.15	910313	1.54094	1.15774	0.044399	0.205279	1.39318
130600	Baoding	2011	38405656	1160.7	81.21	0.17	48.33	51.5	0.138057	39.2488	41.8231	22185	24499000	21796	14	54.63	31.36	3429860	1.33838e+07	7.68289e+06	32483793	658557	3326726	17.86	1285890	1.56764	1.15267	0.0524874	0.197959	1.32592
130600	Baoding	2012	46297652	1172.1	101	0.16	55.16	44.68	0.1616	55.7116	45.1268	22185	27209000	24053	13.9	54.98	31.12	3782051	1.49595e+07	8.46744e+06	37598894	789651	3835725	18.28	1599292	1.70156	1.15324	0.0587781	0.205867	1.38186
130600	Baoding	2013	54421572	1163.9	99.9	0.14	53.8	46.06	0.13986	53.7462	46.0139	20900	29043115	24951	14.09	54.36	31.54	4.09217e+06	1.57878e+07	9.1602e+06	44101656	781797	4604250	22.79	1803034	1.87382	1.17157	0.0620813	0.169799	1.51849
130600	Baoding	2014	63672916	1196.6	105.701	0.12	52.87	47.01	0.126841	55.8842	49.6901	22185	30352036	26501	14.01	51.5	34.48	4.25232e+06	1.56313e+07	1.04654e+07	50086179	870391	4575943	22.76	1924707	2.09781	1.19133	0.0634128	0.19021	1.65018
130600	Baoding	2015	73637624	1202.19	99.83	0.12	53.6	46.28	0.119796	53.5089	46.2013	22185	30003400	29067	11.78	50.02	38.2	3.5344e+06	1.50077e+07	1.14613e+07	54952983	1221166	5668009	13.74	2128605	2.45431	1.24908	0.0709455	0.215449	1.83156
130600	Baoding	2016	85173592	1207	100.598	0.1	52.28	47.63	0.100598	52.5928	47.915	22185	34771269	29992	13.02	48.37	38.61	4.52722e+06	1.68189e+07	1.34252e+07	62985430	1307572	6120552	17.2225	2400998	2.44954	1.14705	0.0690512	0.213636	1.81142
130600	Baoding	2017	94850960	1199	74.3811	0.13	38.83	61.04	0.0966954	28.8822	45.4022	22185	34497000	28771.5	11.3024	45.9431	42.7544	3899000	15849000	14750000	68922515	1445318	6636722	17.7666	2584150	2.74954	1.24915	0.0749094	0.217776	1.99793
610300	Baoji	2008	8.32648e+06	377.95	30.34	2.21	46.24	51.55	0.670514	14.0292	15.6403	18172	7140700	18992	10.97	60.31	28.73	783335	4.30656e+06	2.05152e+06	2726098	183092	752705	8.07	239137	1.16606	1.0568	0.0334893	0.243245	0.381769
610300	Baoji	2009	11196436	378.78	30.95	1.52	45.46	53.02	0.47044	14.0699	16.4097	18131	8065640	21526	10.56	60.89	28.55	851732	4.91117e+06	2.30274e+06	9128400	217620	1022083	8.06	301362	1.38816	1.10034	0.0373637	0.212918	1.13176
610300	Baoji	2010	14951648	381.09	31.65	1.58	45.81	52.61	0.50007	14.4989	16.6511	18131	9760900	26124	10.68	62.95	26.38	1.04246e+06	6.14449e+06	2.57493e+06	10767700	262891	1330648	15.69	387779	1.53179	1.15086	0.0397278	0.197566	1.10315
610300	Baoji	2011	19141906	383.2	31.5	1.71	46.67	51.62	0.53865	14.7011	16.2603	18117	11757520	31579	10.93	63.73	25.34	1.2851e+06	7.49307e+06	2.97936e+06	12208174	375253	1637365	8.92	514389	1.62806	1.19709	0.0437498	0.229181	1.03833
610300	Baoji	2012	24049812	383.9	31.8	0.66	46.88	52.46	0.20988	14.9078	16.6823	18117	13743280	36826	10.42	65.19	24.39	1.43205e+06	8.95924e+06	3.35199e+06	14508400	539293	2035338	9.01	648466	1.74993	1.18603	0.0471842	0.264965	1.05567
610300	Baoji	2013	29962374	385.6	39.1	0.67	53.33	46	0.26197	20.852	17.986	18117	15459100	40049	10.2	65.82	23.99	1.57683e+06	1.01752e+07	3.70864e+06	16471135	539407	2203859	9.02	720196	1.93817	1.2118	0.0465872	0.244756	1.06547
610300	Baoji	2014	37513744	383.8	40.23	0.75	51.98	47.27	0.301725	20.9116	19.0167	18117	16429000	43824	9.82	64.01	26.17	1.61333e+06	1.05162e+07	4.29947e+06	18442310	521354	2356018	9.18	780571	2.28339	1.29671	0.0475118	0.221286	1.12255
610300	Baoji	2015	47411388	384.54	41.0009	0.7	50.99	48.31	0.287006	20.9064	19.8075	18162	17876280	47565	9.24	63.85	26.91	1.65177e+06	1.1414e+07	4.81051e+06	20920999	569644	2640740	9.42	844747	2.6522	1.34979	0.0472552	0.215714	1.17032
610300	Baoji	2016	59816384	384	41.1308	0.67	50.45	48.88	0.275576	20.7505	20.1047	18117	19321400	51262	8.87	63.51	27.62	1.71381e+06	1.2271e+07	5.33657e+06	23644064	608766	2830366	9.67125	751641	3.09586	1.44971	0.038902	0.215084	1.22372
610300	Baoji	2017	73988776	381	41.1981	0.6	50.46	48.93	0.247189	20.7886	20.1582	18117	21916100	57522.6	7.9996	64.6849	27.3155	1753200	14176400	5986500	26334865	598546	3045755	9.87141	810818	3.376	1.53376	0.0369965	0.196518	1.20162
530500	Baoshan	2008	2.42293e+06	248.22	12.34	4.54	37.36	58.1	0.560236	4.61022	7.16954	19637	1940496	7898	31.81	28.54	39.66	617272	553818	769601	1411387	93435	469290	2.68	124566	1.24862	1.13162	0.0641929	0.199099	0.727333
530500	Baoshan	2009	3.22009e+06	250.23	13.66	4.03	43.05	52.93	0.550498	5.88063	7.23024	19637	2216546	8972	32.62	28.55	38.83	723037	632824	860685	2603712	130430	617897	2.65	158071	1.45275	1.15153	0.0713141	0.211087	1.17467
530500	Baoshan	2010	4.18427e+06	252.7	14.21	3.8	43.07	53.13	0.53998	6.12025	7.54977	19637	2608992	10469	30.28	30.87	38.85	790003	805396	1.01359e+06	3469462	130430	620180	2.62	213778	1.60379	1.20495	0.0819389	0.21031	1.32981
530500	Baoshan	2011	5.32723e+06	254.2	15.94	3.39	44.92	51.69	0.540366	7.16025	8.23939	19637	3196451	12705	31.02	32.11	36.88	991539	1.02638e+06	1.17885e+06	4158271	194496	1064322	3.31	281967	1.66661	1.22544	0.0882125	0.182742	1.3009
530500	Baoshan	2012	6.47103e+06	255.6	18.1	1.27	47.07	51.66	0.22987	8.51967	9.35046	19637	3899564	15397	28.96	34.34	36.7	1.12931e+06	1.33911e+06	1.43114e+06	4831983	287878	1415713	3.56	355493	1.65942	1.12469	0.0911622	0.203345	1.23911
530500	Baoshan	2013	7670639	256.9	18.3	2.08	44.13	53.79	0.38064	8.07579	9.84357	19637	4497419	17500	28.58	34.52	36.9	1.28536e+06	1.55251e+06	1.65955e+06	5557459	584979	2612585	3.88	474721	1.70556	1.06637	0.105554	0.223908	1.2357
530500	Baoshan	2014	9013035	258.8	18.1921	1.95	43.99	54.06	0.354746	8.0027	9.83465	19637	5009758	19566	27.62	34.99	37.38	1.3837e+06	1.75291e+06	1.87265e+06	6382316	296217	1642377	4.51	471784	1.7991	1.02169	0.094173	0.180359	1.27398
530500	Baoshan	2015	10889929	259.1	18.8989	1.69	44.05	54.26	0.319391	8.32497	10.2545	19637	5519581	21444	25.72	34.8	39.48	1.41964e+06	1.92081e+06	2.17913e+06	7750258	328693	1921314	5.81	522364	1.97296	1.0041	0.0946383	0.171077	1.40414
530500	Baoshan	2016	13453715	261	20.0351	1.46	45.62	52.92	0.292512	9.14001	10.6026	19637	6133904	23692	24.67	34.89	40.44	1.51323e+06	2.14012e+06	2.48055e+06	9860924	396133	2126514	3.6275	575064	2.19334	1.02708	0.0937517	0.186283	1.60761
530500	Baoshan	2017	16692382	263	20.662	1.33	46.51	52.16	0.274805	9.6099	10.7773	19637	6789500	25815.6	23.4274	36.1882	40.3844	1590600	2457000	2741900	11115552	441137	2380304	3.74594	623151	2.45856	1.11695	0.0917816	0.185328	1.63717
150200	Baotou	2008	20795764	217.76	32.95	1.15	50.47	48.38	0.378925	16.6299	15.9412	27768	17600038	70004	2.96	57.04	40	520961	1.00391e+07	7.04002e+06	6312534	184248	1531681	14.12	964808	1.18157	1.07086	0.0548185	0.120291	0.358666
150200	Baotou	2009	27807352	219.59	32.92	1	50.09	48.91	0.3292	16.4896	16.1012	27768	21687980	84979	2.55	54.18	43.26	553043	1.17505e+07	9.38222e+06	14962084	239935	1955634	14.67	1303120	1.28216	1.01631	0.0600849	0.122689	0.689879
150200	Baotou	2010	36005100	219.8	32.59	0.95	52.01	47.04	0.309605	16.9501	15.3303	27768	24608100	94269	2.7	54.11	43.19	664419	1.33154e+07	1.06282e+07	17056150	281619	2049617	15.76	1391830	1.46314	1.09928	0.0565598	0.137401	0.693111
150200	Baotou	2011	45066804	221.8	38.62	0.78	56.89	42.34	0.301236	21.9709	16.3517	27768	30054000	112372	2.67	55.41	41.93	802442	1.66529e+07	1.26016e+07	19929680	365274	2512724	16.2	1618571	1.49953	1.10258	0.0538554	0.14537	0.663129
150200	Baotou	2012	55369528	223.5	39.4	0.41	59.34	40.25	0.16154	23.38	15.8585	27768	34095400	125709	2.63	55.3	42.07	896709	1.88548e+07	1.43439e+07	20797880	403763	2911038	16.69	1857557	1.62396	1.10065	0.0544812	0.138701	0.609991
150200	Baotou	2013	67398600	225	43.1	0.67	58.13	41.2	0.28877	25.054	17.7572	27768	35030200	155690	2.85	51.63	45.52	998361	1.80861e+07	1.59457e+07	23265862	431563	3552582	17.11	2151179	1.92401	1.20295	0.0614093	0.121479	0.664166
150200	Baotou	2014	81184696	223.7	40.8433	0.66	55.41	43.93	0.269566	22.6313	17.9425	27768	36363100	130676	2.77	49.29	47.94	1.00726e+06	1.79234e+07	1.74325e+07	24935956	425674	3536905	18.16	2343186	2.23261	1.26788	0.0644386	0.120352	0.685749
150200	Baotou	2015	94149888	223.86	40.2221	0.66	53.31	46.03	0.265466	21.4424	18.5142	27768	37219300	132253	2.71	48.38	48.91	1.00864e+06	1.80067e+07	1.8204e+07	27096992	500593	3932680	18.33	2523021	2.5296	1.28739	0.067788	0.127291	0.728036
150200	Baotou	2016	105890136	224	38.8596	0.68	52.9	46.42	0.264245	20.5567	18.0386	27768	38676300	136021	2.46	47.11	50.43	951437	1.82204e+07	1.95045e+07	32359956	534160	4143569	16.38	2712122	2.73786	1.28206	0.0701236	0.128913	0.836687
150200	Baotou	2017	114729120	224	35.9713	0.73	47.71	51.56	0.26259	17.1619	18.5468	27768	39097975	174545	3.2	41.1	55.7	1.25114e+06	1.60693e+07	2.17776e+07	38866061	505189	3303194	16.6625	1376126	2.9344	1.33313	0.0351969	0.15294	0.994068
150800	Bayannur	2008	6.41846e+06	185	14.76	15.45	28.46	56.1	2.28042	4.2007	8.28036	64413	4390600	25237	21.1	52.3	26.6	926417	2.29628e+06	1.1679e+06	2215845	105610	804618	8.32	238782	1.46187	1.32489	0.0543848	0.131255	0.504679
150800	Bayannur	2009	8827664	173.3	14.7	15.65	28.23	56.12	2.30055	4.14981	8.24964	64413	5098658	29384	19.49	54.9	25.62	993728	2.79916e+06	1.30628e+06	3943600	133512	1054775	13.32	299983	1.73137	1.37238	0.0588357	0.126579	0.773458
150800	Bayannur	2010	11562479	186.34	14.61	15.33	26.56	58.11	2.23971	3.88042	8.48987	64413	6033292	35463	19.73	56.3	23.97	1.19037e+06	3.39674e+06	1.44618e+06	4592800	162573	1235282	12.65	382787	1.91645	1.43986	0.0634458	0.131608	0.761243
150800	Bayannur	2011	14489059	186.8	14.79	11.16	32.93	55.92	1.65056	4.87035	8.27057	64413	7184502	43118	19.26	57.63	23.11	1.38374e+06	4.14043e+06	1.66034e+06	5208580	191283	1546565	13.81	427174	2.01671	1.48286	0.0594577	0.123682	0.724974
150800	Bayannur	2012	17379252	186.7	15.9	13.21	28.3	58.49	2.10039	4.4997	9.29991	64413	8133300	48812	18.59	58.87	22.54	1.51198e+06	4.78807e+06	1.83325e+06	6055200	198255	1828092	13.89	496120	2.1368	1.44824	0.0609986	0.108449	0.744495
150800	Bayannur	2013	20540496	183.2	15.1	12.23	25.71	62.06	1.84673	3.88221	9.37106	64413	8348900	45622	19.43	56.23	24.33	1.62219e+06	4.69459e+06	2.03129e+06	6587700	221460	1922926	15.82	579335	2.46026	1.53823	0.0693906	0.115168	0.78905
150800	Bayannur	2014	24095070	178.6	15.17	12.92	25.31	61.77	1.95996	3.83953	9.37051	65140	8674600	51872	19.42	55.13	25.45	1.68461e+06	4.78231e+06	2.20769e+06	7458242	231977	1938012	28.14	620167	2.77766	1.57741	0.0714923	0.119698	0.859779
150800	Bayannur	2015	27322392	174.7	14.9266	12.83	22.44	64.73	1.91508	3.34953	9.66199	66277	8874300	53000	18.67	50.77	30.56	1.65683e+06	4.50548e+06	2.71199e+06	7824421	282329	2294897	19.47	657634	3.07882	1.56691	0.0741055	0.123025	0.881694
150800	Bayannur	2016	30104050	175	14.6378	12.7	20.61	66.69	1.859	3.01685	9.76195	66277	9153800	54480	17.28	50.62	32.1	1.58178e+06	4.63365e+06	2.93837e+06	9371000	289949	2358775	15.6775	699542	3.28869	1.54	0.0764209	0.122924	1.02373
150800	Bayannur	2017	31790550	174	14.0051	12.4	16.12	71.48	1.73663	2.25762	10.0108	65140	9456513	54347.8	21.5	39.5	39	2.03315e+06	3.73532e+06	3.68804e+06	9667000	278987	2464211	16.5972	572326	3.36176	1.52729	0.0605219	0.113216	1.02226
511900	Bazhong	2008	2.02591e+06	398.57	13.27	4.14	30.14	65.71	0.549378	3.99958	8.71972	12301	2137624	6806	41.74	23.86	34.4	892244	510037	735343	994000	144618	686445	1.86	44673	0.947741	0.858937	0.0208984	0.210677	0.465002
511900	Bazhong	2009	2.75191e+06	401.18	13.68	3.44	29.39	67.18	0.470592	4.02055	9.19022	12301	2383161	7548	31.79	29.22	38.99	757607	696360	929194	2928577	158227	875293	1.88	53699	1.15473	0.915303	0.0225327	0.18077	1.22886
511900	Bazhong	2010	3.78214e+06	388.01	14.44	2.98	34.14	62.88	0.430312	4.92982	9.07987	12301	2809074	8618	29.07	33.81	37.13	816598	949748	1.04301e+06	3549900	180291	1030304	0.74	78160	1.3464	1.01158	0.0278241	0.174988	1.26373
511900	Bazhong	2011	5.06319e+06	389.4	17.17	2.21	45.95	51.83	0.379457	7.88962	8.89921	12301	3433939	10433	25.13	40.48	34.39	862949	1.39006e+06	1.18093e+06	4681635	215337	1367187	0.78	127430	1.47445	1.08415	0.037109	0.157504	1.36334
511900	Bazhong	2012	6813446	390	17.8	0.51	45.73	53.76	0.09078	8.13994	9.56928	12293	3904003	11823	23.82	42.89	33.29	929934	1.67443e+06	1.29964e+06	5686067	404231	1675668	0.59	200592	1.74525	1.18286	0.0513811	0.241236	1.45647
511900	Bazhong	2013	9218266	390.2	26.5	0.98	55.4	43.62	0.2597	14.681	11.5593	12293	4159422	10665	19	46.03	34.97	790290	1.91458e+06	1.45455e+06	6786109	336837	1648956	1.04	484418	2.21624	1.38566	0.116463	0.204273	1.6315
511900	Bazhong	2014	12514993	383.1	28.3123	0.82	55.26	43.92	0.232161	15.6454	12.4348	12293	4566596	13756	17.66	46.04	36.3	806461	2.10246e+06	1.65767e+06	7772688	373415	2049081	2.54	330371	2.74055	1.55633	0.0723451	0.182235	1.70207
511900	Bazhong	2015	16811212	379.52	30.9008	0.68	55.33	44	0.210125	17.0974	13.5964	12293	5013438	15076	16.75	46.64	36.61	839751	2.33827e+06	1.83542e+06	9217329	431274	2460191	2.72	390502	3.35323	1.70657	0.0778911	0.175301	1.83852
511900	Bazhong	2016	21886876	375	30.0993	0.64	54.57	44.79	0.192636	16.4252	13.4815	12293	5446605	16415	16.51	46.62	36.87	899234	2.53921e+06	2.00816e+06	11457991	466086	2671902	1.51875	442911	4.01844	1.88172	0.0813187	0.17444	2.10369
511900	Bazhong	2017	26569170	376	32.4033	0.49	54.47	45.04	0.158776	17.6501	14.5944	12293	6014400	15995.7	15.5128	48.7813	35.706	933000	2933900	2147500	12476652	496988	2814826	1.47609	455260	4.41759	2.00696	0.075695	0.176561	2.07446
450500	Beihai	2008	3.35012e+06	157.71	10.33	5.42	30.49	64.09	0.559886	3.14962	6.6205	3337	3138785	20093	22.86	42.97	34.18	717526	1.34874e+06	1.07284e+06	1399447	63157	312554	10.45	143447	1.06733	0.967321	0.0457014	0.202067	0.445856
450500	Beihai	2009	4887677	160.18	10.55	4.17	32.99	62.84	0.439935	3.48045	6.62962	3337	3177113	20093	24.34	37.27	38.4	773309	1.18411e+06	1.22001e+06	3742693	96877	509923	11.34	172227	1.5384	1.21942	0.0542086	0.189984	1.17802
450500	Beihai	2010	7.18129e+06	166.84	11.89	4.37	37.17	58.45	0.519593	4.41951	6.9497	3337	3975762	25412	22.02	42.23	35.75	875463	1.67896e+06	1.42133e+06	4521277	118803	630370	12.07	275093	1.80627	1.35708	0.0691925	0.188466	1.13721
450500	Beihai	2011	10008881	167.9	14.35	3.55	43.83	52.61	0.509425	6.2896	7.54953	3337	4965849	32103	23.25	41.76	34.99	1.15456e+06	2.07374e+06	1.73755e+06	5063831	143077	846430	12.36	370626	2.01554	1.482	0.074635	0.169036	1.01973
450500	Beihai	2012	13516998	168.1	14.8	3.32	41.26	55.42	0.49136	6.10648	8.20216	3337	6307923	40418	20.3	49.15	30.55	1.28051e+06	3.10034e+06	1.92707e+06	5890981	173621	987310	12.82	411311	2.14286	1.45234	0.0652055	0.175853	0.933902
450500	Beihai	2013	17083926	169.4	13.8	3.56	38.66	57.78	0.49128	5.33508	7.97364	3337	7349971	43491	19.43	50.84	29.73	1.4281e+06	3.73673e+06	2.18515e+06	6562545	170695	996343	13.5	421111	2.32435	1.45326	0.0572942	0.171322	0.892867
450500	Beihai	2014	20766448	169.3	14.41	3.75	39.83	56.42	0.540375	5.7395	8.13012	3337	8560135	53603	17.68	53.1	29.22	1.51343e+06	4.54543e+06	2.50127e+06	7175513	194806	1049674	13.83	472452	2.42595	1.37767	0.0551921	0.185587	0.838248
450500	Beihai	2015	24693032	171.96	14.6839	3.67	39.46	56.87	0.538899	5.79427	8.35073	3337	8920837	55248	17.87	50.46	31.67	1.59415e+06	4.50145e+06	2.82523e+06	7484895	247285	1301770	14.01	476136	2.76802	1.40873	0.0533735	0.189961	0.839035
450500	Beihai	2016	29186444	174	14.5336	3.32	38.57	58.11	0.482516	5.60561	8.44547	3337	10066500	61580	17.36	51.27	31.37	1.74754e+06	5.16109e+06	3.15786e+06	8156332	280438	1500566	12.5475	500696	2.89936	1.35769	0.0497388	0.186888	0.810245
450500	Beihai	2017	33072632	175	14.3904	3.4	35.53	61.07	0.489274	5.11291	8.78822	3989	12298400	70276.6	15.4931	54.3697	30.1373	1905400	6686600	3706400	9388376	287354	1576537	12.8097	643361	2.68918	1.22173	0.0523126	0.182269	0.763382
110000	Beijing	2008	129139280	1299.85	980.9	0.0642267	0.211438	0.724335	63	207.4	710.5	16411	104880500	80686.6	1.07	25.68	73.25	1.12222e+06	2.69333e+07	7.6825e+07	192811049	3162957	19592857	7.72	18373238	1.2313	1.11593	0.175183	0.161434	1.83839
110000	Beijing	2009	153542096	1245.83	998.3	0.0623059	0.19994	0.737754	62.2	199.6	736.5	16411	121530000	97549.4	0.97	23.5	75.53	1.17884e+06	28559550	91791609	527302569	3656677	23193658	7.81	20268089	1.26341	1.00145	0.166774	0.157658	4.33887
110000	Beijing	2010	178848768	1257.8	1031.6	0.0595192	0.196491	0.74399	61.4	202.7	767.5	16411	141135800	112208	0.88	24.01	75.11	1.242e+06	3.38867e+07	1.06007e+08	620418389	4502155	27173174	7.91	23539301	1.26721	0.952079	0.166785	0.165684	4.3959
110000	Beijing	2011	204897072	1277.9	1069.7	0.0552491	0.204917	0.739834	59.1	219.2	791.4	16411	162519300	127177	0.84	23.09	76.07	1.36516e+06	3.75257e+07	1.23628e+08	698838733	5200778	32452264	7.59	30062751	1.26076	0.927018	0.18498	0.160259	4.30004
110000	Beijing	2012	231978880	1297.5	1107.3	0.0517475	0.191999	0.756254	57.3	212.6	837.4	16411	178794000	137799	0.84	22.7	76.46	1.50187e+06	40586238	1.36706e+08	778760000	6286510	36853076	7.53	33149340	1.29746	0.879368	0.185405	0.170583	4.35563
110000	Beijing	2013	260775968	1316.3	1141	0.0485539	0.184838	0.766608	55.4	210.9	874.7	16411	195005600	148147	0.83	22.32	76.85	1.61855e+06	4.35252e+07	1.49862e+08	837612980	6811775	41736563	7.72	36611097	1.33727	0.836105	0.187744	0.163209	4.29533
110000	Beijing	2014	291370368	1333.4	1156.7	0.0453013	0.181465	0.773234	52.4	209.9	894.4	16411	213308300	159973	0.74	21.31	77.95	1.57848e+06	4.5456e+07	1.66274e+08	905458756	7420541	45246690	7.93	40271609	1.36596	0.775715	0.188795	0.164002	4.24484
110000	Beijing	2015	324447584	1345.2	1186.1	0.0424079	0.169294	0.788298	50.3	200.8	935	16411	230145900	171087	0.61	19.74	79.65	1.40389e+06	4.54308e+07	1.83311e+08	1222842876	8556654	57377011	7.46	47238597	1.40975	0.717466	0.205255	0.14913	5.31334
110000	Beijing	2016	356410240	1363	1220.1	0.0406524	0.158184	0.801164	49.6	193	977.5	16411	256691300	188328	0.51	19.26	80.23	1.30913e+06	4.94387e+07	2.05943e+08	1327919063	8873761	64066737	7.70875	50812595	1.38848	0.650185	0.197952	0.138508	5.17321
110000	Beijing	2017	383963008	1359	1246.8	0.0391402	0.154636	0.806224	48.8	192.8	1005.2	16406	280149400	206144	0.43	19.01	80.56	1.20464e+06	5.32564e+07	2.25688e+08	1379521000	9645817	68194936	7.70734	54307875	1.37057	0.622663	0.193853	0.141445	4.92423
340300	Bengbu	2008	5206258	358.31	191	0.503665	0.197906	0.298429	96.2	37.8	57	5952	4863852	13632	20.58	39.62	39.8	1.00098e+06	1.92706e+06	1.93581e+06	2969083	121815	735994	11.79	275041	1.0704	0.970101	0.056548	0.165511	0.610439
340300	Bengbu	2009	6.82944e+06	360.64	195.2	0.491291	0.204918	0.303791	95.9	40	59.3	5952	5320870	14803	19.62	44.44	35.94	1.04395e+06	2.36459e+06	1.91232e+06	5777765	134837	877276	12.24	317195	1.28352	1.01739	0.0596134	0.1537	1.08587
340300	Bengbu	2010	9010660	362.23	212.5	0.448	0.207529	0.344471	95.2	44.1	73.2	5941	6368877	17621	18.84	47.25	33.91	1.1999e+06	3.00929e+06	2.15969e+06	7076500	170631	1068407	12.81	429009	1.4148	1.06296	0.0673602	0.159706	1.11111
340300	Bengbu	2011	11672035	365.5	226	0.429646	0.215487	0.354867	97.1	48.7	80.2	5952	7802393	24574	18.5	49.33	32.17	1.44344e+06	3.84892e+06	2.51003e+06	8360832	249785	1412913	13.96	613600	1.49596	1.09996	0.0786425	0.176787	1.07157
340300	Bengbu	2012	15214448	367.8	226	0.429646	0.215487	0.354867	97.1	48.7	80.2	5952	8902164	27999	17.85	50	32.16	1.58904e+06	4451082	2.86294e+06	9758630	293127	1646697	15.41	784157	1.70907	1.15834	0.0880861	0.178009	1.09621
340300	Bengbu	2013	19598616	366.6	199.4	0.49348	0.245737	0.261284	98.4	49	52.1	5952	10078541	27462	17.1	51.17	31.73	1.72343e+06	5.15719e+06	3.19792e+06	12585817	339008	1914991	15.52	928392	1.94459	1.21582	0.0921157	0.177029	1.24877
340300	Bengbu	2014	24858242	371.1	218.5	0.456751	0.203661	0.339588	99.8	44.5	74.2	5951	11511949	35542	15.49	51.9	32.6	1.7832e+06	5.9747e+06	3.7529e+06	14334560	354791	2085574	15.91	1053415	2.15934	1.22627	0.0915062	0.170117	1.24519
340300	Bengbu	2015	30213338	376.35	226.6	0.465133	0.224576	0.310292	105.399	50.8888	70.3122	5951	12530550	38267	15.05	47.96	36.99	1.88585e+06	6.00965e+06	4.63505e+06	16165375	457466	2447171	16.69	1196801	2.41117	1.22712	0.0955107	0.186937	1.29008
340300	Bengbu	2016	36518068	380	231.8	0.479986	0.237575	0.282439	111.261	55.0699	65.4693	5951	13858228	41855	14.43	43.95	41.61	1.99974e+06	6.09069e+06	5.76641e+06	18551354	495467	2680543	14.2913	1338791	2.63512	1.23395	0.0966062	0.184838	1.33865
340300	Bengbu	2017	42981172	381	236.1	0.486324	0.2457	0.267976	114.821	58.0098	63.2693	5951	15506600	40699.7	13.2415	43.9361	42.8224	2053300	6813000	6640300	19529541	527459	2977139	14.6039	1410675	2.7718	1.25926	0.0909726	0.17717	1.25943
210500	Benxi	2008	5301331	155.66	23.95	0.92	57.2	41.88	0.22034	13.6994	10.0303	8411	6108589	39199	5.65	63.41	30.94	345135	3.87346e+06	1.89e+06	3418157	131477	758951	5.72	424369	0.867849	0.786531	0.0694709	0.173235	0.559566
210500	Benxi	2009	6689599	155.46	23.53	0.89	58.31	40.8	0.209417	13.7203	9.60024	8411	6883947	44251	5.59	59.5	34.91	384813	4.09595e+06	2.40319e+06	6246757	153675	966118	6.44	503177	0.971768	0.770277	0.0730943	0.159064	0.907438
210500	Benxi	2010	8596843	154.6	23.21	0.82	55.71	43.47	0.190322	12.9303	10.0894	8411	8603675	50612	5.04	62.3	32.66	433625	5.36009e+06	2.80996e+06	7275114	156824	1164764	9.72	745960	0.999206	0.750722	0.0867025	0.13464	0.845582
210500	Benxi	2011	10975674	154.3	26.43	0.83	56.38	42.79	0.219369	14.9012	11.3094	8411	10445851	60552	5.09	62.9	32.02	531694	6.57044e+06	3.34476e+06	8480694	179262	1396448	8.33	1024325	1.05072	0.772582	0.0980605	0.12837	0.811872
210500	Benxi	2012	13973393	153.2	28	0.54	54.77	44.69	0.1512	15.3356	12.5132	8411	11123567	64459	5.41	60.65	33.94	601785	6.74644e+06	3.77534e+06	9337084	242508	1755681	10.79	1235244	1.2562	0.851398	0.111047	0.138128	0.839397
210500	Benxi	2013	17581196	152.3	31.7	0.25	53.85	45.9	0.07925	17.0705	14.5503	8411	11936598	78530	5.23	59.67	35.1	624284	7.12257e+06	4.18975e+06	10070833	252985	1823992	10.94	1297005	1.47288	0.920891	0.108658	0.138699	0.843694
210500	Benxi	2014	21562888	152	32.7044	0.26	51.92	47.82	0.0850314	16.9801	15.6392	8411	11712452	67879	5.43	54.8	39.77	635986	6.41842e+06	4.65804e+06	10591564	212238	1854923	10.98	1298326	1.84102	1.0455	0.11085	0.114419	0.904299
210500	Benxi	2015	24959422	151.21	27.6433	0.29	52.87	46.84	0.0801656	14.615	12.9481	8411	11646927	67656	5.75	51.43	42.81	669698	5.99001e+06	4.98605e+06	11428895	193262	1322787	11.26	537680	2.143	1.09064	0.046165	0.146102	0.98128
210500	Benxi	2016	26629412	150	22.7655	0.37	53.48	46.15	0.0842323	12.175	10.5063	8411	7667098	44745	8.84	43.46	47.7	677771	3.33212e+06	3.65721e+06	12111293	189195	1376437	9.2725	555520	3.47321	1.62641	0.0724551	0.137453	1.57964
210500	Benxi	2017	26453106	148	21.8339	0.36	50.19	49.45	0.078602	10.9584	10.7969	8414	7710000	52094.6	6.12451	44.4604	49.415	472200	3427900	3870800	13451904	190208	1356115	9.71656	645570	3.43101	1.55875	0.0837315	0.140259	1.74473
371600		2008	14676184	375.68	36.14	0.44	67.65	31.9	0.159016	24.4487	11.5287	9454	12368300	33610	7.23	44.14	48.63	894228	5.45937e+06	6.0147e+06	6498733	214451	1010792	15.25	703667	1.1866	1.07541	0.0568928	0.212161	0.525435
371600		2009	17824732	377.49	35.72	0.53	65.57	33.9	0.189316	23.4216	12.1091	9454	13549931	36679	4.77	49.7	45.53	646332	6.73432e+06	6.16928e+06	9182707	242018	1248044	16.57	801707	1.31549	1.04273	0.0591669	0.193918	0.677694
371600	binzhou	2010	21486274	377.92	37.56	0.24	65.1	34.66	0.090144	24.4516	13.0183	9600	15515164	41661	2	63.3	34.7	310303	9.8211e+06	5.38376e+06	10610125	308079	1618432	18.22	1039879	1.38486	1.04047	0.0670234	0.190356	0.683855
371600	binzhou	2011	25399760	513.5	41.63	0.24	66.8	32.96	0.099912	27.8088	13.7212	9600	18175833	48326	7.44	48.59	43.97	1.35228e+06	8.83164e+06	7.99191e+06	13096893	438849	2011716	20.03	1307601	1.39745	1.02753	0.0719417	0.218147	0.720566
371600	binzhou	2012	30096150	380.9	43	0.14	65.68	34.18	0.0602	28.2424	14.6974	9600	19877262	52591	2.85	33.83	63.31	566502	6.72448e+06	1.25863e+07	16976604	513378	2265906	20.94	1504601	1.5141	1.02619	0.0756946	0.226566	0.854072
371600	binzhou	2013	35733560	381.6	52.4	0.02	65.38	34.6	0.01048	34.2591	18.1304	9660	21557271	56433	5.44	49.48	45.08	1.17272e+06	1.06665e+07	9.71802e+06	19008284	515652	2517062	23.07	1700901	1.65761	1.03639	0.0789015	0.204863	0.881757
371600	binzhou	2014	42465796	386.7	51.5765	0.02	65.04	34.94	0.0103153	33.5454	18.0208	9660	22767060	59557	6.2	55.79	38.01	1.41156e+06	1.27017e+07	8.65376e+06	20801039	519503	2697848	17.24	1871456	1.86523	1.05925	0.0822002	0.192562	0.913646
371600	binzhou	2015	50501044	389.07	52.5433	0.02	64.78	35.21	0.0105087	34.0375	18.5005	9660	23553298	61189	10.41	45.05	44.53	2.4519e+06	1.06108e+07	1.04906e+07	23448662	581816	3093104	18.12	2041481	2.14412	1.09121	0.086675	0.188101	0.995557
371600	binzhou	2016	59356692	392	50.6067	0.01	62.72	37.27	0.00506067	31.7405	18.8611	9660	24701013	63745	9.4	46.26	44.34	2.3219e+06	1.14267e+07	1.09524e+07	26770252	617857	3205406	18.68	2200082	2.40301	1.12526	0.0890685	0.192755	1.08377
371600	binzhou	2017	67424304	394	46.8966	0.01	60.23	39.76	0.00468966	28.2458	18.6461	9660	26011400	66018.8	8.7823	46.9909	44.2268	2284400	12223000	11504000	27420228	604237	3302785	19.1087	2262838	2.59211	1.17762	0.0869941	0.182948	1.05416
431000	chengzhou	2008	7662630	471	27.15	0.92	37.13	61.95	0.24978	10.0808	16.8194	19557	7340633	16668	16.41	48.79	34.8	1.2046e+06	3.58149e+06	2.55454e+06	2247235	208220	984376	5.23	384378	1.04387	0.946054	0.0523631	0.211525	0.306136
431000	chengzhou	2009	9602831	473.86	27.99	0.14	38.41	61.45	0.039186	10.751	17.1999	19506	8432283	19059	12.9	49.79	37.3	1.08776e+06	4.19843e+06	3.14524e+06	7954694	259248	1312925	6.47	488357	1.13882	0.90269	0.0579152	0.197458	0.943362
431000	chengzhou	2010	12429143	502.07	28.95	0.35	38	61.66	0.101325	11.001	17.8506	19699	10817632	24015	11.72	54.95	33.33	1.26783e+06	5.94429e+06	3.60552e+06	9445332	317480	1611473	4.46	627107	1.14897	0.863243	0.0579708	0.197012	0.873142
431000	chengzhou	2011	16281281	604.2	31.33	0.41	41.46	58.12	0.128453	12.9894	18.209	19730	13463756	29305	11.16	57.68	31.17	1.50256e+06	7.76589e+06	4.19665e+06	11173759	420441	2198775	10.46	950110	1.20927	0.889159	0.070568	0.191216	0.829914
431000	chengzhou	2012	20881112	509.8	34.1	0.5	42.97	56.53	0.1705	14.6528	19.2767	19342	15172679	32848	10.35	57.93	31.72	1.57037e+06	8.78953e+06	4.81277e+06	13098507	562460	2486413	11.59	1196762	1.37623	0.932752	0.0788761	0.226213	0.863296
431000	chengzhou	2013	26485196	512.1	36.1	0.47	43.24	56.29	0.16967	15.6096	20.3207	19342	16855232	32920	9.93	57.42	32.64	1.67372e+06	9.67827e+06	5.50155e+06	15114963	603650	3025851	11.53	1465411	1.57133	0.982446	0.086941	0.199498	0.896752
431000	chengzhou	2014	33102826	518.8	36.5361	0.49	42.11	57.4	0.179027	15.3854	20.9717	19342	18725768	39999	9.55	56.78	33.67	1.78831e+06	1.06325e+07	6.30497e+06	16803671	644230	3515722	11.26	2403763	1.76777	1.0039	0.128367	0.183243	0.897356
431000	chengzhou	2015	41247808	528.27	35.9159	0.61	40.18	59.21	0.219087	14.431	21.2658	19654	20120654	42682	9.77	54.65	35.58	1.96579e+06	1.09959e+07	7.15893e+06	19390165	651424	3788178	11.84	2202690	2.05002	1.04332	0.109474	0.171962	0.963695
431000	chengzhou	2016	50292088	535	35.9175	0.47	37.92	61.61	0.168812	13.6199	22.1288	19654	22041285	46691	9.81	52.06	38.13	2.16225e+06	1.14747e+07	8.40434e+06	23925264	700834	4040665	9.105	2355419	2.28172	1.06847	0.106864	0.173445	1.08548
431000	chengzhou	2017	59280016	534	36.313	0.53	37.21	62.26	0.192459	13.5121	22.6085	19342	24056413	45049.5	9.81	52.06	38.13	2.35993e+06	1.25238e+07	9.17271e+06	24914209	716862	3976419	9.58937	2033755	2.46421	1.11952	0.0845411	0.180278	1.03566
341600	Bozhou	2008	3.60143e+06	588.77	323	0.512074	0.160681	0.327554	165.4	51.9	105.8	8374	4042200	7918	29.45	30.32	40.23	1.19043e+06	1.2256e+06	1.62618e+06	1468269	159898	609322	4.63	126946	0.890957	0.807474	0.0314052	0.26242	0.363235
341600	Bozhou	2009	4.7592e+06	596.93	327	0.511927	0.16055	0.327523	167.4	52.5	107.1	8374	4319284	8477	28.37	34.12	37.51	1.22538e+06	1.47374e+06	1.62016e+06	4337757	171882	801010	6.41	173185	1.10185	0.873387	0.0400958	0.214582	1.00428
341600	Bozhou	2010	6221609	600.76	334.2	0.491023	0.209455	0.299521	164.1	70	100.1	8374	5127800	10318	26.75	37.36	35.9	1.37169e+06	1.91575e+06	1.84088e+06	5447496	208018	1033412	5.93	232980	1.21331	0.911582	0.0454347	0.201292	1.06235
341600	Bozhou	2011	7.73508e+06	604.2	322.9	0.458346	0.214308	0.327346	148	69.2	105.7	8374	6266531	12868	26.18	39.64	34.18	1.64058e+06	2.48405e+06	2.1419e+06	6749013	296119	1386189	6.54	340441	1.23435	0.907601	0.0543269	0.213621	1.07699
341600	Bozhou	2012	9497973	612.6	338.5	0.446086	0.217725	0.336189	151	73.7	113.8	8374	7156572	14642	25.31	40.36	34.33	1.81133e+06	2.88839e+06	2.45685e+06	8130958	407931	1772645	7.5	476878	1.32717	0.899499	0.066635	0.230126	1.13615
341600	Bozhou	2013	11526972	632.9	339.1	0.431141	0.227956	0.340902	146.2	77.3	115.6	8374	7910950	12498	24.65	40.46	34.89	1.95005e+06	3.20077e+06	2.76013e+06	9275747	380724	2064319	8.08	643813	1.45709	0.911018	0.0813825	0.184431	1.17252
341600	Bozhou	2014	14062574	634.4	353.4	0.440011	0.226372	0.333616	155.5	80	117.9	8521	8836299	17769	22.01	39.46	38.53	1.94487e+06	3.4868e+06	3.40463e+06	10607977	368394	2292171	8.61	726963	1.59146	0.903773	0.0822701	0.160718	1.2005
341600	Bozhou	2015	17263196	634.95	361.3	0.445	0.224	0.331	160.779	80.9312	119.59	8521	9426090	18771	20.69	39.27	40.04	1.95026e+06	3.70163e+06	3.77421e+06	12601006	448896	2778388	9.06	825881	1.83143	0.932072	0.0876165	0.161567	1.33682
341600	Bozhou	2016	20963494	647	355.7	0.376	0.247	0.377	133.743	87.8579	134.099	8521	10461044	20611	19.72	38.71	41.57	2.06292e+06	4.04947e+06	4.34866e+06	15898916	511230	2785781	7.095	870239	2.00396	0.938397	0.0831885	0.183514	1.51982
341600	Bozhou	2017	24812030	651	360.9	0.368	0.245	0.387	132.811	88.4205	139.668	8521	11497900	17661.9	18.2129	38.2774	43.5097	2094100	4401100	5002700	18433589	585197	3250253	7.40312	945506	2.15796	0.980387	0.0822329	0.180047	1.60321
130900	Cangzhou	2008	14814780	710.1	46.17	2.19	37.67	60.15	1.01112	17.3922	27.7713	14053	17161616	24665	11.74	50.52	37.75	2.01477e+06	8.67005e+06	6.47851e+06	5059213	376412	1249898	15.71	567465	0.863251	0.782364	0.0330659	0.301154	0.294798
130900	Cangzhou	2009	19978804	717.5	43.23	2.22	34.88	62.9	0.959706	15.0786	27.1917	14053	18012287	25719	12	48.24	39.75	2.16147e+06	8.68913e+06	7.15988e+06	17654854	412295	1575413	16.57	647331	1.10918	0.879195	0.0359383	0.261706	0.980156
130900	Cangzhou	2010	26484342	730.89	43.7	2.15	33.46	64.39	0.93955	14.622	28.1384	14053	22031199	31091	11.47	50.62	37.91	2.52698e+06	1.11522e+07	8.35203e+06	20265889	500502	2131343	16.38	912958	1.20213	0.903182	0.0414393	0.234829	0.919872
130900	Cangzhou	2011	33623544	734.8	48.58	1.36	36.99	61.65	0.660688	17.9697	29.9496	14053	25851998	36053	11.44	52.56	36	2.95747e+06	1.35878e+07	9.30672e+06	23000914	543775	2643508	17.32	1164888	1.30062	0.956327	0.0450599	0.205702	0.889715
130900	Cangzhou	2012	41883480	744.4	52.4	1.62	39.46	58.92	0.84888	20.677	30.8741	14053	28124212	38949	11.35	52.59	36.06	3.1921e+06	1.47905e+07	1.01416e+07	26899012	737754	3115744	17.54	1425818	1.48923	1.00934	0.0506972	0.236783	0.956436
130900	Cangzhou	2013	51322744	754.3	52.4	1.58	37.64	60.78	0.82792	19.7234	31.8487	14053	30129850	39960	10.39	52.27	37.34	3.13049e+06	1.57489e+07	1.12505e+07	31054796	704699	3524113	17.63	1722799	1.70339	1.06501	0.0571791	0.199965	1.0307
130900	Cangzhou	2014	62632556	768.4	53.0659	1.45	36.95	61.6	0.769456	19.6079	32.6886	14035	31333822	42676	10.14	51.97	37.89	3.17725e+06	1.62842e+07	1.18724e+07	34388960	752865	3812703	17.78	1897102	1.99888	1.13515	0.0605449	0.197462	1.0975
130900	Cangzhou	2015	76122064	774.36	52.5718	1.16	35.21	63.63	0.609833	18.5105	33.4514	14035	33206328	44819	9.62	49.58	40.8	3.19445e+06	1.64637e+07	1.35482e+07	38237852	1034550	4848296	17.61	2109070	2.2924	1.16667	0.0635141	0.213384	1.15152
130900	Cangzhou	2016	91289288	780	51.8892	1.16	34.22	64.63	0.601915	17.7565	33.536	14035	35446800	47425	8.71	49.59	41.7	3.08742e+06	1.75781e+07	1.47813e+07	42987063	1066808	5048978	17.0675	2203968	2.57539	1.20598	0.0621768	0.211292	1.21272
130900	Cangzhou	2017	105640408	778	43.4901	1.33	25.07	73.6	0.578418	10.903	32.0087	14035	36434000	46830.3	7.22402	48.732	44.044	2632000	17755000	16047000	46408017	1220731	5504803	17.2372	2395362	2.8995	1.31728	0.0657452	0.221757	1.27376
220100	Changchun	2008	31742186	752.53	87.76	1.52	40.26	58.23	1.33395	35.3322	51.1026	20604	25618985	34193	8.5	51.21	40.29	2.17761e+06	1.31195e+07	1.03219e+07	28118115	409128	2403306	12.1	1190315	1.23901	1.12291	0.0464622	0.170236	1.09755
220100	Changchun	2009	43337248	756.5	89.1	1.57	39.51	58.92	1.39887	35.2034	52.4977	20604	28485627	37753	7.86	50.65	41.49	2.23897e+06	1.4428e+07	1.18187e+07	43087774	481813	3060062	12.41	1426506	1.52137	1.20592	0.0500781	0.157452	1.51261
220100	Changchun	2010	56795176	758.89	92.81	1.43	40.35	58.22	1.32718	37.4488	54.034	20604	33290329	43936	7.59	51.66	40.74	2.52674e+06	1.71978e+07	1.35625e+07	49859029	579259	3829323	15.09	1808461	1.70606	1.28179	0.0543239	0.151269	1.4977
220100	Changchun	2011	69100248	761.8	94.95	1.3	39.95	58.76	1.23435	37.9325	55.7926	20604	40030775	52649	7.25	52.28	40.47	2.90223e+06	2.09281e+07	1.62005e+07	55682292	721542	5186814	16.21	2886312	1.72618	1.26924	0.0721023	0.139111	1.39099
220100	Changchun	2012	81927304	756.9	100	1.09	39.63	59.28	1.09	39.63	59.28	20604	44566446	58691	7.11	51.43	41.46	3.16867e+06	2.29205e+07	1.84772e+07	65783032	1028074	5555117	17.79	3408021	1.83832	1.24594	0.0764706	0.185068	1.47607
220100	Changchun	2013	94892016	752.7	126.2	0.92	50.05	49.03	1.16104	63.1631	61.8759	20604	50031808	66443	6.64	53.14	40.22	3.32211e+06	2.65869e+07	2.01228e+07	78083098	962203	6329668	18.58	3818178	1.89663	1.18583	0.076315	0.152015	1.56067
220100	Changchun	2014	109900016	754.6	126.84	0.94	49.48	49.58	1.1923	62.7604	62.8873	20594	53424262	70891	6.21	52.67	41.12	3.31765e+06	2.81386e+07	2.19681e+07	87233897	856005	6758377	19.44	3973249	2.05712	1.16822	0.0743716	0.126658	1.63285
220100	Changchun	2015	127228344	753.83	126.06	0.98	48.26	50.75	1.23539	60.8367	63.9757	20594	55300345	73324	6.21	50.11	43.69	3.43415e+06	2.7711e+07	2.41607e+07	98486300	1067720	7657246	17.55	3882213	2.30068	1.17089	0.0702023	0.139439	1.78093
220100	Changchun	2016	146722432	753	125.876	0.95	46.81	52.24	1.19582	58.9226	65.7577	20594	59864200	79434	5.4	49.4	45.2	3.23267e+06	2.95729e+07	2.70586e+07	110344634	1076136	7705743	17.55	4154853	2.45092	1.1477	0.0694046	0.139654	1.84325
220100	Changchun	2017	166058112	749	125.426	0.93	45.21	53.86	1.16646	56.705	67.5543	20594	64950212	86715.9	5.4	49.4	45.2	3.50731e+06	3.20854e+07	2.93575e+07	114675736	1197032	8757334	17.55	4500818	2.5567	1.16154	0.0692964	0.136689	1.76559
430700	Changde	2008	6.76004e+06	614.16	32.75	0.7	44.85	54.44	0.22925	14.6884	17.8291	18190	10496975	19201	22.79	44.6	32.61	2.39226e+06	4.68165e+06	3.42306e+06	3221703	232271	1129767	5.83	443088	0.643998	0.583655	0.042211	0.205592	0.306917
430700	Changde	2009	8518894	616.69	34.57	0.26	45.27	54.47	0.089882	15.6498	18.8303	17950	12392306	22496	20.77	42.85	36.38	2.57388e+06	5.3101e+06	4.50832e+06	7921264	254123	1368056	5.81	511654	0.687434	0.544898	0.041288	0.185755	0.639208
430700	Changde	2010	10919826	623.11	36.81	0.27	46.13	53.6	0.099387	16.9805	19.7302	18190	14915686	26551	18.78	45.94	35.28	2.80117e+06	6.85227e+06	5.26225e+06	9630800	296639	1773011	6.73	700205	0.732104	0.550043	0.0469442	0.167308	0.645683
430700	Changde	2011	13798526	127	36.88	0.14	44.82	55.04	0.051632	16.5296	20.2988	18910	18111879	31644	16.27	49.1	34.63	2.9468e+06	8.89293e+06	6.27214e+06	11540505	349677	2227929	7.3	938944	0.76185	0.560179	0.0518413	0.156952	0.637179
430700	Changde	2012	17400906	629	39.6	0.3	44.03	55.67	0.1188	17.4359	22.0453	18910	20385039	35475	14.84	49.47	35.69	3.02514e+06	1.00845e+07	7.27542e+06	13922185	526456	2549661	9.2	1067314	0.853612	0.578542	0.0523577	0.206481	0.682961
430700	Changde	2013	21999560	607.2	42.4	0.28	45.19	54.53	0.11872	19.1606	23.1207	18177	22649358	37314	14.3	48.67	37.03	3.23886e+06	1.10234e+07	8.38706e+06	16312935	506570	3173846	10.06	1225251	0.971311	0.607293	0.0540965	0.159608	0.720238
430700	Changde	2014	27796822	608.7	42.14	0.31	44.19	55.5	0.130634	18.6217	23.3877	18910	25141545	43215	13.44	47.65	38.91	3.37902e+06	1.19799e+07	9.78258e+06	19236577	511836	3627711	10.77	1349152	1.10561	0.627867	0.0536623	0.141091	0.765131
430700	Changde	2015	34606524	609.18	41.3595	0.15	42.61	57.24	0.0620392	17.6233	23.6742	18910	27090169	46408	13.11	45.68	41.21	3.55152e+06	1.23748e+07	1.11639e+07	22474965	587114	4265226	11.32	1486445	1.27746	0.650139	0.0548703	0.137651	0.829635
430700	Changde	2016	42187184	611	41.7351	0.12	41.85	58.03	0.0500821	17.4661	24.2189	18190	29538202	50543	12.97	42.56	44.46	3.8311e+06	1.25715e+07	1.31327e+07	27138052	663349	4630473	8.3775	1571801	1.42822	0.668798	0.0532125	0.143257	0.918744
430700	Changde	2017	49846952	606	42.3513	0.14	42.34	57.53	0.0592918	17.9315	24.3647	18177	36105239	59579.6	12.97	42.56	44.46	4.68285e+06	1.53664e+07	1.60524e+07	30159562	685855	4904950	8.69594	1634691	1.3806	0.627223	0.0452757	0.139829	0.835324
430100	Changsha	2008	35999072	645.14	86.67	0.2	43.53	56.27	0.17334	37.7275	48.7692	11819	30009795	45765	5.74	52.23	42.03	1.72256e+06	1.56741e+07	1.26131e+07	35162670	388728	2605584	13.93	2055699	1.19958	1.08718	0.0685009	0.14919	1.17171
430100	Changsha	2009	46744304	651.59	100.43	0.01	44.98	55.01	0.010043	45.1734	55.2465	11819	37447641	56620	4.79	50.57	44.64	1.79374e+06	1.89373e+07	1.67166e+07	53258375	471281	3140820	14.48	2463300	1.24826	0.989438	0.0657798	0.15005	1.42221
430100	Changsha	2010	60047836	652.4	110.56	0.05	45.32	54.63	0.05528	50.1058	60.3989	11816	45470573	66443	4.44	53.6	41.96	2.01889e+06	2.43722e+07	1.90795e+07	64279541	539336	4033349	14.97	3142836	1.32059	0.992182	0.069118	0.133719	1.41365
430100	Changsha	2011	74403784	651.8	121.91	0.12	48.1	51.78	0.146292	58.6387	63.125	11816	56193285	79530	4.33	56.09	39.58	2.43317e+06	3.15188e+07	2.22413e+07	73642680	723656	5208876	14.35	4257827	1.32407	0.973572	0.0757711	0.138927	1.31052
430100	Changsha	2012	90400656	660.6	124	0.06	46.94	53	0.0744	58.2056	65.72	11816	63999097	89903	4.25	56.13	39.61	2.71996e+06	3.59227e+07	2.535e+07	87314900	1166756	6246207	9.96	4906482	1.41253	0.957354	0.0766649	0.186794	1.36431
430100	Changsha	2013	107470136	662.8	130.3	0.09	47.3	52.61	0.11727	61.6319	68.5508	11816	71531346	107890	4.12	55.18	40.7	2.94709e+06	3.9471e+07	2.91133e+07	100772422	1187445	7018238	10.01	5366331	1.50242	0.939359	0.0750207	0.169194	1.40879
430100	Changsha	2014	126507088	671.4	131.797	0.07	47.99	51.94	0.0922581	63.2495	68.4555	11816	78248074	107683	3.99	54.2	41.81	3.1221e+06	4.24105e+07	3.27155e+07	111194866	1260751	8023838	14.44	6327992	1.61674	0.918134	0.0808709	0.157126	1.42106
430100	Changsha	2015	148433056	680.36	130.462	0.08	48.02	51.9	0.10437	62.648	67.7099	11816	85101328	115443	4.02	50.92	45.06	3.42107e+06	4.33336e+07	3.83467e+07	140288068	1444932	9249992	14.43	7189468	1.74419	0.887676	0.0844813	0.156209	1.64848
430100	Changsha	2016	172391280	696	120.932	0.08	44.3	55.62	0.0967454	53.5728	67.2623	11816	93569088	124122	3.96	48.23	47.8	3.70534e+06	4.51284e+07	4.4726e+07	154596810	1567751	10414331	14.43	7436954	1.8424	0.862742	0.0794809	0.150538	1.65222
430100	Changsha	2017	195967120	709	123.318	0.11	46.23	53.65	0.13565	57.0098	66.16	11816	101989846	143850	3.96	48.23	47.8	4.0388e+06	4.91897e+07	4.87511e+07	171059152	1772617	11826043	14.43	8003456	1.92144	0.872931	0.0784731	0.149891	1.67722
140400	Changzhi	2008	6885603	327.4	34.98	0.86	52.77	46.37	0.300828	18.4589	16.2202	13896	6821316	20821	4.76	63.47	31.77	324695	4.32949e+06	2.16713e+06	3983152	199651	971493	6.1	626259	1.00942	0.914841	0.0918091	0.205509	0.583927
140400	Changzhi	2009	8570487	329.63	35.96	0.75	51.95	47.3	0.2697	18.6812	17.0091	13896	7752901	23558	4.54	62.78	32.68	351982	4.86727e+06	2.53365e+06	11315201	239046	1126539	6.73	695730	1.10546	0.876245	0.089738	0.212195	1.45948
140400	Changzhi	2010	10820209	331.54	37.3	0.83	52.82	46.35	0.30959	19.7019	17.2886	13896	9202336	27642	4.37	65.38	30.24	402142	6.01649e+06	2.78279e+06	13676309	280415	1358657	6.51	779001	1.17581	0.883409	0.0846525	0.206391	1.48618
140400	Changzhi	2011	13435777	334.3	39.39	0.71	51.13	48.16	0.279669	20.1401	18.9702	13896	12186017	36425	4.02	67.89	28.09	489878	8.27309e+06	3.42305e+06	15741967	328537	1760325	7.02	1044071	1.10256	0.810696	0.0856778	0.186634	1.29181
140400	Changzhi	2012	16682213	336.1	39.5	0.33	50.58	49.09	0.13035	19.9791	19.3906	13896	13286098	39523	4.02	67.36	28.62	534101	8.94952e+06	3.80248e+06	17240536	444722	2018280	7.88	1334931	1.25561	0.851003	0.100476	0.220347	1.29764
140400	Changzhi	2013	20740114	338.6	45.1	0.36	55.41	44.23	0.16236	24.9899	19.9477	13896	13337207	39343	4.25	65.01	30.74	566831	8.67052e+06	4.09986e+06	18479804	411983	2458799	5.37	1486623	1.55506	0.972269	0.111464	0.167555	1.38558
140400	Changzhi	2014	25830848	339.2	44.4742	0.34	54.13	45.53	0.151212	24.0739	20.2491	13896	13311415	39196	4.37	58.33	37.29	581709	7.76455e+06	4.96383e+06	19459399	392001	2440202	8.9	1363251	1.9405	1.10199	0.102412	0.160643	1.46186
140400	Changzhi	2015	31856008	336.85	42.708	0.33	52.78	46.89	0.140936	22.5413	20.0258	13896	11953423	35029	4.87	51.13	44.01	582132	6.11179e+06	5.2607e+06	20441683	457758	2415636	10.02	964350	2.66501	1.35631	0.0806756	0.189498	1.71011
140400	Changzhi	2016	38237352	339	42.5665	0.32	51.69	47.99	0.136213	22.0026	20.4277	13896	12704767	37063	4.83	50.92	44.25	613640	6.46927e+06	5.62186e+06	21221771	452597	2343437	10.02	985278	3.00969	1.40935	0.0775518	0.193134	1.67038
140400	Changzhi	2017	42062732	338	42.9955	0.32	51.84	47.84	0.137586	22.2889	20.569	13955	14775312	43713.9	4.24703	53.7004	42.0526	627512	7934404	6213396	23625238	478483	2684289	10.02	1322832	2.84683	1.29335	0.0895299	0.178253	1.59897
320400	Changzhou	2008	28801774	358.74	37.04	0.3	51	48.7	0.11112	18.8904	18.0385	4385	22022300	61503	3.1	58.92	37.98	682691	1.29755e+07	8.36407e+06	18516900	280154	1866796	11.54	1851888	1.30785	1.1853	0.0840915	0.150072	0.840825
320400	Changzhou	2009	36581012	359.82	37.27	0.27	50.55	49.18	0.100629	18.84	18.3294	4385	25199300	70138	3.64	56.74	39.62	917255	1.42981e+07	9.98396e+06	37659100	352349	2187465	12.39	2158888	1.45167	1.15067	0.0856725	0.161076	1.49445
320400	Changzhou	2010	45073744	360.8	38.16	0.31	49.34	50.34	0.118296	18.8281	19.2097	4372	30448900	67327	3.28	55.3	41.43	998724	1.68382e+07	1.26119e+07	45504739	406161	2814401	13.27	2861788	1.48031	1.11218	0.0939866	0.144315	1.49446
320400	Changzhou	2011	53495848	362.9	50.12	0.22	57.86	41.92	0.110264	28.9994	21.0103	4372	35809857	77485	3.12	54.48	42.4	1.11727e+06	1.95092e+07	1.51834e+07	49021460	549170	3618123	14.11	3508800	1.49389	1.09844	0.0979842	0.151783	1.36894
320400	Changzhou	2012	63263840	364.8	48.9	0.12	54.67	45.21	0.05868	26.7336	22.1077	4372	39698700	85039	3.18	52.92	43.9	1.26242e+06	2.10086e+07	1.74277e+07	56048986	661143	3912183	14.97	3789900	1.5936	1.08008	0.0954666	0.168996	1.41186
320400	Changzhou	2013	73554104	365.9	71.5	0.08	63.09	36.83	0.0572	45.1094	26.3334	4372	43609347	119151	3.17	51.61	45.22	1.38242e+06	2.25068e+07	1.97201e+07	63480979	665415	4179007	16.05	4088800	1.68666	1.05455	0.0937597	0.159228	1.45567
320400	Changzhou	2014	84900616	368.6	71.74	0.08	62.09	37.83	0.057392	44.5434	27.1392	4372	49018700	104423	2.82	49.13	48.05	1.38233e+06	2.40829e+07	2.35535e+07	67585745	682014	4349289	16.82	4338800	1.732	0.983589	0.0885132	0.15681	1.37877
320400	Changzhou	2015	97744472	370.85	69.8933	0.08	60.4	39.52	0.0559146	42.2156	27.6218	4372	52731500	112221	2.78	47.71	49.51	1.46594e+06	2.51582e+07	2.61074e+07	74386754	792100	4853300	15.22	4662800	1.85363	0.94337	0.0884253	0.163209	1.41067
320400	Changzhou	2016	111245160	375	68.5	0.07	59.85	40.08	0.04795	40.9973	27.4548	4373	57738600	122721	2.64	46.46	50.9	1.5243e+06	2.68254e+07	2.93889e+07	85408245	836900	5081100	14.2963	4802900	1.9267	0.902221	0.0831835	0.164708	1.47922
320400	Changzhou	2017	122536888	379	68.878	0.13	60.38	39.5	0.0895414	41.5885	27.2068	4374	66184200	174628	2.37368	46.8181	50.8082	1571000	30986200	33627000	98733689	978778	5515534	14.6408	5188050	1.85145	0.841136	0.078388	0.177458	1.4918
211300	Chaoyang	2008	4816602	340.92	21.88	2.79	37.8	59.41	0.610452	8.27064	12.9989	19699	4466114	13114	22.68	48.26	29.06	1.01291e+06	2.15535e+06	1.29785e+06	2951811	152158	929204	5.27	317863	1.07848	0.977423	0.0711722	0.163751	0.660935
211300	Chaoyang	2009	7071687	342.6	23.03	2.74	38.56	58.71	0.631022	8.88037	13.5209	19698	5180944	15724	19.69	50.14	30.17	1.02013e+06	2.59773e+06	1.56309e+06	5795458	156438	1214473	6.09	421494	1.36494	1.08193	0.0813547	0.128811	1.11861
211300	Chaoyang	2010	9809008	339.24	24	2.54	37.92	59.54	0.6096	9.1008	14.2896	19698	6564084	21536	20.69	50.66	28.65	1.35811e+06	3.32536e+06	1.88061e+06	7055481	206142	1467537	6.48	662504	1.49435	1.12273	0.100929	0.140468	1.07486
211300	Chaoyang	2011	12612011	341	26.48	1.59	40.97	57.44	0.421032	10.8489	15.2101	19698	8130202	26927	20.99	51.25	27.76	1.70653e+06	4.16673e+06	2.25694e+06	8764727	246260	1733255	7.3	869236	1.55125	1.14062	0.106914	0.142079	1.07805
211300	Chaoyang	2012	15700512	340.6	30.9	0.39	47.37	52.24	0.12051	14.6373	16.1422	19731	9206331	30765	22.27	49.49	28.24	2.05025e+06	4.55621e+06	2.59987e+06	10200395	364329	2137193	6.32	1070857	1.7054	1.15585	0.116317	0.170471	1.10798
211300	Chaoyang	2013	19112528	339.5	30.4	0.85	42.97	56.18	0.2584	13.0629	17.0787	19698	10028603	29496	21.78	49.86	28.37	2.18423e+06	5.00026e+06	2.84511e+06	11576281	327697	2290576	6.61	1124884	1.9058	1.19157	0.112168	0.143063	1.15433
211300	Chaoyang	2014	22758390	340.6	30.2745	0.82	41.09	58.09	0.248251	12.4398	17.5865	19698	9935232	33379	21.61	42.57	35.82	2.147e+06	4.22943e+06	3.5588e+06	12457893	313829	2279700	6.88	1017021	2.29068	1.30085	0.102365	0.137662	1.25391
211300	Chaoyang	2015	25665200	340.9	26.6727	0.84	31.4	67.76	0.224051	8.37523	18.0734	19698	8547329	28852	25.81	30.37	43.82	2.20607e+06	2.59582e+06	3.74544e+06	13744362	310194	1940641	6.91	547334	3.00272	1.52818	0.0640357	0.159841	1.60803
211300	Chaoyang	2016	26968524	341	24.3395	0.74	29.36	69.9	0.180112	7.14608	17.0133	19698	7165334	24285	25.04	24.54	50.42	1.7942e+06	1.75837e+06	3.61276e+06	15679175	328459	2151690	6.4825	510204	3.76375	1.76246	0.0712045	0.152652	2.1882
211300	Chaoyang	2017	26680358	336	23.0903	0.5	25.5	74	0.115451	5.88803	17.0868	19698	7627000	22699.4	21.7058	27.518	50.7762	1655500	2098800	3872300	16983119	375108	2344146	6.63406	578832	3.49815	1.58925	0.0758925	0.160019	2.22671
445100	Chaozhou	2008	3.75281e+06	256.13	136.93	0.356386	0.430366	0.213248	48.8	58.93	29.2	3100	4427597	17336	7.65	56.77	35.58	338711	2.51355e+06	1.57534e+06	1600770	88740	373610	11.22	160175	0.847595	0.768175	0.0361765	0.23752	0.361544
445100	Chaozhou	2009	4.54597e+06	257.89	139.88	0.346869	0.439377	0.213683	48.52	61.46	29.89	3100	4801815	18681	7.4	54.95	37.64	355334	2.6386e+06	1.8074e+06	5563115	98958	442984	11.18	182457	0.946719	0.750422	0.0379975	0.22339	1.15854
445100	Chaozhou	2010	5.39232e+06	260.89	138.48	0.276358	0.497473	0.22617	38.27	68.89	31.32	3146	5592431	21663	7.21	55.31	37.47	403214	3.09317e+06	2.09548e+06	6498077	113000	559920	11.23	232514	0.964218	0.724435	0.0415766	0.201815	1.16194
445100	Chaozhou	2011	6242937	260.1	138.8	0.272911	0.490922	0.236167	37.88	68.14	32.78	3146	6472168	24169	7.1	54.53	38.37	459524	3.52927e+06	2.48337e+06	7234201	130899	635035	11.7	272716	0.964582	0.709245	0.0421367	0.206129	1.11774
445100	Chaozhou	2012	7.13932e+06	264.8	134.98	0.289006	0.482738	0.22833	39.01	65.16	30.82	3146	7066543	26252	7	55.01	37.99	494658	3.88731e+06	2.68458e+06	8298993	196790	778125	11.91	319337	1.0103	0.684739	0.04519	0.252903	1.17441
445100	Chaozhou	2013	8099201	267.2	131.02	0.29942	0.467028	0.233552	39.23	61.19	30.6	3146	7803423	29226	7.04	55.86	37.1	549361	4.35899e+06	2.89507e+06	9136618	223280	855845	2.66	370665	1.0379	0.648929	0.0475003	0.260888	1.17085
445100	Chaozhou	2014	9211698	268.8	127.68	0.308976	0.455749	0.235276	39.45	58.19	30.04	3146	8502208	31302	7.15	54.83	38.02	607908	4.66176e+06	3.23254e+06	10042961	254625	1050911	3.02	412647	1.08345	0.61528	0.0485341	0.24229	1.18122
445100	Chaozhou	2015	10641972	272.8	124.94	0.310629	0.455819	0.233632	38.81	56.95	29.19	3146	9101099	33954	7.06	53.21	39.73	642538	4.84269e+06	3.61587e+06	10761856	351181	1476025	8.98857	471928	1.16931	0.595098	0.051854	0.237923	1.18248
445100	Chaozhou	2016	12412160	274	124.55	0.314894	0.453392	0.231313	39.22	56.47	28.81	3146	9768303	36956	7.21	51.47	41.32	704295	5.02775e+06	4.03626e+06	12035698	352383	1466967	8.6698	444022	1.27066	0.595013	0.0454554	0.240212	1.23212
445100	Chaozhou	2017	14294295	276	124.71	0.308476	0.455617	0.235827	38.47	56.82	29.41	3146	10127600	36694.2	2.73	52.79	44.48	276483	5.34636e+06	4.50476e+06	12567407	357321	1428209	8.3112	445904	1.41142	0.641224	0.0440286	0.250188	1.24091
130800	Chengde	2008	7.84128e+06	369.38	24.83	2.26	31.78	65.97	0.561158	7.89097	16.3804	39548	7149413	21048	15	60.17	24.83	1.07241e+06	4.3018e+06	1.7752e+06	4307294	256691	1068293	9.49	377967	1.09677	0.994004	0.0528669	0.240281	0.602468
130800	Chengde	2009	10380158	371.91	25.42	2.16	32.02	65.81	0.549072	8.13948	16.7289	39548	7601136	22198	14.91	51.61	33.48	1.13333e+06	3.92295e+06	2.54486e+06	8969876	271866	1297273	9.26	451789	1.36561	1.08246	0.059437	0.209567	1.18007
130800	Chengde	2010	13687972	372.96	25.72	2.02	31.69	66.29	0.519544	8.15067	17.0498	39548	8889619	25699	15.68	51.04	33.28	1.39389e+06	4.53726e+06	2.95847e+06	10875752	299265	1559205	11.88	548354	1.53977	1.15686	0.0616848	0.191934	1.22342
130800	Chengde	2011	17394468	374.3	25.44	1.57	30.86	67.57	0.399408	7.85078	17.1898	39548	11042013	31705	14.99	54.83	30.18	1.6552e+06	6.05434e+06	3.33248e+06	11933918	387977	1923582	11.93	711003	1.5753	1.1583	0.0643907	0.201695	1.08077
130800	Chengde	2012	21730462	376.9	26.4	1.55	31.97	66.48	0.4092	8.44008	17.5507	39548	11819213	33791	15.67	52.91	31.42	1.85207e+06	6.25355e+06	3.7136e+06	13591231	514602	2357968	12.11	825133	1.83857	1.24611	0.0698129	0.21824	1.14993
130800	Chengde	2013	26704098	378.1	30.3	1.29	35.17	63.54	0.39087	10.6565	19.2526	39735	12720917	33653	16.54	51.08	32.38	2.10404e+06	6.49784e+06	4.11903e+06	16012558	528348	2617543	14.83	1025005	2.09923	1.3125	0.0805763	0.201849	1.25876
130800	Chengde	2014	32599832	380.7	29.9201	1.21	32.65	66.14	0.362033	9.76891	19.7892	39490	13425500	38128	16.81	49.98	33.2	2.25683e+06	6.71006e+06	4.45727e+06	17555081	465273	2543206	12.37	1075605	2.4282	1.37895	0.0801166	0.182947	1.30759
130800	Chengde	2015	39349132	382.35	29.9368	1.06	29.78	69.16	0.31733	8.91518	20.7043	39493	13587278	38505	17.34	46.84	35.82	2.35603e+06	6.36428e+06	4.86696e+06	19329261	570380	2925360	12.31	972646	2.89603	1.47388	0.0715851	0.194978	1.4226
130800	Chengde	2016	46498056	383	29.6246	1.06	30.86	68.08	0.314021	9.14215	20.1684	39493	14385741	40741	16.53	45.79	37.68	2.37796e+06	6.58723e+06	5.42055e+06	22103454	607532	3037531	11.7725	821331	3.23223	1.51356	0.0570934	0.200008	1.53648
130800	Chengde	2017	52941856	380	26.6006	1.13	23.91	74.96	0.300587	6.3602	19.9398	39490	14654500	38564.5	16.034	41.637	42.329	2349700	6101700	6203100	25051832	663827	3376382	12.0578	892213	3.61267	1.64128	0.0608832	0.196609	1.7095
510100	Chengdu	2008	60342980	1124.96	155.57	0.21	50.86	48.93	0.326697	79.1229	76.1204	12390	39009857	30855	6.93	46.57	46.51	2.70338e+06	1.81669e+07	1.81435e+07	54097178	687000	5064309	10.54	3546938	1.54686	1.40192	0.0909241	0.135655	1.38676
510100	Chengdu	2009	77407640	1139.63	164.61	0.19	51.24	48.57	0.312759	84.3462	79.9511	12121	45026032	35215	5.95	44.46	49.59	2.67905e+06	2.00186e+07	2.23284e+07	124159316	796866	6009694	12.07	3873626	1.71918	1.36271	0.0860308	0.132597	2.7575
510100	Chengdu	2010	96524736	1149.07	172.05	0.13	52.84	47.03	0.223665	90.9112	80.9151	12132	55513336	48510	5.14	44.69	50.17	2.85339e+06	2.48089e+07	2.7851e+07	152772464	977300	7773800	12.07	5269400	1.73877	1.30637	0.0949213	0.125717	2.752
510100	Chengdu	2011	116547144	1163.3	198.92	0.11	55.14	44.76	0.218812	109.684	89.0366	12121	68545786	48755	4.78	45.86	49.36	3.27649e+06	3.14351e+07	3.38342e+07	170980221	1178379	8578696	12.33	6806929	1.70028	1.2502	0.0993049	0.137361	2.49439
510100	Chengdu	2012	138228048	1173.3	212.3	0.04	54.07	45.89	0.08492	114.791	97.4245	12121	81389438	57624	4.28	46.27	49.46	3.48347e+06	3.76589e+07	4.02552e+07	203541672	1622941	9838477	13.43	7808952	1.69835	1.15107	0.0959455	0.164959	2.50084
510100	Chengdu	2013	162510720	1188	529.3	0.53	38.19	61.28	2.80529	202.14	324.355	12133	91088904	76674	3.88	45.91	50.22	3.53425e+06	4.18189e+07	4.57448e+07	236622059	227849	1399376	13.18	383331	1.78409	1.11547	0.00420832	0.162822	2.5977
510100	Chengdu	2014	187871808	1210.7	272.764	0.06	44.39	55.55	0.163658	121.08	151.52	12121	100565926	70019	3.55	44.83	51.62	3.57009e+06	4.50837e+07	5.19121e+07	267975023	1830552	13400037	12.73	10251696	1.86815	1.0609	0.10194	0.136608	2.66467
510100	Chengdu	2015	214426928	1228.05	536.059	0.48	35.7	63.83	2.57309	191.373	342.167	12121	108011633	74273	3.45	43.73	52.81	3.7264e+06	4.72335e+07	5.70409e+07	294749203	2283411	14684242	11.04	11576393	1.98522	1.01034	0.107177	0.155501	2.72887
510100	Chengdu	2016	248491792	1399	552.732	0.6	33.35	66.05	3.31639	184.336	365.079	14335	121702335	76960	3.9	42.99	53.11	4.74639e+06	5.23198e+07	6.46361e+07	314340000	2275985	15958949	12.1737	11754109	2.0418	0.956118	0.0965808	0.142615	2.58286
510100	Chengdu	2017	272589184	1435	593.552	0.63	34.01	65.36	3.73938	201.867	387.946	14335	138893900	96790.2	3.60613	43.1854	53.2085	5008700	59981900	73903300	344232848	2505824	17566621	12.378	12755334	1.96257	0.891619	0.0918351	0.142647	2.47839
150400	Chifeng	2008	9552551	456.49	30.78	6.92	34.24	58.84	2.12998	10.5391	18.111	90659	7523927	17242	10.93	37.95	51.12	822365	2.85533e+06	3.84623e+06	3126900	321913	1525347	5.46	362313	1.26962	1.15066	0.0481548	0.211042	0.415594
150400	Chifeng	2009	12761501	459.19	30.07	6.55	33.59	59.86	1.96958	10.1005	17.9999	90021	9128888	21037	16.32	49.45	34.24	1.48983e+06	4.51424e+06	3.12573e+06	7204197	392512	1870653	6.13	458221	1.39793	1.10807	0.0501946	0.209826	0.789165
150400	Chifeng	2010	16451028	457.74	30.5	6.39	33.44	60.16	1.94895	10.1992	18.3488	90021	10862293	25059	16.33	51.24	32.43	1.77381e+06	5.56584e+06	3.52264e+06	8794197	465904	2197851	6.75	563258	1.51451	1.13788	0.0518544	0.211982	0.809608
150400	Chifeng	2011	20846926	459.9	30.81	6.46	32.88	60.66	1.99033	10.1303	18.6893	90021	13471906	31121	15.64	53.63	30.72	2.10701e+06	7.22498e+06	4.13857e+06	10370020	583775	2721928	6.79	617762	1.54744	1.13781	0.0458556	0.214471	0.769752
150400	Chifeng	2012	26237288	461.2	32.1	4.62	33.56	61.82	1.48302	10.7728	19.8442	90021	15693540	36360	15.14	55.37	29.5	2.376e+06	8.68951e+06	4.62959e+06	11586221	668023	3256223	10.66	745577	1.67185	1.13311	0.0475085	0.205153	0.73828
150400	Chifeng	2013	32795784	464.3	36.5	4.83	36.65	58.52	1.76295	13.3772	21.3598	90021	16861549	36340	15.7	50.87	33.43	2.64726e+06	8.57747e+06	5.63682e+06	12676421	733927	3477996	13.44	911842	1.945	1.21608	0.0540782	0.21102	0.751795
150400	Chifeng	2014	38671192	465.8	35.6618	4.47	36.01	59.52	1.59408	12.8418	21.2259	90021	17783716	41309	15.43	48.34	36.23	2.74403e+06	8.59665e+06	6.44304e+06	13664721	718435	3604443	16.07	980258	2.17453	1.23489	0.0551211	0.199319	0.768384
150400	Chifeng	2015	44027092	462.63	33.9476	4.51	33.66	61.83	1.53104	11.4268	20.9898	90021	18612749	43269	14.88	47.42	37.7	2.76958e+06	8.82617e+06	7.01701e+06	14947718	790760	4150346	17.29	1045777	2.36543	1.20384	0.0561861	0.190529	0.80309
150400	Chifeng	2016	48669272	463	33.4953	4.47	32.86	62.67	1.49724	11.0066	20.9915	90021	19332792	44936	15.12	47	37.88	2.92312e+06	9.08641e+06	7.32326e+06	18425687	830157	4388482	10.3237	1117777	2.51745	1.17885	0.0578177	0.189167	0.953079
150400	Chifeng	2017	53496956	460	31.4015	4.74	29.21	66.05	1.48843	9.17238	20.7407	90002	20491656	44547.1	19.9	35.7	44.4	4.07784e+06	7.31552e+06	9.0983e+06	21619131	872383	4625060	10.9317	1006776	2.61067	1.18606	0.049131	0.188621	1.05502
341700	Chizhou	2008	3.11611e+06	158.93	104.8	0.402672	0.253817	0.343511	42.2	26.6	36	8271	1924000	14147	20.37	40.83	38.8	391919	785569	746512	1229032	72068	428349	8.01	178002	1.6196	1.46784	0.0925166	0.168246	0.63879
341700	Chizhou	2009	4.33656e+06	159.88	108.3	0.407202	0.254848	0.33795	44.1	27.6	36.6	8272	2455896	17295	16.69	42.47	40.85	409889	1.04302e+06	1.00323e+06	2875152	78631	547496	8.3	240977	1.76578	1.39965	0.0981218	0.143619	1.17071
341700	Chizhou	2010	5.90066e+06	160.46	109.2	0.409341	0.242674	0.347985	44.7	26.5	38	8272	3008439	21437	15.19	46.61	38.2	456982	1.40223e+06	1.14922e+06	3656693	96648	681120	9.88	312066	1.96137	1.47361	0.10373	0.141896	1.21548
341700	Chizhou	2011	7415349	161.4	111.3	0.405211	0.24708	0.348607	45.1	27.5	38.8	8272	3724882	26345	15.11	49.54	35.34	562830	1.84531e+06	1.31637e+06	4356134	143217	881080	10.52	409908	1.99076	1.46378	0.110046	0.162547	1.16947
341700	Chizhou	2012	9023961	161.9	112.1	0.405888	0.247101	0.347012	45.5	27.7	38.9	8272	4174466	29471	14.89	48.92	36.19	621578	2.04215e+06	1.51074e+06	5181533	185861	1127224	10.97	523746	2.1617	1.46511	0.125464	0.164884	1.24124
341700	Chizhou	2013	10702049	161.9	113.1	0.401415	0.249337	0.349248	45.4	28.2	39.5	8272	4622452	28534	14.58	48.8	36.62	673954	2.25576e+06	1.69274e+06	5960107	190923	1306761	11.06	651393	2.31523	1.44755	0.140919	0.146104	1.28938
341700	Chizhou	2014	12756652	160.6	114.1	0.397897	0.250657	0.351446	45.4	28.6	40.1	8272	5171690	36267	13.26	47.14	39.6	685766	2.43793e+06	2.04799e+06	6685770	179691	1388229	11.48	684360	2.46663	1.40078	0.132328	0.129439	1.29276
341700	Chizhou	2015	15245490	161.61	114.8	0.395	0.25	0.355	45.346	28.7	40.754	8399	5447404	38014	12.96	46.14	40.91	705984	2.51343e+06	2.22853e+06	7482701	197459	1475708	11.52	957790	2.79867	1.42433	0.175825	0.133806	1.37363
341700	Chizhou	2016	17966326	162	114.5	0.391	0.252	0.357	44.7695	28.854	40.8765	8399	5890196	40919	12.08	43.77	44.15	711536	2.57814e+06	2.60052e+06	8754981	197653	1489985	10.2175	714530	3.05021	1.42833	0.121308	0.132654	1.48636
341700	Chizhou	2017	20498066	162	114.5	0.376	0.245	0.379	43.052	28.0525	43.3955	8399	6243500	38540.1	11.6489	42.8446	45.5065	727300	2675000	2841200	9501039	199971	1436093	10.4934	651887	3.2831	1.49155	0.104411	0.139247	1.52175
500000	Chongqing	2008	86544192	3257.05	1492.43	0.436999	0.206147	0.356854	652.19	307.66	532.58	82826	50966600	18025	11.29	47.74	40.97	5.75413e+06	2.43315e+07	2.0881e+07	63208071	1534951	10160112	5.44	5775700	1.69806	1.53895	0.113323	0.151076	1.24019
500000	Chongqing	2009	110977480	3275.61	1513	0.421732	0.215492	0.362776	638.08	326.04	548.88	82826	65300100	22920	9.29	52.81	37.89	6.06638e+06	3.4485e+07	2.47422e+07	109330028	1902818	13180913	5.8	6818189	1.6995	1.34712	0.104413	0.144362	1.67427
500000	Chongqing	2010	142003488	3303.45	1539.95	0.403448	0.228488	0.368064	621.29	351.86	566.8	82829	79255800	27596	8.65	55	36.35	6.85563e+06	43590690	2.88095e+07	134549800	2404608	17691065	6.44	10182938	1.79171	1.34615	0.128482	0.135922	1.69767
500000	Chongqing	2011	176225760	3329.8	1585.16	0.381274	0.246537	0.37219	604.38	390.8	589.98	82829	100113700	34500	8.44	55.37	36.2	8.4496e+06	5.5433e+07	3.62412e+07	158328053	3187008	25702404	6.14	14883336	1.76026	1.29429	0.148664	0.123996	1.58148
500000	Chongqing	2012	215660784	3343.4	1633.14	0.362853	0.258845	0.378302	592.59	422.73	617.82	82374	114096000	38914	8.24	52.37	39.39	9.40151e+06	5.97521e+07	4.49424e+07	189348300	4714875	30463599	6.71	17034885	1.89017	1.28108	0.149303	0.154771	1.65955
500000	Chongqing	2013	260767744	3358.4	1683.51	0.345065	0.268611	0.386324	580.92	452.21	650.38	82374	126566900	37691	7.92	50.55	41.53	1.00241e+07	6.39796e+07	5.25632e+07	222020988	7968896	45551458	7.12	18812767	2.06032	1.28817	0.148639	0.174943	1.75418
500000	Chongqing	2014	314328448	3375.2	1696.94	0.327407	0.273716	0.398877	555.59	464.48	676.87	82374	142626000	47850	7.44	45.78	46.78	1.06114e+07	6.52942e+07	6.67204e+07	245015418	4699807	33043884	7.47	19220159	2.20386	1.25155	0.134759	0.142229	1.71789
500000	Chongqing	2015	378816960	3371.84	1707.37	0.308346	0.277444	0.41421	526.46	473.7	707.21	82374	157172700	52321	7.32	44.98	47.7	1.1505e+07	7.06963e+07	7.49714e+07	280943699	5362416	37919973	7.58	21548276	2.4102	1.22663	0.137099	0.141414	1.78748
500000	Chongqing	2016	453284000	3392	1717.52	0.288794	0.277528	0.433678	496.01	476.66	744.85	82402	177405900	57902	7.35	44.52	48.13	1.30393e+07	7.89811e+07	8.53855e+07	312164546	5751833	40018090	7.58	22279117	2.55507	1.19647	0.125583	0.143731	1.75961
500000	Chongqing	2017	525487840	3390	1714.55	0.276971	0.269272	0.453758	474.88	461.68	777.99	82402	195002700	57522.9	2.9	46.3	50.8	5.65508e+06	9.02863e+07	9.90614e+07	337189767	6263003	43362800	7.58	22523788	2.69477	1.22427	0.115505	0.144433	1.72915
451400	Chongzuo	2008	2607120	240	13.28	12.12	31.85	56.02	1.60954	4.22968	7.43946	17351	2648005	12226	30.51	35.62	33.88	807906	943219	897144	874471	94732	525620	5.28	167721	0.98456	0.892306	0.0633386	0.180229	0.330238
451400	Chongzuo	2009	3644516	241.96	13.66	12.01	32.36	55.64	1.64057	4.42038	7.60042	17386	3043555	13921	28.56	35.29	36.15	869239	1.07407e+06	1.10025e+06	2496862	110696	700556	5.17	207934	1.19745	0.949168	0.0683194	0.158012	0.820377
451400	Chongzuo	2010	5073656	243.35	13.97	11.52	31.5	56.98	1.60934	4.40055	7.96011	17386	3923691	18583	29.27	38	32.73	1.14846e+06	1.491e+06	1.28422e+06	3123162	137039	855335	5.09	261595	1.29308	0.971517	0.0666706	0.160217	0.795976
451400	Chongzuo	2011	6.8715e+06	246.6	14.44	11.98	31.3	56.72	1.72991	4.51972	8.19037	17386	4918478	24557	29.48	40.14	30.39	1.44997e+06	1.97428e+06	1.49473e+06	3700301	203313	1031019	5.09	302310	1.39708	1.02725	0.0614641	0.197196	0.752326
451400	Chongzuo	2012	9158929	245.4	14.2	10.99	30.99	58.02	1.56058	4.40058	8.23884	17386	5305064	26288	26.95	40.9	32.16	1.42971e+06	2.16977e+06	1.70611e+06	4374117	276296	1309872	5.16	394902	1.72645	1.17012	0.0744387	0.210934	0.824517
451400	Chongzuo	2013	11573482	246.5	13.7	10.89	26.24	62.87	1.49193	3.59488	8.61319	17331	5846288	23669	25.56	42.46	31.98	1.49431e+06	2.48233e+06	1.86964e+06	5011143	293668	1409118	5.1	474855	1.97963	1.23772	0.0812233	0.208406	0.85715
451400	Chongzuo	2014	14136495	248.2	13.6039	10.21	25.75	64.04	1.38896	3.503	8.71194	17331	6497236	31944	22.68	42.7	34.61	1.47357e+06	2.77432e+06	2.24869e+06	5615476	319163	1555622	8.18	483941	2.17577	1.2356	0.0744841	0.205167	0.864287
451400	Chongzuo	2015	17031574	248.8	13.695	9.76	24.58	65.66	1.33663	3.36623	8.99214	17332	6828231	33355	22.74	40.22	37.05	1.55274e+06	2.74631e+06	2.52986e+06	6067797	339890	1851133	6.03	501163	2.49429	1.26942	0.0733957	0.183612	0.888634
451400	Chongzuo	2016	20636294	251	13.5004	9.44	23.21	67.35	1.27444	3.13344	9.09252	17332	7662005	37161	21.89	40.55	37.56	1.67721e+06	3.10694e+06	2.87785e+06	6994782	345721	2028699	5.6375	407569	2.69333	1.26121	0.0531935	0.170415	0.912918
451400	Chongzuo	2017	22717236	250	13.7221	8.88	22.67	68.45	1.21852	3.1108	9.39278	17332	9076200	36304.8	19.9698	43.873	36.1572	1812500	3982000	3281700	7848131	344970	2215306	5.68219	340613	2.50295	1.13712	0.0375282	0.155721	0.864693
341100	Chuzhou	2008	5276520	447.37	245.2	0.516313	0.261011	0.222675	126.6	64	54.6	13523	5201110	11626	23.71	42.86	33.42	1.23318e+06	2.2292e+06	1.73821e+06	2747841	159465	836922	9.52	286367	1.0145	0.91944	0.0550588	0.190537	0.528318
341100	Chuzhou	2009	7.69078e+06	450.25	252.7	0.489513	0.265928	0.244559	123.7	67.2	61.8	13523	5761845	14002	23.35	45.49	31.17	1.34539e+06	2.62106e+06	1.79597e+06	6144831	169420	1078925	12.15	370655	1.33478	1.05802	0.0643292	0.157027	1.06647
341100	Chuzhou	2010	10933621	450.8	265.5	0.463653	0.277213	0.259134	123.1	73.6	68.8	13523	6956502	17400	21.34	49.16	29.5	1.48452e+06	3.41982e+06	2.05217e+06	7764392	204033	1281171	14.75	505281	1.57171	1.18086	0.0726343	0.159255	1.11613
341100	Chuzhou	2011	14337699	452.9	270.4	0.397559	0.323964	0.278476	107.5	87.6	75.3	13523	8504891	21634	20.38	51.69	27.93	1.7333e+06	4.39618e+06	2.37542e+06	9144315	296976	1832473	19.57	738584	1.68582	1.23956	0.0868423	0.162063	1.07518
341100	Chuzhou	2012	18172888	452.1	276.7	0.415974	0.314781	0.269245	115.1	87.1	74.5	13523	9707413	24651	19.86	52.29	27.85	1.92789e+06	5.07601e+06	2.70351e+06	11115785	381557	2310284	24.66	969419	1.87206	1.26881	0.0998638	0.165156	1.14508
341100	Chuzhou	2013	22408574	449.5	280.4	0.369472	0.35271	0.277461	103.6	98.9	77.8	13516	10861431	24190	19.17	53	27.84	2.08214e+06	5.75656e+06	3.02382e+06	12846969	402383	2508733	28.03	1144231	2.06313	1.28993	0.105348	0.160393	1.18281
341100	Chuzhou	2014	27455610	449.6	282.6	0.362703	0.350318	0.286978	102.5	99	81.1	13516	12144000	30562	17.63	53.62	28.75	2.14099e+06	6.51161e+06	3491400	14218278	423699	2688462	33.17	1236295	2.26084	1.28391	0.101803	0.157599	1.17081
341100	Chuzhou	2015	33600544	449.06	288.7	0.375	0.329	0.296	108.262	94.9823	85.4552	13516	13056964	32634	16.97	53.22	29.81	2.21577e+06	6.94892e+06	3.89228e+06	16662359	481953	3026067	35.56	1437304	2.57338	1.30968	0.110079	0.159267	1.27613
341100	Chuzhou	2016	40666528	454	298.1	0.369	0.328	0.303	109.999	97.7768	90.3243	13516	14228257	35301	15.85	49.71	34.44	2.25518e+06	7.07287e+06	4.90021e+06	19752453	555549	3348542	22.1763	1673062	2.85815	1.33839	0.117587	0.165908	1.38826
341100	Chuzhou	2017	47764332	454	291.6	0.358	0.33	0.312	104.393	96.228	90.9792	13516	16043900	35339	14.1356	50.8548	35.0096	2267900	8159100	5616900	22722522	620812	3802745	23.7583	1825108	2.9771	1.35253	0.113757	0.163254	1.41627
210200	Dalian	2008	45545220	583.37	95.01	0.98	50.16	48.86	0.931098	47.657	46.4219	12574	38582471	63198	7.49	51.68	40.83	2.88983e+06	1.99394e+07	1.57532e+07	37108156	529379	4100013	13.13	3390691	1.18046	1.06985	0.0878816	0.129116	0.961788
210200	Dalian	2009	60887280	584.8	93.97	0.96	51.23	47.81	0.902112	48.1408	44.9271	12574	43495050	70781	7.21	48.91	43.89	3.13599e+06	2.12734e+07	1.909e+07	68747790	585612	4711648	13.53	4002340	1.39987	1.10961	0.0920183	0.12429	1.58059
210200	Dalian	2010	79380552	586.44	94.2	1.03	50.5	48.47	0.97026	47.571	45.6587	12574	51581621	77704	6.69	50.88	42.43	3.45081e+06	2.62447e+07	2.18861e+07	85035192	753455	6114743	13.59	5008322	1.53893	1.15623	0.0970951	0.123219	1.64856
210200	Dalian	2011	99250288	588.5	109.8	0.9	51.32	47.78	0.9882	56.3494	52.4624	12574	61506265	91295	6.43	52.1	41.47	3.95485e+06	3.20448e+07	2.55066e+07	90926669	968528	7349406	13.7	6511266	1.61366	1.18651	0.105863	0.131783	1.47833
210200	Dalian	2012	122714416	590.3	111.5	0.57	51.68	47.75	0.63555	57.6232	53.2413	12574	70028306	102922	6.45	51.9	41.65	4.51683e+06	3.63447e+07	2.91668e+07	103223415	1369604	8909590	13.7	7501085	1.75235	1.18767	0.107115	0.153722	1.47402
210200	Dalian	2013	149449328	591.5	131.4	0.43	55.87	43.7	0.56502	73.4132	57.4218	12574	76507861	129455	6.24	50.87	42.89	4.77409e+06	3.89195e+07	3.28142e+07	114817355	1222048	10835360	14.48	8501646	1.95339	1.22132	0.111121	0.112783	1.50073
210200	Dalian	2014	178763328	594.3	121.287	0.43	52	47.57	0.521534	63.0692	57.6962	12574	76555761	109939	5.77	48.3	45.93	4.41727e+06	3.69764e+07	3.51621e+07	116137779	1049086	9894552	14.49	7808645	2.33507	1.32607	0.101999	0.106027	1.51704
210200	Dalian	2015	203685856	593.56	113.684	0.36	48.42	51.22	0.409262	55.0457	58.2288	12574	77316363	110682	5.86	43.31	50.83	4.53074e+06	3.34857e+07	3.92999e+07	133387085	1094058	9106922	14.93	5799130	2.63445	1.34076	0.0750052	0.120135	1.72521
210200	Dalian	2016	214594608	596	107.754	0.55	46.03	53.43	0.592649	49.5994	57.5732	12574	68101998	97470	6.8	41.85	51.36	4.63094e+06	2.85007e+07	3.49772e+07	141794778	1093409	8702783	13.9438	6119041	3.15108	1.47556	0.0898511	0.125639	2.08209
210200	Dalian	2017	211692800	595	97.2937	0.59	40.49	58.92	0.574033	39.3942	57.3254	12574	69898000	117476	5.84008	40.5083	53.6516	4082100	28314500	37501700	135622338	1092038	9198403	14.0455	6576367	3.0286	1.37593	0.0940852	0.11872	1.94029
210600	Dandong	2008	5.59083e+06	242.7	18.69	1.44	38.15	60.41	0.269136	7.13023	11.2906	15030	5638618	23223	13.71	47.09	39.2	773055	2.65523e+06	2.21034e+06	2858553	152890	795148	8.91	375687	0.991525	0.898619	0.0666275	0.192279	0.50696
210600	Dandong	2009	7870741	242.64	20.95	1.29	25.82	72.89	0.270255	5.40929	15.2705	15222	6075211	25034	14.32	48.2	37.48	869970	2.92825e+06	2.27699e+06	7611854	153037	1114247	9.41	501352	1.29555	1.02693	0.0825242	0.137346	1.25294
210600	Dandong	2010	10943494	241.36	21.22	1.41	37.75	60.84	0.299202	8.01055	12.9102	15290	7288908	29893	13.73	51.2	35.07	1.00077e+06	3.73192e+06	2.55622e+06	9194074	182424	1346622	12.14	802359	1.50139	1.12802	0.110079	0.135468	1.26138
210600	Dandong	2011	14245996	241.1	26.8	1.16	44.18	54.66	0.31088	11.8402	14.6489	15290	8886676	36841	13.47	51.49	35.04	1.19704e+06	4.57575e+06	3.11389e+06	10617870	227506	1573292	12.99	1033212	1.60307	1.17872	0.116265	0.144605	1.19481
210600	Dandong	2012	18016558	240.5	26.9	1.01	37.64	61.35	0.27169	10.1252	16.5032	15290	10153733	42171	13.79	50.08	36.13	1.4002e+06	5.08499e+06	3.66854e+06	12317512	340631	1969376	13.37	1279733	1.77438	1.2026	0.126036	0.172964	1.2131
210600	Dandong	2013	22170278	239.7	31.8	1.73	44.97	53.3	0.55014	14.3005	16.9494	15290	11072964	46137	13.35	49.43	37.22	1.47824e+06	5.47337e+06	4.12136e+06	13629915	274860	2243175	13.4	1363630	2.0022	1.25184	0.12315	0.122532	1.23092
210600	Dandong	2014	26447206	239.5	28.7904	0.98	42.17	56.85	0.282146	12.1409	16.3673	15290	10226035	42291	14.15	44.92	40.93	1.44698e+06	4.59353e+06	4.18552e+06	14883139	266686	2058998	13.45	1260005	2.58626	1.46871	0.123215	0.129522	1.45542
210600	Dandong	2015	29812978	238.15	25.7797	2.11	40.02	57.86	0.543952	10.317	14.9161	15290	9849006	40850	15.91	40.91	43.18	1.56698e+06	4.02923e+06	4.2528e+06	16538427	281582	2132196	11.9529	663424	3.027	1.54054	0.0673595	0.132062	1.6792
210600	Dandong	2016	31188860	238	22.9921	2.19	39.4	58.41	0.503527	9.05889	13.4297	14967	7512352	31223	17.01	30.77	52.22	1.27785e+06	2.31155e+06	3.92295e+06	18425637	302438	1870057	12.3876	684913	4.15168	1.94411	0.0911716	0.161727	2.45271
210600	Dandong	2017	30750314	235	19.6639	0.78	35.37	63.84	0.153378	6.95512	12.5534	15290	7870000	33489.4	15.9835	30.7027	53.3139	1257900	2416300	4195800	20100382	290763	2005855	12.8129	727389	3.90728	1.77512	0.0924255	0.144957	2.55405
230600	Daqing	2008	14150002	277.23	54.16	0.65	54.56	44.79	0.35204	29.5497	24.2583	21219	22203734	80655	3.12	85.08	11.8	692757	1.88909e+07	2.62004e+06	2492009	231329	1109235	19.82	825498	0.63728	0.577567	0.0371783	0.208548	0.112234
230600	Daqing	2009	17647542	280.17	52.94	0.64	52.64	46.71	0.338816	27.8676	24.7283	21219	21200036	76068	3.79	78.68	17.53	803481	1.66802e+07	3.71637e+06	13564278	231863	1197155	19.63	844833	0.83243	0.65983	0.0398505	0.193678	0.639823
230600	Daqing	2010	21928072	279.8	51.89	0.66	52.69	46.66	0.342474	27.3408	24.2119	21219	29000642	103576	3.28	82.24	14.48	951221	2.38501e+07	4.19929e+06	15609198	234998	1311640	20.21	958964	0.756124	0.56809	0.033067	0.179163	0.538236
230600	Daqing	2011	26396320	281.6	55.5	0.58	53.48	45.95	0.3219	29.6814	25.5023	21219	37415389	133301	3.59	82.05	14.36	1.34321e+06	3.06993e+07	5.37285e+06	17050159	281899	1744915	23.6	1319293	0.705494	0.518741	0.0352607	0.161555	0.455699
230600	Daqing	2012	31825312	281.6	54.1	0.52	52.48	47	0.28132	28.3917	25.427	21522	40010695	142067	3.85	80.88	15.27	1.54041e+06	3.23607e+07	6.10963e+06	19705563	366241	1809812	23.69	1403267	0.79542	0.539103	0.0350723	0.202364	0.492507
230600	Daqing	2013	37888004	282.6	53.1	0.56	52.16	47.28	0.29736	27.697	25.1057	21522	41814993	147756	4.2	79.36	16.44	1.75623e+06	3.31844e+07	6.87438e+06	20330525	365003	1850332	24.88	1436000	0.906087	0.566513	0.0343417	0.197264	0.486202
230600	Daqing	2014	43088164	276	53.0564	0.64	51.64	47.72	0.339561	27.3983	25.3185	21219	40775057	146518	4.7	75.53	19.76	1.91643e+06	3.07974e+07	8.05715e+06	20465564	357130	1789269	25.51	1410421	1.05673	0.600106	0.0345903	0.199595	0.501914
230600	Daqing	2015	45963836	275.48	52.02	0.65	50.54	48.81	0.33813	26.2909	25.391	21219	29834587	110113	6.53	64.88	28.59	1.9482e+06	1.93567e+07	8.52971e+06	22096019	377156	1966371	26.77	1272318	1.54062	0.784073	0.0426457	0.191803	0.740618
230600	Daqing	2016	46300684	276	51.6746	0.58	50.06	49.37	0.299713	25.8683	25.5118	21219	26100031	94690	7.17	56.07	36.76	1.87137e+06	1.46343e+07	9.59437e+06	22567994	431759	2635331	23.0138	1302463	1.77397	0.830701	0.0499027	0.163835	0.864673
230600	Daqing	2017	45553904	273	50.7948	0.57	49.62	49.81	0.28953	25.2044	25.3009	21219	26805000	98186.8	7.24492	54.5868	38.1683	1942000	14632000	10228000	22897654	439536	2946439	23.413	1552735	1.69946	0.772082	0.0579271	0.149175	0.854231
140200	Datong	2008	5762866	312	47.2	0.81	45.91	53.28	0.38232	21.6695	25.1482	14127	5696268	17974	5.34	52.92	41.74	304181	3.01447e+06	2.37762e+06	3669628	217698	992903	8.07	466664	1.01169	0.916896	0.0819245	0.219254	0.644216
140200	Datong	2009	7.53583e+06	315.6	42.07	0.43	48.89	50.68	0.180901	20.568	21.3211	14127	5962587	18710	5.22	47.69	47.09	311247	2.84356e+06	2.80778e+06	14863892	288180	1111142	9.59	476174	1.26385	1.0018	0.0798603	0.259355	2.49286
140200	Datong	2010	9841751	317.51	42.12	0.5	49	50.5	0.2106	20.6388	21.2706	14127	6959095	21369	5.21	48.69	46.1	362569	3.38838e+06	3.20814e+06	16584637	332315	1327751	11.33	551766	1.41423	1.06254	0.079287	0.250284	2.38316
140200	Datong	2011	12635087	318.9	42.43	0.52	52.11	47.37	0.220636	22.1103	20.0991	14127	8435722	25341	5.51	50.73	43.76	464808	4.27944e+06	3.69147e+06	18702166	340009	1692081	12.11	646407	1.49781	1.10132	0.0766273	0.200941	2.21702
140200	Datong	2012	15969496	319.4	44.6	0.34	51.27	48.39	0.15164	22.8664	21.5819	14127	9313878	27815	5.34	50.7	43.96	497361	4.72214e+06	4.09438e+06	20139312	442750	1865565	12.8	803046	1.71459	1.16208	0.0862204	0.237328	2.16229
140200	Datong	2013	20034926	337.5	46.5	0.32	50.86	48.82	0.1488	23.6499	22.7013	14127	9674311	28707	5.66	47.09	47.25	547566	4.55563e+06	4.57111e+06	22584744	399104	2340574	11.47	945719	2.07094	1.29482	0.0977557	0.170515	2.33451
140200	Datong	2014	24620258	339.2	41.9697	0.29	51.62	48.09	0.121712	21.6648	20.1832	14176	10017256	29607	5.7	44.47	49.83	570984	4.45467e+06	4.9916e+06	22823664	386969	2217880	11.43	1049451	2.45778	1.39575	0.104764	0.174477	2.27843
140200	Datong	2015	29592734	316.22	40.748	0.31	51.69	48	0.126319	21.0626	19.559	14176	10533703	30989	5.38	41.77	52.85	566713	4.39993e+06	5.56706e+06	24269501	561838	2908030	13.11	923963	2.80934	1.42976	0.0877149	0.193202	2.30399
140200	Datong	2016	34467512	318	40.225	0.31	51.16	48.53	0.124698	20.5791	19.5212	14176	10257962	30046	5.84	36.52	57.65	599065	3.74621e+06	5.91372e+06	26290797	542410	2858886	11.2388	889263	3.36007	1.57343	0.08669	0.189728	2.56296
140200	Datong	2017	37150412	318	39.7536	0.33	50.68	48.99	0.131187	20.1471	19.4753	14178	11213101	35261.3	5.53258	36.8531	57.6143	620374	4132372	6460355	26959708	540778	3255052	11.6348	1082766	3.31313	1.50519	0.0965626	0.166135	2.4043
511700	Dongguan	2008	7.09973e+06	655.97	24.97	2.56	36.96	60.47	0.639232	9.22891	15.0994	16591	6039863	10580	30.63	40.68	28.69	1.85001e+06	2.45702e+06	1.73284e+06	2198331	212184	1045135	3.65	200957	1.17548	1.06534	0.0332718	0.203021	0.36397
511700	Dongguan	2009	9504717	657.56	24.99	1.88	34.77	63.35	0.469812	8.68902	15.8312	16591	6827297	11915	26.09	45.26	28.64	1.78124e+06	3.09003e+06	1.95534e+06	7635219	238966	1295541	3.48	234138	1.39216	1.10351	0.0342944	0.184453	1.11834
511700	Dongguan	2010	12278006	685.49	25.27	1.58	34.86	63.55	0.399266	8.80912	16.0591	16591	8192030	14623	23.8	50	26.2	1.9497e+06	4096015	2.14631e+06	9010773	268472	1502741	3.84	305924	1.49877	1.12606	0.0373441	0.178655	1.09994
511700	Dongguan	2011	15092996	690.7	25.78	2.13	35.84	62.02	0.549114	9.23955	15.9888	16580	10118289	18474	23	52.61	24.39	2.32721e+06	5.32323e+06	2.46785e+06	10988164	350195	2001664	4.29	411542	1.49165	1.0968	0.0406731	0.174952	1.08597
511700	Dongguan	2012	18134478	695.6	26.8	0.52	30.98	68.5	0.13936	8.30264	18.358	16582	11354623	20685	21.93	53.3	24.77	2.49007e+06	6.05201e+06	2.81254e+06	13171673	504472	2403530	4.52	520360	1.5971	1.08245	0.045828	0.209888	1.16003
511700	Dongguan	2013	21662842	687.6	34	0.88	46.61	52.51	0.2992	15.8474	17.8534	16588	12454149	18102	21.4	53.14	25.46	2.66519e+06	6.61813e+06	3.17083e+06	15880534	154739	2610709	3.75	229386	1.73941	1.08753	0.0184184	0.0592709	1.27512
511700	Dongguan	2014	25866916	688.1	31.9784	0.68	43.51	55.81	0.217453	13.9138	17.8471	16588	13478324	24411	20.59	52.35	27.06	2.77519e+06	7.0559e+06	3.64723e+06	17523738	582510	2873607	2.21	724120	1.91915	1.08987	0.0537248	0.20271	1.30014
511700	Dongguan	2015	30758872	682.8	34.4985	0.69	40.81	58.5	0.23804	14.0788	20.1816	16588	13507623	24342	21.53	48.68	29.79	2.90819e+06	6.57551e+06	4.02392e+06	20864187	696644	3243334	1.78	791548	2.27715	1.15891	0.0586001	0.214793	1.54462
511700	Dongguan	2016	36271208	684	37.6134	0.69	40.81	58.5	0.259532	15.35	22.0038	16588	14470836	25921	21.42	41.55	37.03	3.09965e+06	6.01263e+06	5.35855e+06	26249820	773113	3591154	3.44	846580	2.5065	1.17373	0.0585025	0.215283	1.81398
511700	Dongguan	2017	41198324	672	48.4233	0.84	45.47	53.69	0.406756	22.0181	25.9985	16588	15839400	23570.5	20.3373	35.2362	44.4266	3221300	5581200	7036900	28016378	794989	3891551	3.41375	907078	2.601	1.18167	0.0572672	0.204286	1.76878
371400	Dezhou	2008	18770432	564.19	36.43	1.32	44.58	54.1	0.480876	16.2405	19.7086	10356	14009100	25606	12.12	55.92	31.96	1.6979e+06	7.83389e+06	4.47731e+06	6770085	202473	957404	17.83	470973	1.33987	1.21433	0.0336191	0.211481	0.483263
371400	Dezhou	2009	22748990	569.01	37.54	1.41	44.19	54.4	0.529314	16.5889	20.4218	10356	14760842	28046	12.94	55.05	32.01	1.91005e+06	8.12584e+06	4.72495e+06	10884135	222391	1148099	17.35	552772	1.54117	1.22162	0.0374485	0.193704	0.737365
371400	Dezhou	2010	27439158	570.18	38.55	1.35	45.06	53.59	0.520425	17.3706	20.6589	10356	16578200	29772	12.7	54.26	33.04	2.10543e+06	8.99533e+06	5.47744e+06	12869067	286075	1549133	18.85	729086	1.65513	1.24353	0.0439786	0.184668	0.776264
371400	Dezhou	2011	32142694	506.5	38.48	1.22	44.72	54.05	0.469456	17.2083	20.7984	10356	19507100	34905	11.77	54.33	33.9	2.29599e+06	1.05982e+07	6.61291e+06	14200241	417659	1763347	18.32	950634	1.64774	1.21157	0.0487327	0.236856	0.727952
371400	Dezhou	2012	37382624	577.5	41.7	0.31	43.74	55.95	0.12927	18.2396	23.3312	10356	22305600	39710	10.96	54.19	34.86	2.44469e+06	1.20874e+07	7.7735e+06	16364920	516664	2421075	22.35	1202354	1.67593	1.13588	0.0539037	0.213403	0.733669
371400	Dezhou	2013	43306024	578.8	57	0.14	46.31	53.55	0.0798	26.3967	30.5235	10356	24605900	42497	11.12	52.9	35.98	2.73618e+06	1.30165e+07	8.8532e+06	19242185	604727	2673469	23.6	1500169	1.75999	1.1004	0.0609679	0.226196	0.782015
371400	Dezhou	2014	50454396	583.2	57.236	0.15	45.12	54.73	0.085854	25.8249	31.3253	10358	25960800	45641	10.42	50.31	39.26	2.70512e+06	1.30609e+07	1.01948e+07	21527831	526040	2752649	23.53	1712588	1.94348	1.10369	0.0659682	0.191103	0.829244
371400	Dezhou	2015	59148940	587.27	56.3409	0.14	46.1	53.76	0.0788773	25.9732	30.2889	10358	27509400	48062	10.31	49.36	40.32	2.83622e+06	1.35786e+07	1.10945e+07	24703076	609782	3378202	23.54	1827800	2.15014	1.09427	0.0664427	0.180505	0.897987
371400	Dezhou	2016	69116616	593	55.4892	0.14	45.92	53.94	0.0776849	25.4806	29.9309	10358	29329900	50856	10.1	47.84	42.06	2.96232e+06	1.40314e+07	1.23362e+07	28451086	651703	3309202	20.6712	1835081	2.35652	1.10349	0.0625669	0.196937	0.970037
371400	Dezhou	2017	78601736	595	54.6271	0.14	45.5	54.36	0.0764779	24.8553	29.6953	10358	31416600	52801	10.002	47.7015	42.2964	3142300	14986200	13288100	30980205	684171	3605225	21.0264	1874677	2.50192	1.13665	0.0596715	0.189772	0.986109
621100	Dingxi	2008	1.6185e+06	297.81	10.22	2.54	19.57	77.89	0.259588	2.00005	7.96036	20330	1056400	3602	36.13	22.9	40.97	381677	241916	432807	849503	143348	531676	2.34	40292	1.53209	1.38853	0.0381409	0.269615	0.804149
621100	Dingxi	2009	2.13012e+06	299.43	10.28	2.43	18.48	79.09	0.249804	1.89974	8.13045	20330	1319394	4491	30.77	23.57	45.66	405978	310981	602435	2132651	172474	726790	3.17	50439	1.61447	1.27972	0.0382289	0.237309	1.61639
621100	Dingxi	2010	2.90505e+06	300.38	10.63	2.35	18.06	79.59	0.249805	1.91978	8.46042	20330	1560193	5304	30.58	25.11	44.31	477107	391764	691322	2696814	182205	907177	3.45	72455	1.86198	1.39894	0.0464398	0.200848	1.72851
621100	Dingxi	2011	4.02538e+06	302.3	10.97	1.19	16.96	81.86	0.130543	1.86051	8.98004	20330	1869420	6916	28.29	27.71	44	528859	518016	822545	3240076	225318	1177050	3.98	100043	2.15328	1.58328	0.0535155	0.191426	1.7332
621100	Dingxi	2012	5.61238e+06	296.3	11.6	1.55	16.67	81.78	0.1798	1.93372	9.48648	19609	2232711	8157	30.32	26.96	42.72	676958	601939	953814	4099475	307267	1486708	4.6	131115	2.51371	1.70369	0.0587246	0.206676	1.8361
621100	Dingxi	2013	7.74748e+06	300.1	16.2	0.93	35.52	63.55	0.15066	5.75424	10.2951	20330	2522182	8407	29.41	25.6	44.98	741774	645679	1.13448e+06	5179888	295906	1769167	4.92	170465	3.07174	1.92054	0.0675863	0.167257	2.05373
621100	Dingxi	2014	10159394	301.4	16.2786	0.86	33.42	65.72	0.139996	5.44031	10.6983	19609	2901643	10470	25.37	24.28	50.35	736147	704519	1.46098e+06	5920874	323907	1802643	5.69	215438	3.50126	1.98833	0.0742469	0.179684	2.04052
621100	Dingxi	2015	12789907	300.87	15.5227	0.88	29.07	70.05	0.1366	4.51245	10.8737	19609	3049178	10987	25.24	21.81	52.95	769613	665026	1.61454e+06	6969440	402559	1978548	5.82	243489	4.19454	2.13474	0.079854	0.203462	2.28568
621100	Dingxi	2016	15485321	303	15.5716	0.81	27.95	71.24	0.12613	4.35226	11.0932	19609	3310768	11892	23.79	22.79	53.43	787632	754524	1.76894e+06	7649515	458960	2005013	4.24625	250964	4.67726	2.19023	0.0758024	0.228906	2.3105
621100	Dingxi	2017	17429916	303	14.7327	0.82	24.3	74.88	0.120808	3.58005	11.0318	19609	3273102	10802.3	18.4942	23.2675	58.2383	605334	761568	1906200	7845186	483714	2184779	4.48453	228135	5.3252	2.4193	0.0696999	0.221402	2.39687
441900	Danjiangkou	2008	23257282	5332.1	439.18	0.0200829	0.644178	0.335739	8.82	282.91	147.45	2465	37025344	53285	0.33	52.78	46.89	122184	1.9542e+07	1.73612e+07	23803585	365387	2158269	66.76	2092248	0.628145	0.569287	0.0565085	0.169296	0.6429
441900	Danjiangkou	2009	28940826	178.73	429.06	0.0181094	0.639351	0.342563	7.77	274.32	146.98	2465	37639142	56601	0.39	48.44	51.17	146793	1.82324e+07	1.92599e+07	49866100	129678	2259371	66.76	2311561	0.768902	0.609475	0.0614138	0.0573956	1.32485
441900	Danjiangkou	2010	34564536	181.77	626.25	0.00966068	0.761581	0.228758	6.05	476.94	143.26	2460	42464527	66351	0.39	50.89	48.72	165612	2.16102e+07	2.06887e+07	59433885	653090	2893306	69.8575	2778422	0.813963	0.611545	0.0654292	0.225724	1.39961
441900	Danjiangkou	2011	39508968	181.77	628.54	0.00935501	0.761877	0.228768	5.88	478.87	143.79	2460	47353949	57470	0.38	49.97	49.65	179945	2.36628e+07	2.35112e+07	66093904	832341	3519171	67.7925	3130639	0.834333	0.613475	0.0661115	0.236516	1.39574
441900	Danjiangkou	2012	44050164	187	631.4	0.00951853	0.76172	0.228761	6.01	480.95	144.44	2460	50101727	58804	0.37	47.42	52.21	185376	2.37582e+07	2.61581e+07	74304570	927975	3855844	68.1367	3563245	0.879214	0.595895	0.0711202	0.240667	1.48307
441900	Danjiangkou	2013	48689848	188.9	633.25	0.00936439	0.761737	0.228899	5.93	482.37	144.95	2460	54900207	290477	0.37	45.88	53.75	203131	2.51882e+07	2.95089e+07	86307325	1135943	4446589	54.37	4092897	0.886879	0.554504	0.0745516	0.255464	1.57208
441900	Danjiangkou	2014	53563084	191.4	660.46	0.00858493	0.682767	0.308649	5.67	450.94	203.85	2460	58813173	70605	0.35	47.51	52.14	205846	2.79421e+07	3.06652e+07	93232801	1189383	4576816	72.87	4552119	0.910733	0.517197	0.0773996	0.259871	1.58524
441900	Danjiangkou	2015	58693640	195.01	653.41	0.00930503	0.682282	0.308413	6.08	445.81	201.52	2460	62750737	75616	0.34	46.57	53.1	213353	2.9223e+07	3.33206e+07	99687961	1309337	5812410	73.04	5179682	0.935346	0.476028	0.0825438	0.225266	1.58863
441900	Danjiangkou	2016	63732448	201	653.97	0.00900653	0.682478	0.308516	5.89	446.32	201.76	2460	68276868	82682	0.35	46.48	53.17	238969	3.17351e+07	3.63028e+07	111984273	1429470	5992899	66.76	5447543	0.933441	0.437104	0.0797861	0.238527	1.64015
441900	Danjiangkou	2017	68369808	211	660.39	0.00876755	0.682597	0.308636	5.79	450.78	203.82	2460	75820900	359341	0.34	46.48	53.18	257791	3.52416e+07	4.03216e+07	118366589	1475796	6676462	70.89	5920682	0.901728	0.409665	0.0780877	0.221045	1.56113
370500	Dongying	2008	20934816	183.97	36.98	1.62	58.84	39.53	0.599076	21.759	14.6182	7923	20526200	102741	3.41	76.53	20.05	699943	1.57087e+07	4.11756e+06	6958669	199763	897217	20.63	709531	1.01991	0.924341	0.0345671	0.222647	0.339014
370500	Dongying	2009	25751148	184.59	37.99	1.61	57.15	41.25	0.611639	21.7113	15.6709	7923	20589700	102370	3.63	73.92	22.45	747406	1.52199e+07	4.62239e+06	13009727	218193	1052619	21.84	808719	1.25068	0.991359	0.0392778	0.207286	0.631856
370500	Dongying	2010	31438354	184.87	40.1	1.47	57.11	41.42	0.58947	22.9011	16.6094	7923	23599400	116448	3.7	72.55	23.74	873178	1.71214e+07	5.60486e+06	15670964	250971	1419464	22.29	1048821	1.33217	1.00088	0.0444427	0.176807	0.664041
370500	Dongying	2011	37010700	656.6	46.07	1.41	63.66	34.93	0.649587	29.3282	16.0923	7950	26763500	130811	3.71	71.55	24.75	992926	1.91493e+07	6.62129e+06	19040135	384680	1797989	22.74	1352688	1.38288	1.01681	0.0505423	0.21395	0.711422
370500	Dongying	2012	43928480	185.5	47	0.81	62	37.19	0.3807	29.14	17.4793	7950	30006600	145395	3.48	70.85	25.67	1.04423e+06	2.12597e+07	7.70269e+06	23489380	474179	2083973	24.2	1587051	1.46396	0.992212	0.0528901	0.227536	0.782807
370500	Dongying	2013	52356460	187	48.8	0.14	65.92	33.94	0.06832	32.169	16.5627	8243	32502000	173807	3.61	69.49	26.91	1.17332e+06	2.25856e+07	8743038	27892740	441862	2322472	26.93	1837943	1.61087	1.00716	0.0565486	0.190255	0.858185
370500	Dongying	2014	63067316	189.1	47.83	0.13	64.33	35.54	0.062179	30.769	16.9988	8243	34304900	163982	3.38	66.6	30.02	1.15951e+06	2.28471e+07	1.02983e+07	32073968	464290	2413559	26.96	2062350	1.83843	1.04403	0.0601182	0.192367	0.934968
370500	Dongying	2015	75756984	190.62	43.8594	0.12	61.73	38.15	0.0526313	27.0744	16.7324	8243	34506400	163938	3.41	64.64	31.94	1.17667e+06	2.23049e+07	1.10248e+07	35684911	494462	2576377	27.48	2200829	2.19545	1.11733	0.0637803	0.191921	1.03415
370500	Dongying	2016	87650120	193	43.1992	0.03	61.02	38.95	0.0129598	26.3602	16.8261	8243	34796000	164024	3.5	62.17	34.33	1217860	2.16327e+07	1.19455e+07	38377427	525599	2681450	24.1338	2218659	2.51897	1.17956	0.0637619	0.196013	1.10293
370500	Dongying	2017	96770384	195	39.9552	0.09	57.63	42.28	0.0359597	23.0262	16.8931	8243	38143500	195608	3.62185	62.7022	33.676	1381500	23916800	12845200	36984796	500649	2776552	24.5717	2328804	2.53701	1.15259	0.0610538	0.180313	0.969623
150600	Erdos	2008	17811482	149.69	15.14	3.17	41.61	55.22	0.479938	6.29975	8.36031	86752	16030184	102128	3.6	58.11	38.3	577087	9.31514e+06	6.13956e+06	6402016	198981	1676779	60.29	1181983	1.11112	1.00701	0.0737348	0.118669	0.399373
150600	Erdos	2009	25257660	149.48	15.94	2.95	40.03	57.03	0.47023	6.38078	9.09058	86752	21610000	134400	2.8	58.33	38.87	605080	12605113	8399807	13942000	268642	2316345	62.11	1620408	1.1688	0.926452	0.0749842	0.115977	0.645164
150600	Erdos	2010	33983940	152.38	17.31	2.72	39.69	57.6	0.470832	6.87034	9.97056	86752	26432300	175125	2.68	58.69	38.63	708386	1.55131e+07	1.02108e+07	17609000	438534	3187910	85.2	2390774	1.2857	0.965969	0.090449	0.137562	0.666192
150600	Erdos	2011	43786080	158.2	20.11	2.29	44.26	53.46	0.460519	8.90069	10.7508	86752	32185400	163014	2.58	60.08	37.34	830383	1.9337e+07	1.2018e+07	20125000	489624	4466232	68.21	3461762	1.36043	1.00031	0.107557	0.109628	0.625284
150600	Erdos	2012	54674276	152.1	22.3	0.54	47.62	51.84	0.12042	10.6193	11.5603	86752	36568000	182680	2.46	60.52	37.01	899573	2.2131e+07	1.35338e+07	21949200	592291	4832535	76.81	3755121	1.49514	1.01334	0.102689	0.122563	0.60023
150600	Erdos	2013	67001760	154.3	31	1.39	51.68	46.93	0.4309	16.0208	14.5483	86752	39558982	256877	2.46	59.89	37.64	973151	2.36919e+07	1.489e+07	23256900	584985	5186990	108.37	4400156	1.69372	1.05896	0.11123	0.112779	0.587904
150600	Erdos	2014	80849312	156	31.1618	0.88	50.82	48.3	0.274224	15.8364	15.0511	86752	40554873	200152	2.46	58.1	39.44	997650	2.35624e+07	1.59948e+07	24943000	565052	5417523	106.27	4300782	1.99358	1.13213	0.106048	0.104301	0.615043
150600	Erdos	2015	94163104	157.32	33.2304	0.81	30.74	68.46	0.269166	10.215	22.7495	86752	42261300	207163	2.34	56.79	40.87	988914	2.40002e+07	1.72722e+07	27009000	546996	5783920	105.02	4458999	2.22812	1.13396	0.10551	0.0945718	0.639095
150600	Erdos	2016	106445168	159	31.2927	0.91	46.87	52.22	0.284764	14.6669	16.341	86752	44179341	215488	2.44	55.71	41.85	1.07798e+06	2.46123e+07	1.84891e+07	31182000	567046	5616384	84.035	4510263	2.40939	1.12825	0.10209	0.100963	0.705805
150600	Erdos	2017	116031592	161	31.939	0.81	45.53	53.67	0.258706	14.5418	17.1417	86752	46132568	286538	3.1	52.7	44.2	1.43011e+06	2.43119e+07	2.03906e+07	33742584	626359	4733742	87.0031	3568432	2.51518	1.14267	0.0773517	0.132318	0.731427
420700	Ezhou	2008	2.59193e+06	106.82	15.39	0.26	61.4	38.34	0.040014	9.44946	5.90053	1504	2697900	26142	15.39	54.89	29.72	415207	1.48088e+06	801816	783841	47800	239600	6.16	107000	0.960723	0.870703	0.0396605	0.199499	0.290537
420700	Ezhou	2009	3550938	107.24	16.74	0.18	63.2	36.62	0.030132	10.5797	6.13019	1504	3237121	31310	13.59	55.36	31.05	439925	1.79207e+06	1.00513e+06	2025100	58659	356712	6.54	136000	1.09694	0.869498	0.0420126	0.164444	0.625587
420700	Ezhou	2010	4.83162e+06	108.46	18.22	0.16	65.97	33.86	0.029152	12.0197	6.16929	1594	3952900	37943	13.02	58.53	28.46	514668	2.31363e+06	1.125e+06	2566421	65145	430116	7.2	156633	1.2223	0.918336	0.0396248	0.151459	0.64925
420700	Ezhou	2011	6280111	412	18.99	0.16	67.93	31.91	0.030384	12.8999	6.05971	1594	4908900	46756	12.42	59.04	28.53	609685	2.89821e+06	1.40051e+06	2967362	79854	566936	8.37	263143	1.27933	0.940677	0.0536053	0.140852	0.604486
420700	Ezhou	2012	8.04443e+06	109.4	20	0.05	67.13	32.82	0.01	13.426	6.564	1594	5603900	53192	12.35	60.03	27.61	692082	3.36402e+06	1.54724e+06	3474241	111320	626832	9.5	330161	1.43551	0.972927	0.0589163	0.177591	0.619968
420700	Ezhou	2013	10214927	109.8	20.4	0.05	65.06	34.89	0.0102	13.2722	7.11756	1596	6309400	57358	12.44	59.45	28.11	784889	3.75094e+06	1.77357e+06	3978200	105722	708450	9.78	384309	1.619	1.01225	0.0609105	0.14923	0.63052
420700	Ezhou	2014	12925688	110.2	20.8196	0.05	68.03	31.92	0.0104098	14.1636	6.64562	1594	6866400	64851	11.82	59.3	28.88	811608	4.07178e+06	1.98302e+06	4492000	120096	756147	10.59	427412	1.88245	1.06903	0.0622469	0.158826	0.6542
420700	Ezhou	2015	16199444	110.29	21.5512	0.05	66.49	33.46	0.0107756	14.3294	7.21103	1594	7300100	68921	11.6	57.87	30.54	846812	4.22457e+06	2.22945e+06	5097800	138685	848701	4.62	471713	2.21907	1.12936	0.0646173	0.163409	0.698319
420700	Ezhou	2016	19787346	111	22.0938	0.1	66.52	33.37	0.0220938	14.6968	7.3727	1594	7978200	74983	12.18	54.47	33.34	971745	4.34573e+06	2.65993e+06	5815400	170306	1001860	7.845	529051	2.48018	1.1614	0.0663121	0.16999	0.728911
420700	Ezhou	2017	23330058	111	22.1615	0.11	66.79	33.1	0.0243777	14.8017	7.33546	1596	9059200	81614.4	11.26	52.7011	36.0389	1.02007e+06	4774300	3264400	6562597	169736	1163740	8.05562	583318	2.57529	1.16998	0.0643896	0.145854	0.724412
450600	Fangchenggang	2008	2.32759e+06	84.76	7.84	14.92	23.98	61.1	1.16973	1.88003	4.79024	6181	2121817	25375	17.01	49.88	33.11	360921	1.05836e+06	702534	834167	40251	262165	5.93	117001	1.09698	0.994191	0.0551419	0.153533	0.393138
450600	Fangchenggang	2009	3.52957e+06	86.92	8.53	13.95	26.85	59.2	1.18993	2.29031	5.04976	6222	2510367	29602	15.89	49.77	34.35	398897	1.24941e+06	862311	2360207	53261	401032	7.44	184676	1.406	1.11447	0.0735653	0.13281	0.940184
450600	Fangchenggang	2010	5.32287e+06	91.24	8.91	13.8	27.5	58.7	1.22958	2.45025	5.23017	6222	3204155	37264	14.8	49.86	35.33	474215	1.59759e+06	1.13203e+06	3111382	61471	525671	9.4	226867	1.66124	1.24812	0.070804	0.116938	0.971046
450600	Fangchenggang	2011	7621557	91.4	9.75	12	30.46	57.54	1.17	2.96985	5.61015	6222	4137721	47416	13.97	52.6	33.44	578040	2.17644e+06	1.38365e+06	3546148	81521	607729	10.43	282991	1.84197	1.35438	0.068393	0.13414	0.857029
450600	Fangchenggang	2012	10345158	91.6	10.4	11.07	31.67	57.26	1.15128	3.29368	5.95504	6222	4439937	50302	13.77	52.6	33.62	611379	2.33541e+06	1.49271e+06	3857589	121176	747312	10.8	355497	2.33002	1.57919	0.080068	0.162149	0.868839
450600	Fangchenggang	2013	12988470	93	11	10.65	33.76	55.59	1.1715	3.7136	6.1149	6238	5251470	56467	13.03	56.38	30.58	684267	2.96078e+06	1.6059e+06	4336247	103120	884790	11.3	407146	2.4733	1.54638	0.0775299	0.116547	0.825721
450600	Fangchenggang	2014	15338080	94.2	9.6541	11.49	22.27	66.24	1.10926	2.14997	6.39488	6238	5889380	65184	12.03	57.79	30.18	708492	3.40347e+06	1.77741e+06	4702399	116839	998322	11.32	454522	2.60436	1.47899	0.0771765	0.117035	0.798454
450600	Fangchenggang	2015	17521424	95.61	10.8402	11	29.89	59.11	1.19242	3.24014	6.40764	6238	6207242	67972	12.2	56.87	30.93	757284	3.53006e+06	1.9199e+06	5082712	139966	1317182	11.7	520496	2.82274	1.43658	0.083853	0.106262	0.818836
450600	Fangchenggang	2016	19879874	97	9.7294	11.96	30.81	57.24	1.16364	2.99763	5.56911	6238	6760383	73188	12.22	57.14	30.65	826119	3.86288e+06	2.07206e+06	5623096	152457	1276001	9.79	556461	2.94064	1.37702	0.0823121	0.11948	0.831772
450600	Fangchenggang	2017	21853644	98	8.3188	11.72	23.05	65.23	0.974963	1.91748	5.42635	6238	7416200	75675.5	12.0372	56.7986	31.1642	892700	4212300	2311200	6188791	166092	1204667	10.2725	476011	2.94674	1.33874	0.0641853	0.137874	0.834496
440600	Foshan	2008	30726132	364.34	361.59	0.0763019	0.544622	0.378108	27.59	196.93	136.72	3848	43333044	72975	2.2	65.6	32.2	953327	2.84265e+07	1.39532e+07	30031858	541948	2445100	5.99	2279940	0.709069	0.642629	0.0526144	0.221647	0.693048
440600	Foshan	2009	38274868	367.63	381.14	0.0714173	0.539382	0.389201	27.22	205.58	148.34	3848	48208972	80686	1.99	63.01	35	959359	3.03765e+07	1.68731e+07	72111412	589466	2669855	6.24	2546988	0.793937	0.629318	0.0528322	0.220786	1.49581
440600	Foshan	2010	46453464	370.89	443.46	0.0596221	0.594529	0.345826	26.44	263.65	153.36	3798	56515223	93983	1.86	62.68	35.45	1.05118e+06	3.54237e+07	2.00346e+07	84623293	691057	3633477	6.08	3060545	0.821964	0.617557	0.0541543	0.190192	1.49735
440600	Foshan	2011	54863592	612.5	445.13	0.0593085	0.595826	0.344843	26.4	265.22	153.5	3798	65802823	91202	1.8	63.62	34.58	1.18445e+06	4.18638e+07	2.27546e+07	91168402	834638	3886840	8.52	3417326	0.833757	0.613052	0.0519328	0.214734	1.38548
440600	Foshan	2012	63868308	377.7	437.25	0.0611778	0.590486	0.348359	26.75	258.19	152.32	3798	66130223	91259	1.97	62.2	35.83	1.30277e+06	4.1133e+07	2.36945e+07	97842546	966523	4339550	9.31	3840803	0.965796	0.654576	0.0580794	0.222724	1.47954
440600	Foshan	2013	73401584	381.6	437.29	0.0565757	0.587459	0.355965	24.74	256.89	155.66	3798	70101725	183512	1.98	61.92	36.1	1.38801e+06	4.3407e+07	2.53067e+07	113871268	1025636	4883953	7.228	4382128	1.04707	0.654662	0.062511	0.210001	1.62437
440600	Foshan	2014	83382936	385.6	438.09	0.0492821	0.587185	0.363533	21.59	257.24	159.26	3798	74415994	101617	1.8	61.84	36.36	1.33949e+06	4.60189e+07	2.70577e+07	112756317	1057418	5250119	7.4756	5011922	1.1205	0.63632	0.0673501	0.201408	1.51522
440600	Foshan	2015	94767496	388.97	438.41	0.0493374	0.57761	0.373053	21.63	253.23	163.55	3798	80039186	108299	1.7	60.46	37.83	1.36067e+06	4.83917e+07	3.02788e+07	118676708	1280022	7999307	7.72272	5575469	1.18401	0.602583	0.0696592	0.160017	1.48273
440600	Foshan	2016	107726552	400	438.81	0.0502723	0.574417	0.375333	22.06	252.06	164.7	3798	86300002	115891	1.68	59.63	38.69	1.44984e+06	5.14607e+07	3.33895e+07	127896063	1244663	6958523	8.05126	6045001	1.24828	0.584534	0.0700464	0.178869	1.48199
440600	Foshan	2017	122047320	420	435.51	0.0490689	0.567243	0.383688	21.37	247.04	167.1	3798	93985162	223774	1.42	57.72	40.86	1.33459e+06	5.42482e+07	3.84023e+07	136120548	1402545	7749551	7.95752	6615815	1.29858	0.58996	0.0703921	0.180984	1.44832
210400	Fushun	2008	6686280	223.19	26.99	2.26	57.95	39.79	0.609974	15.6407	10.7393	11272	6624377	29645	6.68	56.76	36.56	442508	3.76e+06	2.42187e+06	2317170	94666	881129	5.08	451745	1.00934	0.914769	0.0681943	0.107437	0.349794
210400	Fushun	2009	9067412	222.61	26.49	2.15	57.38	40.47	0.569535	15.2	10.7205	11272	6986395	31343	6.67	56.13	37.21	465993	3.92146e+06	2.59964e+06	8021366	110429	1181225	5.57	537671	1.29787	1.02876	0.0769597	0.0934868	1.14814
210400	Fushun	2010	12121289	220.91	26.76	2.06	57.51	40.43	0.551256	15.3897	10.8191	11272	8951571	41810	6.12	58.7	35.18	547836	5.25457e+06	3.14916e+06	9276919	133276	1502536	8.59	812507	1.3541	1.01736	0.090767	0.0887007	1.03635
210400	Fushun	2011	15582145	220.1	28.21	1.88	57.46	40.66	0.530348	16.2095	11.4702	11272	11133679	52245	6.33	60.49	33.18	704762	6.73476e+06	3.69415e+06	10278578	241447	1653299	9.07	1065018	1.39955	1.02907	0.0956573	0.14604	0.923197
210400	Fushun	2012	19718084	219.3	30.9	1.29	58.69	40.02	0.39861	18.1352	12.3662	11272	12363686	58512	6.88	59.59	33.53	850622	7.36752e+06	4.14554e+06	11471306	321502	2002015	9.28	1301533	1.59484	1.08092	0.105271	0.160589	0.927822
210400	Fushun	2013	24398330	218	32.8	1.34	56.96	41.7	0.43952	18.6829	13.6776	11272	13404459	61488	7.06	59.29	33.65	946355	7.9475e+06	4.5106e+06	12694832	178120	2289177	9.68	1342095	1.82017	1.13802	0.100123	0.0778096	0.94706
210400	Fushun	2014	28923030	217.4	30.7421	1.4	55.41	43.19	0.430389	17.0342	13.2775	11272	12765826	61183	7.29	54.29	38.41	930629	6.93057e+06	4.90335e+06	13504218	163819	2235027	9.79	1342512	2.26566	1.28665	0.105165	0.0732962	1.05784
210400	Fushun	2015	32318998	215.76	27.4466	1.59	52.49	45.92	0.436401	14.4067	12.6035	11272	12164773	58597	8.06	48.87	43.07	980481	5.94492e+06	5.23937e+06	15062810	175915	1677499	9.93	737669	2.65677	1.35212	0.0606398	0.104867	1.23823
210400	Fushun	2016	33212854	215	24.9669	1.62	50.9	47.48	0.404464	12.7082	11.8543	11272	8650721	41741	6.74	50.38	42.88	583059	4.35823e+06	3.70943e+06	15943085	184715	1751798	8.37375	773283	3.83932	1.79784	0.0893894	0.105443	1.84298
210400	Fushun	2017	32224728	211	23.7029	1.71	50.58	47.71	0.40532	11.9889	11.3087	11271	9499000	45019	5.63849	53.2603	41.1012	535600	5059200	3904600	17107633	198551	1823227	8.78547	880639	3.39243	1.54122	0.0927086	0.108901	1.80099
350300	Futian	2008	5490043	316.64	27.16	0.44	64.58	34.98	0.119504	17.5399	9.50057	4119	6099627	21515	12.31	56.54	31.15	750864	3.44873e+06	1.90003e+06	3462794	159025	453474	3.22	295550	0.900062	0.815726	0.0484538	0.350682	0.567706
350300	Futian	2009	7436857	319.61	27.4	0.44	64.31	35.26	0.12056	17.6209	9.66124	4119	6914192	24260	11.08	54.24	34.68	766092	3.75026e+06	2.39784e+06	5949636	205592	625898	3.66	379066	1.07559	0.852575	0.0548243	0.328475	0.860496
350300	Futian	2010	9783646	323.54	28.78	0.45	64.07	35.48	0.12951	18.4393	10.2111	4119	8503257	30161	10.33	56.11	33.56	878386	4.77118e+06	2.85369e+06	7162665	279560	793185	3.64	476336	1.15058	0.86445	0.0560181	0.352452	0.842344
350300	Futian	2011	12695978	326.5	34.02	0.18	66.52	33.3	0.061236	22.6301	11.3287	4131	10506159	37724	9.4	58.37	32.22	987579	6.13245e+06	3.38508e+06	8593347	293189	954086	3.61	639272	1.20843	0.888545	0.0608474	0.307298	0.817934
350300	Futian	2012	16617918	329.3	37.2	0.08	69.15	30.77	0.02976	25.7238	11.4464	4131	12027880	42957	8.92	58.21	32.87	1.07289e+06	7.00143e+06	3.95356e+06	10629938	419562	1177859	3.78	774465	1.38162	0.936402	0.0643892	0.356207	0.883775
350300	Futian	2013	21772300	334.2	46.6	0.04	73.54	26.42	0.01864	34.2696	12.3117	4131	13428623	40205	8.41	56.56	35.03	1.12935e+06	7.59523e+06	4.70405e+06	12780568	429483	1441627	3.71	949205	1.62134	1.01371	0.0706852	0.297915	0.951741
350300	Futian	2014	28152210	341.2	49.0567	0.09	72.34	27.57	0.044151	35.4876	13.5249	4131	15020721	52890	7.31	57.7	34.98	1.09801e+06	8.66696e+06	5.25425e+06	14322972	477097	1579085	3.64	1102982	1.87422	1.06436	0.0734307	0.302135	0.953548
350300	Futian	2015	36131060	344.26	49.7001	0.08	71.2	28.72	0.0397601	35.3865	14.2739	4131	16551618	57873	6.96	57.35	35.69	1.15199e+06	9.49235e+06	5.90727e+06	16081951	530348	1887983	3.73	1156473	2.18293	1.11096	0.0698707	0.280907	0.971624
350300	Futian	2016	45257508	350	51.9633	0.13	70.83	29.03	0.0675523	36.8056	15.0849	4131	18234281	63313	6.95	56.07	36.98	1.26728e+06	1.0224e+07	6.74304e+06	16926778	545006	2069116	3.73	1157255	2.482	1.16225	0.0634659	0.2634	0.928294
350300	Futian	2017	54793992	355	54.141	0.14	69.39	30.46	0.0757974	37.5684	16.4913	4131	20451900	57611	6.37105	56.0584	37.5706	1303000	11465000	7683900	17752345	550779	2281087	3.73	1363665	2.67916	1.21717	0.0666767	0.241455	0.868005
210900	Fuxin	2008	3.15954e+06	192.46	16.46	2.67	47.39	49.94	0.439482	7.80039	8.22012	10355	2339120	12134	22.32	39.98	37.71	522092	935180	882082	2354848	69751	516975	5.56	146131	1.35074	1.22418	0.0624726	0.134921	1.00672
210900	Fuxin	2009	4017294	192.27	17.17	2.5	46.3	51.19	0.42925	7.94971	8.78932	10355	2879693	14967	22.14	41.19	36.67	637564	1.18615e+06	1.05598e+06	4219411	82841	797723	5.84	185978	1.39504	1.10579	0.0645826	0.103847	1.46523
210900	Fuxin	2010	5.37649e+06	192.38	17.54	2.51	45.32	52.17	0.440254	7.94913	9.15062	10355	3788656	20819	24.46	41.82	33.72	926705	1.58442e+06	1.27753e+06	5052726	102131	882722	5.84	300700	1.4191	1.0662	0.0793685	0.1157	1.33365
210900	Fuxin	2011	7.07278e+06	192.1	19.57	1.79	50.03	48.19	0.350303	9.79087	9.43078	10399	4802605	26480	22.91	44.45	32.64	1.10028e+06	2.13476e+06	1.56757e+06	6070627	152678	1283599	6.33	501433	1.4727	1.08286	0.104409	0.118945	1.26403
210900	Fuxin	2012	9270110	191.6	21.7	1.57	52.49	45.94	0.34069	11.3903	9.96898	10355	5599635	31049	22.39	45.68	31.92	1.25376e+06	2.55791e+06	1.7874e+06	6834149	207476	1453992	6.38	640300	1.65548	1.12202	0.114347	0.142694	1.22046
210900	Fuxin	2013	11761249	191.1	22.7	1.81	53.3	44.89	0.41087	12.0991	10.19	10355	6151240	32205	21.69	46.33	31.98	1.3342e+06	2.84987e+06	1.96717e+06	8014821	196254	1720375	6.4	704970	1.91201	1.19545	0.114606	0.114076	1.30296
210900	Fuxin	2014	14114479	191	21.4596	1.94	48.24	49.82	0.416316	10.3521	10.6912	10355	6061578	33882	19.72	44.69	35.6	1.19534e+06	2.70892e+06	2.15792e+06	8346368	202065	1752720	6.7	712144	2.32852	1.32234	0.117485	0.115287	1.37693
210900	Fuxin	2015	15628222	189.47	19.2556	1.67	45.24	53.09	0.321569	8.71123	10.2228	10355	5255376	29491	22.51	38.21	39.28	1.18299e+06	2.00808e+06	2.06431e+06	9086087	213963	1299934	12.65	371524	2.97376	1.51344	0.0706941	0.164595	1.72891
210900	Fuxin	2016	15872624	189	15.2441	2.28	33.93	63.79	0.347565	5.17232	9.72421	10355	4078179	22956	23.65	27.17	49.19	964489	1.10804e+06	2.00606e+06	10056732	232631	1379752	6.9625	358394	3.89209	1.82255	0.0878809	0.168603	2.46599
210900	Fuxin	2017	15296858	186	15.1617	1.93	33.93	64.13	0.292621	5.14436	9.7232	10355	4091000	21994.6	21.8137	26.9396	51.2466	892400	1102100	2095900	10934854	199572	1457354	7.13781	381775	3.73915	1.69874	0.0933207	0.136941	2.6729
341200	Fuyang	2008	4466720	987.79	572.5	0.480873	0.293275	0.225852	275.3	167.9	129.3	9775	5412700	6475	30.59	33.39	36.02	1.65574e+06	1.8073e+06	1.94965e+06	3091751	248340	1028010	4.92	226446	0.82523	0.747905	0.0418361	0.241574	0.571203
341200	Fuyang	2009	5.61618e+06	1000.5	579.3	0.456931	0.313137	0.229933	264.7	181.4	133.2	9775	6077994	7288	28.81	35.89	35.3	1.75107e+06	2.18139e+06	2.14553e+06	8604956	297959	1339949	5.2	299226	0.924019	0.732428	0.049231	0.222366	1.41576
341200	Fuyang	2010	7040766	1011.84	590.1	0.437045	0.334181	0.228775	257.9	197.2	135	9775	7218144	9068	27.34	39.17	33.49	1.97344e+06	2.82735e+06	2.41736e+06	10426637	308959	1643492	5.54	411810	0.975426	0.732856	0.0570521	0.187989	1.4445
341200	Fuyang	2011	8669002	1025.8	602.8	0.430159	0.336928	0.232747	259.3	203.1	140.3	9776	8531905	11202	27.25	40.11	32.64	2.32494e+06	3.42215e+06	2.78481e+06	12508150	473487	2165641	6.13	557333	1.01607	0.747103	0.0653234	0.218636	1.46604
341200	Fuyang	2012	10714520	1039.8	611.1	0.42268	0.33857	0.23875	258.3	206.9	145.9	9776	9624981	12616	25.91	41.3	32.79	2.49383e+06	3.97512e+06	3.15603e+06	14895587	650750	2722879	6.52	693125	1.1132	0.75448	0.0720131	0.238993	1.5476
341200	Fuyang	2013	13220940	1053.2	629.3	0.415382	0.335929	0.248689	261.4	211.4	156.5	9776	10624758	10090	25.65	41.09	33.25	2.72525e+06	4.36571e+06	3.53273e+06	17491358	601916	3126496	7.33	854566	1.24435	0.778007	0.0804316	0.192521	1.64628
341200	Fuyang	2014	16364949	1051.4	610.1	0.352565	0.279135	0.368464	215.1	170.3	224.8	9776	11889663	15303	23.3	42.44	34.26	2.77029e+06	5.04597e+06	4.0734e+06	20475273	650115	3533451	8.55	1035094	1.3764	0.781646	0.0870583	0.183989	1.72211
341200	Fuyang	2015	20497562	1042.65	632.9	0.341	0.28	0.378	215.819	177.212	239.236	10118	12674505	16121	22.59	40.74	36.67	2.86317e+06	5.16359e+06	4.64774e+06	24527395	826714	4315957	8.28	1200425	1.61723	0.823059	0.0947118	0.191548	1.93518
341200	Fuyang	2016	25779750	1062	660.2	0.339	0.303	0.358	223.808	200.041	236.352	10118	14018589	17642	21.57	39.79	38.65	3.02381e+06	5.578e+06	5.41818e+06	29990081	924879	4358049	6.55875	1334441	1.83897	0.861138	0.0951908	0.212223	2.13931
341200	Fuyang	2017	31806694	1070	673.6	0.334	0.304	0.362	224.982	204.774	243.843	10118	15711200	14683.4	19.7738	40.9816	39.2446	3106700	6438700	6165900	35012730	990501	5152125	6.76359	1576195	2.02446	0.919735	0.100323	0.192251	2.22852
350100	Fuzhou	2008	27530274	635.95	95.84	0.64	53.47	45.89	0.613376	51.2456	43.981	13047	22841602	33615	10.28	47.45	42.26	2.34812e+06	1.08383e+07	9.65286e+06	30782212	393878	1781952	10.64	1688559	1.20527	1.09233	0.0739247	0.221037	1.34764
350100	Fuzhou	2009	35540920	637.92	98.7	0.85	50.89	48.26	0.83895	50.2284	47.6326	13066	26040448	38015	9.29	42.56	48.15	2.41916e+06	1.10828e+07	1.25385e+07	47779931	458679	2050925	11.27	1952612	1.36484	1.08184	0.0749838	0.223645	1.83484
350100	Fuzhou	2010	45887084	645.9	105.47	0.69	53	46.31	0.727743	55.8991	48.8432	13066	31234092	44667	9.05	44.88	46.06	2.82669e+06	1.40179e+07	1.43864e+07	59610664	559878	2624208	12.34	2478206	1.46913	1.10379	0.079343	0.213351	1.90851
350100	Fuzhou	2011	57989596	649.4	128.07	0.52	62	37.49	0.665964	79.4034	48.0134	13066	37363796	52152	8.7	45.8	45.5	3.25065e+06	1.71126e+07	1.70005e+07	67714350	713825	3633008	11.41	3200356	1.55203	1.14119	0.0856539	0.196483	1.8123
350100	Fuzhou	2012	72702968	655.3	143.7	0.13	63.9	35.97	0.18681	91.8243	51.6889	13066	42182887	58304	8.72	45.44	45.84	3.67835e+06	1.91679e+07	1.93366e+07	77072789	957850	4107344	13.34	3820151	1.72352	1.16813	0.0905616	0.233204	1.82711
350100	Fuzhou	2013	89639824	655.5	142.8	0.14	58.4	41.46	0.19992	83.3952	59.2049	13066	46784951	71427	8.6	45.6	45.8	4.02351e+06	2.13339e+07	2.14275e+07	89501389	1081133	5338424	13.3	4539690	1.916	1.19794	0.0970331	0.202519	1.91304
350100	Fuzhou	2014	108890976	674.9	149.169	0.17	59.53	40.3	0.253588	88.8006	60.1153	13066	51691647	69995	8.05	45.5	46.45	4.16118e+06	2.35197e+07	2.40108e+07	97310294	1206466	5748081	13.22	5108707	2.10655	1.19629	0.0988304	0.20989	1.88251
350100	Fuzhou	2015	130820104	678.36	156.277	0.16	59.19	40.65	0.250043	92.5004	63.5266	12675	56180844	75259	7.74	43.6	48.66	4.3484e+06	2.44948e+07	2.73376e+07	108756176	1351744	7259345	14.17	5604635	2.32855	1.18508	0.0997606	0.186207	1.93582
350100	Fuzhou	2016	154020272	687	156.827	0.16	58.3	41.54	0.250924	91.4304	65.1461	12675	61976395	82251	7.94	41.8	50.26	4.92093e+06	2.59061e+07	3.11493e+07	120765033	1530806	8299274	12.4613	5989113	2.48514	1.16372	0.0966354	0.184451	1.94856
350100	Fuzhou	2017	176382960	693	158.772	0.19	56.87	42.95	0.301666	90.2934	68.1924	12251	71040200	102511	7.31262	41.7079	50.9794	5194900	29629400	36216000	131366751	1557755	9388572	12.6889	6341633	2.48286	1.12799	0.0892682	0.16592	1.84919
361000	Fuzhou	2008	5154128	387.74	20.34	5.9	34.37	59.73	1.20006	6.99086	12.1491	18820	4340496	11233	22.2	47.98	29.83	963590	2.08257e+06	1.29477e+06	1919259	138879	807529	12.52	259963	1.18745	1.07619	0.0598925	0.17198	0.442175
361000	Fuzhou	2009	7288674	399.14	21.37	4.96	36.13	58.91	1.05995	7.72098	12.5891	18820	5029103	12923	21.72	47.28	31	1.09232e+06	2.37776e+06	1.55902e+06	5391271	186960	1051513	7.96	355950	1.4493	1.14879	0.070778	0.177801	1.07201
361000	Fuzhou	2010	10104678	403.96	21.17	4.63	34.86	60.51	0.980171	7.37986	12.81	18820	6300124	16083	19.02	49.91	31.06	1.19828e+06	3.14439e+06	1.95682e+06	6560685	203362	1394453	8	554271	1.60389	1.20503	0.0879778	0.145836	1.04136
361000	Fuzhou	2011	12811295	301.9	23.91	3.55	39.94	56.5	0.848805	9.54965	13.5091	18820	7425067	18907	18.44	53.28	28.28	1.36918e+06	3.95608e+06	2.09981e+06	7869736	315137	1786658	8.25	759910	1.72541	1.26867	0.102344	0.176384	1.05989
361000	Fuzhou	2012	15582058	417.8	29.8	2.82	49.93	47.25	0.84036	14.8791	14.0805	18820	8250400	20922	18.42	52.84	28.74	1.51972e+06	4.35951e+06	2.37116e+06	9376186	419226	2022092	8.42	872478	1.88864	1.28004	0.10575	0.207323	1.13645
361000	Fuzhou	2013	18373956	419.6	36.6	1.45	53.58	44.97	0.5307	19.6103	16.459	18799	9406413	22396	17.38	51.99	30.63	1.63483e+06	4.89039e+06	2.88118e+06	11112433	474946	2276705	8.9	1004770	1.95334	1.22129	0.106818	0.208611	1.18137
361000	Fuzhou	2014	21752128	427.5	38.2445	0.89	56.1	43.01	0.340376	21.4552	16.449	18799	10367713	26119	16.76	51.59	31.65	1.73763e+06	5.3487e+06	3.28138e+06	12643677	512909	2557888	9.31	1163784	2.09806	1.19147	0.112251	0.200521	1.21952
361000	Fuzhou	2015	25967860	399.28	38.9575	0.7	56.37	42.94	0.272703	21.9603	16.7284	18799	11051377	27735	16.45	49.7	33.84	1.81795e+06	5.49253e+06	3.73979e+06	14320084	560038	2942955	9.74	1268195	2.34974	1.19586	0.114754	0.190298	1.29577
361000	Fuzhou	2016	30796446	401	37.7139	0.79	53.24	45.96	0.29794	20.0789	17.3333	18799	12109070	30259	16.27	48.83	34.9	1.97015e+06	5.91286e+06	4.22607e+06	16456385	571351	3123357	9.1375	1228002	2.54325	1.19093	0.101412	0.182928	1.35901
361000	Fuzhou	2017	35635636	431	35.8035	0.73	51.33	47.94	0.261366	18.3779	17.1642	18799	13149794	30510	16.27	48.83	34.9	2.13947e+06	6.42104e+06	4.58928e+06	19048983	622552	3552632	8.71469	1201926	2.70998	1.23117	0.0914026	0.175237	1.44861
360700	Ganzhou	2008	7608366	888.95	40.59	2.22	39.74	58.04	0.901098	16.1305	23.5584	39380	8348486	10016	20.73	43.03	36.24	1.73064e+06	3.59235e+06	3.02549e+06	4253519	280214	1571326	8.3	554652	0.911347	0.825953	0.0664374	0.17833	0.509496
360700	Ganzhou	2009	9808533	896.99	41.03	1.9	39.12	58.98	0.77957	16.0509	24.1995	39379	9406290	11201	20.76	42.32	36.92	1.95275e+06	3.98074e+06	3.4728e+06	11230865	369743	2083492	9.03	680858	1.04276	0.826552	0.0723833	0.177463	1.19397
360700	Ganzhou	2010	12890596	907.27	42.43	1.79	39.45	58.76	0.759497	16.7386	24.9319	39379	11197412	13322	18.92	44.36	36.72	2.11855e+06	4.96717e+06	4.11169e+06	15060778	407618	2396873	10.69	790079	1.15121	0.864927	0.0705591	0.170062	1.34502
360700	Ganzhou	2011	16305806	918.3	45.01	1.84	39.86	58.3	0.828184	17.941	26.2408	39379	13359972	15895	17.42	47.24	35.34	2.32731e+06	6.31125e+06	4.72141e+06	18475961	616799	3118366	10.27	1100508	1.2205	0.897416	0.0823735	0.197796	1.38293
360700	Ganzhou	2012	20416322	926.7	48.8	1	42.29	56.71	0.488	20.6375	27.6745	39379	15084851	17873	16.73	46.19	37.08	2.5237e+06	6.96769e+06	5.59346e+06	22687399	943613	4041635	10.33	1412773	1.35343	0.9173	0.0936551	0.233473	1.50399
360700	Ganzhou	2013	25275736	928.5	54.3	1.25	44.73	54.02	0.67875	24.2884	29.3329	39379	16733140	18012	15.98	45.66	38.36	2.67396e+06	7.64035e+06	6.41883e+06	26243297	1013993	4804153	14.95	1843669	1.51052	0.944423	0.110181	0.211066	1.56834
360700	Ganzhou	2014	31331506	954.2	55.3091	1.21	43.52	55.27	0.66924	24.0705	30.5693	39446	18435921	21708	15.33	45.75	38.92	2.82623e+06	8.43443e+06	7.17526e+06	28817659	1088115	5362745	9.53	2253118	1.69948	0.96512	0.122213	0.202903	1.56313
360700	Ganzhou	2015	39003564	960.63	57.8757	1.19	40.29	58.52	0.688721	23.3181	33.8689	39363	19738688	23148	14.97	44.1	40.93	2.95488e+06	8.70476e+06	8.07904e+06	33559106	1176181	6149655	11.23	2455124	1.976	1.00565	0.124381	0.19126	1.70017
360700	Ganzhou	2016	47873916	971	57.7182	0.99	39.86	59.15	0.57141	23.0065	34.1403	39363	22071959	25761	15.15	41.64	43.21	3.3439e+06	9.19076e+06	9.53729e+06	41418374	1367740	6768320	10.5413	2431804	2.16899	1.01568	0.110176	0.20208	1.87652
360700	Ganzhou	2017	56982192	974	56.5691	0.89	35.27	63.84	0.503465	19.9519	36.1137	39363	25649165	26333.8	15.15	41.64	43.21	3.88585e+06	1.06803e+07	1.1083e+07	47535691	1579970	7763343	10.8214	2453663	2.2216	1.0093	0.0956625	0.203517	1.8533
511600	Guangan	2008	4686083	466.45	11.13	2.79	25.97	71.25	0.310527	2.89046	7.93013	6344	4049030	10862	24.84	40.48	34.68	1.00578e+06	1.63905e+06	1.4042e+06	1579821	122904	590250	1.54	133790	1.15733	1.04889	0.0330425	0.208224	0.390173
511600	Guangan	2009	5855075	470.02	11.25	0.62	25.24	74.13	0.06975	2.8395	8.33962	6344	4503368	12140	22.5	44.43	33.06	1.01326e+06	2.00085e+06	1.48881e+06	4244083	151937	803294	2.15	162018	1.30015	1.03057	0.0359771	0.189142	0.942424
511600	Guangan	2010	7378393	466.16	11.4	1.05	25.26	73.68	0.1197	2.87964	8.39952	6344	5372243	15588	20.46	48.26	31.28	1.09916e+06	2.59264e+06	1.68044e+06	6388499	194687	975438	2.28	212785	1.37343	1.03188	0.0396082	0.199589	1.18917
511600	Guangan	2011	9121736	468.5	11.62	1.03	24.44	74.53	0.119686	2.83993	8.66039	6344	6598977	20572	18.98	51.38	29.64	1.25249e+06	3.39055e+06	1.95594e+06	7696929	247385	1258308	2.4	277767	1.3823	1.01638	0.0420924	0.196601	1.16638
511600	Guangan	2012	11129366	468.5	11.9	0.5	24.29	75.21	0.0595	2.89051	8.94999	6341	7522228	23410	18.61	52.2	29.19	1.39989e+06	3.9266e+06	2.19574e+06	9373089	330735	1486612	2.59	328017	1.47953	1.00276	0.0436064	0.222476	1.24605
511600	Guangan	2013	13530966	470.4	13	0.54	26.06	73.4	0.0702	3.3878	9.542	6341	8351436	17769	17.96	52.38	29.66	1.49992e+06	4.37448e+06	2.47704e+06	11146766	558923	2559609	3.14	603088	1.6202	1.013	0.0722137	0.218363	1.33471
511600	Guangan	2014	16470409	471.7	13.9067	0.51	26.09	73.4	0.0709242	3.62826	10.2075	6341	9196124	28489	16.94	52.51	30.56	1.55782e+06	4.82888e+06	2.81034e+06	12651891	396592	1872039	5.2	459637	1.79102	1.0171	0.0499816	0.21185	1.37579
511600	Guangan	2015	20141824	467.39	15.7712	0.44	31.22	68.35	0.0693933	4.92377	10.7796	6341	10056146	31046	16.24	51.73	32.03	1.63312e+06	5.20204e+06	3.22098e+06	14253268	451266	2251678	5.47	566985	2.00294	1.01936	0.0563819	0.200413	1.41737
511600	Guangan	2016	24792652	467	15.5205	0.45	27.16	72.38	0.0698423	4.21537	11.2337	6339	10786241	33130	15.78	51.64	32.58	1.70207e+06	5.57001e+06	3.51416e+06	16635981	541562	2436359	3.09625	642182	2.29854	1.07634	0.0595371	0.222283	1.54233
511600	Guangan	2017	29398862	465	32.8966	1.03	53.63	45.34	0.338835	17.6424	14.9153	6339	11737900	25242.8	14.4668	46.5202	39.0129	1698100	5460500	4579300	18298375	589075	2649741	3.29078	712464	2.50461	1.13787	0.0606977	0.222314	1.55891
510800	Guangyuan	2008	2.94138e+06	310.37	15.17	4.42	29.86	65.72	0.670514	4.52976	9.96972	16314	2335589	8550	29.93	34.41	35.66	699042	803676	832871	1327236	146433	387977	3.5	61713	1.25938	1.14137	0.0264229	0.377427	0.568266
510800	Guangyuan	2009	4433202	312.73	15.77	1.01	23.72	75.27	0.159277	3.74064	11.8701	16314	2704803	99	26.77	33.86	39.37	724076	915846	1.06488e+06	6101150	152920	1847505	3.75	102497	1.63901	1.29917	0.0378944	0.0827711	2.25567
510800	Guangyuan	2010	6572606	310.89	14.22	0.7	18.71	80.59	0.09954	2.66056	11.4599	16319	3218678	11750	23.77	39.04	37.18	765080	1.25657e+06	1.1967e+06	7171500	179569	2213188	4.07	167267	2.04202	1.53421	0.0519676	0.0811359	2.22809
510800	Guangyuan	2011	9077305	311.3	14.3	0.7	25.59	73.71	0.1001	3.65937	10.5405	16319	4035362	16225	20.77	44.65	34.59	838145	1.80179e+06	1.39583e+06	7500346	216642	1374163	4.25	227658	2.24944	1.65399	0.0564158	0.157654	1.85866
510800	Guangyuan	2012	11292356	311.7	14.6	0.21	25.44	74.35	0.03066	3.71424	10.8551	16311	4686575	18627	19.59	47	33.41	918100	2.20269e+06	1.56578e+06	8333169	332675	1576394	4.82	268374	2.40951	1.63307	0.0572644	0.211035	1.77809
510800	Guangyuan	2013	13309106	310.2	16.8	0.18	26.43	73.39	0.03024	4.44024	12.3295	16311	5187500	16734	18.18	48.11	33.71	943088	2.49571e+06	1.74871e+06	9339610	262896	1441078	5.48	335604	2.56561	1.6041	0.0646947	0.18243	1.80041
510800	Guangyuan	2014	15173884	310.1	16.7918	0.4	28.92	70.68	0.0671672	4.85619	11.8684	16311	5661920	22117	16.93	47.67	35.4	958563	2.69904e+06	2.00432e+06	10066438	337513	1923836	5.91	347836	2.67999	1.52194	0.0614343	0.175438	1.77792
510800	Guangyuan	2015	17195844	305.31	16.7985	0.26	28.02	71.72	0.0436761	4.70694	12.0479	16311	6054300	23263	16.48	47.16	36.36	997749	2.85521e+06	2.20134e+06	11353714	350965	2096211	6.59	408176	2.84027	1.4455	0.0674192	0.167428	1.87531
510800	Guangyuan	2016	19236576	305	16.8662	0.24	28.63	71.13	0.0404789	4.82879	11.9969	16319	6600100	25072	16.13	46.58	37.3	1.0646e+06	3.07433e+06	2.46184e+06	13036998	373319	2305016	4.79625	405661	2.91459	1.36482	0.0614629	0.161959	1.97527
510800	Guangyuan	2017	20941588	303	17.2688	0.26	28.73	71.01	0.0448989	4.96133	12.2626	16319	7321200	24162.4	15.4578	44.6662	39.876	1131700	3270100	2919400	14185381	411449	2507023	4.95828	439915	2.8604	1.29951	0.0600878	0.164119	1.93758
440100	Guangzhou	2008	65428940	784.14	714.54	0.111834	0.402147	0.486019	79.91	287.35	347.28	7434	82158151	81233	2.04	38.94	59.02	1.67603e+06	3.19924e+07	4.84897e+07	110795500	959475	7133508	14.5914	6218355	0.796378	0.721757	0.0756876	0.134503	1.34856
440100	Guangzhou	2009	77360696	794.62	738.7	0.108014	0.40245	0.489536	79.79	297.29	361.62	7434	91382135	89082	1.89	37.26	60.85	1.72712e+06	3.4049e+07	5.5606e+07	209441900	1103199	7899155	14.51	7026527	0.846563	0.671033	0.0768917	0.13966	2.29193
440100	Guangzhou	2010	91328000	806.14	711.07	0.0830017	0.384828	0.532156	59.02	273.64	378.4	7434	107482828	103625	1.75	37.24	61.01	1.88095e+06	4.00266e+07	6.55753e+07	239539600	1126343	9773199	14.65	8726470	0.849699	0.638394	0.0811894	0.115248	2.22863
440100	Guangzhou	2011	106011136	543.4	743.18	0.0846363	0.380702	0.53477	62.9	282.93	397.43	7434	124234390	97588	1.65	36.84	61.51	2.04987e+06	4.57679e+07	7.64166e+07	257917000	1753300	11812500	14.97	9794800	0.853316	0.627432	0.0788413	0.148428	2.07605
440100	Guangzhou	2012	121591944	822.3	751.3	0.0860908	0.376095	0.537814	64.68	282.56	404.06	7434	135512072	105909	1.58	34.84	63.59	2.14109e+06	4.72124e+07	8.61721e+07	290069900	2234976	13436451	14.96	11023961	0.897278	0.608137	0.0813504	0.166337	2.14055
440100	Guangzhou	2013	138180432	832.3	759.93	0.0849157	0.345729	0.569368	64.53	262.73	432.68	7434	154201434	185338	1.48	33.9	64.62	2.28218e+06	5.22743e+07	9.9645e+07	338381962	2539473	13861349	14.91	11418044	0.896103	0.560271	0.0740463	0.183205	2.19442
440100	Guangzhou	2014	156234208	842.4	784.84	0.0769966	0.361615	0.561388	60.43	283.81	440.6	7434	167068719	128478	1.31	33.47	65.23	2.1886e+06	5.59179e+07	1.08979e+08	354692862	2290438	14362226	14.99	12431035	0.935149	0.531063	0.0744067	0.159477	2.12304
440100	Guangzhou	2015	176842192	854.19	810.99	0.0775225	0.353765	0.568712	62.87	286.9	461.22	7434	181004136	136188	1.25	31.64	67.11	2.26255e+06	5.72697e+07	1.21472e+08	428436731	2870733	17277176	13.15	13494742	0.977006	0.49723	0.0745549	0.166158	2.367
440100	Guangzhou	2016	198393232	870	835.26	0.0743361	0.344911	0.580765	62.09	288.09	485.09	7434	195474420	141933	1.22	29.42	69.35	2.38479e+06	5.75086e+07	1.35562e+08	459373383	3219820	19437465	14.5914	13936442	1.01493	0.475264	0.0712955	0.16565	2.35004
440100	Guangzhou	2017	218183440	898	862.33	0.0718982	0.332367	0.595735	62	286.61	513.72	7434	215031516	239456	1.09	27.97	70.94	2.34384e+06	6.01443e+07	1.52543e+08	493325261	4043335	21860130	14.6031	15367365	1.01466	0.460971	0.0714656	0.184964	2.2942
450800	Guigang	2008	4433801	501.86	15.04	1.53	25.73	72.74	0.230112	3.86979	10.9401	10606	3985273	9386	24.2	40.53	35.27	964436	1.61523e+06	1.40561e+06	1656407	165974	474407	3.33	156248	1.11255	1.0083	0.0392063	0.349856	0.415632
450800	Guigang	2009	5886408	509.69	15.04	1.4	24.93	73.67	0.21056	3.74947	11.08	10606	4377331	10215	22.14	41.62	36.23	969141	1.82185e+06	1.58591e+06	4259266	198160	642379	3.13	195250	1.34475	1.06592	0.0446048	0.308478	0.973028
450800	Guigang	2010	7.76943e+06	523.81	15.31	1.37	23.45	75.18	0.209747	3.5902	11.5101	10602	5446571	12531	19.84	45.58	34.58	1.0806e+06	2.48255e+06	1.88342e+06	5133644	259469	907989	3.76	214402	1.42648	1.07174	0.0393646	0.285762	0.942546
450800	Guigang	2011	9735700	527.7	15.6	1.22	23.46	75.32	0.19032	3.65976	11.7499	10602	6308187	15245	22	41.93	36.07	1.3878e+06	2.64502e+06	2.27536e+06	6014662	290994	1060663	3.83	216897	1.54334	1.1348	0.0343834	0.274351	0.953469
450800	Guigang	2012	12008743	529.9	16	0.63	24.75	74.62	0.1008	3.96	11.9392	10602	6791828	16281	21.89	40.25	37.86	1.48673e+06	2.73371e+06	2.57139e+06	7038637	339706	1262428	3.93	265733	1.76812	1.19836	0.0391254	0.269089	1.03634
450800	Guigang	2013	14244247	538.2	18.2	0.77	27.85	71.38	0.14014	5.0687	12.9912	10602	7420091	13792	21.66	40.88	37.45	1.60719e+06	3.03333e+06	2.77882e+06	8175169	399967	1404630	3.9	312222	1.91969	1.20025	0.0420779	0.284749	1.10176
450800	Guigang	2014	16602385	543.2	18.6694	1.23	26.95	71.82	0.229634	5.0314	13.4084	10602	8053951	19004	19.97	40.42	39.62	1.60837e+06	3.25541e+06	3.19098e+06	9057492	433407	1471404	3.99	364513	2.0614	1.17065	0.0452589	0.294553	1.1246
450800	Guigang	2015	19271688	548.94	18.7053	0.6	27.92	71.47	0.112232	5.22252	13.3687	10602	8652035	20240	20.11	40.28	39.61	1.73992e+06	3.48504e+06	3.42707e+06	9729487	509442	1863795	4.11	425671	2.22742	1.1336	0.0491989	0.273336	1.12453
450800	Guigang	2016	22669758	555	18.4408	0.53	25.67	73.8	0.0977362	4.73375	13.6093	10602	9587564	22230	19.84	41.01	39.15	1.90217e+06	3.93186e+06	3.75353e+06	10899226	568416	2125466	4.11	476194	2.3645	1.10723	0.0496679	0.267431	1.13681
450800	Guigang	2017	25411180	556	18.6051	0.56	26.78	72.67	0.104189	4.98245	13.5203	10602	10821800	19463.7	17.8944	43.0483	39.0582	1936500	4658600	4226800	12622790	528765	2339256	4.11	504095	2.34815	1.06679	0.0465814	0.22604	1.16642
450300	Guilin	2008	9534979	508.32	31.03	2.51	30.71	66.77	0.778853	9.52931	20.7187	27809	8830250	17435	19.42	45.24	35.34	1.71483e+06	3.99481e+06	3.12061e+06	4444080	240081	1171492	7.59	451884	1.07981	0.97863	0.0511745	0.204936	0.503279
450300	Guilin	2009	12989252	511.63	31.31	2.27	29.99	67.74	0.710737	9.38987	21.2094	27809	9405425	18443	18.86	43.8	37.34	1.77386e+06	4.11958e+06	3.51199e+06	11098791	283863	1417138	8.37	551498	1.38104	1.09469	0.0586362	0.200307	1.18004
450300	Guilin	2010	17359484	518.96	31.59	2.03	28.71	69.26	0.641277	9.06949	21.8792	27809	11035587	22842	18.42	44.61	36.96	2.03276e+06	4.92298e+06	4.07875e+06	13766684	335341	1835907	9.23	670784	1.57305	1.18186	0.0607837	0.182657	1.24748
450300	Guilin	2011	22637762	521.8	34.27	1.9	31.25	66.85	0.65113	10.7094	22.9095	27809	13360749	23786	18.31	46.69	35	2.44635e+06	6.23813e+06	4.67626e+06	15549000	398365	2326742	9.91	807485	1.69435	1.24583	0.0604371	0.171212	1.16378
450300	Guilin	2012	29069392	522.1	36	1.25	33.3	65.45	0.45	11.988	23.562	27809	14850212	30849	18.31	46.97	34.73	2.71907e+06	6.97514e+06	5.15748e+06	18176889	469804	2613324	10.29	1060087	1.95751	1.32672	0.0713853	0.179773	1.22402
450300	Guilin	2013	35858076	521.8	42.6	1.27	38.68	60.05	0.54102	16.4777	25.5813	27850	16579048	31761	18.06	47.82	34.11	2.99418e+06	7.9281e+06	5.65511e+06	20670145	497253	2865608	11.47	1110015	2.16285	1.35228	0.0669529	0.173524	1.24676
450300	Guilin	2014	42782184	526.5	43.3886	0.88	39.27	59.85	0.38182	17.0387	25.9681	27851	18270531	37288	17.68	47.35	34.97	3.23023e+06	8.6511e+06	6.3892e+06	22697554	535160	3119982	12.58	1238861	2.34159	1.32977	0.0678065	0.171527	1.2423
450300	Guilin	2015	50431112	528.97	44.3869	1.11	39.76	59.13	0.492695	17.6482	26.246	27809	19429668	39329	17.47	46.37	36.16	3.39436e+06	9.00954e+06	7.02577e+06	25889935	656968	3576008	9.88	1345258	2.59557	1.32097	0.0692373	0.183715	1.33249
450300	Guilin	2016	59494180	534	42.7147	1.15	38.96	59.89	0.491219	16.6416	25.5818	27667	20548216	41216	17.58	44.61	37.8	3.61238e+06	9.16656e+06	7.76723e+06	29610297	727542	3990296	9.88	1453260	2.89535	1.35581	0.0707244	0.182328	1.44102
450300	Guilin	2017	65139864	534	41.9575	1.05	36.93	62.02	0.440554	15.4949	26.022	27667	20451800	38299.3	18.6698	38.7223	42.608	3818300	7919400	8714100	32653063	772764	4340692	9.88	1441597	3.18504	1.447	0.0704875	0.178028	1.59659
520100	Guiyang	2008	15067587	363.93	66.38	0.53	48.03	51.45	0.351814	31.8823	34.1525	8034	8110521	20638	5.82	46.97	47.21	472032	3.80951e+06	3.82898e+06	16237719	259727	1422818	5.27	889890	1.85778	1.68371	0.10972	0.182544	2.00206
520100	Guiyang	2009	18592292	367.08	68.56	0.38	46.3	53.33	0.260528	31.7433	36.563	8034	9719382	24585	5.15	40.65	54.2	500548	3.95093e+06	5.26791e+06	24544282	276730	1698423	5.32	1053636	1.91291	1.51628	0.108406	0.162933	2.52529
520100	Guiyang	2010	23001920	337.16	70.34	0.43	48.51	51.07	0.302462	34.1219	35.9226	8034	11218174	26057	5.09	40.73	54.18	571005	4.56916e+06	6.07801e+06	30353089	352990	2043801	6.07	1363034	2.05042	1.54052	0.121502	0.172713	2.70571
520100	Guiyang	2011	29037634	376.1	76.52	0.26	52.51	47.23	0.198952	40.1807	36.1404	8034	13830724	31712	4.52	42.43	53.05	625149	5.86838e+06	7.3372e+06	36036468	483766	2773807	6.02	1870940	2.0995	1.54374	0.135274	0.174405	2.60554
520100	Guiyang	2012	37004440	374.5	82.7	0.21	54.1	45.69	0.17367	44.7407	37.7856	8034	17003048	38447	4.25	42.19	53.56	722630	7.17359e+06	9.10683e+06	43943720	626051	3493275	6	2411920	2.17634	1.47503	0.141852	0.179216	2.58446
520100	Guiyang	2013	48610212	379.1	97.7	0.21	53.78	46.01	0.20517	52.5431	44.9518	8043	20854252	55024	3.91	40.69	55.4	815401	8.4856e+06	1.15533e+07	57420872	373662	2191657	7.15	1235902	2.33095	1.45738	0.0592638	0.170493	2.75344
520100	Guiyang	2014	60573384	382.9	103.865	0.17	51.96	47.87	0.176571	53.9685	49.7204	8043	24972691	55018	4.33	39.11	56.57	1.08132e+06	9.76682e+06	1.41271e+07	69921960	804652	4486298	11.32	3315962	2.42558	1.37747	0.132784	0.179358	2.79994
520100	Guiyang	2015	73667504	391.79	104.019	0.15	51.04	48.81	0.156029	53.0915	50.7719	8043	28911600	63003	4.49	38.34	57.17	1.29813e+06	1.10847e+07	1.65288e+07	87722178	986633	5035189	11.2	3741476	2.54803	1.29677	0.129411	0.195948	3.03415
520100	Guiyang	2016	86674416	401	105.745	0.14	50.87	49	0.148043	53.7924	51.815	8043	31577001	67772	4.34	38.6	57.06	1.37044e+06	1.21887e+07	1.80178e+07	99283045	992693	5252621	11.2	3663181	2.74486	1.28534	0.116008	0.18899	3.14416
520100	Guiyang	2017	100874032	408	109.064	0.13	49.94	49.93	0.141783	54.4664	54.4555	8043	35379600	86714.7	4.16426	38.8693	56.9664	1473300	13751800	20154500	108145106	1047672	5824776	11.2	3778473	2.85119	1.29533	0.106798	0.179865	3.05671
640400	Guyuan	2008	1.46035e+06	148.36	5.42	5.17	8.86	85.98	0.280214	0.480212	4.66012	12849	757929	5108	27.95	20.96	51.08	211841	158862	387150	350896	105814	416507	8.81	26202	1.92677	1.74623	0.0345705	0.254051	0.462967
640400	Guyuan	2009	1.80823e+06	150.14	5.85	4.62	9.91	85.47	0.27027	0.579735	4.99999	10541	879280	5891	27.45	22.83	49.72	241362	200740	437178	1155059	128971	600008	8.15	35290	2.05649	1.63009	0.0401351	0.214949	1.31364
640400	Guyuan	2010	2.28192e+06	152.53	5.61	5.17	9.63	85.2	0.290037	0.540243	4.77972	10541	1040310	6874	28.92	21.03	50.05	300858	218777	520675	1155059	164865	786629	8.89	52581	2.1935	1.64802	0.0505436	0.209584	1.1103
640400	Guyuan	2011	2.86369e+06	155.3	5.69	5.45	9.49	85.06	0.310105	0.539981	4.83991	13047	1337454	10785	25.17	27.04	47.79	336637	361648	639169	1820876	197282	1081060	8.68	79788	2.14115	1.57436	0.0596566	0.182489	1.36145
640400	Guyuan	2012	3521219	154.2	6	4.02	10.22	85.76	0.2412	0.6132	5.1456	13047	1584544	12619	24.06	26.69	49.26	381241	422915	780546	2293895	203186	1359933	7.11	103345	2.22223	1.50613	0.0652207	0.149409	1.44767
640400	Guyuan	2013	4394181	154.2	6.1	3.97	10.74	85.29	0.24217	0.65514	5.20269	13047	1829501	11880	24.44	26.23	49.32	447130	479878	902310	2710474	240064	1494503	8.3	130567	2.40185	1.50171	0.0713675	0.160631	1.48154
640400	Guyuan	2014	5554596	153.3	6.5334	3.46	12.58	83.96	0.226056	0.821902	5.48544	13047	2010289	16268	21.8	27.49	50.71	438243	552628	1.01942e+06	3041836	256307	1654252	16.77	152950	2.76308	1.56913	0.0760836	0.154938	1.51313
640400	Guyuan	2015	7.05226e+06	149.77	6.6442	2.53	11.88	85.59	0.168098	0.789331	5.68677	13047	2170391	17796	20.84	27.2	51.96	452309	590346	1.12774e+06	3461528	290734	1835195	17.21	159094	3.24931	1.65368	0.073302	0.158421	1.59489
640400	Guyuan	2016	8576319	150	6.7949	2.18	11.92	85.9	0.148129	0.809952	5.83682	13047	2398058	19720	20.47	25.49	54.04	490882	611265	1.29591e+06	4552869	356298	2195438	10.49	225025	3.57636	1.67471	0.0938363	0.16229	1.89857
640400	Guyuan	2017	10010139	151	6.9194	1.83	13.29	84.87	0.126625	0.919588	5.87249	13047	2700952	17887.1	18.89	27.2629	53.8471	510211	736357	1454384	5179684	391610	2259975	10.7	166805	3.70615	1.68375	0.0617579	0.173281	1.91773
460100	Haikou	2008	5742197	155.82	28.87	0.73	29.1	70.18	0.210751	8.40117	20.261	2304	4431808	24420	7.08	25.56	67.35	313772	1.13277e+06	2.98482e+06	10922546	99391	467882	7.8	310313	1.29568	1.17427	0.0700195	0.212427	2.46458
460100	Haikou	2009	6845536	158.24	31.1	0.64	30.23	69.13	0.19904	9.40153	21.4994	2305	4895519	26366	6.96	24.47	68.57	340728	1.19793e+06	3.35686e+06	17500670	121578	666116	7.68	384416	1.39833	1.10839	0.0785241	0.182518	3.57483
460100	Haikou	2010	8155058	160.43	33.09	0.39	30.46	69.14	0.129051	10.0792	22.8784	2305	5951444	30329	6.42	24	69.58	382083	1.42835e+06	4.14101e+06	22389488	142041	789877	9.8	503661	1.37027	1.02951	0.0846284	0.179827	3.76203
460100	Haikou	2011	9591577	162.4	43.85	17.29	21.23	61.48	7.58167	9.30936	26.959	2305	7132980	35669	6.69	24.94	68.37	477196	1.77897e+06	4.87682e+06	23541210	178500	994265	13.63	609319	1.34468	0.988727	0.0854228	0.17953	3.30033
460100	Haikou	2012	11335617	161.6	45	16.96	21.94	61.1	7.632	9.873	27.495	2305	8187550	38634	6.83	24.63	68.54	559210	2.01659e+06	5.61175e+06	25829728	212175	1138450	15.09	731687	1.38449	0.938353	0.0893658	0.186372	3.15476
460100	Haikou	2013	13576889	163.2	48.6	0.74	23.06	76.2	0.35964	11.2072	37.0332	2305	9046355	55499	6.42	23.99	69.59	580776	2.17022e+06	6.29536e+06	28937987	242335	1319978	8.9	867324	1.50081	0.938354	0.0958755	0.18359	3.19886
460100	Haikou	2014	16488774	165.3	51.2765	12.77	20.79	66.44	6.54801	10.6604	34.0681	2284	10917021	49943	5.23	19.92	74.85	570960	2.17467e+06	8.17139e+06	31525878	234735	1509200	8.97	1001174	1.51037	0.857727	0.0917076	0.155536	2.88777
460100	Haikou	2015	20227804	164.8	49.162	10.81	19.26	69.93	5.31441	9.4686	34.379	2304	11619648	52534	4.91	19.25	75.84	570525	2.23678e+06	8.81234e+06	39628231	337138	1709331	10.15	1115041	1.74083	0.885963	0.0959617	0.197234	3.41045
460100	Haikou	2016	24923436	167	51.4158	8.87	19.63	71.49	4.56058	10.0929	36.7572	2304	12576653	56315	5.08	18.57	76.35	638894	2.33548e+06	9.60227e+06	48512544	313432	2003000	10.15	1155064	1.98172	0.927985	0.0918419	0.156481	3.85735
460100	Haikou	2017	30125454	171	52.1552	7.06	18.95	73.99	3.68216	9.88341	38.5896	2289	14211680	83109.2	4.49	18.14	77.37	638104	2.578e+06	1.09956e+07	100166188	315243	1983183	10.15	1253645	2.11977	0.963035	0.0882123	0.158958	7.04816
130400	Handan	2008	19866482	928.08	55.95	0.54	42.72	56.75	0.30213	23.9018	31.7516	12062	19903633	22651	11.57	55.11	33.32	2.30285e+06	1.09689e+07	6.63189e+06	8521024	391310	1549911	14.25	774586	0.998133	0.904608	0.0389168	0.252473	0.428114
130400	Handan	2009	26659486	942.77	54.85	0.47	40.55	58.98	0.257795	22.2417	32.3505	12062	20152800	22779	12.25	53.89	33.86	2468718	1.08603e+07	6.82374e+06	18486892	494687	1977222	16.36	871760	1.32287	1.04858	0.0432575	0.250193	0.917336
130400	Handan	2010	35058056	963.5	56.57	0.44	39.44	60.12	0.248908	22.3112	34.0099	12062	23615569	26143	13.04	54.21	32.75	3.07947e+06	1.2802e+07	7.7341e+06	21314976	579187	2638552	20.13	1158975	1.48453	1.11536	0.0490767	0.219509	0.902582
130400	Handan	2011	43998756	980	58.44	3.64	38.04	58.32	2.12722	22.2306	34.0822	12062	27890278	30270	12.57	54.77	32.66	3.50581e+06	1.52755e+07	9.10896e+06	24909964	701344	3286308	21.39	1589504	1.57757	1.15996	0.0569913	0.213414	0.893141
130400	Handan	2012	53952500	993.1	64.5	0.11	38.44	61.45	0.07095	24.7938	39.6352	12065	30242864	32650	12.69	53.59	33.71	3.83782e+06	1.62072e+07	1.01949e+07	29244938	953544	3795820	22	1846504	1.78397	1.2091	0.0610559	0.251209	0.967003
130400	Handan	2013	64869096	994	80.4	0.24	49.96	49.8	0.19296	40.1678	40.0392	12065	30615043	30800	12.9	51.34	35.76	3.94934e+06	1.57178e+07	1.09479e+07	34314866	854747	3671338	22.65	1726514	2.11886	1.32478	0.0563943	0.232816	1.12085
130400	Handan	2014	77510888	1029.5	80.487	0.21	48.85	50.94	0.169023	39.3179	41.0001	12065	30800054	32943	13.09	50.11	36.8	4.03173e+06	1.54339e+07	1.13344e+07	37475742	905431	4046724	17.96	1831617	2.51658	1.42914	0.059468	0.223744	1.21674
130400	Handan	2015	92117304	1049.7	77.1689	0.22	46.58	53.19	0.169772	35.9453	41.0461	12065	31454319	33450	12.81	47.16	40.03	4.0293e+06	1.48339e+07	1.25912e+07	41395294	1006026	5156300	17.99	1906215	2.92861	1.49046	0.0606026	0.195106	1.31604
130400	Handan	2016	108108360	1055	76.0981	0.22	46.68	53.1	0.167416	35.5226	40.4081	12065	33370903	35265	12.5	47.24	40.26	4.17136e+06	1.57644e+07	1.34351e+07	46210917	1066510	5316404	17.99	2045018	3.2396	1.51701	0.0612815	0.200607	1.38477
130400	Handan	2017	122835040	1051	60.1286	0.27	37.15	62.58	0.162347	22.3378	37.6285	12065	33795000	32155.1	9.08123	47.9213	42.9975	3069000	16195000	14532000	53581305	1163136	5470074	17.99	2201150	3.63471	1.65129	0.0651324	0.212636	1.58548
330100	Hangzhou	2008	54046700	677.64	182.41	0.09	54.75	45.15	0.164169	99.8695	82.3581	16596	47811649	70832	3.74	49.97	46.29	1.78816e+06	2.38915e+07	2.2132e+07	97843100	742531	4196674	10.04	4553531	1.13041	1.02449	0.0952389	0.176933	2.04643
330100	Hangzhou	2009	64620160	683.38	204.36	0.08	55.21	44.71	0.163488	112.827	91.3694	16596	50875530	63333	3.74	46.92	49.33	1.90274e+06	2.38708e+07	2.50969e+07	142842104	862769	4903983	10.44	5207899	1.27016	1.0068	0.102365	0.175932	2.80768
330100	Hangzhou	2010	76164760	689.12	232.71	0.06	54.08	45.85	0.139626	125.85	106.698	16596	59491687	69828	3.5	47.81	48.69	2.08221e+06	2.8443e+07	2.89665e+07	170843548	1058828	6165836	10.93	6713413	1.28026	0.961882	0.112846	0.171725	2.87172
330100	Hangzhou	2011	87891552	695.7	264.3	0.06	54.83	45.11	0.15858	144.916	119.226	16596	70190579	80478	3.37	47.35	49.27	2.36542e+06	3.32352e+07	3.45829e+07	182443469	1320537	7475108	11.13	7851524	1.25218	0.920716	0.11186	0.176658	2.59926
330100	Hangzhou	2012	101990936	700.5	281.9	0.05	54.99	44.96	0.14095	155.017	126.742	16571	78020058	88962	3.27	45.79	50.94	2.55126e+06	3.57254e+07	3.97434e+07	195998475	1469766	7862800	11.86	8599875	1.30724	0.885993	0.110226	0.186927	2.51215
330100	Hangzhou	2013	118254352	706.6	282.6	0.06	54.29	45.65	0.16956	153.424	129.007	16596	83435193	118013	3.18	43.89	52.93	2.65324e+06	3.66197e+07	4.41622e+07	217490498	1624445	8557370	12.04	9452020	1.41732	0.886152	0.113286	0.18983	2.6067
330100	Hangzhou	2014	137118608	715.8	293.442	0.04	54.45	45.51	0.117377	159.779	133.545	16596	92061633	103813	2.98	41.77	55.25	2.74344e+06	3.84541e+07	5.08641e+07	239500462	1826924	9611771	11.7	10273169	1.48942	0.845829	0.11159	0.190072	2.60152
330100	Hangzhou	2015	159469504	723.55	288.56	0.03	52.24	47.72	0.0865681	150.744	137.701	16596	100502079	112230	2.87	38.89	58.24	2.88441e+06	3.90853e+07	5.85324e+07	290030714	2234425	12054777	12.27	12338820	1.58673	0.807537	0.122772	0.185356	2.88582
330100	Hangzhou	2016	183676496	736	290.135	0.03	50.55	49.42	0.0870404	146.663	143.385	16596	113137223	124286	2.69	36.42	60.89	3.04339e+06	4.12046e+07	6.88893e+07	325146405	2530114	14043065	12.27	14023826	1.62348	0.760232	0.123954	0.180168	2.87391
330100	Hangzhou	2017	205274352	754	287.022	0.04	48.28	51.68	0.114809	138.574	148.333	16596	126033600	167153	2.46823	34.6136	62.9181	3110800	43624800	79298000	353219400	2792968	15409156	12.27	15674169	1.62873	0.739949	0.124365	0.181254	2.80258
610700	Hanzhong	2008	3.45693e+06	380.14	23.39	2.22	35.01	62.76	0.519258	8.18884	14.6796	27215	3526120	10049	24.86	38.58	36.57	876593	1.36038e+06	1.2895e+06	1782803	169293	777217	3.95	123327	0.980378	0.888516	0.0349753	0.217819	0.505599
610700	Hanzhong	2009	4421696	381.55	23.98	1.75	35.99	62.26	0.41965	8.6304	14.9299	27246	4156440	11834	22.07	36.69	41.25	917326	1.525e+06	1.71453e+06	6765716	209208	1166323	4.83	143880	1.06382	0.843241	0.0346162	0.179374	1.62777
610700	Hanzhong	2010	5791099	381.53	25.01	1.72	35.87	62.42	0.430172	8.97109	15.6112	27246	5097030	14697	21.66	39.14	39.2	1.10402e+06	1.99498e+06	1.99804e+06	7981127	217375	1267868	4.89	186246	1.13617	0.853627	0.0365401	0.171449	1.56584
610700	Hanzhong	2011	7.35162e+06	382.3	25.66	1.6	34.92	63.48	0.41056	8.96047	16.289	27246	6474820	18952	21.98	41.33	36.7	1.42317e+06	2.67604e+06	2.37626e+06	9328200	312773	1570904	4.64	235544	1.13542	0.834859	0.0363785	0.199104	1.44069
610700	Hanzhong	2012	9198858	384.3	26.4	0.57	35.68	63.75	0.15048	9.41952	16.83	27246	7545720	22084	21.13	42.46	36.4	1.59441e+06	3.20391e+06	2.74664e+06	10728637	436088	1958365	4.9	300868	1.21908	0.826244	0.0398727	0.22268	1.42182
610700	Hanzhong	2013	11416066	386.2	30	0.9	39.54	59.56	0.27	11.862	17.868	27285	8817300	22843	20.15	45.1	34.74	1.77669e+06	3.9766e+06	3.06313e+06	12468257	453668	2143635	4.95	358304	1.29473	0.809508	0.0406365	0.211635	1.41407
610700	Hanzhong	2014	14159369	384.1	30.87	0.45	38.74	60.81	0.138915	11.959	18.772	27285	9910500	28908	18.56	46.21	35.23	1.83939e+06	4.57964e+06	3.49147e+06	13906665	489027	2340003	5.23	408910	1.42872	0.811359	0.0412603	0.208986	1.40323
610700	Hanzhong	2015	17611670	385.21	30.3249	0.41	37.23	62.36	0.124332	11.29	18.9106	27246	10648300	31001	17.99	44.03	37.98	1.91563e+06	4.68845e+06	4.04422e+06	15919200	542477	2586474	5.37	446693	1.65394	0.841744	0.0419497	0.209736	1.495
610700	Hanzhong	2016	21798282	384	29.9702	0.49	34.77	64.74	0.146854	10.4206	19.4027	27246	11564920	33597	17.79	42.8	39.41	2.0574e+06	4.94979e+06	4.55773e+06	17525904	581332	2801731	5.37	451905	1.88486	0.882628	0.0390755	0.20749	1.51544
610700	Hanzhong	2017	26787674	382	30.2168	0.46	34.99	64.55	0.138997	10.5729	19.5049	27246	13333000	34903.1	15.7489	46.3422	37.9089	2099800	6178800	5054400	19169152	602428	3116956	5.37	456488	2.00913	0.912769	0.0342375	0.193274	1.43772
230100	Harbin	2008	29130394	989.86	145.46	5.27	44.73	50.01	7.66574	65.0643	72.7445	53068	28681851	29012	13.61	37.57	48.82	3.9036e+06	1.07758e+07	1.40025e+07	26367673	553758	3012746	5.95	1640056	1.01564	0.920473	0.057181	0.183805	0.919316
230100	Harbin	2009	37591768	991.6	144.04	4.42	43.68	51.91	6.36657	62.9167	74.7712	53068	31755391	32053	12.57	36.16	51.28	3.99165e+06	1.14827e+07	1.62842e+07	50311499	640524	3484127	6.17	1933598	1.18379	0.938339	0.0608904	0.183841	1.58435
230100	Harbin	2010	48711104	992.02	135.17	4.07	36.75	59.18	5.50142	49.675	79.9936	53068	36648538	36951	11.26	37.78	50.96	4.12663e+06	1.38458e+07	1.86761e+07	59563551	693036	4529706	6.99	2381428	1.32914	0.998609	0.0649802	0.152998	1.62526
230100	Harbin	2011	61558684	993.3	131.34	5.54	34.27	60.19	7.27624	45.0102	79.0535	53068	42421894	42736	10.54	38.83	50.63	4.47127e+06	1.64724e+07	2.14782e+07	65518712	848800	5571368	8.73	3003190	1.45111	1.06698	0.0707934	0.15235	1.54446
230100	Harbin	2012	77794104	993.5	138.3	5.21	35.64	59.15	7.20543	49.2901	81.8045	53068	45502155	45810	11.14	36.02	52.84	5.06894e+06	1.63899e+07	2.40433e+07	73603337	1185924	6435756	9.81	3547160	1.70968	1.15875	0.0779559	0.184271	1.61758
230100	Harbin	2013	97815512	995.2	137.4	3.62	36.96	59.42	4.97388	50.783	81.6431	53068	50170491	50423	11.7	34.76	53.54	5.86995e+06	1.74393e+07	2.68613e+07	84881841	1115736	7097811	10.04	4022808	1.94966	1.21899	0.0801828	0.157194	1.69187
230100	Harbin	2014	118679240	987.3	136.303	3.67	35.3	61.03	5.00231	48.1148	83.1855	53068	53400715	53872	11.73	33.41	54.86	6.2639e+06	1.78412e+07	2.92956e+07	88839790	1115150	7400780	10.28	4235203	2.22243	1.2621	0.0793099	0.15068	1.66364
230100	Harbin	2015	139426720	961.37	133.307	3.41	33.31	63.28	4.54577	44.4045	84.3566	53100	57512119	59027	11.69	32.39	55.92	6.72317e+06	1.86282e+07	3.21608e+07	96885883	1246338	8248444	8.96	4077328	2.4243	1.23381	0.0708951	0.1511	1.68462
230100	Harbin	2016	158549504	962	130.397	2.72	31.77	65.51	3.54681	41.4273	85.4233	53100	61016096	63445	11.33	31.08	57.59	6.91312e+06	1.89638e+07	3.51392e+07	98039983	1221745	8762945	8.96	3762384	2.59849	1.2168	0.0616622	0.139422	1.60679
230100	Harbin	2017	178159840	955	128.019	2.55	30.49	66.95	3.2645	39.0331	85.7091	53076	62572000	65520.4	9.48987	29.0977	61.4125	5938000	18207000	38426000	105125834	1247846	9584676	8.96	3681048	2.84728	1.29355	0.058829	0.130192	1.68008
410600	Hebi	2008	3.26783e+06	157.74	16.14	1.3	60.72	37.98	0.20982	9.80021	6.12997	2182	3423523	24070	12.43	65.81	21.76	425544	2.25302e+06	744959	1624488	61073	324234	9.28	158739	0.954523	0.865084	0.0463671	0.188361	0.474508
410600	Hebi	2009	4.61864e+06	159.79	17.11	0.94	63.82	35.24	0.160834	10.9196	6.02956	2182	3636276	25370	12.19	68.67	19.14	443262	2.49703e+06	695983	2631025	76979	463360	9.46	180061	1.27016	1.0068	0.049518	0.166132	0.723549
410600	Hebi	2010	6.25913e+06	162.05	17.81	0.67	65.58	33.75	0.119327	11.6798	6.01087	2182	4291193	28531	11.38	70.37	18.26	488338	3.01971e+06	783572	2854018	94143	591289	9.76	221541	1.4586	1.09587	0.0516269	0.159217	0.665087
410600	Hebi	2011	7.8886e+06	374.8	18.58	0.65	65.77	33.58	0.12077	12.2201	6.23916	2182	5005192	31763	11.18	70.74	18.08	559580	3.54067e+06	904939	3054453	145051	742467	10.59	280158	1.57608	1.15888	0.0559735	0.195364	0.610257
410600	Hebi	2012	9622714	163.1	19.2	0.57	65.57	33.86	0.10944	12.5894	6.50112	2182	5457806	34456	10.65	70.47	18.88	581256	3.84612e+06	1.03043e+06	3666530	166482	834956	5.09	326589	1.76311	1.19496	0.0598389	0.19939	0.671796
410600	Hebi	2013	11533246	165.9	22.4	0.13	69.28	30.59	0.02912	15.5187	6.85216	2182	6221183	37477	9.81	71.73	18.46	610298	4.46245e+06	1.14843e+06	4260040	197388	869198	11.54	396400	1.85387	1.15909	0.0637178	0.227092	0.684764
410600	Hebi	2014	13812887	166.9	23.5423	0.15	70.23	29.62	0.0353134	16.5338	6.97323	2182	6821975	42550	9.3	67.37	23.33	634444	4.59596e+06	1.59157e+06	4776967	202858	940582	11.8	471069	2.02476	1.14984	0.0690517	0.215673	0.700232
410600	Hebi	2015	16596767	168.74	23.4716	0.08	69.76	30.16	0.0187773	16.3738	7.07903	2182	7172528	44778	8.62	65.28	26.09	618272	4.68223e+06	1.87131e+06	5367750	181553	1149368	11.8	528608	2.31394	1.17764	0.073699	0.157959	0.748376
410600	Hebi	2016	19831202	170	23.2881	0.05	67.41	32.55	0.0116441	15.6985	7.58028	2182	7717894	47940	8.03	65.21	26.76	619747	5.03284e+06	2.06531e+06	5944153	183212	1157997	11.8	556089	2.56951	1.20323	0.0720519	0.158215	0.770178
410600	Hebi	2017	23046524	170	22.5102	0.05	66.25	33.7	0.0112551	14.913	7.58594	2182	8276500	48685.3	7.06096	64.9006	28.0384	584400	5371500	2320600	6425800	195880	1224053	11.8	597266	2.78457	1.26506	0.0721641	0.160026	0.776391
451200	Hechi	2008	5760935	404.57	17.42	4.19	28.65	67.16	0.729898	4.99083	11.6993	33508	3673139	9667	21.85	45.31	32.83	802581	1.6643e+06	1.20589e+06	1711786	199187	806783	4.65	179098	1.5684	1.42144	0.0487588	0.24689	0.466028
451200	Hechi	2009	7197506	409.55	17.75	3.49	29.75	66.76	0.619475	5.28062	11.8499	33508	3827713	9949	21.47	43.33	35.2	821810	1.65855e+06	1.34735e+06	3937088	218425	949401	4.71	210426	1.88037	1.49048	0.0549743	0.230066	1.02857
451200	Hechi	2010	8824078	399.19	18.24	3.23	29.99	66.78	0.589152	5.47018	12.1807	32907	4687372	13912	20.88	46.14	32.98	978723	2.16275e+06	1.5459e+06	4660416	262194	1209686	4.67	229526	1.88252	1.41437	0.0489669	0.216746	0.994249
451200	Hechi	2011	10726076	420.4	19.08	2.52	30.08	67.4	0.480816	5.73926	12.8599	32907	5119613	15141	23.4	41.34	35.26	1.19799e+06	2.11645e+06	1.80518e+06	5322600	306602	1424478	5.41	233617	2.0951	1.5405	0.0456318	0.215238	1.03965
451200	Hechi	2012	12268124	411.6	19.3	2.28	29.63	68.09	0.44004	5.71859	13.1414	32907	4927088	14472	25.64	35.38	38.97	1.26331e+06	1.7432e+06	1.92009e+06	6270162	378415	1752715	4.8	221709	2.48993	1.68757	0.044998	0.215902	1.27259
451200	Hechi	2013	13478144	413.7	19.7	1.78	28.59	69.63	0.35066	5.63223	13.7171	33476	5286188	12769	25.31	35.9	38.79	1.33793e+06	1.89774e+06	2.05051e+06	7255205	416893	1933371	6.2	269739	2.54969	1.59414	0.0510271	0.21563	1.37248
451200	Hechi	2014	14286649	419.9	19.3782	1.84	27.07	71.09	0.356559	5.24568	13.776	33476	6013922	17474	22.83	34.13	43.04	1.37298e+06	2.05255e+06	2.58839e+06	8143876	475890	2261880	6.3	299330	2.3756	1.34908	0.0497728	0.210396	1.35417
451200	Hechi	2015	15490747	424.54	18.7991	1.78	24.61	73.6	0.334624	4.62646	13.8361	33476	6180346	17841	22.78	32.36	44.85	1.40788e+06	1.99996e+06	2.77189e+06	8831839	538245	2601691	7.68	314475	2.50645	1.27561	0.0508831	0.206883	1.42902
451200	Hechi	2016	16869110	429	18.9079	1.72	23.51	74.77	0.325216	4.44525	14.1374	33476	6571808	18842	22.95	30.41	46.64	1.50823e+06	1.99849e+06	3.06509e+06	10013697	576263	2897592	7.68	333584	2.56689	1.202	0.0507599	0.198877	1.52374
451200	Hechi	2017	17457510	430	18.616	1.77	20.73	77.5	0.329503	3.8591	14.4274	33476	7346000	17083.7	21.639	31.5124	46.8486	1589600	2314900	3441500	11266914	610975	3290491	7.68	362232	2.37646	1.07966	0.0493101	0.185679	1.53375
340100	Hefei	2008	26177904	486.73	301.4	0.242535	0.374917	0.382548	73.1	113	115.3	7047	16648400	34482	6.32	50.15	43.53	1.05218e+06	8.34917e+06	7.24705e+06	26406068	248129	2222517	17.76	2220776	1.5724	1.42506	0.133393	0.111643	1.5861
340100	Hefei	2009	38476896	491.43	307	0.231596	0.370358	0.398046	71.1	113.7	122.2	7047	21021200	41543	5.17	52.56	42.26	1.0868e+06	1.10487e+07	8.88356e+06	37353091	300537	2458575	18.91	1808977	1.83039	1.45087	0.0860549	0.12224	1.77692
340100	Hefei	2010	53186464	494.95	344.5	0.236284	0.334688	0.429028	81.4	115.3	147.8	7047	27016100	54796	4.91	53.92	41.17	1.32649e+06	1.45671e+07	1.11225e+07	45417842	370147	3177157	20.05	2594283	1.9687	1.47912	0.0960273	0.116503	1.68114
340100	Hefei	2011	72601560	706.1	476.2	0.242125	0.329273	0.428811	115.3	156.8	204.2	11430	36366000	48563	5.73	55.06	39.22	2.08377e+06	2.00231e+07	1.42627e+07	57563020	671066	4748895	21.36	3385113	1.99641	1.46794	0.0930846	0.14131	1.58288
340100	Hefei	2012	89255768	710.5	484.9	0.219633	0.339245	0.441328	106.5	164.5	214	11445	41643400	55186	5.5	55.32	39.17	2290387	2.30371e+07	1.63117e+07	69138402	996394	5720987	21.85	3894991	2.14334	1.45266	0.093532	0.174165	1.66025
340100	Hefei	2013	107851384	711.5	504.4	0.203013	0.347542	0.449445	102.4	175.3	226.7	11445	46729100	65631	5.29	55.29	39.42	2.47197e+06	2.58365e+07	1.84206e+07	82325791	1044694	6308509	22.72	4386226	2.30801	1.44304	0.093865	0.165601	1.76177
340100	Hefei	2014	128821688	712.8	513.9	0.180385	0.352987	0.466628	92.7	181.4	239.8	11445	51805600	67689	4.87	55.25	39.88	2.52293e+06	28622594	2.06601e+07	91426847	1087882	6987901	23.84	5003420	2.48664	1.41214	0.0965807	0.155681	1.76481
340100	Hefei	2015	153212944	717.72	523.8	0.163	0.351	0.486	85.3794	183.854	254.567	11445	56602700	73102	4.65	52.6	42.75	2.63203e+06	2.9773e+07	2.41977e+07	109679060	1192865	7726647	25.29	5715440	2.70681	1.37758	0.100975	0.154383	1.9377
340100	Hefei	2016	179749904	730	530.3	0.154	0.349	0.497	81.6662	185.075	263.559	11445	62743777	80138	4.31	50.7	44.99	2.70426e+06	3.18111e+07	2.82284e+07	131509496	1190748	8598503	25.29	6148493	2.86482	1.34152	0.0979937	0.138483	2.09598
340100	Hefei	2017	202954848	743	538.1	0.145	0.35	0.505	78.0245	188.335	271.74	11445	70030500	94253.7	3.89473	49.0168	47.0885	2727500	34326700	32976300	138817185	1418002	9653444	25.29	6559039	2.89809	1.31664	0.0936597	0.146891	1.98224
230400	Hegang	2008	1.7232e+06	109.41	26.81	34.69	38.68	26.63	9.30039	10.3701	7.1395	14648	1846919	16887	24.09	43.57	32.34	444923	804703	597294	1422411	69280	302472	4.53	93314	0.933015	0.845591	0.0505241	0.229046	0.770153
230400	Hegang	2009	2.18287e+06	109.41	26.5	34.79	38.45	26.75	9.21935	10.1893	7.08875	14648	2023349	18509	24.49	46.39	29.13	495518	938632	589402	2903769	73620	411471	4.6	117467	1.07884	0.85515	0.0580557	0.178919	1.43513
230400	Hegang	2010	2.81235e+06	109.1	25.89	33.02	39.82	27.15	8.54888	10.3094	7.02914	14659	2509870	23044	26.45	46.6	26.95	663861	1.1696e+06	676410	3258932	81102	512758	5.22	154864	1.12052	0.841865	0.061702	0.158168	1.29845
230400	Hegang	2011	3.47787e+06	108.8	26.18	33.38	39.65	26.97	8.73888	10.3804	7.06075	14659	3130593	28774	28.14	47.73	24.12	880949	1.49423e+06	755099	3830976	98132	618066	5.65	211842	1.11093	0.816854	0.0676683	0.158773	1.22372
230400	Hegang	2012	4271223	108.5	25.9	31.65	38.24	30.11	8.19735	9.90416	7.79849	14657	3582393	32968	29.44	46.85	23.71	1.05466e+06	1.67835e+06	849385	4252847	146209	797483	6.14	271448	1.19228	0.808079	0.0757728	0.183338	1.18715
230400	Hegang	2013	5.02767e+06	107.8	22.5	23.16	42.98	33.86	5.211	9.6705	7.6185	14657	3200142	29631	29.24	44.83	25.94	935722	1.43462e+06	830117	4718712	127079	748032	6.53	204899	1.57108	0.982286	0.0640281	0.169884	1.47453
230400	Hegang	2014	5.58746e+06	107	19.9587	20.99	43.79	35.22	4.18933	8.73991	7.02945	14657	2594613	24154	35.8	31.38	32.82	928871	814190	851552	4871343	117541	746562	6.81	168062	2.15348	1.22294	0.0647734	0.157443	1.87748
230400	Hegang	2015	5858833	105.61	19.877	27.01	39.17	33.82	5.36878	7.78582	6.7224	14679	2655736	24981	35.19	29.88	34.93	934553	793534	927649	5644316	127221	898358	7.05	155867	2.20611	1.12276	0.0586907	0.141615	2.12533
230400	Hegang	2016	5.93079e+06	104	18.8442	27.82	35.69	36.5	5.24246	6.72549	6.87813	14679	2641031	25244	34.28	29.91	35.81	905345	789932	945753	5931244	134133	1063289	7.05	188701	2.24563	1.05157	0.0714497	0.126149	2.24581
230400	Hegang	2017	5996274	101	18.5299	29.75	34.4	35.85	5.51265	6.37429	6.64297	14665	2829000	28009.9	32.8738	30.965	36.1612	930000	876000	1023000	6502481	134557	1111987	7.05	231331	2.11957	0.962947	0.0817713	0.121006	2.29851
231100	Heihe	2008	1.4821e+06	173.9	28.54	52.21	9.71	38.09	14.9007	2.77123	10.8709	68726	2056219	11800	44.36	16.11	39.53	912139	331257	812823	959933	100923	479263	9.44	71819	0.720789	0.65325	0.0349277	0.21058	0.466844
231100	Heihe	2009	1955979	174.21	29.28	55.94	9.36	34.7	16.3792	2.74061	10.1602	82164	2242095	12882	44.42	16.16	39.42	995939	362323	883834	3339595	103134	581778	7.91	98711	0.872389	0.691504	0.0440262	0.177274	1.4895
231100	Heihe	2010	2.7001e+06	174.21	29.46	55.33	8.62	36.05	16.3002	2.53945	10.6203	82164	2610994	14994	44.78	17.12	38.09	1.1692e+06	447002	994528	3830021	127244	976076	8.07	195426	1.03413	0.776959	0.0748474	0.130363	1.46688
231100	Heihe	2011	3.65862e+06	174.6	30.18	52.78	11.1	36.12	15.929	3.34998	10.901	82164	3160451	18103	48.64	17.02	34.34	1.53724e+06	537909	1.0853e+06	4445483	135500	946359	8.22	184397	1.15763	0.851189	0.0583452	0.14318	1.4066
231100	Heihe	2012	4.77047e+06	172.8	31.4	51.23	12.59	36.18	16.0862	3.95326	11.3605	68240	3660823	18892	49.89	17.1	33.01	1.82638e+06	626001	1.20844e+06	5008335	145412	1088240	8.24	211961	1.30312	0.883197	0.0578998	0.133621	1.36809
231100	Heihe	2013	5926117	171.5	31.6	51	12.27	36.73	16.116	3.87732	11.6067	68240	3896462	22654	47.94	17.48	34.59	1.86796e+06	681102	1.34779e+06	5471459	188297	1324897	7.94	230747	1.5209	0.950911	0.0592196	0.142122	1.40421
231100	Heihe	2014	7.00287e+06	170.5	31.3432	50.86	12.15	36.99	15.9412	3.8082	11.5938	68240	4213621	24731	48.06	16.09	35.84	2.02507e+06	677972	1.51016e+06	5961193	170519	1413360	7.8	263606	1.66196	0.943812	0.0625604	0.120648	1.41474
231100	Heihe	2015	8025335	168	30.6539	48.91	12.5	38.59	14.9928	3.83174	11.8293	68340	4478252	26575	48.32	15.17	36.51	2.16389e+06	679351	1.63501e+06	6746691	167741	1635623	8.95	289440	1.79207	0.912042	0.0646324	0.102555	1.50655
231100	Heihe	2016	9031841	163	12.0421	20.35	15.62	64.03	2.45057	1.88098	7.71056	69345	4708056	27889	47.35	14.95	37.7	2.22926e+06	703854	1.77494e+06	7127650	170002	1703750	8.95	303182	1.91838	0.898324	0.0643964	0.0997811	1.51393
231100	Heihe	2017	10020355	161	11.8216	19.94	14.92	65.14	2.35723	1.76378	7.70059	69345	4888000	30360.2	46.2971	14.8322	38.8707	2263000	725000	1900000	7512852	174911	2111364	8.95	321412	2.04999	0.931334	0.0657553	0.0828427	1.537
131100	Hengshui	2008	9621402	432.51	21	0.62	26.24	73.14	0.1302	5.5104	15.3594	8815	6338142	14843	17.41	48.91	33.68	1.10347e+06	3.09999e+06	2.13469e+06	3096328	157420	667767	19.34	154435	1.51802	1.37578	0.024366	0.235741	0.488523
131100	Hengshui	2009	10749193	436.27	21.32	0.56	25.98	73.45	0.119392	5.53894	15.6595	8815	6521058	15192	18.85	50.8	30.35	1.22922e+06	3.3127e+06	1.97914e+06	9839729	207498	904115	20.26	216876	1.64838	1.3066	0.0332578	0.229504	1.50892
131100	Hengshui	2010	12406008	440.2	21.79	0.6	25.01	74.39	0.13074	5.44968	16.2096	8815	7818229	18076	19.72	50.65	29.63	1.54175e+06	3.95993e+06	2.31654e+06	11543875	223366	1120991	13.09	279702	1.58681	1.1922	0.0357756	0.199258	1.47653
131100	Hengshui	2011	14529679	441.6	26.96	0.56	36.2	63.24	0.150976	9.75952	17.0495	8837	9290736	21334	18.79	52.56	28.65	1.74573e+06	4.88321e+06	2.6618e+06	13288871	298178	1374187	13.65	372515	1.56389	1.14991	0.0400953	0.216985	1.43034
131100	Hengshui	2012	17091084	442.4	29.1	0.38	37.99	61.63	0.11058	11.0551	17.9343	8837	10110263	23101	18.7	51.72	29.58	1.89062e+06	5.22903e+06	2.99062e+06	15710549	367478	1608095	13.43	507343	1.69047	1.14573	0.050181	0.228518	1.55392
131100	Hengshui	2013	20134898	447.5	29.6	0.41	35.72	63.87	0.12136	10.5731	18.9055	8825	10702335	23889	15.72	52.18	32.1	1.68241e+06	5.58448e+06	3.43545e+06	18579341	340791	1855649	16.76	685345	1.88136	1.17628	0.064037	0.183651	1.73601
131100	Hengshui	2014	23762148	452.6	29.532	0.37	35.65	63.98	0.109268	10.5282	18.8946	8815	11491345	26022	14.49	47.86	37.65	1.6651e+06	5.49976e+06	4.32649e+06	21066773	366318	2425747	13.65	1486090	2.06783	1.1743	0.129323	0.151012	1.83327
131100	Hengshui	2015	28237504	452.26	29.5191	0.39	34.98	64.63	0.115124	10.3258	19.0782	8815	12200080	27543	13.84	46.15	40	1.68849e+06	5.63034e+06	4880032	24357963	434484	2689296	13.27	885155	2.31453	1.17794	0.0725532	0.16156	1.99654
131100	Hengshui	2016	33393458	455	28.6298	0.39	33.65	65.96	0.111656	9.63393	18.8842	8815	14201825	31955	12.98	47.06	39.96	1.8434e+06	6.68338e+06	5.67505e+06	25665457	500467	3027787	13.27	957247	2.35135	1.10107	0.0674031	0.165291	1.80719
131100	Hengshui	2017	38306472	454	22.7921	0.52	21.46	78.02	0.118519	4.89118	17.7824	8837	15232000	33550.7	12.3162	45.3585	42.3254	1876000	6909000	6447000	26944656	561044	2982886	13.27	1034737	2.51487	1.14253	0.0679318	0.188088	1.76895
430400	Hengyang	2008	6816928	731.14	46.37	0.43	44.66	54.91	0.199391	20.7088	25.4618	15303	10000859	14858	23.57	41.23	35.19	2.3572e+06	4.12335e+06	3.5193e+06	3628044	240746	1192463	11.62	379388	0.681634	0.617765	0.0379355	0.20189	0.362773
430400	Hengyang	2009	8657179	739.8	50.09	0.4	46.18	53.42	0.20036	23.1316	26.7581	15299	11680146	17299	20.59	42.84	36.57	2.40494e+06	5.00377e+06	4.27143e+06	11086429	268824	1506442	12.85	466127	0.741188	0.587506	0.0399076	0.17845	0.949169
430400	Hengyang	2010	11204390	791.62	51.69	0.06	46.35	53.59	0.031014	23.9583	27.7007	15299	14203377	20419	18.62	45.46	35.92	2.64467e+06	6.45686e+06	5.10185e+06	12998971	296625	2093341	14.5	758927	0.788854	0.592681	0.0534329	0.141699	0.915203
430400	Hengyang	2011	14359129	559.5	55.36	0.07	49.71	50.22	0.038752	27.5195	27.8018	15299	17342967	24231	16.76	48.6	34.63	2.90668e+06	8.42868e+06	6.00587e+06	15264404	366424	2599294	30.42	1040553	0.827951	0.608782	0.0599986	0.140971	0.88015
430400	Hengyang	2012	18024662	800.2	56.6	0.11	48.54	51.35	0.06226	27.4736	29.0641	15303	19577018	27258	16.49	48.5	35.01	3.22825e+06	9.49485e+06	6.85391e+06	17866400	560212	3042955	21.08	1355071	0.920705	0.624016	0.0692174	0.184101	0.912621
430400	Hengyang	2013	22943770	785.9	57.8	0.1	48.72	51.18	0.0578	28.1602	29.582	15303	21694404	27601	15.6	47.91	36.49	3.38433e+06	1.03938e+07	7.91629e+06	20960603	582568	3642848	24.23	1571996	1.05759	0.661237	0.0724609	0.159921	0.966176
430400	Hengyang	2014	29291086	791.5	56.4042	0.11	45.97	53.92	0.0620446	25.929	30.4131	15303	23965488	32934	14.99	46.73	38.28	3.59243e+06	1.11991e+07	9.17399e+06	23907842	631807	4129846	24.05	1734785	1.22222	0.694087	0.0723868	0.152986	0.997595
430400	Hengyang	2015	37530876	799.27	54.0482	0.12	46.34	53.55	0.0648578	25.0459	28.9428	15303	26015749	35538	15.22	44.63	40.16	3.9596e+06	1.16108e+07	1.04479e+07	27599952	757336	4918783	22.49	1946416	1.44262	0.734197	0.0748168	0.153968	1.06089
430400	Hengyang	2016	46641624	799	53.514	0.14	44.79	55.07	0.0749196	23.9689	29.4702	15303	28530158	39020	15.09	41.53	43.38	4.3052e+06	1.18486e+07	1.23764e+07	32460452	876772	5394202	22.49	2046698	1.63482	0.76554	0.0717381	0.16254	1.13776
430400	Hengyang	2017	55770884	800	52.113	0.24	44.94	54.82	0.125071	23.4196	28.5683	15299	30538981	38173.7	15.09	41.53	43.38	4.60833e+06	1.26828e+07	1.32478e+07	35547846	910032	5304298	22.49	1624102	1.82622	0.829673	0.0531813	0.171565	1.16402
441600	Heyuan	2008	5.15158e+06	346.64	129.81	0.59926	0.198983	0.201756	77.79	25.83	26.19	15826	3941331	13860	13.39	54.95	31.66	527744	2.16576e+06	1.24783e+06	2013293	153103	632029	9.05	176110	1.30707	1.18459	0.0446829	0.24224	0.510816
441600	Heyuan	2009	6.3269e+06	348.98	131.56	0.579431	0.207358	0.213135	76.23	27.28	28.04	15642	4054956	13928	13.14	52	34.86	532821	2.10858e+06	1.41356e+06	4095868	169765	790470	9.65	201839	1.56029	1.23677	0.0497759	0.214765	1.01009
441600	Heyuan	2010	7.36469e+06	358.39	133.15	0.547202	0.208637	0.244161	72.86	27.78	32.51	15642	4751396	16301	12.72	51.45	35.83	604378	2.44459e+06	1.70243e+06	5000191	198631	945488	10.07	250906	1.55001	1.16455	0.0528068	0.210083	1.05236
441600	Heyuan	2011	8.36182e+06	358.39	135.74	0.532341	0.216517	0.249153	72.26	29.39	33.82	15642	5792866	19505	12.5	52.92	34.59	724108	3.06558e+06	2.00375e+06	5613649	250945	1100404	12.69	313667	1.44347	1.06136	0.0541471	0.228048	0.969062
441600	Heyuan	2012	9432293	355.1	136.59	0.532689	0.217	0.250311	72.76	29.64	34.19	15642	6152596	20536	12.76	51.86	35.38	785071	3.19074e+06	2.17679e+06	6346165	300538	1344731	14.52	376403	1.53306	1.03904	0.0611779	0.223493	1.03146
441600	Heyuan	2013	10615043	361	135.19	0.514239	0.220209	0.265552	69.52	29.77	35.9	15654	6803296	18846	12.21	49.55	38.24	830682	3.37103e+06	2.60158e+06	7542392	346409	1697211	13.52	487872	1.56028	0.975534	0.0717111	0.204105	1.10864
441600	Heyuan	2014	12163918	365.3	134.63	0.514447	0.197653	0.2879	69.26	26.61	38.76	15654	7689506	25208	11.39	47.08	41.53	875835	3.62022e+06	3.19345e+06	8759215	372001	2106054	13.54	604671	1.58189	0.898338	0.0786359	0.176634	1.13911
441600	Heyuan	2015	14280944	366.41	136.52	0.51487	0.20063	0.284574	70.29	27.39	38.85	15654	8100793	26401	11.61	45.71	42.68	940502	3.70287e+06	3.45742e+06	9888954	456155	2683846	13.54	674801	1.76291	0.8972	0.0833006	0.169963	1.22074
441600	Heyuan	2016	16929696	373	138.42	0.513437	0.196359	0.290204	71.07	27.18	40.17	15654	8987162	29205	11.22	43.55	45.23	1.00836e+06	3.91391e+06	4.06489e+06	11392577	542639	2939538	13.54	688934	1.88376	0.882114	0.0766576	0.1846	1.26765
441600	Heyuan	2017	19854678	373	141.02	0.501631	0.196993	0.301376	70.74	27.78	42.5	15654	9461600	25366.2	11.22	43.55	45.23	1.06159e+06	4.12053e+06	4.27948e+06	12480009	584167	2828024	13.54	711865	2.09845	0.953349	0.0752373	0.206564	1.31902
371700	Heze	2008	12787663	919.94	34.32	1.46	23.69	74.85	0.501072	8.13041	25.6885	12239	8217900	10050	23.79	50.52	25.69	1.95504e+06	4.15168e+06	2.11118e+06	4839190	268254	1155159	19.06	504847	1.55607	1.41027	0.0614326	0.232223	0.58886
371700	Heze	2009	15084062	939.44	35	1.23	24.51	74.26	0.4305	8.5785	25.991	12239	9573109	11649	21.44	51	27.57	2.05247e+06	4.88229e+06	2.63835e+06	8983133	296870	1411712	18.85	605731	1.57567	1.24896	0.0632742	0.210291	0.938372
371700	Heze	2010	17138050	958.8	37.21	1.13	26.66	72.21	0.420473	9.92019	26.8693	12239	12270900	14841	17.94	52.85	29.2	2.2014e+06	6.48517e+06	3.58433e+06	10897711	374454	1869663	18.5	846873	1.39664	1.04932	0.0690147	0.200279	0.888094
371700	Heze	2011	19131200	435.8	39.9	1.1	28.92	69.97	0.4389	11.5391	27.918	12239	15565200	18746	14.65	54.55	30.8	2.2803e+06	8.49082e+06	4.79408e+06	13263973	549685	2315540	10.14	1115945	1.2291	0.903743	0.0716949	0.23739	0.852156
371700	Heze	2012	21072672	957.3	41.9	0.93	29.73	69.34	0.38967	12.4569	29.0535	12239	17873557	21461	13.48	54.51	32.01	2.40936e+06	9.74288e+06	5.72133e+06	16077721	721354	2814870	8.4	1403004	1.17899	0.799068	0.0784961	0.256265	0.899526
371700	Heze	2013	23324970	957.5	50.1	0.76	34.94	64.3	0.38076	17.5049	32.2143	12239	20500100	21421	12.44	54.32	33.24	2.55021e+06	1.11357e+07	6.81423e+06	19086913	691512	3202391	9.14	1593001	1.1378	0.711386	0.077707	0.215936	0.931064
371700	Heze	2014	26231152	990.6	50.2962	0.28	35.69	64.03	0.140829	17.9507	32.2047	12155	22221900	26446	11.74	53.58	34.69	2.60885e+06	1.19065e+07	7.70655e+06	22282761	670331	3434842	9.65	1619658	1.18042	0.670349	0.0728857	0.195156	1.00274
371700	Heze	2015	30193318	1003.06	51.9973	0.24	36.18	63.58	0.124794	18.8126	33.0599	12256	24009600	28350	11.25	52.79	35.96	2701080	1.26747e+07	8.63385e+06	25504698	806069	4004399	9.68	1776571	1.25755	0.640009	0.0739942	0.201296	1.06227
371700	Heze	2016	34784408	1015	52.214	0.18	35.92	63.9	0.0939852	18.7553	33.3647	12256	25602400	29904	10.96	51.27	37.77	2.80602e+06	1.31264e+07	9.67003e+06	30247126	923903	4284032	9.68	1850447	1.35864	0.636212	0.0722763	0.215662	1.18142
371700	Heze	2017	39293356	1019	52.5091	0.11	33.87	66.02	0.05776	17.7848	34.6665	12155	28258100	27731.2	10.1405	51.6079	38.2517	2865500	14583400	10809200	34814840	1003390	5102594	9.68	1865511	1.39052	0.631728	0.0660169	0.196643	1.23203
451100	Hezhou	2008	3164720	221.79	8.08	4.7	20.54	74.75	0.37976	1.65963	6.0398	11855	2528364	12103	21.72	52.52	25.77	549161	1.3279e+06	651559	726164	97511	354674	2.47	160101	1.25169	1.1344	0.063322	0.274931	0.287207
451100	Hezhou	2009	4407178	223.9	7.97	4.27	19.32	76.41	0.340319	1.5398	6.08988	11855	2492167	11573	22.59	44.97	32.44	562981	1.12073e+06	808459	1955633	114622	476627	2.77	103901	1.76841	1.40174	0.041691	0.240486	0.784712
451100	Hezhou	2010	6.11243e+06	233.37	8.84	3.85	23.64	72.51	0.34034	2.08978	6.40988	11855	2968680	14580	21.45	47.01	31.54	636782	1.39558e+06	936322	2517077	141190	612271	2.03	121295	2.05897	1.54694	0.0408582	0.230601	0.847878
451100	Hezhou	2011	8194431	233.3	9.05	4.31	22.21	73.48	0.390055	2.01001	6.64994	12053	3564003	18163	22.14	46.32	31.54	789070	1.65085e+06	1.12409e+06	2988989	162656	789506	2.67	140236	2.29922	1.69059	0.0393479	0.206023	0.838661
451100	Hezhou	2012	10785583	226.4	9.5	3.47	20.72	75.81	0.32965	1.9684	7.20195	11855	3942144	19904	21.67	46.56	31.77	854263	1.83546e+06	1.25242e+06	3487560	231202	976865	2.57	192095	2.73597	1.85433	0.0487286	0.236678	0.884686
451100	Hezhou	2013	13334125	233.6	10	1.61	22.91	75.48	0.161	2.291	7.548	11753	4238481	18113	21.84	46.31	31.84	925684	1.96284e+06	1.34953e+06	4048435	220551	1072592	2.7	219546	3.14597	1.96696	0.0517983	0.205624	0.955162
451100	Hezhou	2014	15831966	238.1	10.17	1.67	21.83	76.5	0.169839	2.22011	7.78005	11753	4483807	22345	21.85	42.83	35.32	979712	1.92041e+06	1.58368e+06	4598451	240008	1183208	2.7	406049	3.53092	2.00518	0.090559	0.202845	1.02557
451100	Hezhou	2015	18343318	239.79	9.9206	1.52	19.15	79.33	0.150793	1.89979	7.87001	11753	4681077	23178	22.03	40.31	37.66	1.03124e+06	1.88694e+06	1.76289e+06	5353236	294266	1547478	2.72	471378	3.91861	1.99431	0.100699	0.190158	1.14359
451100	Hezhou	2016	21138398	243	10.1912	1.46	17.34	81.19	0.148792	1.76715	8.27424	11753	5181900	25499	21.51	40.82	37.67	1.11463e+06	2.11525e+06	1.95202e+06	6150719	323116	1611509	2.72	324189	4.07928	1.91021	0.0625618	0.200505	1.18696
451100	Hezhou	2017	23223248	244	10.6717	1.47	16.84	81.69	0.156874	1.79711	8.71771	11753	5488300	22493	21.0921	38.429	41.2077	1157600	2109100	2261600	7248042	320918	1799863	2.72	308911	4.23141	1.92238	0.0562854	0.178301	1.32064
150100	Hohhot	2008	16562279	224.3	31.44	1.27	28.75	69.97	0.399288	9.039	21.9986	17224	13163700	49606	5.71	38.13	56.16	751647	5.01932e+06	7.39273e+06	14586104	181912	1331795	12.55	822459	1.25818	1.14029	0.0624793	0.136592	1.10806
150100	Hohhot	2009	20422720	227.37	31.59	1.2	27.67	71.13	0.37908	8.74095	22.47	17224	16439925	61108	4.75	36.09	59.16	780896	5.93317e+06	9.72586e+06	21257139	221858	1651584	12.8	1067947	1.24226	0.984687	0.0649606	0.13433	1.29302
150100	Hohhot	2010	24275504	229.56	31.5	1.14	28.03	70.83	0.3591	8.82945	22.3115	17224	18657116	66929	4.9	36.39	58.71	914199	6.78932e+06	1.09536e+07	26789200	274673	1772800	14.43	1267617	1.30114	0.97757	0.0679428	0.154937	1.43587
150100	Hohhot	2011	28219298	232.3	32.46	1.14	28.84	70.02	0.370044	9.36146	22.7285	17453	21772669	75266	5.03	36.28	58.69	1.09517e+06	7.89912e+06	1.27784e+07	31882200	316949	2556680	13.48	1514252	1.29609	0.952998	0.0695483	0.123969	1.46432
150100	Hohhot	2012	32738912	230.3	34.3	1.08	30.58	68.34	0.37044	10.4889	23.4406	17453	24755700	84534	4.87	36.45	58.68	1.2056e+06	9.02345e+06	1.45266e+07	38057598	342607	2753195	15.97	1786447	1.32248	0.896322	0.0721631	0.12444	1.53733
150100	Hohhot	2013	38259508	234	41.5	0.94	26.93	72.13	0.3901	11.176	29.9339	17186	27103900	115829	4.97	31.98	63.05	1.34706e+06	8.66783e+06	1.7089e+07	44379917	374967	2948353	17.41	1820177	1.41159	0.882567	0.0671555	0.127178	1.6374
150100	Hohhot	2014	44852188	237.9	42.15	0.83	27.69	71.48	0.349845	11.6713	30.1288	17186	28940500	95961	4.34	29.31	66.36	1.25602e+06	8.48246e+06	1.92049e+07	47237518	385566	3109084	17.57	2115389	1.54981	0.880121	0.0730944	0.124013	1.63223
150100	Hohhot	2015	51746408	238.58	41.5684	0.81	27.92	71.26	0.336704	11.6059	29.6216	17186	30905200	101492	4.08	28.06	67.86	1.26093e+06	8.672e+06	2.09723e+07	53646617	492723	3606450	19.26	2474021	1.67436	0.852135	0.0800519	0.136623	1.73584
150100	Hohhot	2016	58833168	241	41.1435	0.81	27.79	71.4	0.333262	11.4338	29.3765	17453	31735900	103235	3.58	27.87	68.56	1.13615e+06	8.8448e+06	2.17581e+07	61788314	527952	4199738	19.26	2696530	1.85384	0.8681	0.0849678	0.125711	1.94695
150100	Hohhot	2017	64279400	243	40.2323	0.78	25.91	73.31	0.313812	10.4242	29.4943	17453	32359797	133168	3.9	27.5	68.6	1.26203e+06	8.89894e+06	2.21988e+07	63126124	535916	4030357	19.26	2015020	1.9864	0.902443	0.0622692	0.13297	1.95076
320800	Huaian	2008	14246569	536.91	38.17	5.29	47.73	46.97	2.01919	18.2185	17.9284	10072	9158300	17104	15.51	49.49	35	1.42045e+06	4.53244e+06	3205405	4517391	231167	1142941	5.28	713565	1.55559	1.40983	0.0779146	0.202256	0.493256
320800	Huaian	2009	19038104	534.16	37.95	3.14	47.98	48.88	1.19163	18.2084	18.55	10072	11217500	20946	15.24	48.27	36.49	1709547	5.41469e+06	4.09327e+06	9333139	270033	1482720	6.01	964504	1.69718	1.34528	0.0859821	0.18212	0.832016
320800	Huaian	2010	25045624	538.74	39.28	2.88	47.91	49.21	1.13126	18.819	19.3297	10072	13880700	28861	14.12	46.62	39.26	1.95995e+06	6.47118e+06	5.44956e+06	11907953	365738	20615112	7.51	1414264	1.80435	1.35564	0.101887	0.0177413	0.857878
320800	Huaian	2011	30285422	543.2	40.84	2.69	49.09	48.21	1.0986	20.0484	19.689	10072	16900000	35181	13.22	46.99	39.78	2234180	7941310	6724510	13100003	532351	2966772	8.48	2046283	1.79204	1.31766	0.121082	0.179438	0.775148
320800	Huaian	2012	35411576	546.8	42.7	2.22	52.12	45.66	0.94794	22.2552	19.4968	10072	19209100	39992	12.91	46.29	40.8	2.47989e+06	8.89189e+06	7.83731e+06	15027919	667318	3398581	9.31	2336111	1.84348	1.24943	0.121615	0.196352	0.782333
320800	Huaian	2013	39863472	553	63.3	1.5	61.81	36.69	0.9495	39.1257	23.2248	10072	21558600	38985	12.64	45.6	41.75	2.72501e+06	9.83072e+06	9.00287e+06	17212966	732505	3850537	9.79	2714195	1.84908	1.1561	0.125898	0.190235	0.798427
320800	Huaian	2014	45435428	560.3	74.27	0.81	66.43	32.76	0.601587	49.3376	24.3309	10030	24553900	50736	11.69	44.23	44.08	2.87035e+06	1.08602e+07	1.08234e+07	20057228	706174	4316544	9.98	3085130	1.85044	1.05085	0.125647	0.163597	0.816865
320800	Huaian	2015	53084104	564.45	72.516	0.76	66.03	33.22	0.551122	47.8823	24.0898	10030	27450900	56460	11.21	42.86	45.93	3.07725e+06	1.17655e+07	1.26082e+07	23286329	787600	5124700	10.14	3503100	1.93378	0.984165	0.127613	0.153687	0.84829
320800	Huaian	2016	62594560	568	68.75	0.74	65.19	34.07	0.50875	44.8181	23.4231	10030	30480000	62446	10.65	41.61	47.74	3246120	12682728	14551152	30660032	778300	4834700	10.14	3155100	2.05363	0.961656	0.103514	0.160982	1.00591
320800	Huaian	2017	72053736	561	64.533	0.68	63.42	35.9	0.438824	40.9268	23.1673	10030	33288800	59338.3	10.1968	42.2481	47.555	3394400	14063900	15830500	34326688	856931	4523140	10.14	2306078	2.1645	0.983359	0.0692749	0.189455	1.03118
340600	Huaibei	2008	3734094	215.78	107.9	0.39759	0.305839	0.296571	42.9	33	32	2741	3490900	17029	9.94	59.9	30.16	346995	2.09105e+06	1.05286e+06	1756645	87279	409713	7.57	185208	1.06967	0.969437	0.0530545	0.213025	0.503207
340600	Huaibei	2009	5.05131e+06	217.74	110.3	0.36718	0.330009	0.302811	40.5	36.4	33.4	2741	3718734	18096	9.58	61.39	29.02	356255	2.28293e+06	1.07918e+06	4710964	98929	542611	7.74	221226	1.35834	1.0767	0.0594896	0.18232	1.26682
340600	Huaibei	2010	6.69105e+06	219.56	111.5	0.359641	0.335426	0.304933	40.1	37.4	34	2741	4616043	22309	8.76	64.64	26.61	404365	2.98381e+06	1.22833e+06	5685563	105974	659289	7.9	295956	1.44952	1.08905	0.0641147	0.16074	1.2317
340600	Huaibei	2011	8568217	221.8	113	0.349558	0.342478	0.307965	39.5	38.7	34.8	2741	5549156	26239	8.45	66.34	25.21	468904	3.68131e+06	1.39894e+06	6968500	167983	872917	8.87	380719	1.54406	1.13533	0.0686085	0.192439	1.25578
340600	Huaibei	2012	10847942	218.3	113.5	0.342731	0.345374	0.311894	38.9	39.2	35.4	2741	6205393	29278	8.29	66.13	25.58	514427	4.10363e+06	1.58734e+06	7877076	174951	1085342	9.17	518539	1.74815	1.18482	0.0835626	0.161194	1.26939
340600	Huaibei	2013	13649127	214.5	114.1	0.340053	0.344435	0.315513	38.8	39.3	36	2741	7036634	32729	7.86	67.02	25.13	553079	4.71595e+06	1.76831e+06	8639085	164168	1087215	9.98	506812	1.93972	1.21277	0.0720248	0.150999	1.22773
340600	Huaibei	2014	17036130	215.3	114.8	0.333624	0.340592	0.325784	38.3	39.1	37.4	2741	7596370	35324	7.63	63.42	28.95	579603	4.81762e+06	2.19915e+06	9481679	175319	1160077	10.47	528134	2.24267	1.27359	0.0695245	0.151127	1.24819
340600	Huaibei	2015	21129604	216.5	116.3	0.329	0.322	0.349	38.2627	37.4486	40.5887	2741	7603904	35057	7.8	58.1	34.1	593105	4.41787e+06	2.59293e+06	10358130	222318	1314355	11.48	602313	2.77878	1.41421	0.079211	0.169146	1.36221
340600	Huaibei	2016	25467724	217	118.5	0.322	0.312	0.366	38.157	36.972	43.371	2741	7990337	36427	7.7	56.34	35.95	615256	4.50176e+06	2.87253e+06	13218145	256519	1426554	11.48	591763	3.18732	1.49253	0.0740598	0.179817	1.65427
340600	Huaibei	2017	29382640	217	120.8	0.315	0.315	0.37	38.052	38.052	44.696	2741	9240100	42581.1	6.9285	56.6206	36.4509	640200	5231800	3368100	14005735	252501	1527736	11.48	605395	3.1799	1.44467	0.0655182	0.165278	1.51576
431200	Huaihua	2008	3.68101e+06	508.94	24.77	1.86	26.81	71.34	0.460722	6.64084	17.6709	27624	5037856	10950	21.51	36.8	41.68	1.08364e+06	1.85393e+06	2.09978e+06	2528046	175206	954694	7.63	1198870	0.73067	0.662206	0.237972	0.183521	0.50181
431200	Huaihua	2009	4.8571e+06	508.88	24.62	1.71	23.44	74.86	0.421002	5.77093	18.4305	27624	5594841	12041	15.48	40.07	44.45	866081	2.24185e+06	2.48691e+06	5601087	158067	889777	7.94	255395	0.868138	0.688135	0.0456483	0.177648	1.00112
431200	Huaihua	2010	6.41905e+06	509.72	25.62	1.56	23.26	75.18	0.399672	5.95921	19.2611	27624	6749227	14371	14.44	42.8	42.76	974588	2.88867e+06	2.88597e+06	6753548	243654	1455507	7.72	356709	0.95108	0.714564	0.0528518	0.167401	1.00064
431200	Huaihua	2011	8.16329e+06	966.5	27.62	1.27	26.32	72.41	0.350774	7.26958	19.9996	27624	8456310	17816	15.29	44.38	40.33	1.29297e+06	3.75291e+06	3.41043e+06	8138738	290504	1782598	10.18	475421	0.965349	0.709809	0.0562209	0.162967	0.962446
431200	Huaihua	2012	10258452	516.5	29.1	1.07	27.41	71.52	0.31137	7.97631	20.8123	27624	10010673	21018	14.51	44.87	40.62	1.45255e+06	4.49179e+06	4.06634e+06	9797259	501357	2225273	11.04	690729	1.02475	0.694534	0.0689993	0.225301	0.978681
431200	Huaihua	2013	12570464	515	28.8	0.97	27.35	71.68	0.27936	7.8768	20.6438	27573	11176674	21702	14.22	43.83	41.95	1.58932e+06	4.89874e+06	4.68861e+06	11283814	497069	2571436	11.75	768071	1.12471	0.7032	0.0687209	0.193304	1.00959
431200	Huaihua	2014	15530290	525.5	28.446	1.03	24.67	74.3	0.292994	7.01763	21.1354	27753	11812366	24368	14.49	43.66	41.85	1.71161e+06	5.15728e+06	4.94348e+06	12463427	499971	2809030	11.89	1001274	1.31475	0.746634	0.0847649	0.177987	1.05512
431200	Huaihua	2015	19145142	518.03	26.4173	0.56	25.08	74.36	0.147937	6.62546	19.6439	27756	12732479	26060	14.48	41.84	43.68	1.84366e+06	5.32727e+06	5.56155e+06	14783765	574213	3345277	12.31	1107921	1.50365	0.765254	0.0870153	0.171649	1.16111
431200	Huaihua	2016	23367542	523	26.3111	0.52	23.36	76.13	0.136818	6.14627	20.0306	27758	14003368	28515	14.32	38.23	47.46	2.00528e+06	5.35349e+06	6.646e+06	17565861	658206	3746196	12.31	1231500	1.66871	0.78141	0.0879431	0.1757	1.2544
431200	Huaihua	2017	27572896	522	25.144	0.45	21.06	78.49	0.113148	5.29533	19.7355	27572	15974356	30602.2	14.32	38.23	47.46	2.28753e+06	6.107e+06	7.58143e+06	19446244	699040	4100397	12.31	1367131	1.72607	0.784175	0.0855829	0.170481	1.21734
340400	Huainan	2008	5.42457e+06	240.88	126.3	0.248614	0.418052	0.333333	31.4	52.8	42.1	2585	4536200	19809	8.69	61.1	30.21	394196	2.77162e+06	1.37039e+06	3804277	96498	543060	6.1	299244	1.19584	1.08379	0.065968	0.177693	0.838648
340400	Huainan	2009	6.91239e+06	242.52	130.1	0.242121	0.416603	0.341276	31.5	54.2	44.4	2585	5087730	22169	8.21	62.79	29	417703	3.19459e+06	1.47544e+06	7190634	109576	696485	5.76	372847	1.35864	1.07693	0.0732836	0.157327	1.41333
340400	Huainan	2010	8523441	243.99	132.1	0.23997	0.423164	0.336866	31.7	55.9	44.5	2585	6035491	26049	7.78	64.42	27.8	469561	3.88806e+06	1.67787e+06	8634855	127873	810173	5.83	518107	1.41222	1.06103	0.0858434	0.157834	1.43068
340400	Huainan	2011	10431552	245.6	136.8	0.207602	0.416667	0.375731	28.4	57	51.4	2584	7095384	30400	7.88	65.03	27.09	559116	4.61413e+06	1.92214e+06	9594753	195931	1096382	5.89	713809	1.47019	1.08101	0.100602	0.178707	1.35225
340400	Huainan	2012	12662356	243.8	138.1	0.202028	0.411296	0.386676	27.9	56.8	53.4	2584	7817510	33489	7.75	64.09	28.16	605857	5.01024e+06	2.20141e+06	11143112	231851	1489483	7.16	986096	1.61974	1.09779	0.126139	0.155659	1.4254
340400	Huainan	2013	15568247	243.3	140.2	0.203994	0.408702	0.388017	28.6	57.3	54.4	2584	8193895	33720	8.07	62.06	29.87	661247	5.08513e+06	2.44752e+06	12098590	225132	1686273	8.2	1107341	1.89998	1.18793	0.135142	0.133509	1.47654
340400	Huainan	2014	18738894	243.4	138	0.217391	0.395652	0.386957	30	54.6	53.4	2584	7893187	33361	8.8	57.42	33.78	694600	4.53227e+06	2.66632e+06	12287446	198921	1459783	8.1	753623	2.37406	1.34821	0.0954777	0.136268	1.55672
340400	Huainan	2015	23591850	246.2	220.7	0.343	0.316	0.341	75.7001	69.7412	75.2587	2584	9010822	26398	12.38	48.09	39.53	1.11554e+06	4.3333e+06	3.56198e+06	14016457	234068	1534525	8.77	773133	2.61817	1.33247	0.0858005	0.152534	1.55551
340400	Huainan	2016	27470644	389	226.4	0.285	0.326	0.389	64.524	73.8064	88.0696	5532	9638395	27990	12.29	47.17	40.55	1.18456e+06	4.54643e+06	3.90837e+06	17718005	373112	2180016	8.77	974455	2.85013	1.33463	0.101101	0.171151	1.83827
340400	Huainan	2017	31099132	390	223.7	0.275	0.32	0.405	61.5175	71.584	90.5985	5532	10601800	27184.1	11.432	47.3165	41.2515	1212000	5016400	4373300	20528731	446697	2332828	8.77	1013169	2.93338	1.33267	0.0955658	0.191483	1.93634
421100	Huanggang	2008	7111548	735.14	36.38	5.91	36.56	57.53	2.15006	13.3005	20.9294	17446	6007500	6520	32.06	34	33.95	1.926e+06	2042550	2.03955e+06	2525000	247167	1022771	18.7	262065	1.18378	1.07286	0.043623	0.241664	0.420308
421100	Huanggang	2009	9432376	739.61	36.71	5.58	36.64	57.78	2.04842	13.4505	21.211	17446	7301900	10928	29.5	37.45	33.05	2.15406e+06	2.73456e+06	2.41328e+06	7734500	304600	1517880	18.83	321636	1.29177	1.02393	0.0440483	0.200675	1.05924
421100	Huanggang	2010	12549776	742.41	39.32	2.11	47.1	50.79	0.829652	18.5197	19.9706	17457	8623000	13421	28.64	38.06	33.3	2.46963e+06	3.28191e+06	2871459	9601623	349444	1830811	20.13	389782	1.45538	1.09346	0.0452026	0.190868	1.11349
421100	Huanggang	2011	16028264	766.4	36.57	1.26	41.04	57.7	0.460782	15.0083	21.1009	17457	10451100	16908	27.75	38.93	33.32	2.90018e+06	4.06861e+06	3.48231e+06	11666574	440735	2234739	21.42	516071	1.53364	1.12767	0.0493796	0.19722	1.1163
421100	Huanggang	2012	20202542	748.2	36.3	2.59	37.59	59.82	0.94017	13.6452	21.7147	17457	11928800	19220	27.9	38.97	33.13	3.32814e+06	4.64865e+06	3.95201e+06	14328650	596047	2719488	21.79	629165	1.69359	1.14785	0.0527434	0.219176	1.20118
421100	Huanggang	2013	25325694	750.2	44.5	4.72	45.61	49.67	2.1004	20.2965	22.1031	17457	13325500	17767	26.77	39.12	34.11	3.56724e+06	5.21294e+06	4.54533e+06	17194302	603377	3008193	22.48	799756	1.90054	1.18828	0.060017	0.200578	1.29033
421100	Huanggang	2014	31777600	741.4	65.66	3.35	58.3	38.35	2.19961	38.2798	25.1806	17457	14591500	23128	24.47	40.17	35.36	3.57054e+06	5.86141e+06	5.15955e+06	19940488	746478	3454008	27.78	960426	2.17782	1.23676	0.0658209	0.216119	1.36658
421100	Huanggang	2015	39643036	744.42	63.7671	3.35	58.42	38.23	2.1362	37.2527	24.3782	17457	15892400	25262	23.89	38.91	37.2	3.79669e+06	6.18373e+06	5.91197e+06	23238700	834205	4034407	28	1128244	2.49447	1.26951	0.0709927	0.206773	1.46225
421100	Huanggang	2016	48239772	747	67.5332	3.35	58.42	38.23	2.26236	39.4529	25.8179	17457	17261700	27373	22.9	37.89	39.21	3.95293e+06	6.54046e+06	6.76831e+06	26810000	888591	4525414	28	1195244	2.79461	1.30864	0.0692425	0.196356	1.55315
421100	Huanggang	2017	56325636	740	78.3152	2.72	56.33	40.95	2.13017	44.115	32.0701	17457	19218300	25970.7	21.7137	38.9384	39.3479	4173000	7483300	7562000	30411400	943026	4544837	28	1333300	2.93083	1.33151	0.0693766	0.207494	1.58242
341000	Huangshan	2008	4.8782e+06	148.35	90.6	0.494481	0.218543	0.286976	44.8	19.8	26	9807	2499000	16867	13.69	39.46	46.86	342113	986105	1.17103e+06	1547461	58586	462269	9.87	167547	1.95206	1.76915	0.0670456	0.126736	0.619232
341000	Huangshan	2009	6572592	148.6	90.6	0.453642	0.227373	0.318985	41.1	20.6	28.9	9807	2669198	17977	13.34	40.62	46.04	356071	1.08423e+06	1.2289e+06	3729809	66834	580432	9.67	207809	2.46238	1.95182	0.0778545	0.115145	1.39735
341000	Huangshan	2010	8590240	148.05	93.4	0.428266	0.251606	0.320128	40	23.5	29.9	9807	3093198	20846	12.72	44.09	43.2	393455	1.36379e+06	1.33626e+06	4723797	82230	729805	12.49	307860	2.77714	2.08652	0.0995281	0.112674	1.52716
341000	Huangshan	2011	10437161	148.1	95.8	0.391441	0.250522	0.359081	37.5	24	34.4	9807	3788148	25582	11.91	46.09	41.99	451168	1.74596e+06	1.59064e+06	5593445	106105	962226	14.41	455001	2.75521	2.02588	0.120112	0.11027	1.47656
341000	Huangshan	2012	12306362	147.3	96.1	0.364204	0.260146	0.37565	35	25	36.1	9807	4249452	28773	11.42	46.25	42.33	485287	1.96537e+06	1.79879e+06	6589741	129427	1259728	15.27	563024	2.89599	1.96278	0.132493	0.102742	1.55073
341000	Huangshan	2013	14140381	147.4	97.3	0.355601	0.256937	0.387461	34.6	25	37.7	9807	4702965	31993	11.01	46.33	42.66	517796	2.17888e+06	2.00628e+06	7413161	128797	1367264	15.98	593828	3.00669	1.87988	0.126267	0.0942005	1.57627
341000	Huangshan	2014	16189732	147.7	98	0.355102	0.257143	0.387755	34.8	25.2	38	9807	5071697	37306	10.77	46.17	43.06	546222	2.3416e+06	2.18387e+06	8214777	140731	1494172	16.83	679903	3.19217	1.81281	0.134058	0.0941866	1.61973
341000	Huangshan	2015	18411578	147.69	98	0.348	0.258	0.394	34.104	25.284	38.612	9678	5309000	38794	10.38	39.89	49.73	551074	2.11776e+06	2.64017e+06	9162573	157823	1598195	17.33	715955	3.46799	1.76497	0.134857	0.0987508	1.72586
341000	Huangshan	2016	20618826	148	98.1	0.344	0.258	0.398	33.7464	25.3098	39.0438	9678	5768174	41905	9.78	38.87	51.35	564127	2.24209e+06	2.96196e+06	10258100	175953	1710263	17.33	757948	3.57458	1.67388	0.131402	0.102881	1.7784
341000	Huangshan	2017	22526736	148	98.4	0.344	0.257	0.399	33.8496	25.2888	39.2616	9678	6113200	41305.4	9.3797	36.2805	54.3398	573400	2217900	3321900	11556438	186447	1857265	17.33	751871	3.68493	1.67411	0.122991	0.100388	1.89041
420200	Huangshi	2008	4658357	257.31	31.15	3.5	61.99	34.51	1.09025	19.3099	10.7499	4583	5565700	22980	7.45	53.45	39.1	414645	2.97487e+06	2.17619e+06	2302100	112088	530957	14.47	240900	0.836976	0.758551	0.043283	0.211106	0.413623
420200	Huangshi	2009	6.12945e+06	258.56	32.97	3.06	60.78	36.15	1.00888	20.0392	11.9187	4583	5715900	23560	7.92	54.96	37.13	452699	3.14146e+06	2.12231e+06	5761700	124471	808350	16.19	260300	1.07235	0.850005	0.0455396	0.153982	1.00801
420200	Huangshi	2010	8.08388e+06	260.14	43.85	1	67.73	31.27	0.4385	29.6996	13.7119	4586	6901200	28427	7.77	57.22	35.01	536223	3.94887e+06	2.41611e+06	7044278	147634	1024906	17.74	340018	1.17137	0.880075	0.0492694	0.144046	1.02073
420200	Huangshi	2011	10499590	669.3	31.68	1.39	65.18	33.43	0.440352	20.649	10.5906	4586	9259600	38074	7.43	62.37	30.19	687988	5.77521e+06	2.79547e+06	8344900	170942	1278769	17.54	538402	1.13391	0.833753	0.0581453	0.133677	0.901216
420200	Huangshi	2012	13490820	261.5	32.1	0.87	66.97	32.16	0.27927	21.4974	10.3234	4586	10409500	42703	8.25	61.96	29.79	858784	6.44973e+06	3.10099e+06	9951200	258973	1399910	19.18	656400	1.29601	0.878382	0.0630578	0.184993	0.955973
420200	Huangshi	2013	17211008	262.3	33.4	0.45	64.04	35.51	0.1503	21.3894	11.8603	4583	11420300	43589	8.34	61.22	30.44	952453	6.99151e+06	3.47634e+06	11389000	215031	1501619	22.69	783582	1.50705	0.942256	0.0686131	0.143199	0.997259
420200	Huangshi	2014	21722598	265.1	33.37	0.42	62.6	36.98	0.140154	20.8896	12.3402	4583	12185600	49796	8.62	59.37	32.01	1.0504e+06	7.23459e+06	3.90061e+06	12455235	258904	1671428	18.48	893786	1.78264	1.01235	0.0733477	0.1549	1.02213
420200	Huangshi	2015	27194608	267.97	32.0758	0.4	61.21	38.4	0.128303	19.6336	12.3171	4583	12281000	50053	8.84	55.36	35.8	1.08564e+06	6.79876e+06	4.3966e+06	13418074	314446	2257574	19.26	1005800	2.21436	1.12696	0.0818989	0.139285	1.09259
420200	Huangshi	2016	33029518	270	30.7412	0.35	59.51	40.13	0.107594	18.2941	12.3364	4583	13055500	53033	8.74	55.26	36	1.14105e+06	7.21447e+06	4699980	15420000	370432	2225300	19.26	1054700	2.52993	1.1847	0.0807859	0.166464	1.18111
420200	Huangshi	2017	38598940	271	30.726	0.35	59.93	39.72	0.107541	18.4141	12.2044	4583	14794000	54590.4	8.17764	57.0143	34.808	1209800	8434700	5149500	16416381	384682	2242733	19.26	1110920	2.60909	1.18534	0.0750926	0.171524	1.10966
441300	huizhou	2008	13460454	318.84	241.09	0.283131	0.435356	0.281638	68.26	104.96	67.9	11158	12903608	33077	7.03	58.86	34.12	907124	7.59506e+06	4.40271e+06	6598938	197635	1062985	11.38	780657	1.04315	0.94541	0.0604991	0.185925	0.511403
441300	huizhou	2009	17212864	324.36	245.51	0.278196	0.43986	0.281944	68.3	107.99	69.22	11158	14147026	35819	6.38	55.77	37.85	902580	7.8898e+06	5.35465e+06	17347202	258872	1347527	11.56	1015651	1.21671	0.964434	0.0717925	0.192109	1.22621
441300	huizhou	2010	21532506	337.28	260.14	0.211886	0.48816	0.299954	55.12	126.99	78.03	11343	17299543	43397	5.92	58.94	35.15	1.02413e+06	1.01964e+07	6.08079e+06	20411875	323894	1854379	14.06	1312270	1.24469	0.935156	0.0758558	0.174664	1.17991
441300	huizhou	2011	26190404	225.6	267.94	0.196163	0.496828	0.307046	52.56	133.12	82.27	11343	20930808	45331	5.57	58.44	35.99	1.16585e+06	1.2232e+07	7.533e+06	23260486	450302	2272099	12.87	1628309	1.25128	0.920054	0.0777948	0.198188	1.1113
441300	huizhou	2012	31395292	341.9	270.04	0.19312	0.496704	0.310139	52.15	134.13	83.75	11343	23675499	50873	5.26	58.17	36.57	1.24533e+06	1.3772e+07	8.65813e+06	25075498	626047	2740831	14.56	2008762	1.32607	0.898753	0.0848456	0.228415	1.05913
441300	huizhou	2013	37207936	343.4	277.27	0.186966	0.496303	0.316731	51.84	137.61	87.82	11343	26783541	78086	5.1	57.89	37	1.36596e+06	1.5505e+07	9.90991e+06	29849362	727857	3282913	15.24	2501721	1.38921	0.868576	0.0934052	0.221711	1.11447
441300	huizhou	2014	43707832	348.5	280.62	0.180921	0.50367	0.315409	50.77	141.34	88.51	11346	30003674	63657	4.7	56.56	38.74	1.41017e+06	1.69701e+07	1.16234e+07	31495471	850388	3729722	19.85	3007453	1.45675	0.827275	0.100236	0.228003	1.04972
441300	huizhou	2015	51277528	357.07	281.51	0.178004	0.496679	0.325317	50.11	139.82	91.58	11346	31400306	66231	4.83	54.97	40.2	1.51663e+06	1.72607e+07	1.26229e+07	36125234	949383	4860668	20.47	3400183	1.63303	0.8311	0.108285	0.195319	1.15047
441300	huizhou	2016	59621848	364	285.57	0.172882	0.499737	0.327345	49.37	142.71	93.48	11346	34121671	71605	5.03	53.85	41.12	1.71632e+06	1.83745e+07	1.40308e+07	45447300	1019079	5090750	20.47	3613044	1.74733	0.818226	0.105887	0.200182	1.33192
441300	huizhou	2017	67898752	369	289.1	0.169561	0.497994	0.332446	49.02	143.97	96.11	11347	38305800	103810	1.84	56.85	41.31	704827	2.17768e+07	1.58241e+07	50760024	1068551	5540130	20.47	3890838	1.77254	0.805288	0.101573	0.192875	1.32513
211400	Huludao	2008	4.42471e+06	280.4	23.34	2.4	51.5	46.1	0.56016	12.0201	10.7597	10415	4578221	16351	14.31	46.87	38.82	655143	2.14581e+06	1.77727e+06	3496130	108655	704771	4.76	314030	0.966468	0.87591	0.0685921	0.154171	0.763644
211400	Huludao	2009	5.63845e+06	282.27	22.09	2.49	50.84	46.67	0.550041	11.2306	10.3094	10415	4455816	15856	13.9	43.68	42.42	619358	1.9463e+06	1.89016e+06	6891191	120685	926136	3.91	373106	1.26541	1.00304	0.0837346	0.13031	1.54656
211400	Huludao	2010	7.29453e+06	281.75	22.63	1.86	49.89	48.25	0.420918	11.2901	10.919	10415	5314485	20302	13.48	46.48	40.04	716393	2.47017e+06	2.12792e+06	8200874	141042	1094920	4.5	559423	1.37258	1.03124	0.105264	0.128815	1.54312
211400	Huludao	2011	9168562	281.3	22.22	1.35	48.06	50.59	0.29997	10.6789	11.2411	10415	6500636	24789	13	48	39	845083	3.12031e+06	2.53525e+06	9361708	175694	1467945	5.08	703055	1.41041	1.03706	0.108152	0.119687	1.44012
211400	Huludao	2012	11512774	280	20.4	1.42	43.44	55.14	0.28968	8.86176	11.2486	10415	7193325	27709	13.33	47.67	39	958870	3.42906e+06	2.8054e+06	10641450	288061	1667955	4.66	839778	1.60048	1.08474	0.116744	0.172703	1.47935
211400	Huludao	2013	14157631	279.9	27.2	1.14	55.02	43.84	0.31008	14.9654	11.9245	10414	7751057	27682	13.11	46.9	39.99	1.01616e+06	3.63525e+06	3.09965e+06	12058000	276376	1805623	5.66	883756	1.82654	1.14201	0.114017	0.153064	1.55566
211400	Huludao	2014	16785318	280.7	26.4649	1.11	52.86	46.03	0.29376	13.9893	12.1818	10414	7215505	28021	13.18	44.3	42.53	951004	3.19647e+06	3.06875e+06	13035000	254000	1674000	5.86	816000	2.32628	1.32108	0.11309	0.151732	1.80653
211400	Huludao	2015	18402596	280.1	24.7957	1.13	49.62	49.25	0.280191	12.3036	12.2119	10414	7201673	28176	14.49	41.14	44.37	1.04352e+06	2.96277e+06	3.19538e+06	14067468	283185	1658146	6.17	571361	2.55532	1.30049	0.0793373	0.170784	1.95336
211400	Huludao	2016	18816082	280	21.6868	2.27	41.47	56.27	0.49229	8.99352	12.2032	10414	6473518	25347	16.89	34.76	48.36	1.09338e+06	2.25019e+06	3.13059e+06	15720000	303972	1867305	6.17	607138	2.90662	1.36109	0.093788	0.162786	2.42836
211400	Huludao	2017	18381842	277	20.1495	1.01	39.61	59.38	0.20351	7.98122	11.9648	10416	7179000	25917	15.9368	40.3636	43.6997	1144100	2897700	3137200	16828074	321034	1988768	6.17	727999	2.5605	1.16327	0.101407	0.161424	2.34407
150700	Hulun Buir	2008	7789385	272.48	36.92	32.48	24.11	43.42	11.9916	8.90141	16.0307	253356	6326600	23413	22.76	36.43	40.81	1.43993e+06	2.30478e+06	2.58189e+06	2260700	211303	1360215	10.41	418418	1.23121	1.11585	0.0661363	0.155345	0.357333
150700	Hulun Buir	2009	10117248	271.76	35.77	31.95	23.51	44.53	11.4285	8.40953	15.9284	253356	7792653	28882	19.85	39.03	41.12	1.54684e+06	3.04147e+06	3.20434e+06	6502419	240175	1805773	10.7	492947	1.29831	1.02911	0.0632579	0.133004	0.834429
150700	Hulun Buir	2010	12980639	271.3	35.43	31.81	23.34	44.85	11.2703	8.26936	15.8904	253356	9320138	34452	19.57	42.12	38.31	1.82395e+06	3.92564e+06	3.57054e+06	7623132	294539	2079197	10.83	559851	1.39275	1.0464	0.060069	0.14166	0.817921
150700	Hulun Buir	2011	16285534	270.4	35.5	30.7	23.49	45.8	10.8985	8.33895	16.259	253356	11453101	45038	18.74	44.53	36.74	2.14631e+06	5.10007e+06	4.20787e+06	8752900	365328	2549257	11.01	649059	1.42193	1.04553	0.056671	0.143308	0.764238
150700	Hulun Buir	2012	20023232	266.4	36.8	27.82	25.18	47	10.2378	9.26624	17.296	253356	13358200	52649	17.9	47.15	34.95	2.39112e+06	6.29839e+06	4.66869e+06	9958300	414693	2944411	17.37	793625	1.49895	1.01592	0.0594111	0.140841	0.745482
150700	Hulun Buir	2013	24402908	253.2	38.3	26.57	26.34	47.09	10.1763	10.0882	18.0355	252777	14305520	56544	18.39	47.69	33.92	2.63079e+06	6.8223e+06	4.85243e+06	11110655	412843	3140161	19.41	871405	1.70584	1.06654	0.0609139	0.131472	0.776669
150700	Hulun Buir	2014	28341288	265.9	38.19	26.45	25.56	47.99	10.1013	9.76136	18.3274	252777	15222009	60152	17.21	45.58	37.21	2.61971e+06	6.93819e+06	5.66411e+06	11565350	419538	3485100	19.77	960318	1.86186	1.05733	0.0630875	0.12038	0.759778
150700	Hulun Buir	2015	32243878	259.3	37.8066	26.23	25.69	48.08	9.91667	9.71252	18.1774	252777	15989500	63131	16.49	44.45	39.06	2.63667e+06	7.10733e+06	6.2455e+06	12688462	476649	3745392	20.86	1033323	2.01657	1.0263	0.0646251	0.127263	0.79355
150700	Hulun Buir	2016	35571060	259	42.9966	27.21	25.37	47.42	11.6994	10.9082	20.389	252777	16208500	64140	15.33	44.67	40	2.48476e+06	7.24034e+06	6483400	14736401	501899	4127288	20.86	1060263	2.19459	1.02767	0.065414	0.121605	0.909177
150700	Hulun Buir	2017	38257276	260	34.5999	26.14	20.65	53.21	9.04441	7.14488	18.4106	252777	16549895	63653.4	21	30	49	3.47548e+06	4.96497e+06	8.10945e+06	15382869	487322	4350520	20.86	852516	2.31163	1.0502	0.0515119	0.112015	0.929484
330500	Huzhou	2008	15366066	258.5	32.7	0.09	62.91	37	0.02943	20.5716	12.099	5818	10348945	40089	7.98	57.35	34.66	825846	5.93512e+06	3.58694e+06	7758433	180979	864170	15.3	716116	1.4848	1.34567	0.069197	0.209425	0.749683
330500	Huzhou	2009	18182582	259.17	33.95	0.06	64.04	35.91	0.02037	21.7416	12.1914	5818	11018263	38865	8.19	55.04	36.77	902396	6.06445e+06	4.05142e+06	13976868	215076	1085102	16.58	800106	1.65022	1.30806	0.0726163	0.198208	1.26852
330500	Huzhou	2010	21195812	259.98	37.91	0.05	66.14	33.81	0.018955	25.0737	12.8174	5818	13017294	45323	8.01	54.93	37.07	1.04269e+06	7.1504e+06	4.82551e+06	18056148	251107	1271209	17.28	972655	1.62828	1.22336	0.0747202	0.197534	1.38709
330500	Huzhou	2011	24216990	261.1	41.43	0.05	67.07	32.89	0.020715	27.7871	13.6263	5820	15200553	52477	7.65	53.79	38.56	1.16284e+06	8.17638e+06	5.86133e+06	21020466	321089	1517340	17.83	1221200	1.59317	1.17143	0.0803392	0.211613	1.38288
330500	Huzhou	2012	27763464	261.4	47.1	0.04	66.56	33.4	0.01884	31.3498	15.7314	5820	16643045	57350	7.37	53.26	39.37	1.22659e+06	8.86409e+06	6.55237e+06	22333437	371108	1675076	18.18	1385508	1.66817	1.13062	0.0832485	0.221547	1.34191
330500	Huzhou	2013	31782774	262.5	48.2	0.06	65.99	33.95	0.02892	31.8072	16.3639	5824	18031501	68823	6.96	52.86	40.17	1.25499e+06	9.53145e+06	7.24325e+06	25779300	415340	1675076	18.48	1546646	1.76262	1.10205	0.0857747	0.247953	1.42968
330500	Huzhou	2014	36397276	263.8	49.4286	0.05	65.68	34.27	0.0247143	32.4647	16.9392	5820	19559985	66917	6.15	51.08	42.77	1.20294e+06	9.99124e+06	8.36581e+06	27560543	464525	2245670	19.97	1678400	1.8608	1.05673	0.0858078	0.206854	1.40903
330500	Huzhou	2015	41833132	263.71	50.0579	0.03	65.64	34.33	0.0150174	32.858	17.1849	5820	20842666	70894	5.87	49.26	44.87	1.22346e+06	1.02671e+07	9.3521e+06	30346398	533475	2737406	21.22	1913116	2.00709	1.02147	0.0917884	0.194883	1.45597
330500	Huzhou	2016	48057852	265	50.2257	0.04	65.05	34.91	0.0200903	32.6718	17.5338	5820	22843743	77110	5.58	48.13	46.29	1.27468e+06	1.09947e+07	1.05744e+07	34768018	581217	2886169	21.22	2111792	2.10376	0.985134	0.0924451	0.20138	1.52199
330500	Huzhou	2017	54190636	266	50.3797	0.05	64.55	35.4	0.0251899	32.5201	17.8344	5820	24761300	93087.6	5.21459	47.3218	47.4636	1291200	11717500	11752600	39630456	636727	3250181	21.22	2374308	2.18852	0.99427	0.0958879	0.195905	1.6005
360800	Jian	2008	5.22761e+06	485.25	19.57	6.8	20.39	72.82	1.33076	3.99032	14.2509	24922	5050046	10571	23.73	46.24	30.03	1.19838e+06	2.33514e+06	1.51653e+06	2174613	193699	1002202	5.66	324379	1.03516	0.938166	0.0642329	0.193273	0.430613
360800	Jian	2009	7750329	489.1	19.98	6.86	18.77	74.37	1.37063	3.75025	14.8591	25271	5841087	12137	22.13	48.58	29.29	1.29263e+06	2.8376e+06	1.71085e+06	6978537	226937	1280670	6.8	397408	1.32686	1.05175	0.0680367	0.177202	1.19473
360800	Jian	2010	11249323	495.04	20.15	6.9	19.21	73.9	1.39035	3.87081	14.8909	25283	7205251	14969	19.85	50.48	29.67	1.43024e+06	3.63721e+06	2.1378e+06	8587223	250298	1583585	7.48	570967	1.56127	1.17301	0.0792432	0.158058	1.1918
360800	Jian	2011	14754189	593.6	21.95	5.65	24.56	69.79	1.24018	5.39092	15.3189	25372	8790619	16830	18.63	53	28.36	1.63769e+06	4.65903e+06	2.49302e+06	10486787	380352	1972186	11.26	768113	1.6784	1.23411	0.0873787	0.192858	1.19295
360800	Jian	2012	18680926	505.5	22.9	5.42	25.5	69.08	1.24118	5.8395	15.8193	25372	10062610	18660	17.94	51.73	30.33	1.80523e+06	5.20539e+06	3.05199e+06	12851252	549380	2469444	12.9	1034953	1.85647	1.25824	0.102851	0.222471	1.27713
360800	Jian	2013	22832620	509.1	34.3	3.21	47.43	49.36	1.10103	16.2685	16.9305	25283	11239013	22081	17.18	51.15	31.67	1.93086e+06	5.74876e+06	3.5594e+06	14927360	618634	2852905	12.79	1214410	2.03155	1.27019	0.108053	0.216844	1.32817
360800	Jian	2014	27702016	526.7	35.9557	2.73	46.85	50.42	0.981591	16.8452	18.1289	25283	12421109	25486	16.43	51.07	32.51	2.04079e+06	6.34346e+06	4.0381e+06	16963441	672139	3086929	13.93	1425681	2.23024	1.26653	0.114779	0.217737	1.36569
360800	Jian	2015	33492978	530.36	38.3068	2.45	46.93	50.62	0.938517	17.9774	19.3909	25373	13285198	27168	16.36	49.47	34.16	2.17346e+06	6.57219e+06	4.53822e+06	19386350	766135	3596439	14.34	1617237	2.52107	1.28306	0.121732	0.213026	1.45924
360800	Jian	2016	40161412	535	37.3161	2.22	48.31	49.47	0.828417	18.0274	18.4603	25373	14613721	29772	15.96	48.51	35.53	2.33235e+06	7.08912e+06	5.19226e+06	22921610	789720	3831014	14.34	1570217	2.7482	1.2869	0.107448	0.206139	1.5685
360800	Jian	2017	46965996	536	38.0972	2.02	48.85	49.14	0.769563	18.6105	18.721	25372	16549849	30876.6	15.96	48.51	35.53	2.64136e+06	8.02833e+06	5.88016e+06	26189664	866115	4332153	14.34	1565425	2.83785	1.28927	0.0945885	0.199927	1.58247
440700	Jiangmen	2008	10274910	389.93	233.79	0.344155	0.398178	0.257667	80.46	93.09	60.24	9541	12805877	30973	8.07	57.59	34.34	1.03343e+06	7.3749e+06	4.39754e+06	6064200	208717	925977	12.25	746842	0.802359	0.727178	0.0583203	0.225402	0.473548
440700	Jiangmen	2009	12596817	391.52	233.56	0.351088	0.390307	0.258606	82	91.16	60.4	9504	13408813	32139	7.78	57.98	34.24	1.04321e+06	7.77443e+06	4.59118e+06	19130300	232082	1110750	13.56	836323	0.939443	0.744655	0.0623711	0.208942	1.4267
440700	Jiangmen	2010	15412902	392.28	249.55	0.310679	0.424284	0.264997	77.53	105.88	66.13	9568	15704191	37313	7.45	55.54	37.01	1.16996e+06	8.72211e+06	5.81212e+06	22149700	262986	1329847	14.05	1042878	0.981452	0.737383	0.0664076	0.197757	1.41043
440700	Jiangmen	2011	18618512	370	253.03	0.302454	0.436193	0.261313	76.53	110.37	66.12	9504	18306373	41063	7.56	54.48	37.97	1.38396e+06	9.97331e+06	6.95093e+06	24909172	354569	1653028	14.11	1191731	1.01705	0.747825	0.0650992	0.214497	1.36068
440700	Jiangmen	2012	22319910	391.8	248.34	0.30728	0.421519	0.271201	76.31	104.68	67.35	9505	18803941	42028	7.95	51.1	40.95	1.49491e+06	9.60881e+06	7.70021e+06	28036122	440191	1881150	15.8	1350341	1.18698	0.804486	0.0718116	0.234001	1.49097
440700	Jiangmen	2013	26473606	393	244.3	0.323005	0.408269	0.268727	78.91	99.74	65.65	9505	20001764	50895	7.94	50.65	41.41	1.58814e+06	1.01309e+07	8.28273e+06	32073298	504425	2126085	15.97	1580325	1.32356	0.827532	0.0790093	0.237255	1.60352
440700	Jiangmen	2014	31009570	393.4	243.24	0.332429	0.395289	0.272283	80.86	96.15	66.23	9505	20827636	46237	8.07	49.05	42.88	1.68079e+06	1.0216e+07	8.93089e+06	34612216	545150	2360956	15.97	1772018	1.48887	0.845514	0.0850801	0.230902	1.66184
440700	Jiangmen	2015	36292572	391.41	242.92	0.325375	0.394616	0.28001	79.04	95.86	68.02	9505	22400243	49608	7.79	48.42	43.79	1.74498e+06	1.08462e+07	9.80907e+06	37668100	641516	2928957	13.8	1990104	1.62019	0.824565	0.088843	0.219025	1.68159
440700	Jiangmen	2016	42288004	394	244.07	0.325357	0.393125	0.281518	79.41	95.95	68.71	9509	24187806	53374	7.81	47.58	44.61	1.88907e+06	1.15086e+07	1.07902e+07	38700574	671034	2932116	13.8	2041744	1.74832	0.818689	0.0844121	0.228857	1.6
440700	Jiangmen	2017	48721336	396	244.94	0.322079	0.396546	0.281416	78.89	97.13	68.93	9509	26902500	67935.6	7.79	48.52	43.69	2.0957e+06	13053093	1.17537e+07	41234454	732484	3332625	13.8	2223728	1.81103	0.822773	0.0826588	0.219792	1.53274
410800	Jiaozuo	2008	10565922	361.25	32.26	1.12	51.05	47.83	0.361312	16.4687	15.43	4071	10315860	30356	8.11	66.85	25.04	836616	6.89615e+06	2.58309e+06	3420630	147315	812468	12.31	491800	1.02424	0.928269	0.0476742	0.181318	0.331589
410800	Jiaozuo	2009	14436289	364.86	33.67	1.4	52.06	46.54	0.47138	17.5286	15.67	4071	10714238	31356	7.98	67.33	24.68	854996	7.2139e+06	2.64427e+06	6620867	170359	1035039	12.28	544235	1.34739	1.06802	0.0507955	0.164592	0.61795
410800	Jiaozuo	2010	18936702	368.02	32.29	1.77	49.52	48.71	0.571533	15.99	15.7285	4071	12459260	35767	8.13	68.65	23.22	1.01294e+06	8.55328e+06	2.89304e+06	7485650	196136	1215497	12.56	633384	1.51989	1.14192	0.0508364	0.161363	0.60081
410800	Jiaozuo	2011	23279130	792.1	37.77	1.48	55.04	43.47	0.558996	20.7886	16.4186	4071	14426241	40809	7.91	68.89	23.2	1.14112e+06	9.93824e+06	3.34689e+06	8901240	249095	1447983	13.72	745096	1.61367	1.18651	0.0516487	0.172029	0.617017
410800	Jiaozuo	2012	27836286	367.3	39.8	0.3	56.46	43.24	0.1194	22.4711	17.2095	4071	15513469	44029	7.89	67.46	24.65	1.22401e+06	1.04654e+07	3.82407e+06	10126391	331297	1659704	12.35	851332	1.79433	1.21612	0.054877	0.199612	0.652748
410800	Jiaozuo	2013	32842824	367.8	49.4	0.2	57.13	42.67	0.0988	28.2222	21.079	4071	17073608	46396	7.79	67.42	24.79	1.33003e+06	1.1511e+07	4.23255e+06	11515155	380401	1831407	12.22	973433	1.9236	1.20269	0.0570139	0.20771	0.674442
410800	Jiaozuo	2014	38873732	369.6	49.3738	0.21	57.81	41.98	0.103685	28.543	20.7271	4071	18443139	52421	7.42	61.8	30.78	1.36848e+06	1.13979e+07	5.6768e+06	12643217	362530	1924798	12.67	1055746	2.10776	1.19698	0.0572433	0.188347	0.685524
410800	Jiaozuo	2015	46311368	371.68	50.337	0.02	59.53	40.45	0.0100674	29.9656	20.3613	4071	19260785	54590	7.12	59.76	33.13	1.37137e+06	1.15102e+07	6.3811e+06	14439640	360572	2163159	12.67	1151098	2.40444	1.2237	0.0597638	0.166688	0.749691
410800	Jiaozuo	2016	55029088	374	54.2463	0.1	59.37	40.53	0.0542463	32.206	21.986	4071	20950796	59183	6.39	59.28	34.33	1.33876e+06	1.24196e+07	7.19241e+06	16296238	347903	2178204	12.67	1241772	2.62659	1.22996	0.0592709	0.15972	0.777834
410800	Jiaozuo	2017	63654596	371	54.0092	0.07	60.55	39.38	0.0378064	32.7026	21.2688	4071	22801000	61458.2	5.76027	58.4413	35.7984	1313400	13325200	8162400	17781409	411955	2395444	12.67	1337866	2.79175	1.26832	0.0586758	0.171974	0.779852
330400	Jiaxing	2008	27794872	338.07	74.6	0.22	71.9	27.88	0.16412	53.6374	20.7985	3915	18152979	43129	5.81	59.79	34.4	1.05469e+06	1.08537e+07	6.24462e+06	16038436	326028	1359199	10.47	1268694	1.53115	1.38768	0.069889	0.239868	0.883515
330400	Jiaxing	2009	33437534	339.6	76.01	0.14	70.1	29.76	0.106414	53.283	22.6206	3915	19180282	44898	5.61	58	36.39	1.07601e+06	1.11246e+07	6.9797e+06	29042125	348888	1611135	10.86	1417039	1.74333	1.38186	0.07388	0.216548	1.51417
330400	Jiaxing	2010	39647132	341.6	80.4	0.11	70.24	29.65	0.08844	56.473	23.8386	3915	23002027	52143	5.52	58.24	36.24	1.26971e+06	1.33964e+07	8.33593e+06	35908226	429316	1990633	11.63	1768297	1.72364	1.295	0.0768757	0.215668	1.56109
330400	Jiaxing	2011	45681548	343.1	79.05	0.15	68.04	31.81	0.118575	53.7856	25.1458	3915	26770874	59256	5.33	57.42	37.24	1.42689e+06	1.53718e+07	9.96947e+06	41681674	556019	2406148	12.53	2264023	1.70639	1.25469	0.0845704	0.231083	1.55698
330400	Jiaxing	2012	52162644	344.5	79.2	0.09	67.02	32.89	0.07128	53.0798	26.0489	3915	28905730	63704	5.24	55.46	39.3	1.51466e+06	1.60311e+07	1.136e+07	44530697	649278	2607030	13.21	2577319	1.80458	1.22307	0.0891629	0.249049	1.54055
330400	Jiaxing	2013	58992288	345.9	79.8	0.09	66.52	33.39	0.07182	53.083	26.6452	3915	31476636	90973	4.94	54.86	40.2	1.55495e+06	1.72681e+07	1.26536e+07	50726871	708107	3033633	13.91	2823092	1.87416	1.17178	0.0896885	0.233419	1.61157
330400	Jiaxing	2014	66802820	348.1	80.0755	0.08	65.46	34.46	0.0640604	52.4174	27.594	3915	33526045	73458	4.32	54.1	41.58	1.44833e+06	1.81376e+07	1.39401e+07	55138654	756642	3349028	14.32	3070675	1.99256	1.13156	0.0915907	0.225929	1.64465
330400	Jiaxing	2015	76358448	349.48	80.9112	0.07	65.57	34.36	0.0566378	53.0535	27.8011	3915	35178068	76850	3.95	52.61	43.44	1.38953e+06	1.85072e+07	1.52814e+07	57754133	888079	4241331	15.02	3503450	2.17063	1.1047	0.0995919	0.209387	1.64177
330400	Jiaxing	2016	87210864	352	80.5458	0.06	64.76	35.18	0.0483275	52.1615	28.336	4223	38621104	83968	3.55	52.06	44.4	1.37105e+06	2.01061e+07	1.71478e+07	66302180	897234	4421926	15.02	3879341	2.25811	1.05741	0.100446	0.202906	1.71673
330400	Jiaxing	2017	97741120	336	79.1343	0.05	63.55	36.4	0.0395672	50.2898	28.8049	4223	43805200	130373	3.09438	52.9143	43.9914	1355500	23179200	19270500	73447081	1020834	4947026	15.02	4437941	2.23127	1.01369	0.101311	0.206353	1.67667
620200	Jiayuguan	2008	1.83706e+06	18.59	4.21	0.24	72.68	27.08	0.010104	3.05983	1.14007	2935	1441043	69415	1.17	82.08	16.75	16860.2	1.18281e+06	241375	1458295	12487	95797	16.51	68507	1.27481	1.15536	0.0475399	0.130349	1.01197
620200	Jiayuguan	2009	2.0339e+06	20.87	4.53	0.22	74.17	25.61	0.009966	3.3599	1.16013	2935	1600500	76087	1.42	78.88	19.7	22727.1	1.26247e+06	315298	1544385	13290	103122	15.05	74808	1.27079	1.0073	0.0467404	0.128876	0.964939
620200	Jiayuguan	2010	2.18723e+06	21.8	5.01	0.2	73.45	26.35	0.01002	3.67985	1.32013	2935	1843192	83425	1.34	80.16	18.5	24698.8	1.4775e+06	340991	1709768	15175	121922	15.32	83365	1.18665	0.891554	0.0452286	0.124465	0.927613
620200	Jiayuguan	2011	2.33682e+06	19.5	5.73	0.15	75.77	24.08	0.008595	4.34162	1.37978	2935	2355352	101306	1.32	81.93	16.75	31090.6	1.92974e+06	394521	2183200	20048	167839	17.79	110111	0.992133	0.729503	0.0467493	0.119448	0.92691
620200	Jiayuguan	2012	2.58584e+06	19.8	6.6	0.15	73.93	25.92	0.0099	4.87938	1.71072	2935	2691460	115123	1.39	81.82	16.79	37411.3	2.20215e+06	451896	2617181	20581	196245	18.88	128537	0.960756	0.65116	0.0477574	0.104874	0.972402
620200	Jiayuguan	2013	2.93113e+06	20	6.6	0.15	71.99	27.86	0.0099	4.75134	1.83876	2935	2262175	113109	1.63	74.5	23.86	36873.5	1.68532e+06	539755	2946097	30069	225419	19.22	153335	1.29571	0.810119	0.0677821	0.133392	1.30233
620200	Jiayuguan	2014	3377765	24.1	6.9892	0.14	62.81	37.05	0.00978488	4.38992	2.5895	2935	2430618	101955	1.63	69.8	28.57	39619.1	1.69657e+06	694428	3308700	31233	220571	16.33	158162	1.38967	0.789183	0.0650707	0.141601	1.36126
620200	Jiayuguan	2015	3.91716e+06	20.25	7.2874	11.22	59.82	28.97	0.817646	4.35932	2.11116	2935	1900441	78336	2.2	57.12	40.68	41809.7	1.08553e+06	773099	3219500	35925	250995	20	151300	2.06118	1.049	0.0796131	0.14313	1.69408
620200	Jiayuguan	2016	4552063	21	7.7513	10.71	53.1	36.19	0.830164	4.11594	2.8052	2935	1534089	62641	2.89	39.32	57.79	44335.2	603204	886550	3326605	38380	242761	20	170946	2.96727	1.38949	0.111432	0.158098	2.16846
620200	Jiayuguan	2017	5.12539e+06	21	8.0855	10.11	57.34	32.55	0.817444	4.63623	2.63183	2935	2098721	99939.1	1.70285	52.1383	46.1589	35738	1094237	968747	3148664	41249	277274	20	183664	2.44215	1.1095	0.0875123	0.148766	1.50028
445200	Jieyang	2008	5.67611e+06	641.24	255.51	0.4383	0.309107	0.252593	111.99	78.98	64.54	5240	7250296	12679	12.87	56.01	31.12	933113	4.06089e+06	2.25629e+06	2331432	196420	623369	4.9	223709	0.78288	0.709524	0.0308552	0.315094	0.321564
445200	Jieyang	2009	7.49805e+06	649.11	259.62	0.420576	0.320353	0.259071	109.19	83.17	67.26	5240	8160920	14159	11.83	54.56	33.62	965437	4.4526e+06	2.7437e+06	8133109	221281	771324	5.05	288656	0.918775	0.728272	0.0353705	0.286885	0.996592
445200	Jieyang	2010	10036842	661.79	270.62	0.348866	0.348237	0.301567	94.41	94.24	81.61	5266	10095114	17373	10.98	57.36	31.66	1.10844e+06	5.79056e+06	3.19611e+06	9630101	247008	946830	5.96	386506	0.994228	0.746982	0.0382864	0.260879	0.953937
445200	Jieyang	2011	12682784	348.4	273.55	0.34034	0.352075	0.307585	93.1	96.31	84.14	5266	12258643	20780	10.5	59.95	29.55	1.28716e+06	7.34906e+06	3.62243e+06	11307661	330646	1239157	5.92	463496	1.0346	0.760728	0.0378097	0.266831	0.922424
445200	Jieyang	2012	15679085	673.9	271.94	0.339413	0.359418	0.3015	92.3	97.74	81.99	5266	13967948	23532	10.04	61.52	28.44	1.40238e+06	8.59308e+06	3.97248e+06	12984986	386506	1494776	6.82	566950	1.1225	0.760787	0.0405894	0.258571	0.929627
445200	Jieyang	2013	18962578	682.7	273.64	0.338364	0.353019	0.308617	92.59	96.6	84.45	5266	16053517	23504	9.62	63.15	27.23	1.54435e+06	1.01378e+07	4.37137e+06	15296936	466727	1637455	3.3	666941	1.18121	0.738529	0.0415449	0.285032	0.952871
445200	Jieyang	2014	23316748	694.2	274.16	0.335242	0.357456	0.307302	91.91	98	84.25	5240	17804442	29600	8.82	61.67	29.5	1.57035e+06	1.098e+07	5.25231e+06	17020619	538482	1874139	3.67	736879	1.3096	0.743711	0.0413874	0.287322	0.955976
445200	Jieyang	2015	29015986	701.68	275.07	0.333442	0.359508	0.307013	91.72	98.89	84.45	5240	18900144	31255	8.87	59.6	31.52	1.67644e+06	1.12645e+07	5.95733e+06	18335653	689495	2768790	6.03	774045	1.53523	0.781326	0.0409544	0.249024	0.970133
445200	Jieyang	2016	35717900	697	274.97	0.321708	0.349638	0.32869	88.46	96.14	90.38	5265	20068992	33027	9.39	55.73	34.88	1.88448e+06	1.11844e+07	7.00006e+06	20172641	684154	2669413	6.03	736436	1.77976	0.83341	0.0366952	0.256294	1.00516
445200	Jieyang	2017	42587644	703	274.94	0.31756	0.348403	0.334037	87.31	95.79	91.84	5265	19878900	28277.2	9.39	55.73	34.88	1.86663e+06	1.10785e+07	6.93376e+06	21012701	663597	2847037	6.03	728126	2.14235	0.973296	0.0366281	0.233083	1.05704
220200	Jilin	2008	22707132	438.29	33.5	4.81	43.16	52.03	1.61135	14.4586	17.4301	27120	13000948	30016	12.8	48.89	38.31	1.66412e+06	6.35616e+06	4.98066e+06	4811521	274541	1358728	6.89	533313	1.74658	1.58292	0.0410211	0.202057	0.37009
220200	Jilin	2009	30144672	437.42	33.09	4.65	43.34	52.01	1.53869	14.3412	17.2101	27126	15004776	34583	11.37	49.3	39.33	1.70604e+06	7.39735e+06	5.90138e+06	11812021	322533	1647383	6.97	609955	2.00901	1.59245	0.0406507	0.195785	0.787217
220200	Jilin	2010	38377176	434.03	33.25	4.93	42.89	52.18	1.63922	14.2609	17.3498	27126	18006376	41479	10.8	49.76	39.44	1.94469e+06	8.95997e+06	7.10171e+06	13349505	330764	2137792	7.06	731926	2.13131	1.60129	0.0406482	0.154722	0.741377
220200	Jilin	2011	45786800	433.3	38.4	4.4	47.89	47.71	1.6896	18.3898	18.3206	27126	22080487	50914	9.98	50.57	39.46	2.20363e+06	1.11661e+07	8.71296e+06	14879612	406064	2515671	7.1	1019525	2.07363	1.52472	0.0461731	0.161414	0.673881
220200	Jilin	2012	53357628	430.8	39.1	3.97	48.59	47.44	1.55227	18.9987	18.549	27126	24300668	56244	9.99	49.69	40.32	2.42764e+06	1.2075e+07	9.79803e+06	17142883	547062	2849407	7.23	1190295	2.19573	1.48817	0.048982	0.191992	0.705449
220200	Jilin	2013	60954148	429.1	44.3	2.3	47.49	50.21	1.0189	21.0381	22.243	27205	26174061	61012	9.64	48.9	41.46	2.52318e+06	1.27991e+07	1.08518e+07	19753122	524266	3278090	7.39	1399704	2.3288	1.45604	0.0534768	0.15993	0.754683
220200	Jilin	2014	69626328	427.7	43.2	2.29	48.13	49.58	0.98928	20.7922	21.4186	27711	23795605	55548	10.4	46.95	42.66	2.47474e+06	1.1172e+07	1.01512e+07	21764727	490143	3273310	11.42	1311855	2.92602	1.66166	0.0551301	0.149739	0.914653
220200	Jilin	2015	79441288	426.24	40.0216	2.48	46.45	51.06	0.992536	18.59	20.435	27711	23941860	56076	10.55	45.42	44.03	2.52587e+06	1.08744e+07	1.05416e+07	24688234	562400	3665378	8.77	1328429	3.31809	1.68868	0.0554856	0.153436	1.03117
220200	Jilin	2016	90710408	422	39.0251	2.53	43.9	53.57	0.987335	17.132	20.9057	27711	24535091	57818	9.8	43.02	47.18	2.40444e+06	1.0555e+07	1.15757e+07	26784001	599423	3802096	8.77	1355597	3.69717	1.73128	0.0552514	0.157656	1.09166
220200	Jilin	2017	99196848	415	37.2286	2.54	40.8	56.66	0.945606	15.1893	21.0937	27711	22088526	53225.4	9.8	43.02	47.18	2.16468e+06	9.50248e+06	1.04214e+07	26586527	582762	4012191	8.77	1048695	4.49088	2.04026	0.0474769	0.145248	1.20364
370100	Jinan	2008	32908792	603.99	120.6	0.11	47.88	52.01	0.13266	57.7433	62.7241	8177	30174243	45724	5.8	44.1	50.1	1.75011e+06	1.33068e+07	1.51173e+07	41166758	328570	2213190	16.87	1860155	1.09063	0.988433	0.0616471	0.14846	1.3643
370100	Jinan	2009	40554716	603.27	123.26	0.09	45.74	54.17	0.110934	56.3791	66.7699	8177	33513645	50376	5.58	43.37	51.05	1.87006e+06	1.45349e+07	1.71087e+07	63632994	368010	2599178	18.55	2101923	1.2101	0.959189	0.0627184	0.141587	1.89872
370100	Jinan	2010	49086592	604.08	127.8	0.09	48.46	51.46	0.11502	61.9319	65.7659	8177	39105271	57966	5.5	41.87	52.62	2.15079e+06	1.63734e+07	2.05811e+07	75104412	503295	3368037	16.97	2661314	1.25524	0.943087	0.0680551	0.149433	1.92057
370100	Jinan	2011	57064756	746.3	133.08	0.12	45.93	53.94	0.159696	61.1236	71.7834	8177	44062900	64311	5.4	41.51	53.09	2.3794e+06	1.82905e+07	2.3393e+07	82757985	652914	3968831	18.2	3254165	1.29507	0.952253	0.0738527	0.16451	1.87818
370100	Jinan	2012	65312800	609.2	141.5	0.07	48.77	51.16	0.09905	69.0096	72.3914	8177	48036762	69444	5.27	40.35	54.39	2.53154e+06	1.93828e+07	2.61224e+07	97985044	819974	4656731	20.59	3808218	1.35964	0.921509	0.0792772	0.176084	2.03979
370100	Jinan	2013	74152768	613.3	148.1	0.06	48.33	51.61	0.08886	71.5767	76.4344	8177	52301948	85321	5.44	39.26	55.3	2.84523e+06	2.05337e+07	2.8923e+07	108080692	889605	5193190	20.97	4820722	1.41778	0.886441	0.092171	0.171302	2.06648
370100	Jinan	2014	84646536	621.6	142.265	0.06	47.12	52.82	0.0853592	67.0355	75.1446	7998	57705966	82052	5.03	39.19	55.78	2.90261e+06	2.2615e+07	3.21884e+07	117443944	932184	5714138	22.11	5431278	1.46686	0.833016	0.0941199	0.163136	2.03521
370100	Jinan	2015	97633072	625.73	131.896	0.06	43.43	56.51	0.0791378	57.2826	74.5346	7998	61002320	85919	5.01	37.82	57.18	3.05622e+06	2.30711e+07	3.4875e+07	135529851	1163590	6581813	22.93	6143172	1.60048	0.814537	0.100704	0.176789	2.22172
370100	Jinan	2016	112681632	633	135.898	0.06	42.45	57.5	0.0815386	57.6885	78.1411	7998	65361165	90999	4.85	36.24	58.9	3.17002e+06	2.36869e+07	3.85043e+07	150327948	1308610	7412641	22.93	6412167	1.72398	0.807294	0.0981036	0.176538	2.29996
370100	Jinan	2017	127570392	644	131.209	0.04	41.12	58.84	0.0524837	53.9532	77.2035	7998	71516300	111050	3.74125	35.925	60.3338	2675600	25692200	43148500	159577448	1433433	8340600	22.93	6772100	1.78379	0.810398	0.0946931	0.171862	2.23134
620300	Jinchang	2008	1.63856e+06	47.29	7.48	4.28	68.05	27.67	0.320144	5.09014	2.06972	8896	1944259	41231	4.95	81.02	14.03	96240.8	1.57524e+06	272780	1107224	10751	82870	18.03	61120	0.84277	0.763802	0.0314361	0.129733	0.569484
620300	Jinchang	2009	2.02468e+06	47.57	7.39	4.19	68.06	27.74	0.309641	5.02963	2.04999	8896	1947494	41060	5.26	79.94	14.8	102438	1.55683e+06	288229	1605228	33936	213872	14.96	92328	1.03963	0.82407	0.0474086	0.158674	0.824253
620300	Jinchang	2010	2.49031e+06	46.48	7.44	4.44	68.55	27.02	0.330336	5.10012	2.01029	8896	2105134	43400	5.31	79.29	15.4	111783	1.66916e+06	324191	1721801	35843	245239	19.54	102203	1.18297	0.888786	0.0485494	0.146155	0.817906
620300	Jinchang	2011	3012526	46.6	8.07	4.09	69.76	26.15	0.330063	5.62963	2.1103	8896	2327546	50060	5.16	78.37	16.48	120101	1.8241e+06	383580	2021983	43299	286949	18.76	113825	1.29429	0.951677	0.0489034	0.150894	0.868719
620300	Jinchang	2012	3685955	46.7	10.2	3.05	76.08	20.87	0.3111	7.76016	2.12874	8896	2433884	52157	5.5	75.8	18.7	133864	1.84488e+06	455136	2152600	53972	335796	19.08	133214	1.51443	1.02642	0.0547331	0.160729	0.88443
620300	Jinchang	2013	4502484	46.9	11.8	2.63	73.75	23.62	0.31034	8.7025	2.78716	8896	2520357	53625	6.27	72.67	21.07	158026	1.83154e+06	531039	2663909	55235	386400	19.9	158695	1.78645	1.11694	0.0629653	0.142948	1.05696
620300	Jinchang	2014	5.49937e+06	47	11.2888	1.91	73.11	24.98	0.215616	8.25324	2.81994	8896	2561027	54565	6.7	66.17	27.13	171589	1.69463e+06	694807	2977783	54967	503214	19.97	179917	2.14733	1.21945	0.0702519	0.109232	1.16273
620300	Jinchang	2015	6583295	45.69	11.0758	1.38	69.83	28.8	0.152846	7.73423	3.18983	8896	2245163	47739	8.01	58.21	33.78	179838	1.30691e+06	758416	3245880	71390	521734	23.04	184743	2.93221	1.4923	0.0822849	0.136832	1.44572
620300	Jinchang	2016	7.65595e+06	46	10.2174	2.51	66.28	31.21	0.256457	6.77209	3.18885	8896	2078152	44202	9.97	50.11	39.92	207192	1.04136e+06	829598	3277965	74631	574615	23.04	207479	3.68402	1.72512	0.0998382	0.12988	1.57735
620300	Jinchang	2017	8.21544e+06	46	9.8565	2.55	64.71	32.74	0.251341	6.37814	3.22702	8896	2214939	48150.8	7.4593	50.9635	41.5772	165219	1128810	920910	3448354	80287	596972	23.04	222173	3.7091	1.68509	0.100307	0.13449	1.55686
140500	Jincheng	2008	5.59711e+06	221.59	25.78	0.58	54.31	45.11	0.149524	14.0011	11.6294	9421	5275490	23680	4.26	63.51	32.23	224736	3.35046e+06	1.70029e+06	3767760	133035	632928	7.7	418641	1.06097	0.961552	0.0793559	0.21019	0.714201
140500	Jincheng	2009	7180878	216.53	26.82	0.52	56.15	43.33	0.139464	15.0594	11.6211	9425	6060499	27108	4.15	63.32	32.54	251511	3.83751e+06	1.97209e+06	11070426	163171	764896	11.05	480742	1.18487	0.93919	0.0793238	0.213324	1.82665
140500	Jincheng	2010	9055731	216.23	27.15	0.55	56.87	42.58	0.149325	15.4402	11.5605	9425	7305428	32337	4.2	63.6	32.19	306828	4.64625e+06	2.35162e+06	13249293	188874	895069	10.87	554890	1.23959	0.931327	0.0759559	0.211016	1.81362
140500	Jincheng	2011	11140689	217.5	28.88	0.48	59.49	40.03	0.138624	17.1807	11.5607	9425	8949773	39205	4.34	65.46	30.21	388420	5.85852e+06	2.70373e+06	14983391	238221	1132373	14.12	679222	1.2448	0.915287	0.0758927	0.210373	1.67416
140500	Jincheng	2012	13618282	218.2	28.9	0.28	57.96	41.76	0.08092	16.7504	12.0686	9425	10128134	44257	4.22	64.55	31.23	427407	6.53771e+06	3.16302e+06	17295759	301484	1298261	14.62	829056	1.3446	0.911313	0.0818567	0.232221	1.70769
140500	Jincheng	2013	16723584	219.3	37.9	0.37	62.68	36.95	0.14023	23.7557	14.004	9425	10319143	47119	4.2	62.45	33.35	433404	6.4443e+06	3.44143e+06	17475406	311163	1573164	14.91	945755	1.62064	1.01327	0.0916505	0.197794	1.69349
140500	Jincheng	2014	20579742	218.9	37.7019	0.36	62.02	37.62	0.135727	23.3827	14.1835	9425	10358203	44943	4.22	58.76	37.02	437116	6.08648e+06	3.83461e+06	18040781	322069	1617219	15.36	980305	1.98681	1.12829	0.0946405	0.19915	1.74169
140500	Jincheng	2015	25280924	219.44	37.2995	0.36	62.21	37.43	0.134278	23.204	13.9612	9425	10402416	44994	4.73	55.4	39.87	492034	5.76294e+06	4.14744e+06	17763065	372241	1801145	15.28	939026	2.43029	1.23685	0.09027	0.206669	1.70759
140500	Jincheng	2016	30213466	220	35.5697	0.36	61.73	37.91	0.128051	21.9572	13.4845	9425	10493400	45271	4.75	52.88	42.37	498436	5.54891e+06	4.44605e+06	19345530	336436	1725079	15.28	893229	2.87928	1.34829	0.0851229	0.195026	1.84359
140500	Jincheng	2017	33050856	221	35.6698	0.38	61.67	37.95	0.135545	21.9976	13.5367	9425	11515357	52105.7	4.40497	53.2255	42.3695	507248	6129111	4878998	20477321	337864	1784121	15.28	1013655	2.87015	1.30394	0.0880264	0.189373	1.77826
360200	Jingdezhen	2008	3.71578e+06	158.23	16.95	6.19	47.91	45.9	1.0492	8.12074	7.78005	5256	3219756	20646	9.46	58.44	32.1	304589	1.88163e+06	1.03354e+06	1372015	65786	400334	13.08	185143	1.15405	1.04592	0.0575022	0.164328	0.426124
360200	Jingdezhen	2009	5.04766e+06	160.22	17.06	6.1	48.53	45.37	1.04066	8.27922	7.74012	5256	3640337	23174	9.24	58.23	32.53	336367	2.11977e+06	1.1842e+06	3190652	77792	579303	14.59	243328	1.38659	1.09909	0.0668422	0.134286	0.876472
360200	Jingdezhen	2010	6961229	163.16	17.44	5.85	50.46	43.69	1.02024	8.80022	7.61954	5256	4615001	29155	8.25	60.78	30.97	380738	2.805e+06	1.42927e+06	4009210	97707	778735	14.46	387567	1.50839	1.13328	0.0839798	0.125469	0.868734
360200	Jingdezhen	2011	8837047	164.6	19.25	3.58	54.96	41.45	0.68915	10.5798	7.97912	5256	5647106	35421	7.92	63	29.08	447251	3.55768e+06	1.64218e+06	4960692	148006	987450	16.44	510918	1.56488	1.15064	0.0904743	0.149887	0.878449
360200	Jingdezhen	2012	10761199	166.7	19.3	3.58	54.41	42.01	0.69094	10.5011	8.10793	5261	6282524	39151	7.8	59.49	32.71	490037	3.73747e+06	2.05501e+06	5823166	181722	1207087	16.55	666396	1.71288	1.16092	0.106071	0.150546	0.926883
360200	Jingdezhen	2013	12693994	166.3	19.3	3.22	49.78	47	0.62146	9.60754	9.071	5261	6802847	40981	7.69	58.28	34.03	523139	3.9647e+06	2.31501e+06	6700937	197303	1353980	17.19	737699	1.86598	1.16667	0.10844	0.145721	0.98502
360200	Jingdezhen	2014	14922850	167.8	20.0728	3.16	51.38	45.46	0.6343	10.3134	9.12509	5261	7382137	45438	7.48	58.1	34.42	552184	4.28902e+06	2.54093e+06	7442451	175882	1495692	16.86	821539	2.02148	1.14798	0.111287	0.117592	1.00817
360200	Jingdezhen	2015	17586108	166.73	19.5067	3.25	47.49	49.26	0.633968	9.26373	9.609	5261	7720557	47216	7.41	56.68	35.91	572093	4.37601e+06	2.77245e+06	8109230	249324	1729617	17.58	905885	2.27783	1.15926	0.117334	0.14415	1.05034
360200	Jingdezhen	2016	20541712	169	19.2414	3.16	46.42	50.42	0.608028	8.93186	9.70151	5261	8401484	50989	7.37	55.53	37.1	619189	4.66534e+06	3.11695e+06	9404677	262742	1738028	17.58	887215	2.44501	1.14493	0.105602	0.151172	1.11941
360200	Jingdezhen	2017	23485036	169	18.9744	3.19	45.92	50.89	0.605283	8.71304	9.65607	5262	9149476	54138.9	7.37	55.53	37.1	674316	5.0807e+06	3.39446e+06	10759033	278696	1921282	17.58	867036	2.56682	1.16613	0.0947635	0.145057	1.17592
420800	Jingmen	2008	4462549	300.11	26.85	4.39	52.85	42.76	1.17871	14.1902	11.4811	12404	5203600	18309	24.81	39.76	35.43	1.29101e+06	2.06895e+06	1.84364e+06	2064075	89230	491751	9.36	149497	0.857589	0.777232	0.0287295	0.181454	0.396663
420800	Jingmen	2009	5760430	301.05	28.62	4.02	53.91	42.07	1.15052	15.429	12.0404	12404	6000969	21074	22.42	44.2	33.38	1.34542e+06	2.65243e+06	2.00312e+06	5255080	106291	816588	9.03	181377	0.959917	0.760883	0.0302246	0.130165	0.875705
420800	Jingmen	2010	7570940	300.4	31.44	3.44	50.7	45.87	1.08154	15.9401	14.4215	12404	7300700	25509	19.87	48.37	31.76	1.45065e+06	3.53135e+06	2.3187e+06	6851989	113792	954584	9.41	232478	1.03702	0.779129	0.0318432	0.119206	0.938539
420800	Jingmen	2011	9837496	750.2	37.51	2.67	53.03	44.31	1.00152	19.8916	16.6207	12404	9425900	32765	17.67	52.45	29.88	1.66556e+06	4.94388e+06	2.81646e+06	7863624	175513	1253407	10.15	393865	1.04367	0.767395	0.0417854	0.140029	0.834257
420800	Jingmen	2012	12811343	302.3	36.5	2.47	54.38	43.15	0.90155	19.8487	15.7497	12404	10852600	37649	16.47	54.14	29.4	1.78742e+06	5.8756e+06	3.19066e+06	9930600	228713	1421971	10.45	506853	1.18049	0.800084	0.0467034	0.160842	0.915043
420800	Jingmen	2013	16639689	300.8	38.1	2.36	57.12	40.52	0.89916	21.7627	15.4381	12404	12026100	39954	15.82	54.21	29.97	1.90253e+06	6.51935e+06	3.60422e+06	11212547	217574	1587851	11.71	598405	1.38363	0.865089	0.0497589	0.137024	0.932351
420800	Jingmen	2014	21414652	300.3	38.2962	1.83	55.36	42.81	0.70082	21.2008	16.3946	12404	13105900	45378	15.12	53.91	30.98	1.98161e+06	7.06539e+06	4.06021e+06	12570056	251501	1789572	12.97	698227	1.63397	0.927917	0.0532758	0.140537	0.959114
420800	Jingmen	2015	27185668	299.09	38.6916	1.79	54.57	43.64	0.69258	21.114	16.885	12404	13884600	48000	14.47	52.55	32.98	2.0091e+06	7.29636e+06	4.57914e+06	14305600	298798	2258968	15.26	804269	1.95797	0.996476	0.0579253	0.132272	1.03032
420800	Jingmen	2016	33614160	300	39.4843	1.75	53.58	44.67	0.690975	21.1557	17.6376	12404	15210000	52470	14.01	51.91	34.08	2130921	7895511	5183568	16602300	311571	2467600	15.26	917290	2.21	1.03488	0.0603083	0.126265	1.09154
420800	Jingmen	2017	40110572	294	39.69	1.88	52.27	45.85	0.746172	20.746	18.1979	12404	16641700	56604.4	13.3911	51.1144	35.4946	2228500	8506300	5906900	18844466	353085	2676177	15.26	1012503	2.41024	1.095	0.0608413	0.131936	1.13236
421000	Jingzhou	2008	5740621	658.5	36.69	11.58	38.38	50.04	4.2487	14.0816	18.3597	14205	6239800	9554	30.11	33.83	36.05	1.8788e+06	2.11092e+06	2.24945e+06	3052435	187261	664236	6.48	187058	0.920001	0.833796	0.0299782	0.281919	0.489188
421000	Jingzhou	2009	7.56957e+06	662.05	38.68	10.32	41.39	48.29	3.99178	16.0097	18.6786	14205	7095800	10962	29.2	35.81	34.99	2.07197e+06	2.54101e+06	2.48282e+06	8652102	202126	802419	6.46	223569	1.06677	0.84558	0.0315072	0.251896	1.21933
421000	Jingzhou	2010	10059592	658.17	42.72	9.29	44.12	46.58	3.96869	18.8481	19.899	14092	8371000	14707	27.6	38.86	33.53	2310396	3.25297e+06	2.8068e+06	10361357	201728	1033629	6.7	276032	1.20172	0.902874	0.0329748	0.195165	1.23777
421000	Jingzhou	2011	13178900	606.6	34.42	4.74	39.34	55.93	1.63151	13.5408	19.2511	14092	10431100	18288	25.42	43.03	31.55	2.65159e+06	4.4885e+06	3.29101e+06	12226277	281013	1971818	8.2	443269	1.26342	0.92898	0.0424949	0.142515	1.1721
421000	Jingzhou	2012	17158470	663.3	36.7	3.68	41.12	55.2	1.35056	15.091	20.2584	14067	11960200	20912	24.48	43.69	31.83	2.92786e+06	5.22541e+06	3.80693e+06	14589390	401004	2268341	7.66	567632	1.43463	0.972333	0.0474601	0.176783	1.21983
421000	Jingzhou	2013	22231640	661	41.6	2.96	46.49	50.55	1.23136	19.3398	21.0288	14099	13349300	20196	23.9	44.66	31.44	3.19048e+06	5.9618e+06	4.19702e+06	17389123	369668	2559244	7.96	719525	1.66538	1.04125	0.0538998	0.144444	1.30262
421000	Jingzhou	2014	28479926	658.5	43.2695	3.43	46.01	50.56	1.48414	19.9083	21.8771	14099	14804900	25774	23.44	44.55	32.01	3.47027e+06	6.59558e+06	4.73905e+06	19670198	440998	2762949	8.92	881683	1.92368	1.09244	0.0595535	0.159611	1.32863
421000	Jingzhou	2015	36068448	643.19	42.78	3.48	44.48	52.03	1.48874	19.0285	22.2584	14243	15905000	27875	22.19	43.7	34.1	3.52932e+06	6950485	5423605	22340742	449517	2587351	10.36	1039499	2.26774	1.15413	0.0653567	0.173736	1.40464
421000	Jingzhou	2016	44494100	646	42.4122	3.34	42.74	53.93	1.41657	18.127	22.8729	14243	17267500	30305	22.16	42.65	35.19	3826478	7.36459e+06	6.07643e+06	25435829	631528	3847050	10.36	1154489	2.57675	1.20662	0.0668591	0.164159	1.47305
421000	Jingzhou	2017	52752320	642	40.973	3.47	41.25	55.28	1.42176	16.9014	22.6499	14243	19221800	29940.5	20.2749	44.114	35.6111	3897200	8479500	6845100	28976984	667306	4056447	10.36	1224963	2.7444	1.24681	0.0637278	0.164505	1.50751
330700	Jinhua	2008	19243940	461.41	40.45	0.3	45.86	53.84	0.12135	18.5504	21.7783	10941	16818457	36538	5.33	53.69	40.98	896424	9.02983e+06	6.8922e+06	18949051	357576	1375772	14.53	1197047	1.14422	1.037	0.0711746	0.259909	1.12668
330700	Jinhua	2009	22055348	463.68	48.12	0.21	48.75	51.04	0.101052	23.4585	24.5604	10941	17760647	34294	5.15	51.81	43.04	914673	9.20179e+06	7.64418e+06	32208301	417280	1653599	14.64	1292755	1.24181	0.984328	0.0727876	0.252347	1.81346
330700	Jinhua	2010	24975132	466.65	52.5	0.19	50.42	49.39	0.09975	26.4705	25.9297	10941	21100441	39897	5.12	51.47	43.41	1.08034e+06	1.08604e+07	9.1597e+06	39869900	483663	2115178	14.92	1559255	1.18363	0.889284	0.0738968	0.228663	1.88953
330700	Jinhua	2011	27882234	469.1	57.7	0.19	52.43	47.38	0.10963	30.2521	27.3383	10942	24580703	45721	5.1	50.69	44.2	1.25362e+06	1.246e+07	1.08647e+07	47466941	591747	2350800	15.15	1857684	1.13431	0.834047	0.0755749	0.251722	1.93107
330700	Jinhua	2012	31703906	470.6	88.4	0.08	67.68	32.24	0.07072	59.8291	28.5002	10942	27107675	50269	4.96	49.61	45.43	1.34454e+06	1.34481e+07	1.2315e+07	52707111	723812	2719529	16.02	2148887	1.16955	0.792675	0.0792723	0.266153	1.94436
330700	Jinhua	2013	36541176	473.4	90.1	0.03	66.71	33.26	0.02703	60.1057	29.9673	10942	29587771	62553	4.74	48.86	46.4	1.40246e+06	1.44566e+07	1.37287e+07	60963832	765995	3222488	16.61	2424721	1.23501	0.772166	0.0819501	0.237703	2.06044
330700	Jinhua	2014	42576148	475.1	96.0001	0.04	67.9	32.06	0.0384	65.1841	30.7776	10942	32082030	59056	4.32	47.02	48.67	1.38594e+06	1.5085e+07	1.56143e+07	65487835	818413	3528648	17.45	2688673	1.3271	0.753649	0.0838062	0.231934	2.04126
330700	Jinhua	2015	50019256	478.09	94.4277	0.05	66.7	33.25	0.0472139	62.9833	31.3972	10942	34023399	62480	4.15	45.53	50.32	1.41197e+06	1.54909e+07	1.71206e+07	67887576	1013020	4643797	17.94	3096885	1.47014	0.748203	0.0910222	0.218145	1.99532
330700	Jinhua	2016	58549156	481	92.6623	0.03	65.93	34.04	0.0277987	61.0923	31.5422	10942	36849362	67158	4.03	44.6	51.38	1.48503e+06	1.64348e+07	1.89332e+07	74783132	988721	5423599	17.94	3381394	1.58888	0.744027	0.0917626	0.1823	2.02943
330700	Jinhua	2017	66850100	486	76.4906	0.03	57.38	42.59	0.0229472	43.8903	32.5773	10942	38486200	79189.7	3.78369	42.2653	53.951	1456200	16266300	20763700	77466191	1053388	5366856	17.94	3577073	1.73699	0.789134	0.0929443	0.196277	2.01283
370800	Jining	2008	19958766	822.75	62	0.31	51.66	48.03	0.1922	32.0292	29.7786	11194	21221600	26721	12.1	55.77	32.13	2.56781e+06	1.18353e+07	6.8185e+06	8646039	438655	1746223	15.37	1194466	0.940493	0.852368	0.0562854	0.251202	0.407417
370800	Jining	2009	24532152	831.31	60.49	0.28	49.83	49.89	0.169372	30.1422	30.1785	11194	22381300	27979	12.08	54.86	33.06	2.70366e+06	1.22784e+07	7.39926e+06	18956020	476681	1984911	14.69	1346606	1.0961	0.86883	0.0601666	0.240152	0.846958
370800	Jining	2010	30393506	843.03	63.24	0.28	51.88	47.83	0.177072	32.8089	30.2477	11423	25428200	31561	12.6	53.35	34.05	3.20395e+06	1.35659e+07	8.6583e+06	22563133	558909	2521964	16.92	1692540	1.19527	0.898027	0.0665615	0.221617	0.887327
370800	Jining	2011	36414336	796.6	71.57	0.24	53.92	45.84	0.171768	38.5905	32.8077	11423	28966900	35729	12.12	53.02	34.85	3.51079e+06	1.53583e+07	1.00979e+07	26124551	753333	3003899	24.35	2070996	1.2571	0.924331	0.0714953	0.250785	0.901876
370800	Jining	2012	43398264	847.1	76.8	0.14	55.72	44.14	0.10752	42.793	33.8995	11423	31893700	39165	11.66	52.47	35.87	3.71881e+06	1.67346e+07	1.14403e+07	31461468	891067	3624886	28.42	2456266	1.36072	0.922237	0.0770141	0.245819	0.986448
370800	Jining	2013	51350872	847.8	92.3	0.18	59.17	40.65	0.16614	54.6139	37.52	11311	35015400	41292	11.96	51.11	36.92	4.18784e+06	1.78964e+07	1.29312e+07	35115463	956281	4282702	23.87	3022366	1.46652	0.916915	0.0863153	0.223289	1.00286
370800	Jining	2014	61090280	860.1	91.4694	0.14	59.12	40.74	0.128057	54.0767	37.2646	11311	38000607	46213	11.35	49.07	39.58	4.31307e+06	1.86469e+07	1.50406e+07	36433073	1034668	4668653	38.27	3341968	1.60761	0.912949	0.0879451	0.22162	0.95875
370800	Jining	2015	72782328	867.44	87.8554	0.17	58.08	41.75	0.149354	51.0264	36.6796	11311	40131243	48529	11.32	47.25	41.43	4.54286e+06	1.8962e+07	1.66264e+07	40282808	1140273	5150877	24.41	3686166	1.81361	0.923003	0.0918528	0.221375	1.00378
370800	Jining	2016	86053088	876	85.2246	0.16	57.64	42.19	0.136359	49.1235	35.9563	11311	43018200	51662	11.17	45.32	43.51	4.80513e+06	1.94958e+07	1.87172e+07	45580724	1249685	5556446	24.41	3915168	2.00039	0.936726	0.0910119	0.224907	1.05957
370800	Jining	2017	98784896	883	82.3694	0.1	57.48	42.42	0.0823694	47.3459	34.9411	11187	46367700	52511.6	10.2662	45.7681	43.9657	4760200	21221600	20385900	49663083	1309429	5696170	24.41	3857066	2.13047	0.967896	0.0831843	0.229879	1.07107
140700	Jinzhong	2008	6.61185e+06	317.9	32.25	0.78	49.46	49.77	0.25155	15.9509	16.0508	16404	5678066	18219	7.52	57.96	34.52	426991	3.29101e+06	1.96007e+06	2833102	165629	856795	10.03	469107	1.16446	1.05535	0.0826174	0.193312	0.498955
140700	Jinzhong	2009	8501109	320	36	0.65	49.35	50	0.234	17.766	18	16404	6368106	20335	8.85	52.22	38.93	563577	3.32542e+06	2.4791e+06	10642551	204272	1030873	10.05	577568	1.33495	1.05816	0.090697	0.198154	1.67123
140700	Jinzhong	2010	10621300	320.96	35.06	0.51	49.37	50.11	0.178806	17.3091	17.5686	16392	7638366	24275	8.5	54.76	36.74	649261	4.18277e+06	2.80634e+06	12455723	232362	1205394	10.35	647518	1.39052	1.04472	0.0847718	0.192769	1.63068
140700	Jinzhong	2011	12934863	323.3	34.94	0.52	48.28	51.2	0.181688	16.869	17.8893	16392	8902376	27300	8.3	54.82	36.88	738897	4.88028e+06	3.2832e+06	14491000	321083	1541989	10.29	780355	1.45297	1.06835	0.0876569	0.208227	1.62777
140700	Jinzhong	2012	15746968	325	34.6	0.2	47.02	52.78	0.0692	16.2689	18.2619	16392	9865596	30093	8.49	54.58	36.93	837589	5.38464e+06	3.64336e+06	16818017	394881	1787371	12.78	992296	1.59615	1.0818	0.100581	0.220928	1.70471
140700	Jinzhong	2013	19252074	330.5	36.7	0.41	47.78	51.81	0.15047	17.5353	19.0143	16392	10222281	30977	9.43	52.42	38.15	963961	5.35852e+06	3.8998e+06	18339056	447918	2136333	16.62	1151305	1.88334	1.17752	0.112627	0.209667	1.79403
140700	Jinzhong	2014	23592894	330.5	35.2346	0.36	44.73	54.91	0.126845	15.7604	19.3473	16392	10413000	31434	9.92	47.45	42.63	1.03297e+06	4.94097e+06	4.43906e+06	19097968	411080	2168543	13.88	1175158	2.26572	1.28668	0.112855	0.189565	1.83405
140700	Jinzhong	2015	28910520	329.66	35.6406	0.33	42.78	56.89	0.117614	15.247	20.2759	16392	10461155	31434	10.12	43.79	46.09	1.05867e+06	4.58094e+06	4.82155e+06	20465441	520349	2411647	15.76	1002430	2.76361	1.40649	0.095824	0.215765	1.95633
140700	Jinzhong	2016	34659928	332	35.0489	0.32	40.7	58.98	0.112156	14.2649	20.6718	16444	10911041	32646	9.93	42.95	47.12	1.08347e+06	4.68629e+06	5.14128e+06	23613888	459275	2471699	15.76	1008005	3.17659	1.48751	0.0923839	0.185813	2.16422
140700	Jinzhong	2017	38320264	332	35.1763	0.32	39.96	59.72	0.112564	14.0564	21.0073	16392	12849233	38702.5	8.6796	46.3053	45.0151	1115262	5949872	5784099	25669526	488690	2789231	15.76	1180603	2.9823	1.35489	0.0918812	0.175206	1.99775
210700	Jinzhou	2008	4.45437e+06	310.19	25.83	12.47	32.33	55.21	3.221	8.35084	14.2607	10111	6904436	22287	17.95	43.88	38.16	1.23935e+06	3.02967e+06	2.63473e+06	4121550	109218	812106	9.04	350674	0.645146	0.584696	0.0507897	0.134487	0.596942
210700	Jinzhou	2009	5958148	310.19	23.93	5.85	34.68	59.47	1.3999	8.29892	14.2312	9891	7272951	23447	18.29	46.13	35.58	1.33022e+06	3.35501e+06	2.58772e+06	8463765	142364	1114530	9.72	480088	0.81922	0.649359	0.0660101	0.127735	1.16373
210700	Jinzhou	2010	8220253	308.35	24.13	6.05	33.36	60.59	1.45986	8.04977	14.6204	9891	9126325	29264	16.58	47.62	35.8	1.51314e+06	4.34596e+06	3.26722e+06	10114016	173732	1384452	10.2	810703	0.900719	0.676727	0.0888313	0.125488	1.10822
210700	Jinzhou	2011	11054291	308.3	26.86	5.66	37.08	57.26	1.52028	9.95969	15.38	9891	11169266	35784	15.52	49.6	34.88	1.73347e+06	5.53996e+06	3.89584e+06	11256889	226728	1573647	10.45	1036681	0.989706	0.727719	0.0928155	0.144078	1.00785
210700	Jinzhou	2012	14688917	307.9	29.2	4.66	40.67	54.67	1.36072	11.8756	15.9636	9891	12427098	40002	15.31	49.59	35.1	1.90259e+06	6.1626e+06	4.36191e+06	12884615	336747	2047132	10.77	1315031	1.18201	0.801115	0.10582	0.164497	1.03682
210700	Jinzhou	2013	18886104	305.9	32.1	3.31	44.46	52.23	1.06251	14.2717	16.7658	10047	13449310	43952	15.03	48.83	36.14	2.02143e+06	6.5673e+06	4.86058e+06	15080576	249797	2242213	11.01	1360902	1.40424	0.877976	0.101187	0.111406	1.12129
210700	Jinzhou	2014	23387744	305.3	32.8027	3.2	42.25	54.55	1.04969	13.8591	17.8939	10047	13639990	44264	14.78	46.4	38.82	2.01599e+06	6.32896e+06	5.29504e+06	17170172	242524	2284708	11.9	1368462	1.71465	0.973731	0.100327	0.106151	1.25881
210700	Jinzhou	2015	27538894	302.56	31.7006	3.12	39.72	57.16	0.989059	12.5915	18.1201	10047	13273292	43207	15.92	42.85	41.23	2.11311e+06	5.68761e+06	5.47258e+06	20668317	295806	2095553	11.52	755188	2.07476	1.05591	0.0568953	0.141159	1.55714
210700	Jinzhou	2016	29981384	302	29.2688	2.96	35.67	61.37	0.866356	10.4402	17.9623	10047	10328139	33692	19.91	34.2	45.89	2.05633e+06	3.53222e+06	4.73958e+06	26416301	293422	2170940	11.52	848118	2.90288	1.35934	0.0821172	0.135159	2.5577
210700	Jinzhou	2017	30601158	296	24.139	3.63	33.12	63.25	0.876246	7.99484	15.2679	10048	10775000	36402	15.9072	35.2538	48.839	1714000	3798600	5262700	31790543	312386	2375708	11.52	912722	2.84001	1.29025	0.0847074	0.131492	2.9504
360400	Jiujiang	2008	8548368	484.67	31.96	3.13	44.43	52.44	1.00035	14.1998	16.7598	18823	7005984	14785	11.97	54.95	33.08	838616	3.84979e+06	2.31758e+06	3387900	187331	1044200	14.11	384210	1.22015	1.10582	0.0548403	0.179401	0.483572
360400	Jiujiang	2009	11422556	491.03	32.54	2.64	44.38	52.98	0.859056	14.4413	17.2397	18823	8313636	17420	11.07	53.06	35.88	920320	4.41122e+06	2.98293e+06	8590600	231897	1346264	14.8	505023	1.37395	1.08907	0.0607463	0.172252	1.03331
360400	Jiujiang	2010	15086675	497.91	33.95	2.62	45.48	51.9	0.88949	15.4405	17.6201	18823	10320647	21862	9.5	56.17	34.33	980461	5.79711e+06	3.54308e+06	10864219	239684	1665230	20.72	710634	1.4618	1.09827	0.0688556	0.143934	1.05267
360400	Jiujiang	2011	19194530	502.4	39.41	2.36	50.11	47.53	0.930076	19.7484	18.7316	18823	12564149	26464	8.57	58.57	32.85	1.07675e+06	7.35882e+06	4.12732e+06	12485829	412415	2252232	21.16	1010299	1.52772	1.12332	0.0804113	0.183114	0.993766
360400	Jiujiang	2012	24004104	508.6	41.9	1.62	51.88	46.5	0.67878	21.7377	19.4835	18823	14201046	29785	8.33	56.96	34.71	1.18295e+06	8.08892e+06	4.92918e+06	14946875	552883	2980139	22.04	1418709	1.69031	1.14562	0.0999017	0.185523	1.05252
360400	Jiujiang	2013	29661732	508.1	42.5	1.67	49.81	48.52	0.70975	21.1693	20.621	19078	16017317	31530	8.12	56.08	35.8	1.30061e+06	8.98251e+06	5.7342e+06	17590413	650635	3382022	22.92	1761521	1.85185	1.15784	0.109976	0.19238	1.09821
360400	Jiujiang	2014	36469904	513.1	45.4424	1.66	51.26	47.08	0.754344	23.2938	21.3943	19078	17799599	37097	7.68	55.34	36.98	1.36701e+06	9.8503e+06	6.58229e+06	18785788	715781	3835284	23.13	2136608	2.04892	1.16356	0.120037	0.186631	1.05541
360400	Jiujiang	2015	44993540	516.59	46.8092	1.42	49.38	49.19	0.664691	23.1144	23.0254	19798	19026783	39505	7.4	53.32	39.28	1.40798e+06	1.01451e+07	7.47372e+06	21733427	823120	4428680	23.09	2472022	2.36475	1.2035	0.129923	0.185861	1.14225
360400	Jiujiang	2016	54738888	520	43.5243	1.39	48.64	49.96	0.604988	21.1702	21.7447	19798	20961347	43338	7.28	51.95	40.77	1.52599e+06	1.08894e+07	8.54594e+06	25938113	829246	4654633	23.09	2605192	2.61142	1.22286	0.124286	0.178155	1.23743
360400	Jiujiang	2017	64587916	520	44.4135	1.6	47.67	50.73	0.710616	21.1719	22.531	19085	22846497	43935.6	7.28	51.95	40.77	1.66322e+06	1.18688e+07	9.31452e+06	29161813	908971	5250146	23.09	2625306	2.82704	1.28436	0.114911	0.173133	1.27642
620900	Jiuquan	2008	3.31342e+06	95.8	9.88	6.78	34.72	58.5	0.669864	3.43034	5.7798	193974	2480173	24759	17.4	49.05	33.55	431550	1.21652e+06	832098	1069000	74097	360732	10.63	85477	1.33596	1.21078	0.0344641	0.205407	0.431018
620900	Jiuquan	2009	4.45839e+06	96.42	9.23	6.61	30.55	62.84	0.610103	2.81977	5.80013	193974	3210478	31512	14.63	48.32	37.05	469693	1.5513e+06	1.18948e+06	4057800	81248	459725	10.49	96490	1.3887	1.10076	0.0300547	0.176732	1.26392
620900	Jiuquan	2010	6224035	97.95	9.57	6.37	30.93	62.7	0.609609	2.96	6.00039	193974	4050348	39562	13.38	51.89	34.73	541937	2.10173e+06	1.40669e+06	4839639	90555	597463	10.62	119072	1.53667	1.15453	0.029398	0.151566	1.19487
620900	Jiuquan	2011	8657969	99.1	10.26	5.17	32.36	62.48	0.530442	3.32014	6.41045	193974	4815458	43825	12.25	52.32	35.42	589894	2.51945e+06	1.70564e+06	5605000	106840	754091	10.61	165018	1.79795	1.32201	0.0342684	0.141681	1.16396
620900	Jiuquan	2012	11888966	98.8	11	5.65	32.15	62.2	0.6215	3.5365	6.842	193974	5745681	52116	12.15	53.49	34.36	698100	3.07336e+06	1.97422e+06	5956900	142167	889284	10.66	211778	2.0692	1.40242	0.0368586	0.159867	1.03676
620900	Jiuquan	2013	15665904	110.8	15	5	46.13	48.87	0.75	6.9195	7.3305	193974	6419382	57832	10.59	53.02	36.39	679813	3.40356e+06	2.33601e+06	7661200	165546	966940	11.08	266996	2.44041	1.52582	0.0415922	0.171206	1.19345
620900	Jiuquan	2014	20051344	111.2	14.9764	4.92	45.53	49.55	0.736839	6.81875	7.42081	193974	6105496	55000	11.66	47.84	40.49	711901	2.92087e+06	2.47212e+06	8407300	184212	1049846	10.99	322253	3.28415	1.86504	0.0527808	0.175466	1.37701
620900	Jiuquan	2015	24907918	111.54	14.4744	4.73	41.93	53.34	0.684639	6.06912	7.72064	193974	5447963	48920	14.43	37.08	48.49	786141	2.0201e+06	2.64172e+06	9382700	207213	1101950	13.52	345580	4.57197	2.32682	0.0634329	0.188042	1.72224
620900	Jiuquan	2016	30301836	112	14.9184	4.41	40.27	55.32	0.657901	6.00764	8.25286	193974	5779341	51721	15.09	34.99	49.92	872103	2.02219e+06	2.88505e+06	9257136	220740	1276374	13.52	362187	5.24313	2.45521	0.0626693	0.172943	1.60176
620900	Jiuquan	2017	33937824	99	12.9377	5.25	33.95	60.81	0.679229	4.39235	7.86742	168072	5517725	55734.6	11.7376	34.5484	53.714	647646	1906286	2963793	9041526	212074	1415348	13.52	345025	6.15069	2.79433	0.0625303	0.149839	1.63863
230300	Jixi	2008	1.85107e+06	190.84	28.07	24.62	42.96	32.42	6.91083	12.0589	9.10029	22531	3158814	16541	26.6	32.44	40.97	840245	1.02472e+06	1.29417e+06	1527155	92861	336739	3.62	148144	0.586003	0.531094	0.0468986	0.275766	0.483458
230300	Jixi	2009	2423669	190.71	27.82	23.72	42.42	33.86	6.5989	11.8012	9.41985	22531	3538182	18547	26.63	39.12	34.26	942218	1.38414e+06	1.21218e+06	4831520	88316	390008	6.12	183823	0.685004	0.542972	0.0519541	0.226447	1.36554
230300	Jixi	2010	3.14312e+06	189.2	27.66	24.22	41.65	34.13	6.69925	11.5204	9.44036	22531	4194931	22083	25.55	42.31	32.14	1.0718e+06	1.77488e+06	1.34825e+06	5567216	109176	473231	6.18	259769	0.749267	0.562939	0.0619245	0.230703	1.32713
230300	Jixi	2011	4.0028e+06	188.9	27.48	23.84	41.05	35.12	6.55123	11.2805	9.65098	22531	5078321	26864	26.48	41.95	31.57	1.34474e+06	2.13036e+06	1.60323e+06	6357000	139371	585136	6.33	352286	0.788214	0.579564	0.0693706	0.238186	1.25179
230300	Jixi	2012	5091522	185.9	27.4	22.38	41.44	36.18	6.13212	11.3546	9.91332	22531	5823381	31076	28.37	40.91	30.71	1.65209e+06	2.38235e+06	1.78836e+06	7373917	199509	683722	6.75	432740	0.874324	0.59258	0.0743108	0.291798	1.26626
230300	Jixi	2013	6.39299e+06	186.6	19	6.74	51.11	42.15	1.2806	9.7109	8.0085	22531	5709117	30530	29.18	38.53	32.29	1.66592e+06	2.19972e+06	1.84347e+06	7973147	151122	774025	7.54	443481	1.11979	0.700124	0.0776794	0.195242	1.39656
230300	Jixi	2014	7.59107e+06	183.6	24.5359	18.46	38.61	42.93	4.52933	9.47331	10.5333	22531	5160088	27881	34.38	29.75	35.87	1.77404e+06	1.53513e+06	1.85092e+06	8557048	144661	802658	7.68	429307	1.47111	0.835431	0.0831976	0.180227	1.65831
230300	Jixi	2015	8608389	181.7	28.2753	26.46	32.73	40.82	7.48164	9.25451	11.542	22531	5146868	28222	36.43	25.96	37.61	1.875e+06	1.33613e+06	1.93574e+06	9358993	158134	787165	7.85	345430	1.67255	0.851214	0.0671146	0.200891	1.81839
230300	Jixi	2016	9394097	181	25.7727	24.34	35.32	40.34	6.27308	9.10292	10.3967	22531	5183793	28647	35.65	24.27	40.08	1.84802e+06	1.25811e+06	2.07766e+06	10327713	212576	1719214	7.85	363372	1.81221	0.848605	0.0700977	0.123647	1.99231
230300	Jixi	2017	10111391	175	21.5311	25.8	29.03	45.17	5.55502	6.25048	9.7256	22531	5225000	29857.1	34.0478	25.1866	40.7656	1779000	1316000	2129000	10831278	183153	1844652	7.85	379078	1.93519	0.879181	0.0725508	0.0992886	2.07297
410200	Kaifeng	2008	5062714	518.48	26.44	0.72	37.67	61.61	0.190368	9.95995	16.2897	6444	6893747	14713	22.29	45.32	32.39	1.53662e+06	3.12425e+06	2.23288e+06	2445650	143759	744744	8.89	261258	0.734392	0.665579	0.0378978	0.193031	0.354764
410200	Kaifeng	2009	6935798	527.14	31.49	2.19	27.5	70.31	0.689631	8.65975	22.1406	6444	7787245	16571	21.65	44.41	33.95	1.68594e+06	3.45832e+06	2.64377e+06	5685036	176032	972264	10.26	295495	0.890661	0.705988	0.037946	0.181054	0.730045
410200	Kaifeng	2010	9249891	534.7	33.1	2.21	31.24	66.56	0.73151	10.3404	22.0314	6444	9271584	19750	23.65	43.21	33.13	2.19273e+06	4.00625e+06	3.07168e+06	6818875	197102	1164696	11.8	370306	0.99766	0.749561	0.0399399	0.16923	0.73546
410200	Kaifeng	2011	11763451	329.7	39.11	2.02	33.55	64.43	0.790022	13.1214	25.1986	6444	10724197	22972	22.15	43.85	34	2.37541e+06	4.70256e+06	3.64623e+06	7875793	280696	1449851	13.87	490474	1.09691	0.806542	0.0457353	0.193603	0.734395
410200	Kaifeng	2012	14747273	544.4	40.9	1.93	35.64	62.43	0.78937	14.5768	25.5339	6444	12070542	25922	21.35	44.18	34.47	2.57706e+06	5.33277e+06	4.16072e+06	9612307	335392	1716852	14.52	619175	1.22176	0.828056	0.0512964	0.195353	0.796344
410200	Kaifeng	2013	18421144	553.1	47.7	0.52	54.6	44.88	0.24804	26.0442	21.4078	6444	13635447	24657	20.56	44.71	34.73	2.80345e+06	6.09641e+06	4.73559e+06	11342695	386959	1970201	15.19	807419	1.35097	0.844671	0.0592147	0.196406	0.831854
410200	Kaifeng	2014	22970562	553.8	47.3007	0.49	53.02	46.49	0.231773	25.0788	21.9901	6253	14920564	32454	19.11	45.44	35.45	2.85132e+06	6.7799e+06	5.28934e+06	12740808	416538	2231528	15.42	961869	1.53952	0.874281	0.064466	0.18666	0.853909
410200	Kaifeng	2015	28591176	553.84	48.9413	0.28	52.83	46.89	0.137036	25.8557	22.9486	6444	16058404	35326	17.68	40.94	41.38	2.83913e+06	6.57431e+06	6.64497e+06	14521799	469561	2643683	18.42	1082750	1.78045	0.906128	0.0674258	0.177616	0.904311
410200	Kaifeng	2016	34661976	559	53.7488	0.1	54.88	45.01	0.0537488	29.4973	24.1923	6444	17551002	38619	16.39	40.62	42.99	2.87661e+06	7.12922e+06	7.54518e+06	16393966	515701	2957759	18.42	1132123	1.97493	0.924804	0.0645048	0.174355	0.934076
410200	Kaifeng	2017	40593956	559	52.1432	0.13	54.17	45.7	0.0677862	28.246	23.8294	6253	18875500	33766.5	14.7874	40.2612	44.9514	2791200	7599500	8484800	19003786	567787	3347353	18.42	1227427	2.15062	0.97705	0.0650275	0.169623	1.0068
650200	Karamay	2008	6733641	38.62	16.61	0.42	74.17	25.41	0.069762	12.3196	4.2206	9548	6612062	100216	0.45	90.97	8.58	29754.3	6.01499e+06	567315	498012	109776	465476	18.93	391457	1.01839	0.922964	0.0592035	0.235836	0.0753187
650200	Karamay	2009	7.88743e+06	39.35	15.68	0.26	75.38	24.36	0.040768	11.8196	3.81965	9548	4802909	87000	0.66	86.68	12.67	31699.2	4.16316e+06	608529	4921405	95701	427153	18.81	332763	1.64222	1.30172	0.0692836	0.224044	1.02467
650200	Karamay	2010	8581095	37.51	15.76	0.25	73.92	25.82	0.0394	11.6498	4.06923	9548	7113531	121387	0.49	89.75	9.76	34856.3	6.38439e+06	694281	7924933	115341	547711	21.94	424303	1.20631	0.90632	0.0596473	0.210587	1.11406
650200	Karamay	2011	9052569	37.8	16.59	0.06	73.12	26.82	0.009954	12.1306	4.44944	7734	8016855	129105	0.52	89.34	10.15	41687.6	7.16226e+06	813711	8607955	145747	633033	22.4	509650	1.12919	0.830281	0.0635723	0.230236	1.07373
650200	Karamay	2012	9738621	37.6	19	0.08	62.9	37.02	0.0152	11.951	7.0338	7735	8107054	135018	0.57	87.96	11.47	46210.2	7.13096e+06	929879	9367228	163679	701753	23.12	572603	1.20125	0.814159	0.0706302	0.233243	1.15544
650200	Karamay	2013	10897422	37.9	17.1	0.08	72.18	27.74	0.01368	12.3428	4.74354	7735	8531091	224502	0.52	76.99	22.49	44361.7	6.56809e+06	1.91864e+06	11084088	177013	798114	25.18	658258	1.27738	0.798655	0.0771599	0.221789	1.29926
650200	Karamay	2014	12206228	39	17.0579	0.09	70.21	29.7	0.0153521	11.9764	5.0662	7735	8476725	153084	0.61	75.49	23.91	51708	6.39908e+06	2.02678e+06	8906788	211567	938698	26.86	735481	1.43997	0.817746	0.0867648	0.225383	1.05073
650200	Karamay	2015	13441748	29.97	17.4713	0.32	64.83	34.85	0.0559082	11.3266	6.08875	7735	6294299	131014	0.82	65.22	33.96	51613.3	4.10514e+06	2.13754e+06	12867796	219305	896640	36.74	749926	2.13554	1.08685	0.119144	0.244585	2.04436
650200	Karamay	2016	14053646	30	16.7299	0.08	64.4	35.52	0.0133839	10.7741	5.94246	7735	6209989	137307	0.86	69.55	29.59	53405.9	4.31905e+06	1.83754e+06	10796511	212515	995636	36.74	791422	2.26307	1.05973	0.127443	0.213446	1.73857
650200	Karamay	2017	14410112	31	17.6365	0.05	58.81	41.13	0.00881825	10.372	7.25389	7734	7445034	240162	0.66	70.34	28.99	49137.2	5.23684e+06	2.15832e+06	12590552	219894	1112898	36.74	874499	1.93553	0.879335	0.117461	0.197587	1.69113
230800	Kiamusze	2008	2.41472e+06	251.64	29.38	29.71	20.93	49.35	8.7288	6.14923	14.499	32704	3985000	15871	31.64	20.8	47.55	1260854	828880	1.89487e+06	2158020	138744	706831	4.34	110014	0.605953	0.549175	0.027607	0.19629	0.541536
230800	Kiamusze	2009	3168170	252.26	28.35	32.87	18.06	49.07	9.31865	5.12001	13.9113	32704	4326603	17172	33.54	21.36	45.1	1.45114e+06	924162	1.9513e+06	5439654	150700	884835	4.59	145400	0.732253	0.580425	0.033606	0.170314	1.25726
230800	Kiamusze	2010	4.25067e+06	253.78	27.63	34.6	16.65	48.75	9.55998	4.60039	13.4696	32704	5124563	20254	28.58	26.13	45.3	1.4646e+06	1.33905e+06	2.32143e+06	6310540	165208	1218078	5.71	208509	0.82947	0.623196	0.0406882	0.13563	1.23143
230800	Kiamusze	2011	5.54529e+06	250.5	27.76	34.62	15.71	49.68	9.61051	4.3611	13.7912	32704	6253089	24853	30.26	26.58	43.16	1.89218e+06	1.66207e+06	2.69883e+06	7017668	225941	1422991	6.26	314795	0.886808	0.652059	0.0503423	0.158779	1.12227
230800	Kiamusze	2012	7.15983e+06	239.3	22.8	33.27	14.97	51.76	7.58556	3.41316	11.8013	32704	6682943	27774	30.19	25.81	44.01	2.01758e+06	1.72487e+06	2.94116e+06	8058552	323067	1606535	6.57	379453	1.07136	0.726123	0.0567793	0.201096	1.20584
230800	Kiamusze	2013	9126405	242.1	18.4	11.43	29.54	59.03	2.10312	5.43536	10.8615	32704	7921480	32733	33.44	24.81	41.75	2.64894e+06	1.96532e+06	3.30722e+06	9223090	320383	1993135	6.84	434731	1.15211	0.720333	0.05488	0.160743	1.16431
230800	Kiamusze	2014	11350949	241.4	17.7677	11.75	26.82	61.43	2.0877	4.7653	10.9147	32704	7659799	32864	32.52	22.81	44.68	2.49097e+06	1.7472e+06	3.4224e+06	10229208	266619	1875138	7.25	420123	1.48189	0.841549	0.0548478	0.142186	1.33544
230800	Kiamusze	2015	13787452	237.55	18.0105	11.76	26.72	61.52	2.11803	4.81241	11.0801	32704	8101676	35069	33.07	22.01	44.92	2.67922e+06	1.78318e+06	3.63927e+06	11671147	246833	2120733	7.5	359846	1.7018	0.866102	0.0444162	0.11639	1.44058
230800	Kiamusze	2016	16246991	238	16.6285	12.04	23.28	64.68	2.00207	3.87111	10.7553	32704	8450332	36878	31.24	21.48	47.28	2.63988e+06	1.81513e+06	3.99532e+06	12717904	243810	2362182	7.5	377667	1.92265	0.900321	0.0446926	0.103214	1.50502
230800	Kiamusze	2017	18678614	235	16.092	11.94	21.65	66.41	1.92138	3.48392	10.6867	32704	9920000	42212.8	36.2702	19.6976	44.0323	3598000	1954000	4369000	13519636	270632	2742664	7.5	397479	1.88292	0.855434	0.0400684	0.0986749	1.36287
530100	Kunming	2008	22914078	528.52	92.75	0.87	41.81	57.32	0.806925	38.7788	53.1643	20832	15116795	25826	6.94	42.77	50.29	1.04911e+06	6.46545e+06	7.60224e+06	40668200	294736	2334865	8.81	1749894	1.5158	1.37377	0.115758	0.126233	2.69027
530100	Kunming	2009	29664242	533.99	93.96	0.73	40.16	59.11	0.685908	37.7343	55.5398	21015	18086467	25826	6.31	45.59	48.1	1.14126e+06	8.24562e+06	8.69959e+06	58494300	386504	2707475	9.96	2016125	1.64013	1.30006	0.111471	0.142754	3.23415
530100	Kunming	2010	38884396	583.99	98.96	0.81	39.27	59.92	0.801576	38.8616	59.2968	21015	21203700	33550	5.67	45.32	49.01	1.20225e+06	9.60952e+06	1.03919e+07	66395100	327859	3463080	8.18	2538316	1.83385	1.37781	0.119711	0.0946727	3.1313
530100	Kunming	2011	49582948	544	110.83	0.62	44.07	55.31	0.687146	48.8428	61.3001	21012	25095813	38831	5.33	46.27	48.4	1.33761e+06	1.16118e+07	1.21464e+07	75548940	666219	4417322	11.93	3176893	1.97575	1.45274	0.126591	0.15082	3.01042
530100	Kunming	2012	60832732	543.5	119.8	0.16	45.29	54.55	0.19168	54.2574	65.3509	21012	30111433	46256	5.29	45.78	48.93	1.59289e+06	1.3785e+07	1.47335e+07	88394600	915207	5255360	14.36	3783951	2.02025	1.36924	0.125665	0.174147	2.93558
530100	Kunming	2013	72669360	546.8	137.3	0.25	44.59	55.16	0.34325	61.2221	75.7347	21012	34153115	62437	4.97	45.01	50.03	1.69741e+06	1.53723e+07	1.70868e+07	100853599	750471	2972639	14.26	1215321	2.12775	1.33034	0.0355845	0.25246	2.95298
530100	Kunming	2014	85248328	550.5	121.61	0.21	39.98	59.81	0.255381	48.6197	72.7349	21012	37129943	56236	4.89	41.44	53.67	1.81565e+06	1.53866e+07	1.99276e+07	105822157	855044	5936558	25.58	4779736	2.29595	1.30385	0.12873	0.14403	2.85005
530100	Kunming	2015	99538952	555.57	132.826	0.23	41.31	58.47	0.3055	54.8705	77.6634	18419	39680051	59656	4.74	39.98	55.28	1.88083e+06	1.58641e+07	2.19351e+07	118796692	927118	6154909	17.55	5022161	2.50854	1.27668	0.126566	0.150631	2.99386
530100	Kunming	2016	114827264	560	133.597	0.26	41.21	58.53	0.347351	55.0552	78.1941	21026	43000780	64156	4.66	38.61	56.73	2.00384e+06	1.66026e+07	2.43943e+07	126762402	1091141	6884046	17.55	5300026	2.67035	1.25045	0.123254	0.158503	2.94791
530100	Kunming	2017	130052192	563	134.799	0.24	41.05	58.71	0.323517	55.3348	79.1403	21281	48576400	86281.3	4.32576	38.4131	57.2611	2101300	18659700	27815400	134665614	1181689	7759012	17.55	5608643	2.67727	1.21632	0.11546	0.152299	2.77224
451300	Laibin	2008	2.60939e+06	252.74	11.17	9.13	31.33	59.53	1.01982	3.49956	6.6495	13411	2715837	11903	28.04	42.72	29.23	761521	1.16021e+06	793839	1114717	104373	465152	1.84	146409	0.960805	0.870777	0.0539093	0.224385	0.410451
451300	Laibin	2009	3.55743e+06	254.5	11.38	8.7	31.63	59.67	0.99006	3.59949	6.79045	13411	2993595	12967	26.85	43.24	29.91	803780	1.29443e+06	895384	2331900	117405	611933	1.91	204833	1.18835	0.941951	0.0684238	0.191859	0.778963
451300	Laibin	2010	4.96239e+06	260.1	11.85	7.68	31.22	61.1	0.91008	3.69957	7.24035	13411	4048883	18369	24.16	47.42	28.41	978210	1.91998e+06	1.15029e+06	2974539	146908	899256	2.04	249382	1.22562	0.920831	0.0615928	0.163366	0.734657
451300	Laibin	2011	6711532	261.7	12.22	7.77	32.41	59.82	0.949494	3.9605	7.31	13411	4862126	23055	24.76	47.66	27.58	1.20386e+06	2.31729e+06	1.34097e+06	3528329	212120	1001655	2.3	250988	1.38037	1.01497	0.051621	0.21177	0.725676
451300	Laibin	2012	8974698	260.3	13	6.7	29.72	63.58	0.871	3.8636	8.2654	13409	5142945	24183	24.7	45.9	29.4	1.27031e+06	2.36061e+06	1.51203e+06	4070622	266218	1198180	4.53	322053	1.74505	1.18272	0.0626203	0.222185	0.791496
451300	Laibin	2013	11268504	255.6	14.1	6.41	33.52	60.07	0.90381	4.72632	8.46987	13409	5155700	20139	26.08	42.58	31.35	1.34461e+06	2.1953e+06	1.61631e+06	4481046	271134	1236425	5.4	363735	2.18564	1.36653	0.0705501	0.219289	0.869144
451300	Laibin	2014	13463788	266.4	13.5877	6.59	34.98	58.43	0.895429	4.75298	7.93929	13411	5512357	25563	24.21	41.4	34.39	1.33454e+06	2.28212e+06	1.8957e+06	4948374	268369	1292944	5.48	379499	2.44247	1.38706	0.0688451	0.207564	0.897688
451300	Laibin	2015	15402966	265.84	13.7925	6.5	33.12	60.38	0.896513	4.56808	8.32791	13411	5576985	25667	24.49	39.1	36.41	1.3658e+06	2.1806e+06	2.03058e+06	5280851	287280	1393202	5.67	302863	2.76188	1.40561	0.0543059	0.206201	0.946901
451300	Laibin	2016	17067554	269	12.7494	6.7	28.24	65.07	0.85421	3.60043	8.29603	13411	5891105	26885	25.04	37.34	37.63	1.47513e+06	2.19974e+06	2.21682e+06	6066767	333314	1596124	5.67	303221	2.89717	1.35667	0.051471	0.208827	1.02982
451300	Laibin	2017	17864392	268	12.5157	7.22	24.93	67.85	0.903634	3.12016	8.4919	13411	6636900	24764.6	24.1016	37.6802	38.2181	1599600	2500800	2536500	7024739	311471	1781765	5.67	276356	2.69168	1.22286	0.0416393	0.17481	1.05844
371200	Laiwu	2008	4.7805e+06	125.96	13.87	0.1	65.87	34.03	0.01387	9.13617	4.71996	2247	4557900	35845	6.14	67.79	26.07	279855	3.0898e+06	1.18824e+06	3501432	97863	393815	10.82	302488	1.04884	0.950562	0.0663657	0.2485	0.768212
371200	Laiwu	2009	5943789	126.38	13.27	0.1	64.48	35.42	0.01327	8.5565	4.70023	2246	4713000	36907	6.44	62.04	31.52	303517	2.92395e+06	1.48554e+06	5624396	110922	446068	10.79	327009	1.26115	0.999656	0.0693845	0.248666	1.19338
371200	Laiwu	2010	7315773	126.69	13.94	0.1	65.68	34.22	0.01394	9.15579	4.77027	2246	5463300	42397	7.07	60.44	32.5	386255	3.30202e+06	1.77503e+06	5857834	122768	519371	10.79	353207	1.33908	1.00607	0.0646509	0.236378	1.07222
371200	Laiwu	2011	8742084	168.4	17.04	0.1	68.27	31.63	0.01704	11.6332	5.38975	2246	6118800	46983	6.73	60.53	32.74	411795	3.70371e+06	2.0033e+06	6049739	151541	592276	10.78	392316	1.42873	1.05052	0.0641165	0.255862	0.988713
371200	Laiwu	2012	10416767	126.3	17.4	0.1	67.2	32.7	0.0174	11.6928	5.6898	2246	6314100	48212	7	57.84	35.16	441987	3.65208e+06	2.22004e+06	7192407	172124	667256	10.84	420178	1.64976	1.11814	0.066546	0.257958	1.1391
371200	Laiwu	2013	12256471	126.5	19.1	0.1	67.58	32.32	0.0191	12.9078	6.17312	2246	6534800	51455	7.55	56.04	36.41	493377	3.6621e+06	2.37932e+06	7517493	178422	758101	13.24	467616	1.87557	1.17266	0.0715578	0.235354	1.15038
371200	Laiwu	2014	14348644	127.8	19.521	0.1	64.99	34.91	0.019521	12.6867	6.81478	2246	6876000	51352	7.67	54.34	37.99	527389	3.73642e+06	2.61219e+06	7882468	183499	801172	13.75	496017	2.08677	1.18506	0.0721374	0.229038	1.14637
371200	Laiwu	2015	16734107	128.32	17.9247	0.1	66.46	33.44	0.0179247	11.9128	5.99402	2246	6658300	49377	7.92	51.69	40.39	527337	3.44168e+06	2.68929e+06	8293481	190043	838437	13.96	501717	2.51327	1.27908	0.0753521	0.226663	1.24559
371200	Laiwu	2016	19299694	129	16.7841	0.1	65.59	34.31	0.0167841	11.0087	5.75862	2246	7027600	51533	7.84	50.14	42.02	550964	3.52364e+06	2.953e+06	9076722	204826	865777	13.96	530005	2.74627	1.286	0.0754176	0.236581	1.29158
371200	Laiwu	2017	21614466	129	16.5117	0.1	65.99	33.91	0.0165117	10.8961	5.59912	2246	8949700	69377.5	6.20468	55.7851	38.0102	555300	4992600	3401800	9481654	201748	887679	13.96	560078	2.41511	1.09721	0.0625806	0.227276	1.05944
131000	Langfang	2008	15824743	408.28	27.08	0.55	30.95	68.5	0.14894	8.38126	18.5498	6429	10514939	25757	12.3	56.64	31.06	1.29334e+06	5.95566e+06	3.26594e+06	7329813	252451	1065480	9.43	579461	1.50498	1.36396	0.0551084	0.236936	0.697086
131000	Langfang	2009	21892856	413.33	30.17	0.5	35.37	64.14	0.15085	10.6711	19.351	6429	11474791	27904	12.06	53.42	34.52	1.38386e+06	6.12983e+06	3.9611e+06	16050910	285204	1321476	9.74	692629	1.90791	1.51231	0.0603609	0.215822	1.3988
131000	Langfang	2010	27617408	419.02	34.64	0.46	42.09	57.45	0.159344	14.58	19.9007	6429	13510982	31844	11.66	53.57	34.77	1.57538e+06	7.23783e+06	4.69777e+06	19819216	345500	1796396	10.65	1058640	2.04407	1.53575	0.078354	0.19233	1.4669
131000	Langfang	2011	32628198	424.9	39.53	0.35	47.31	52.34	0.138355	18.7016	20.69	6429	16114156	36773	10.82	54.33	34.85	1.74355e+06	8.75482e+06	5.61578e+06	22671635	434289	2279461	10.76	1402506	2.02482	1.48882	0.0870356	0.190523	1.40694
131000	Langfang	2012	37103492	433.2	42.1	0.36	46.72	52.92	0.15156	19.6691	22.2793	6429	17943291	40598	11.06	53.98	34.96	1.98453e+06	9.68579e+06	6.27297e+06	26763852	562429	2680378	10.82	1721476	2.06782	1.40148	0.0959398	0.209832	1.49158
131000	Langfang	2013	42633540	422.4	43.9	0.34	46.77	52.89	0.14926	20.532	23.2187	6382	19431340	46046	10.24	52.6	37.16	1.98977e+06	1.02209e+07	7.22069e+06	32519024	536275	2924316	10.74	2054342	2.19406	1.37179	0.105723	0.183385	1.67353
131000	Langfang	2014	48240028	450.4	45.2307	0.25	47.87	51.88	0.113077	21.6519	23.4657	6382	21759631	48407	9.45	48.06	42.5	2.05629e+06	1.04577e+07	9.24784e+06	39334670	538175	3025103	10.98	2504860	2.21695	1.25899	0.115115	0.177903	1.80769
131000	Langfang	2015	55586168	461.13	44.4543	0.19	44.65	55.16	0.0844632	19.8488	24.521	6382	24738649	54460	8.33	44.56	47.1	2.06073e+06	1.10235e+07	1.16519e+07	49183756	741790	4819446	11.02	3033844	2.24694	1.14354	0.122636	0.153916	1.98813
131000	Langfang	2016	64523440	470	45.9488	0.17	44.42	55.41	0.078113	20.4105	25.4602	6382	27063015	58972	7.33	44.07	48.6	1.98372e+06	1.19267e+07	1.31526e+07	61798824	789061	5089037	11.02	3387244	2.38419	1.11645	0.125161	0.155051	2.28352
131000	Langfang	2017	74621688	474	96.0827	0.55	45.01	54.44	0.528455	43.2468	52.3074	6419	28810000	60780.6	6.5984	43.6827	49.7188	1901000	12585000	14325000	61339346	969083	5827035	11.02	3314737	2.59013	1.17673	0.115055	0.166308	2.1291
620100	Lanzhou	2008	11796513	322.28	48.99	0.31	45.81	53.89	0.151869	22.4423	26.4007	13085	8462811	25628	3.32	47.06	49.62	280965	3.9826e+06	4.19925e+06	15202600	230436	996601	11.32	508618	1.39392	1.26331	0.0601004	0.231222	1.7964
620100	Lanzhou	2009	13964024	323.59	50.29	0.24	46.09	53.67	0.120696	23.1787	26.9906	13086	9259821	27904	3.3	46.83	49.87	305574	4.33637e+06	4.61787e+06	26211979	269714	1198342	8.66	570385	1.50802	1.19534	0.0615978	0.225073	2.83072
620100	Lanzhou	2010	16523237	323.54	51.36	0.31	46.96	52.73	0.159216	24.1187	27.0821	13086	11003898	34009	3.07	48.09	48.84	337820	5.29177e+06	5.3743e+06	32358448	295364	1469264	10.28	727579	1.50158	1.12817	0.0661201	0.201029	2.94064
620100	Lanzhou	2011	19856656	323.3	52.37	0.27	47.24	52.49	0.141399	24.7396	27.489	13086	13600299	37570	2.94	48.27	48.78	399849	6.56486e+06	6.63423e+06	38335471	339636	1754806	10.37	864897	1.46002	1.07353	0.063594	0.193546	2.81872
620100	Lanzhou	2012	24431632	321.5	54.1	0.3	47.11	52.59	0.1623	25.4865	28.4512	13086	15638180	43175	2.85	47.62	49.53	445688	7.4469e+06	7.74559e+06	45892564	403815	2025976	10.48	1037303	1.56231	1.05887	0.0663314	0.199319	2.93465
620100	Lanzhou	2013	30018588	368.6	65.4	0.17	46.63	53.2	0.11118	30.496	34.7928	13086	17762823	48138	2.77	46.19	51.05	492030	8.20465e+06	9.06792e+06	54991505	429490	2423426	11.78	1244956	1.68997	1.05662	0.0700877	0.177224	3.09588
620100	Lanzhou	2014	35786608	374.7	67.11	0.1	46.07	53.83	0.06711	30.9176	36.1253	13086	20009389	54771	2.62	41.22	56.15	524246	8.24787e+06	1.12353e+07	66175146	514802	2801041	8.15	1523299	1.78849	1.01567	0.0761292	0.18379	3.3072
620100	Lanzhou	2015	42515544	321.9	67.1803	0.1	45.43	54.47	0.0671803	30.52	36.5931	13086	20959920	56972	2.68	37.34	59.98	561726	7.82643e+06	1.25718e+07	78031226	671067	3440019	9.89	1851917	2.02842	1.03233	0.0883552	0.195077	3.72288
620100	Lanzhou	2016	50324320	324	68.5673	0.1	43.75	56.14	0.0685673	29.9982	38.4937	13086	22642318	61207	2.67	34.89	62.44	604550	7.8999e+06	1.41379e+07	86231121	740910	4241597	9.89	2154794	2.22258	1.04077	0.0951667	0.174677	3.80841
620100	Lanzhou	2017	56901676	326	74.1401	0.08	42.07	57.86	0.0593121	31.1907	42.8975	13086	25008019	76711.7	1.53356	35.2582	63.2082	383513	8817386	15807120	85135870	803250	4293614	9.89	2342001	2.27534	1.03371	0.09365	0.18708	3.40434
511100	Leshan	2008	5378216	353.5	29.94	2.37	56.48	41.15	0.709578	16.9101	12.3203	12826	5623939	16737	16.62	58.66	24.72	934699	3.299e+06	1.39024e+06	3308759	109832	836887	5.69	290522	0.956308	0.866701	0.0516581	0.131239	0.588335
511100	Leshan	2009	6.94155e+06	353.22	29.32	1.26	55.66	43.08	0.369432	16.3195	12.6311	12826	6190171	18379	14.76	57.16	28.08	913669	3.5383e+06	1.7382e+06	6693658	137571	982787	5.73	342998	1.12138	0.88887	0.0554101	0.13998	1.08134
511100	Leshan	2010	9013663	353.35	28.84	1.35	55.76	42.89	0.38934	16.0812	12.3695	12826	7439150	22990	13.45	59.48	27.07	1.00057e+06	4.42481e+06	2.01378e+06	8674057	165421	1185123	5.97	457695	1.21165	0.910337	0.0615252	0.139581	1.166
511100	Leshan	2011	11247199	354.4	28.18	1.35	53.58	45.07	0.38043	15.0988	12.7007	12826	9180596	28339	12.48	61.8	25.72	1.14574e+06	5.67361e+06	2.36125e+06	10332022	201091	1441156	6.4	602039	1.22511	0.900805	0.0655773	0.139535	1.12542
511100	Leshan	2012	13670359	355.1	27.8	0.58	53.2	46.22	0.16124	14.7896	12.8492	12723	10377500	30386	11.92	62.05	26.03	1236998	6.43924e+06	2.70126e+06	12645794	303390	1687162	6.78	704039	1.31731	0.892816	0.0678428	0.179823	1.21858
511100	Leshan	2013	16356752	356	29.3	1.13	52.19	46.68	0.33109	15.2917	13.6772	12723	11347900	31876	11.54	61.58	26.88	1.30955e+06	6.98804e+06	3.05032e+06	15245602	639391	3097030	7.09	655666	1.44139	0.901201	0.0577786	0.206453	1.34347
511100	Leshan	2014	19486616	355.7	26.26	1.1	45.24	53.66	0.28886	11.88	14.0911	12723	12075899	37125	11.19	59.65	29.16	1.35129e+06	7.20327e+06	3.52133e+06	17134740	321614	2154123	7.34	787878	1.61368	0.916393	0.0652438	0.149302	1.41892
511100	Leshan	2015	23208040	353.79	29.2757	0.93	49.57	49.51	0.272264	14.512	14.4944	12723	13012326	39973	10.95	58.95	30.1	1.42485e+06	7.67077e+06	3.91671e+06	17276116	384160	2321550	7.5	855322	1.78354	0.907702	0.0657317	0.165476	1.32767
511100	Leshan	2016	27277502	355	26.5331	0.96	43.66	55.38	0.254718	11.5844	14.694	12723	14065848	43110	10.9	54.1	35	1.53318e+06	7.60962e+06	4.92305e+06	18648214	384773	2570351	7.5	931001	1.93927	0.908107	0.0661888	0.149697	1.32578
511100	Leshan	2017	30945672	352	26.0164	0.91	41.54	57.55	0.236749	10.8072	14.9724	12723	15077900	42834.9	10.532	45.8559	43.6122	1588000	6914100	6575800	20863326	421791	2820171	7.5	992170	2.05239	0.932423	0.0658029	0.149562	1.3837
320700	Lianyungang	2008	13803883	488.25	32.52	5.72	38.93	55.35	1.86014	12.66	17.9998	7500	7501000	15458	16.37	47.34	36.3	1.22791e+06	3.55097e+06	2.72211e+06	4904881	197937	1064297	18.78	662115	1.84027	1.66784	0.0882702	0.185979	0.653897
320700	Lianyungang	2009	18213548	490.64	33.31	5.85	39.69	54.46	1.94863	13.2207	18.1406	7500	9411300	19229	16.41	46.29	37.3	1.54439e+06	4.35649e+06	3.51041e+06	10079641	234909	1403077	17.88	902133	1.93529	1.53401	0.0958564	0.167424	1.07101
320700	Lianyungang	2010	23371690	497.73	34	5.5	40.21	54.29	1.87	13.6714	18.4586	7500	11933100	26987	15.3	45.68	39.02	1.82576e+06	5.45104e+06	4.6563e+06	12438078	307053	2027515	17.54	1413888	1.95856	1.4715	0.118485	0.151443	1.04232
320700	Lianyungang	2011	28069370	505.2	35.16	5.03	40.33	54.64	1.76855	14.18	19.2114	7615	14105200	32119	14.47	46.39	39.14	2.04102e+06	6.5434e+06	5.52078e+06	13678537	426521	2746339	17.53	1800800	1.99	1.46322	0.127669	0.155305	0.969751
320700	Lianyungang	2012	32998430	511	35.5	4.54	39.92	55.54	1.6117	14.1716	19.7167	7615	16034200	36470	14.49	45.91	39.6	2.32336e+06	7.3613e+06	6.34954e+06	15036631	574042	3125474	17.7	2089396	2.058	1.39483	0.130309	0.183666	0.937785
320700	Lianyungang	2013	37607456	520.2	47.2	2.01	51.03	46.96	0.94872	24.0862	22.1651	7615	17854217	34335	14.52	45.22	40.26	2.59243e+06	8.07368e+06	7.18811e+06	16716533	633468	3623814	17.8	2333030	2.10636	1.31696	0.130671	0.174807	0.936279
320700	Lianyungang	2014	43095588	526.5	48.22	1.85	50.46	47.69	0.89207	24.3318	22.9961	7615	19658900	44277	13.33	45.26	41.42	2.62053e+06	8.89762e+06	8.14075e+06	18526663	665801	3759482	8.1	2617723	2.19217	1.24491	0.133157	0.177099	0.942406
320700	Lianyungang	2015	50287656	530.56	47.672	1.77	47.91	50.32	0.843794	22.8397	23.9886	7615	21606400	48416	13.08	44.38	42.53	2.82612e+06	9.58892e+06	9.19136e+06	21282237	744600	4259200	10.82	2917700	2.32744	1.18451	0.135039	0.174822	0.984997
320700	Lianyungang	2016	59271748	534	47.48	1.68	46.82	51.5	0.797664	22.2301	24.4522	7615	23764800	52987	12.69	44.18	43.13	3.01575e+06	1.04993e+07	1.02498e+07	25018401	737600	3731200	10.82	2114700	2.4941	1.16792	0.0889845	0.197684	1.05275
320700	Lianyungang	2017	67993256	533	45.6562	1.46	42.88	55.66	0.666581	19.5774	25.4122	7615	26403100	49536.8	11.8706	44.6864	43.443	3134200	11798600	11470300	29174872	757669	3905576	10.82	2148464	2.5752	1.16994	0.0813717	0.193997	1.10498
371500	Liaocheng	2008	11846977	584.91	35.11	0.37	42.15	57.48	0.129907	14.7989	20.1812	8703	12526700	22556	14.93	58.99	26.08	1.87024e+06	7.3895e+06	3.26696e+06	6072249	202949	912011	16.02	489324	0.945738	0.857122	0.0390625	0.222529	0.484745
371500	Liaocheng	2009	14914083	590.89	35.04	0.29	41.04	58.68	0.101616	14.3804	20.5615	8703	13783700	24657	14.41	58.65	26.94	1.98623e+06	8.08414e+06	3.71333e+06	10742773	238664	1072570	16.19	553762	1.08201	0.85766	0.0401751	0.222516	0.779382
371500	Liaocheng	2010	18691274	597.53	35.37	0.34	41.5	58.16	0.120258	14.6785	20.5712	8703	16223800	28464	13.66	56.96	29.38	2.21617e+06	9.24108e+06	4.76655e+06	12324256	300718	1445957	15.33	705022	1.15209	0.865587	0.043456	0.207972	0.759641
371500	Liaocheng	2011	22918178	631.2	38.33	0.18	42.24	57.58	0.068994	16.1906	22.0704	8703	19194200	32968	12.68	56.66	30.66	2.43382e+06	1.08754e+07	5.88494e+06	13580953	416360	1734697	15.39	965630	1.19402	0.877945	0.0503084	0.240019	0.707555
371500	Liaocheng	2012	27943162	594.5	39.5	0.15	42.13	57.72	0.05925	16.6413	22.7994	8703	21467500	36573	12.01	55.26	32.73	2.57825e+06	1.18629e+07	7.02631e+06	16737234	549248	2169992	16.42	1044888	1.30165	0.882204	0.048673	0.253111	0.779655
371500	Liaocheng	2013	33856148	597.5	48.4	0.14	45.94	53.92	0.06776	22.235	26.0973	8984	23658700	39563	11.89	53.39	34.72	2.81302e+06	1.26314e+07	8.2143e+06	19309421	532831	2582490	18.16	1355503	1.43102	0.894719	0.0572941	0.206325	0.816166
371500	Liaocheng	2014	40957912	612.1	47.91	0.21	44.9	54.89	0.100611	21.5116	26.2978	8984	25164000	42482	12.09	51.86	36.05	3.04233e+06	1.30501e+07	9.07162e+06	22704275	519899	2859605	18.74	1561944	1.62764	0.924321	0.0620706	0.181808	0.902252
371500	Liaocheng	2015	49598544	622.3	47.6301	0.13	44.74	55.13	0.0619191	21.3097	26.2585	8984	26636200	44743	11.88	51.07	37.05	3.16438e+06	1.36031e+07	9.86871e+06	25719300	623317	3468357	19.1	1759318	1.86207	0.947669	0.0660499	0.179715	0.965577
371500	Liaocheng	2016	59500908	633	47.2901	0.1	42.28	57.62	0.0472901	19.9943	27.2486	8984	28591800	47624	11.83	49.48	38.7	3.38241e+06	1.41472e+07	1.10622e+07	30154229	683139	3549120	19.1	1874983	2.08105	0.974496	0.0655776	0.192481	1.05465
371500	Liaocheng	2017	68891352	640	47.0138	0.08	39.95	59.97	0.037611	18.782	28.1942	8984	30135500	47086.7	9.9119	50.2424	39.8457	2987000	15140800	12007700	32466072	786793	3806005	19.1	1865117	2.28605	1.03858	0.061891	0.206724	1.07734
211000	Liaoyang	2008	4512695	183.39	17.46	2.69	52	45.3	0.469674	9.0792	7.90938	4743	5666088	30897	6.18	63.49	30.32	350164	3.5974e+06	1.71796e+06	3212584	82930	591895	11.2	354064	0.796439	0.721813	0.0624883	0.140109	0.566984
211000	Liaoyang	2009	6067451	183.48	16.73	2.69	49.91	47.4	0.450037	8.34994	7.93002	4736	6082597	33151	6.6	63.01	30.4	401451	3.83264e+06	1.84911e+06	6921566	96419	806803	9.27	479746	0.99751	0.790682	0.0788719	0.119507	1.13793
211000	Liaoyang	2010	8012793	183.32	16.61	2.53	50.45	47.02	0.420233	8.37974	7.81002	4736	7354295	39686	6.24	63.25	30.52	458908	4.65159e+06	2.24453e+06	8294317	115100	1000685	13.29	764808	1.08954	0.818591	0.103995	0.115021	1.12782
211000	Liaoyang	2011	10233846	182.4	17.63	2.27	52.18	45.55	0.400201	9.19933	8.03046	4774	8886669	48594	6.35	63.15	30.5	564303	5.61193e+06	2.71043e+06	9675767	165264	1231030	14.52	1001688	1.1516	0.846754	0.112718	0.134249	1.0888
211000	Liaoyang	2012	12779026	180.3	18	1.45	50.67	47.88	0.261	9.1206	8.6184	4736	10004881	53877	6.32	63.18	30.5	632308	6.32108e+06	3.05149e+06	11429830	218913	1373950	14.17	1102146	1.27728	0.865687	0.110161	0.159331	1.14243
211000	Liaoyang	2013	15701949	180	19.9	2.16	49.77	48.07	0.42984	9.90423	9.56593	4736	10799909	59999	6.26	62.94	30.8	676074	6.79746e+06	3.32637e+06	12954354	225870	1627540	15.16	1113222	1.4539	0.90902	0.103077	0.13878	1.19949
211000	Liaoyang	2014	18832606	179.9	18.5393	1.66	47.34	51	0.307752	8.7765	9.45504	4736	10146163	54800	6.58	58.07	35.35	667618	5.89188e+06	3.58667e+06	14081856	169026	1640131	15.31	1148000	1.85613	1.05408	0.113146	0.103056	1.3879
211000	Liaoyang	2015	21432306	178.96	17.3529	1.64	46.5	51.85	0.284588	8.0691	8.99748	4788	10285818	55674	7.06	55.27	37.67	726179	5.68497e+06	3.87467e+06	16290031	187956	1482810	15.78	676847	2.08368	1.06045	0.0658039	0.126757	1.58374
211000	Liaoyang	2016	22635752	179	15.7753	1.78	46.6	51.62	0.2808	7.35129	8.14321	4788	6541758	35476	11.02	39.96	49.02	720902	2.61409e+06	3.20677e+06	21973453	187116	1425655	15.78	707749	3.46019	1.62031	0.108189	0.131249	3.35895
211000	Liaoyang	2017	22399822	177	16.8824	3.96	48.32	47.72	0.668543	8.15758	8.05628	4788	7629000	43101.7	9.37213	48.1059	42.522	715000	3670000	3243700	25262917	189427	1486519	15.78	806938	2.93614	1.33392	0.105772	0.12743	3.31143
220400	Liaoyuan	2008	4.14018e+06	123.33	9.12	3.95	42.98	53.07	0.36024	3.91978	4.83998	5139	2711856	21989	12.34	53.69	33.97	334643	1.456e+06	921217	1422835	71840	409713	10.08	116744	1.5267	1.38365	0.0430495	0.175342	0.524672
220400	Liaoyuan	2009	6197484	123.78	8.95	4.25	43.35	52.4	0.380375	3.87982	4.6898	5139	3361820	27160	10.5	56.31	33.19	352991	1.89304e+06	1.11579e+06	2161694	86227	529870	10.25	144253	1.84349	1.46125	0.0429092	0.162732	0.643013
220400	Liaoyuan	2010	8652561	123.75	8.83	4.08	42.81	53.11	0.360264	3.78012	4.68961	5140	4101426	33137	10.43	56.18	33.39	427779	2.30418e+06	1.36947e+06	2592021	91348	640246	13.49	170623	2.10965	1.58502	0.0416009	0.142676	0.63198
220400	Liaoyuan	2011	10835629	122.5	9.08	3.85	42.62	53.52	0.34958	3.8699	4.85962	5140	5004925	40844	9.74	58.28	31.98	487480	2.91687e+06	1.60058e+06	2967461	114295	688258	13.69	188644	2.16499	1.59189	0.0376917	0.166064	0.592908
220400	Liaoyuan	2012	12979567	122	9.1	3.74	42.02	54.24	0.34034	3.82382	4.93584	5140	6051273	49479	8.89	58.97	32.14	537958	3.56844e+06	1.94488e+06	3291256	164312	826535	10.59	238670	2.14493	1.45375	0.0394413	0.198796	0.543895
220400	Liaoyuan	2013	15009150	121.9	13.7	2.12	58.89	38.99	0.29044	8.06793	5.34163	5140	7003010	57402	8.31	59.15	32.55	581950	4.14228e+06	2.27948e+06	3716775	161796	938008	11.09	255080	2.14324	1.34002	0.0364243	0.172489	0.53074
220400	Liaoyuan	2014	17213934	121.8	13.0211	2.17	56.89	40.94	0.282558	7.4077	5.33084	5140	6903093	56467	8.56	58.45	33	590905	4.03486e+06	2.27802e+06	4021294	150643	993453	11.12	268211	2.49366	1.41612	0.0388537	0.151636	0.582535
220400	Liaoyuan	2015	19555850	120.8	12.7528	1.98	55.34	42.68	0.252505	7.0574	5.4429	5140	7266404	59855	8.38	57.43	34.19	608925	4.1731e+06	2.48438e+06	4581614	174272	1107002	11.39	281179	2.69127	1.36967	0.0386958	0.157427	0.63052
220400	Liaoyuan	2016	22109028	120	12.7105	1.94	54.7	43.36	0.246584	6.95264	5.51127	5140	7652485	63480	7.72	57.19	35.09	590772	4.37646e+06	2.68526e+06	4970991	182100	1105557	11.39	242097	2.88913	1.3529	0.0316364	0.164713	0.649592
220400	Liaoyuan	2017	24430184	118	13.1923	1.8	54.83	43.37	0.237461	7.23334	5.7215	5140	6686511	56665.3	7.72	57.19	35.09	516199	3.82402e+06	2.3463e+06	5161800	176568	1226718	11.39	183442	3.65365	1.6599	0.0274346	0.143935	0.771972
530700	Lijiang	2008	2.22353e+06	119.49	7.52	5.32	26.2	68.48	0.400064	1.97024	5.1497	21219	1011490	8301	20.63	34.82	44.55	208670	352201	450619	1166882	58730	368188	13.05	95235	2.19827	1.99229	0.0941532	0.159511	1.15363
530700	Lijiang	2009	2.92315e+06	120.53	8.29	3.02	28.71	68.28	0.250358	2.38006	5.66041	21219	1206746	9863	19.06	36.58	44.36	230006	441428	535313	2187073	76923	474537	7.84	116584	2.42234	1.92008	0.0966102	0.162101	1.81237
530700	Lijiang	2010	3.81497e+06	120.44	8.72	4.59	28.78	66.63	0.400248	2.50962	5.81014	21219	1435885	11680	18.12	38.34	43.54	260182	550518	625184	2976171	98313	591117	8.73	164511	2.65688	1.99616	0.114571	0.166317	2.07271
530700	Lijiang	2011	4.8268e+06	121.2	9.48	4.22	30.7	65.08	0.400056	2.91036	6.16958	21219	1785015	14279	17.08	41.68	41.24	304881	743994	736140	3488034	119388	664244	12.95	177359	2.70407	1.98827	0.0993599	0.179735	1.95406
530700	Lijiang	2012	5.91535e+06	119	10.3	3.41	31.35	65.24	0.35123	3.22905	6.71972	21219	2122389	16870	17.25	42.28	40.47	366112	897346	858931	4178063	189118	1067345	13.19	380094	2.78712	1.88899	0.179088	0.177185	1.96857
530700	Lijiang	2013	7.09744e+06	120.1	10.9	1.56	26.53	71.91	0.17004	2.89177	7.83819	21219	2488114	20734	16.06	45.29	38.65	399591	1.12687e+06	961656	4836179	193822	1.17382e+06	12.49	420398	2.85254	1.78349	0.168962	0.165121	1.94371
530700	Lijiang	2014	8.2933e+06	121.2	10.7817	0.94	20.86	78.2	0.101348	2.24906	8.43129	21219	2618385	20663	16.88	43.06	40.06	441983	1.12748e+06	1.04893e+06	5184361	198526	1280294	11.79	460701	3.16733	1.7987	0.175949	0.155063	1.97998
530700	Lijiang	2015	9499007	120.86	10.8319	0.55	20.52	78.93	0.0595754	2.22271	8.54962	21219	2896117	20724	15.39	39.78	44.83	445712	1.15208e+06	1.29833e+06	5528823	209663	1440421	11.72	477693	3.27991	1.66925	0.164943	0.145557	1.90905
530700	Lijiang	2016	10721377	122	10.2963	0.56	18.27	81.17	0.0576593	1.88113	8.35751	20680	3092899	24116	15.31	38.91	45.79	473523	1.20345e+06	1.41624e+06	6036700	233258	1500724	11.72	482460	3.46645	1.62324	0.15599	0.15543	1.95179
530700	Lijiang	2017	12003955	123	10.4177	0.55	16.75	82.7	0.0572974	1.74496	8.61544	20554	3394800	27600	14.6135	40.3971	44.9894	496100	1371400	1527300	6563214	270472	1607959	11.72	400638	3.53598	1.60644	0.118015	0.168208	1.93331
530900	Lincang	2008	2.08508e+06	224.66	10.61	5.37	30.82	63.81	0.569757	3.27	6.77024	24469	1568740	6605	36.32	32.77	30.91	569766	514076	484898	1119476	92285	491610	4.02	84863	1.32914	1.2046	0.0540963	0.18772	0.713615
530900	Lincang	2009	2.57823e+06	239.6	9.63	0.31	28.04	71.65	0.029853	2.70025	6.8999	24469	1813326	7590	34.85	32.32	32.84	631944	586067	595496	1952546	135606	695355	3.88	100543	1.42183	1.12702	0.0554467	0.195017	1.07678
530900	Lincang	2010	3.41799e+06	243.18	10.02	11.18	20.66	68.16	1.12024	2.07013	6.82963	24469	2169731	8988	32.94	35.11	31.95	714709	761793	693229	2400559	165039	907748	4.63	145140	1.5753	1.18356	0.0668931	0.181811	1.10639
530900	Lincang	2011	4744801	235.7	11.87	9.1	29.82	61.08	1.08017	3.53963	7.2502	24469	2724334	11166	32.24	38.2	29.57	878325	1.0407e+06	805586	3004144	233703	1287934	4.87	213872	1.74164	1.2806	0.0785043	0.181456	1.10271
530900	Lincang	2012	6.61233e+06	236.4	13.1	8.46	31.94	59.6	1.10826	4.18414	7.8076	24469	3529771	14376	30.5	42.65	26.85	1.07658e+06	1.50545e+06	947744	3470586	310357	1606231	5.75	302239	1.8733	1.26965	0.0856257	0.193221	0.983233
530900	Lincang	2013	8702769	236.4	15	7.42	36.03	56.55	1.113	5.4045	8.4825	23620	4160951	17631	31.33	42.22	26.45	1.30363e+06	1.75675e+06	1.10057e+06	4047740	328193	1813260	5.9	368451	2.09153	1.30769	0.0885497	0.180996	0.972792
530900	Lincang	2014	11073875	237.8	15.6382	6.65	36.92	56.43	1.03994	5.77362	8.82464	23620	4651215	18710	30.68	42.73	26.58	1.42699e+06	1.98746e+06	1.23629e+06	4454653	330907	1944478	6.62	372572	2.38086	1.35207	0.0801021	0.170178	0.95774
530900	Lincang	2015	13737320	235.31	14.7857	6.84	33.72	59.44	1.01134	4.98574	8.78862	23620	5021223	20077	28.95	33.82	37.24	1.45364e+06	1.69818e+06	1.8699e+06	5105579	356175	2024955	6.71	380608	2.73585	1.39236	0.0757999	0.175893	1.0168
530900	Lincang	2016	17288938	237	15.0098	7.29	31.97	60.75	1.09421	4.79863	9.11845	23620	5508172	21906	28.08	33.73	38.19	1.54669e+06	1.85791e+06	2.10357e+06	5766905	378279	2133903	6.71	382735	3.13878	1.4698	0.0694849	0.177271	1.04697
530900	Lincang	2017	21600402	239	15.1017	6.7	28.84	64.46	1.01181	4.35533	9.73456	23620	6040600	25274.5	26.8583	34.4121	38.7296	1622400	2078700	2339500	6050320	432609	2429495	6.71	400434	3.57587	1.62456	0.0662904	0.178065	1.00161
141000	Linfen	2008	6387043	431.92	35.54	1.55	35.59	62.86	0.55087	12.6487	22.3404	20275	7546316	18031	5.11	65.33	29.56	385617	4.93001e+06	2.23069e+06	3633019	213192	1094202	5.73	542211	0.846379	0.767073	0.0718511	0.194838	0.481429
141000	Linfen	2009	8.06456e+06	437.04	35.62	1.15	34.39	64.46	0.40963	12.2497	22.9607	20275	7668659	18215	7.24	57.38	35.38	555211	4.40028e+06	2.71317e+06	10970652	249954	1310754	5.7	629205	1.05163	0.833577	0.0820489	0.190695	1.43058
141000	Linfen	2010	10210713	437.32	35.63	1.18	34.21	64.61	0.420434	12.189	23.0205	20275	8901440	20851	7.48	58.34	34.18	665828	5.1931e+06	3.04251e+06	13254175	305003	1597644	6.02	754388	1.14709	0.861827	0.084749	0.190908	1.48899
141000	Linfen	2011	12761189	440.1	36.53	1.15	33.94	64.91	0.420095	12.3983	23.7116	20275	11360573	26220	6.59	63.04	30.38	748662	7.16171e+06	3.45134e+06	14590206	360848	1871259	6.01	891054	1.12329	0.825939	0.0784339	0.192837	1.28428
141000	Linfen	2012	15906363	425.2	39.7	0.93	37.84	61.23	0.36921	15.0225	24.3083	20275	12210801	28031	6.64	62.14	31.22	810797	7.58779e+06	3.81221e+06	16568752	468120	2226858	6.33	1107773	1.30265	0.88288	0.0907207	0.210215	1.35689
141000	Linfen	2013	19829740	427.2	38.9	0.95	36.41	62.64	0.36955	14.1635	24.367	20275	12239045	28663	7.13	59.86	33.01	872644	7.32629e+06	4.04011e+06	17939590	436692	2652646	6.55	1181496	1.6202	1.013	0.096535	0.164625	1.46577
141000	Linfen	2014	24761528	429	37.95	0.84	34.91	64.25	0.31878	13.2483	24.3829	20275	12132401	27557	7.82	54.33	37.84	948754	6.59153e+06	4.5909e+06	18536202	416684	2830807	7.89	1182629	2.04094	1.15903	0.0974769	0.147196	1.52783
141000	Linfen	2015	30647650	430.59	37.1749	0.85	35.04	64.12	0.315987	13.0261	23.8365	20275	11611090	26239	7.84	48.53	43.64	910309	5.63486e+06	5.06708e+06	19620656	515273	2875251	8.81	881813	2.63952	1.34333	0.0759458	0.17921	1.68982
141000	Linfen	2016	36748360	434	36.4706	0.87	34.07	65.05	0.317294	12.4255	23.7241	20275	12051761	27102	7.96	46.56	45.48	959320	5.6113e+06	5.48114e+06	21347931	513263	3109586	8.81	859858	3.04921	1.42786	0.0713471	0.165058	1.77135
141000	Linfen	2017	40307756	433	36.455	0.92	33.72	65.36	0.335386	12.2926	23.827	20275	13203300	30492.6	7.1894	46.2954	46.5152	949238	6112523	6141539	23137238	516267	3343427	8.81	970948	3.05285	1.38695	0.0735383	0.154413	1.75238
371300	Linqi	2008	21007626	1034.47	54.39	1.32	39.09	59.59	0.717948	21.2611	32.411	17182	19582000	19949	12.05	51.15	36.8	2359631	10016193	7206176	10414991	375249	1523976	15.13	802310	1.0728	0.972281	0.0409718	0.24623	0.531866
371300	Linqi	2009	26019374	1041.54	55.2	1.25	40.96	57.79	0.69	22.6099	31.9001	17191	20691100	20983	12.1	50.5	37.39	2.50362e+06	1.0449e+07	7.73847e+06	17623351	416993	1873418	16.3	915066	1.25752	0.996776	0.0442251	0.222584	0.851736
371300	Linqi	2010	32027280	1072.69	56.12	1.25	43.83	54.92	0.7015	24.5974	30.8211	17191	23999900	23886	11	50.26	38.74	2639989	1.20623e+07	9.29756e+06	21150918	519127	2364649	17.65	1154816	1.33448	1.00262	0.0481175	0.219537	0.881292
371300	Linqi	2011	37484184	478.7	63.11	0.92	49.68	49.41	0.580612	31.353	31.1827	17191	27704500	27503	10.07	49.89	40.04	2.78984e+06	1.38218e+07	1.10929e+07	24978343	723162	2848859	15.76	1412601	1.353	0.994844	0.0509881	0.253843	0.901599
371300	Linqi	2012	44296636	1083.8	72.2	0.08	53.92	46	0.05776	38.9302	33.212	17191	30128100	29808	9.67	48.57	41.76	2.91339e+06	1.46332e+07	1.25815e+07	30291749	852508	3489792	15.19	1700733	1.47028	0.996492	0.0564501	0.244286	1.00543
371300	Linqi	2013	52723580	1090.4	101.1	0.29	50.26	49.45	0.29319	50.8129	49.994	17191	33368100	30613	9.46	47.47	43.07	3.15662e+06	1.58398e+07	1.43716e+07	36855656	960888	4054963	15.82	2161016	1.58006	0.987901	0.0647629	0.236966	1.10452
371300	Linqi	2014	64020208	1113.2	94.9619	0.29	51.83	47.88	0.27539	49.2188	45.4678	17191	35698000	35032	9.55	46.19	44.26	3409159	1.64889e+07	1.57999e+07	42253059	1074817	4550709	15.62	2510067	1.79338	1.01845	0.0703139	0.236187	1.18363
371300	Linqi	2015	77444936	1124.04	93.8813	0.25	51.64	48.11	0.234703	48.4803	45.1663	17191	37631700	36656	9.21	44.83	45.96	3.46588e+06	1.68703e+07	1.72955e+07	47342172	1282424	5335871	15.82	2838887	2.05797	1.04737	0.0754387	0.24034	1.25804
371300	Linqi	2016	92485368	1141	92.3961	0.25	50.67	49.08	0.23099	46.8171	45.348	17191	40267500	38803	8.91	43.12	47.97	3.58783e+06	17363346	1.93163e+07	53052048	1340715	5743259	15.82	2939167	2.29677	1.07552	0.072991	0.233442	1.31749
371300	Linqi	2017	106673344	1162	87.8597	0.24	49.81	49.95	0.210863	43.7629	43.8859	17191	43301100	37264.3	8.04252	43.5151	48.4424	3482500	18842500	20976100	58463474	1415646	5896115	15.82	2853399	2.46353	1.11921	0.0658967	0.240098	1.35016
331100	Lishui	2008	7713587	255.43	15.82	1.62	31.32	67.07	0.256284	4.95482	10.6105	17298	5056756	22053	10.93	48.62	40.46	552703	2.45859e+06	2.04596e+06	4705265	192204	857748	10.27	361476	1.5254	1.38247	0.0714838	0.22408	0.930491
331100	Lishui	2009	8996723	257.39	16.07	1.49	30.3	68.2	0.239443	4.86921	10.9597	17298	5465482	23717	10.73	47.77	41.49	586446	2.61086e+06	2.26763e+06	9370313	215736	1128670	10.35	374198	1.6461	1.30479	0.0684657	0.191142	1.71445
331100	Lishui	2010	10275602	259.65	16.81	1.44	30.83	67.73	0.242064	5.18252	11.3854	17298	6632932	31296	9.49	49.54	40.97	629465	3.28595e+06	2.71751e+06	11282262	239969	1352045	10.61	449423	1.54918	1.16393	0.0677563	0.177486	1.70095
331100	Lishui	2011	11527408	251.3	18.35	1.36	31.44	67.19	0.24956	5.76924	12.3294	17298	7982174	37706	9.1	50.33	40.57	726378	4.01743e+06	3.23837e+06	12935583	282557	1542833	14.4	573620	1.44414	1.06186	0.0718626	0.183142	1.62056
331100	Lishui	2012	13128077	262.6	18.9	0.85	30.5	68.65	0.16065	5.7645	12.9748	17298	8941046	42244	8.88	50.27	40.85	793965	4.49466e+06	3.65242e+06	13587442	367288	1679410	10.77	646121	1.46829	0.995148	0.0722646	0.218701	1.51967
331100	Lishui	2013	15159546	263.9	18	0.72	27.54	71.74	0.1296	4.9572	12.9132	17308	9830769	37238	8.61	50.64	40.75	846429	4.9783e+06	4.00604e+06	15851238	385272	1953767	10.68	736997	1.54205	0.964137	0.0749684	0.197194	1.61241
331100	Lishui	2014	17692272	265.7	17.7828	0.43	25.05	74.52	0.076466	4.45459	13.2517	17298	10517517	49459	8.42	48.07	43.51	885575	5.05577e+06	4.57617e+06	17418095	421880	2172733	10.83	809573	1.68217	0.95529	0.0769738	0.19417	1.6561
331100	Lishui	2015	20771576	266.38	18.48	0.29	23.78	75.93	0.053592	4.39454	14.0319	17298	11032922	51676	8.28	45.67	46.05	913526	5.03874e+06	5.08066e+06	18381597	522659	2793261	10.99	945064	1.88269	0.958162	0.0856585	0.187114	1.66607
331100	Lishui	2016	24236238	268	18.4354	0.29	22.13	77.58	0.0534627	4.07975	14.3022	17298	12102414	56238	7.9	44.9	47.2	956091	5.43398e+06	5.71234e+06	20378684	589829	3416717	10.99	1035668	2.0026	0.937759	0.0855753	0.17263	1.68385
331100	Lishui	2017	27588740	269	19.0208	0.34	21.83	77.83	0.0646707	4.15224	14.8039	17275	12509200	46502.6	7.94935	40.5701	51.4805	994400	5075000	6439800	22134384	670110	3786403	10.99	1129055	2.20548	1.00197	0.090258	0.176978	1.76945
520200	Liupanshui	2008	4.69747e+06	312.97	17.94	1.34	56.47	42.2	0.240396	10.1307	7.57068	9974	3842663	12944	6.17	63.05	30.78	237092	2.4228e+06	1.18277e+06	2239896	137561	631100	8.55	297133	1.22245	1.10791	0.0773248	0.21797	0.582902
520200	Liupanshui	2009	5862900	319.35	18.78	0.59	56.76	42.65	0.110802	10.6595	8.00967	9946	4301556	14422	6.16	60.75	33.1	264976	2.6132e+06	1.42382e+06	4240533	173930	821500	6.04	371240	1.36297	1.08037	0.0863037	0.211722	0.985814
520200	Liupanshui	2010	7.30515e+06	319.2	19.61	0.56	57.67	41.76	0.109816	11.3091	8.18914	9965	5006319	15684	5.84	60.57	33.6	292369	3.03233e+06	1.68212e+06	5008069	233305	1111159	6.45	493083	1.45919	1.09631	0.0984921	0.209965	1.00035
520200	Liupanshui	2011	8861884	321.4	22.18	0.54	58.7	40.76	0.119772	13.0197	9.04057	9914	6138561	21522	5.22	62.67	32.11	320433	3.84704e+06	1.97109e+06	5770172	287290	1467141	6.43	708355	1.44364	1.06149	0.115394	0.195816	0.939988
520200	Liupanshui	2012	11464795	322.5	24.3	0.12	60.95	38.93	0.02916	14.8109	9.45999	9914	7386526	25877	5.86	61.13	33.01	432850	4.51538e+06	2.43829e+06	6762115	349655	1880834	6.81	1034949	1.55212	1.05196	0.140113	0.185904	0.915466
520200	Liupanshui	2013	15397374	325.4	25	0.16	57.57	42.27	0.04	14.3925	10.5675	9914	8821100	27142	6.58	57.11	36.31	580428	5.03773e+06	3.20294e+06	7544192	767785	3667565	13.98	1367730	1.74552	1.09135	0.155052	0.209345	0.855244
520200	Liupanshui	2014	21073742	328.3	24.5052	0.14	54.56	45.3	0.0343073	13.37	11.1009	9914	10427300	36228	7.26	54.38	38.35	757022	5.67037e+06	3.99887e+06	8170912	444960	2247939	13.83	1287414	2.02102	1.14772	0.123466	0.197941	0.783608
520200	Liupanshui	2015	27089388	333.4	24.0938	0.13	51.81	48.06	0.0313219	12.483	11.5795	9914	12010800	41618	9.53	51.13	39.33	1.14463e+06	6.14112e+06	4.72385e+06	9767962	501062	2571669	12.14	1302641	2.25542	1.14786	0.108456	0.194839	0.813265
520200	Liupanshui	2016	33374564	340	23.0383	0.11	48.64	51.25	0.0253421	11.2058	11.8071	9914	13137000	45325	9.55	50.24	40.21	1.25458e+06	6.60003e+06	5.28239e+06	12077492	560499	2864957	12.14	1336857	2.5405	1.18965	0.101763	0.19564	0.919349
520200	Liupanshui	2017	39267980	342	24.0948	0.27	46	53.73	0.065056	11.0836	12.9461	9914	14617500	42741.2	9.22319	49.8977	40.8763	1348200	7293800	5975100	13512900	668900	2922737	12.14	1386208	2.68637	1.22045	0.0948321	0.228861	0.924433
450200	Liuzhou	2008	7.87354e+06	364.9	34.22	2.48	47.43	50.09	0.848656	16.2305	17.1408	18617	9098522	21181	9.53	60.33	30.13	867089	5.48914e+06	2.74138e+06	5640359	176803	963579	12.61	524357	0.865364	0.784279	0.057631	0.183486	0.61992
450200	Liuzhou	2009	11112992	367.56	35.34	2.35	43.46	54.19	0.83049	15.3588	19.1507	18617	10460537	28291	8.65	60.84	30.51	904836	6.36419e+06	3.19151e+06	12125170	234645	1274760	13.58	614148	1.06237	0.842096	0.0587109	0.18407	1.15913
450200	Liuzhou	2010	15847791	372.69	37.99	2.08	43.41	54.51	0.790192	16.4915	20.7083	18617	13153121	35230	8.32	63.86	27.82	1.09434e+06	8.39958e+06	3.6592e+06	14804289	279044	1550130	14.23	746288	1.20487	0.905241	0.0567385	0.180013	1.12553
450200	Liuzhou	2011	21874466	374.8	43.13	1.74	43.03	55.23	0.750462	18.5588	23.8207	18617	15797154	41832	8.6	63.54	27.86	1.35856e+06	1.00375e+07	4.40109e+06	15941329	344458	1842882	13.9	894546	1.38471	1.01816	0.056627	0.186913	1.00913
450200	Liuzhou	2012	29636304	372.3	48.6	1.19	41.65	57.16	0.57834	20.2419	27.7798	18597	18206066	47795	8.1	63.02	28.88	1.47469e+06	1.14735e+07	5.25791e+06	19160530	403249	2211699	13.87	1135503	1.62783	1.10327	0.0623695	0.182325	1.05243
450200	Liuzhou	2013	37921520	372.4	60.7	0.82	56.08	43.1	0.49774	34.0406	26.1617	18597	20100543	54034	7.92	63.43	28.65	1.59196e+06	1.27498e+07	5.75881e+06	23435779	420447	2405829	15.62	1251211	1.88659	1.17955	0.0622476	0.174762	1.16593
450200	Liuzhou	2014	46459056	377.9	60.5638	0.81	55.47	43.72	0.490567	33.5947	26.4785	18597	22085074	57049	7.11	59.43	33.45	1.57025e+06	1.31252e+07	7.38746e+06	25536641	454396	2616050	16.11	1331569	2.10364	1.19464	0.0602927	0.173695	1.15629
450200	Liuzhou	2015	55412528	381.62	61.6538	0.73	56.28	42.99	0.450073	34.6988	26.505	18597	22986169	58869	7.33	56.56	36.11	1.68489e+06	1.3001e+07	8.30031e+06	28071181	669697	3097184	16.43	1466765	2.41069	1.22688	0.0638108	0.216228	1.22122
450200	Liuzhou	2016	65639924	386	58.4698	0.78	55.36	43.86	0.456064	32.3689	25.6449	18597	24769396	62855	7.27	54.98	37.75	1.80074e+06	1.36182e+07	9.35045e+06	33051421	680635	3395562	16.43	1591642	2.65004	1.24094	0.0642584	0.200448	1.33437
450200	Liuzhou	2017	74785408	387	60.0093	0.7	56.85	42.46	0.420065	34.1153	25.4799	18597	27556400	71205.2	6.695	53.965	39.1586	1844900	14870800	10790700	37005509	707633	3745641	16.43	1797943	2.7139	1.23296	0.0652459	0.188922	1.3429
621200	Longnan	2008	1.51484e+06	277.44	11.11	4.32	20.7	74.98	0.479952	2.29977	8.33028	27915	1216011	4396	29.26	26.41	44.32	355805	321149	538936	999900	172961	1220710	0.79	76722	1.24575	1.12902	0.0630932	0.141689	0.822279
621200	Longnan	2009	2.3118e+06	279.17	11.3	4.69	19.82	75.49	0.52997	2.23966	8.53037	27914	1423400	5428	26.92	25.25	47.83	383179	359408	680812	3417800	161498	1461525	1.16	79437	1.62414	1.28738	0.0558079	0.1105	2.40115
621200	Longnan	2010	3.47568e+06	281.78	11.27	4.7	19.79	75.51	0.52969	2.23033	8.50998	27914	1694085	6457	26.27	28.63	45.1	445036	485017	764032	3923000	159135	1370985	1.1	93322	2.05165	1.54145	0.055087	0.116073	2.3157
621200	Longnan	2011	4859368	283.2	11.37	4.57	19.09	76.34	0.519609	2.17053	8.67986	27914	1976822	6457	25.56	30.64	43.8	505276	605698	865848	4102377	196142	1101301	1.27	130594	2.45817	1.80746	0.0660626	0.1781	2.07524
621200	Longnan	2012	6533420	284.9	11.6	0.69	19.01	80.3	0.08004	2.20516	9.3148	27914	2259756	8809	25.38	30.58	44.04	573526	691033	995197	4767250	283952	1470433	1.27	160104	2.89121	1.95954	0.0708501	0.193108	2.10963
621200	Longnan	2013	8468271	282.8	16.4	2.99	24.65	72.36	0.49036	4.0426	11.867	27839	2495000	8816	24.7	29.65	45.65	616265	739768	1.13897e+06	5693051	270333	1603186	1.32	441000	3.3941	2.12209	0.176754	0.168622	2.28178
621200	Longnan	2014	10752638	283.2	16.58	5.67	23.22	71.11	0.940086	3.84988	11.79	27839	2625279	10171	25.23	26.43	48.35	662358	693861	1.26932e+06	6255400	287875	1644455	1.17	492800	4.09581	2.32597	0.187713	0.175058	2.38276
621200	Longnan	2015	13320067	285.76	16.32	4.11	22.67	73.22	0.670752	3.69974	11.9495	27839	3151353	12172	22.31	23.14	54.55	703067	729223	1.71906e+06	7229635	336905	1970328	1.24	514942	4.22678	2.15114	0.163403	0.170989	2.29414
621200	Longnan	2016	16197289	288	19.91	9.69	18.73	71.57	1.92928	3.72914	14.2496	27839	3398884	13805	21.73	21.57	56.7	738577	733139	1.92717e+06	7826446	382997	2084443	1.24	556158	4.76547	2.23154	0.16363	0.183741	2.30265
621200	Longnan	2017	18315828	287	18.109	10.7	20.49	68.81	1.93766	3.71053	12.4608	27900	3427186	11941.4	17.8923	20.5007	61.607	613202	702597	2111369	8207223	416162	2259479	1.24	261686	5.34428	2.42797	0.0763559	0.184185	2.39474
350800	Longyan	2008	5.97373e+06	291.3	26.27	1.9	49.37	48.72	0.49913	12.9695	12.7987	19063	6728476	24334	16.91	51.83	31.25	1.13779e+06	3.48737e+06	2.10265e+06	3942192	164817	607222	7.48	462810	0.887828	0.804638	0.0687838	0.271428	0.585897
350800	Longyan	2009	8153432	293.35	28.05	1.89	49.84	48.27	0.530145	13.9801	13.5397	19063	8248814	29725	13.94	50.19	35.87	1.14988e+06	4.14008e+06	2.95885e+06	6867480	211695	890415	7.84	543378	0.988437	0.78349	0.0658735	0.237749	0.832542
350800	Longyan	2010	10910382	314.37	30.55	1.7	51.82	46.48	0.51935	15.831	14.1996	19063	9908973	38698	13.01	53.25	33.74	1.28916e+06	5.27653e+06	3.34329e+06	7847614	228393	1108134	6.71	667481	1.10106	0.827248	0.0673613	0.206106	0.79197
350800	Longyan	2011	14301568	295.1	34.4	1.57	54.22	44.22	0.54008	18.6517	15.2117	19052	12421544	48554	12.34	56.51	31.15	1.53282e+06	7.01941e+06	3.86931e+06	9084257	285476	1377312	8.38	842832	1.15135	0.846575	0.0678524	0.20727	0.731331
350800	Longyan	2012	18656310	297.7	34.5	0.49	54.48	45.03	0.16905	18.7956	15.5354	19028	13746498	53590	11.78	57.06	31.16	1.61934e+06	7.84375e+06	4.28341e+06	10939592	389925	1649299	8.89	1015078	1.35717	0.919832	0.0738427	0.236419	0.795809
350800	Longyan	2013	24316814	302.6	34.5	1.22	46.38	52.4	0.4209	16.0011	18.078	19063	14798988	48842	12.02	53.79	34.19	1.77884e+06	7.96038e+06	5.05977e+06	10939592	398322	1994163	8.86	1172067	1.64314	1.02734	0.0791991	0.199744	0.739212
350800	Longyan	2014	31285218	307.1	30.353	1.34	40.51	58.15	0.40673	12.296	17.6503	19063	16212107	62716	11.58	54.05	34.37	1.87736e+06	8.76264e+06	5.5721e+06	13766247	431755	2050747	9.24	1198424	1.92974	1.09588	0.0739215	0.210535	0.849134
350800	Longyan	2015	40040624	309.38	30.5614	1.27	38.5	60.23	0.38813	11.7661	18.4071	19063	17384535	66863	11.54	52.62	35.84	2.00618e+06	9.14774e+06	6.23062e+06	15628488	550361	2579654	5.81	1246063	2.30323	1.17219	0.0716765	0.213347	0.898988
350800	Longyan	2016	50154248	314	31.3607	1.16	39.02	59.82	0.363784	12.2369	18.76	19063	18956670	72354	11.79	51.01	37.2	2.23499e+06	9.6698e+06	7.05188e+06	17537603	550790	2742714	5.81	1314144	2.64573	1.23892	0.0693236	0.200819	0.925142
350800	Longyan	2017	60763000	316	31.6217	1.23	39.88	58.9	0.388947	12.6107	18.6252	19063	21674900	68591.5	10.484	51.9117	37.6043	2272400	11251800	8150700	18444494	601554	2998149	5.81	1387501	2.80338	1.27361	0.0640142	0.200642	0.850961
431300	Loudi	2008	4.00902e+06	423.79	23.21	1.29	50.84	47.87	0.299409	11.8	11.1106	8117	5284038	13509	18.21	50.38	31.4	962223	2.6621e+06	1.65919e+06	2445544	59570	645149	10.68	223329	0.758703	0.687612	0.0422648	0.0923353	0.462817
431300	Loudi	2009	4.9866e+06	420.53	24.06	1.5	50.37	48.13	0.3609	12.119	11.5801	8117	5683129	14454	16.2	50.84	32.96	920667	2.8893e+06	1.87316e+06	5841709	213025	1254632	11.08	281081	0.877438	0.695506	0.0494588	0.169791	1.0279
431300	Loudi	2010	6319337	432.99	26.77	1.53	49.01	49.46	0.409581	13.12	13.2404	8117	6787067	17569	14.7	53.76	31.54	997699	3.64873e+06	2.14064e+06	6557512	158862	1053211	11.03	300079	0.931085	0.699542	0.0442134	0.150836	0.966178
431300	Loudi	2011	8067240	11098.4	28.75	0.31	50.99	48.7	0.089125	14.6596	14.0013	8117	8472625	22362	15.55	55.04	29.4	1.31749e+06	4.66333e+06	2.49095e+06	7720870	212003	1313666	12.72	395638	0.952154	0.700107	0.046696	0.161383	0.911272
431300	Loudi	2012	10183183	437.8	29	0.34	49.71	49.95	0.0986	14.4159	14.4855	8119	10026518	26367	14.95	55.06	29.99	1.49896e+06	5.5206e+06	3.00695e+06	9031698	356216	1652037	12.63	518262	1.01563	0.688348	0.0516891	0.215622	0.900781
431300	Loudi	2013	13015944	438.6	30.4	0.33	49.88	49.79	0.10032	15.1635	15.1362	8117	11181729	25471	14.54	54.07	31.39	1.62582e+06	6.04596e+06	3.50994e+06	10174488	363225	1891627	8.97	624077	1.16404	0.727791	0.0558122	0.192017	0.909921
431300	Loudi	2014	16585009	444.9	30.3096	0.33	49.26	50.41	0.100022	14.9305	15.2791	8109	12108581	31509	14.47	53.5	32.03	1.75211e+06	6.47809e+06	3.87838e+06	11261046	358690	2038290	9.18	589122	1.36969	0.777835	0.0486533	0.175976	0.930005
431300	Loudi	2015	20873016	447.7	29.1192	0.64	48.93	50.44	0.186363	14.248	14.6877	8119	12916626	33444	14.65	50.33	35.02	1.89229e+06	6.50094e+06	4.5234e+06	12821828	366982	2377721	10.06	599218	1.61598	0.822425	0.0463912	0.154342	0.992661
431300	Loudi	2016	25559080	453	29.733	0.5	49.95	49.55	0.148665	14.8516	14.7327	8109	14001393	36058	14.72	48.31	36.98	2.06101e+06	6.76407e+06	5.17772e+06	15057575	467402	2675845	10.06	682471	1.82547	0.854815	0.0487431	0.174675	1.07543
431300	Loudi	2017	30248582	454	29.3059	0.5	49.17	50.33	0.14653	14.4097	14.7497	8109	15974356	35185.8	14.72	48.31	36.98	2.35143e+06	7.71721e+06	5.90732e+06	17161879	493858	2778358	10.06	702890	1.89357	0.860271	0.0440011	0.177752	1.07434
341500	Luan	2008	5083488	701.64	392	0.571173	0.189541	0.239286	223.9	74.3	93.8	17976	5339470	7473	24.21	38.56	37.22	1.29269e+06	2.0589e+06	1.98735e+06	2735812	254018	992247	1.8	260294	0.952059	0.86285	0.048749	0.256003	0.512375
341500	Luan	2009	6735935	705.89	393.5	0.559085	0.242186	0.198729	220	95.3	78.2	17976	5840232	9637	23.7	40.69	35.6	1.38413e+06	2.37639e+06	2.07912e+06	6804925	274374	1329039	2.01	330759	1.15337	0.914223	0.0566346	0.206445	1.16518
341500	Luan	2010	8906260	704.82	395	0.551899	0.197468	0.250633	218	78	99	17976	6761209	12047	23.56	42.26	34.18	1.59294e+06	2.85729e+06	2.31098e+06	8434842	305334	1483943	2.4	427011	1.31726	0.989681	0.063156	0.205759	1.24753
341500	Luan	2011	11336708	709.6	399.5	0.546934	0.199499	0.253567	218.5	79.7	101.3	17976	8210200	14586	22.18	45.33	32.49	1.82102e+06	3.72168e+06	2.66749e+06	10548977	458629	2097019	5.53	567561	1.38081	1.01529	0.0691288	0.218705	1.28486
341500	Luan	2012	14249050	710.3	403.5	0.539033	0.207435	0.253532	217.5	83.7	102.3	17976	9182000	16248	21.65	46.11	32.24	1987903	4.23382e+06	2.96028e+06	12676840	578868	2510920	5.99	692678	1.55185	1.05178	0.0754387	0.23054	1.38062
341500	Luan	2013	17601548	716.7	404.9	0.493949	0.212398	0.293653	200	86	118.9	18011	10102100	14089	20.27	47.33	32.39	2.0477e+06	4.78132e+06	3.27207e+06	15232330	580469	2860000	6.4	818338	1.74237	1.08938	0.0810067	0.202961	1.50784
341500	Luan	2014	21605354	720.5	433.2	0.433749	0.219529	0.346722	187.9	95.1	150.2	18399	10958100	19211	19.64	47.47	32.89	2.15217e+06	5.20181e+06	3.60412e+06	17155758	622111	3216049	6.64	948426	1.97163	1.11967	0.0865502	0.19344	1.56558
341500	Luan	2015	25224518	717.73	385.3	0.389	0.21	0.401	149.882	80.913	154.505	18399	10164885	21524	17.75	46.08	36.17	1.80427e+06	4.68398e+06	3.67664e+06	19595657	696511	3613614	7.37	1033345	2.48154	1.26293	0.101658	0.192746	1.92778
341500	Luan	2016	29980478	587	395.8	0.378	0.213	0.409	149.612	84.3054	161.882	15451	11081469	23298	18.34	44.27	37.39	2.03234e+06	4.90577e+06	4.14336e+06	20740000	651272	3421307	7.37	982613	2.70546	1.26689	0.0886717	0.190358	1.87159
341500	Luan	2017	34172600	588	403.7	0.359	0.217	0.424	144.928	87.6029	171.169	15025	11680500	19864.8	16.3187	42.2122	41.4691	1906100	4930600	4843800	24286348	675479	3753587	7.37	1127855	2.92561	1.32914	0.0965588	0.179956	2.07922
411100	Luohe	2008	4.35472e+06	272.87	21.48	0.19	51.35	48.46	0.040812	11.03	10.4092	2617	5502627	22237	14.41	68.35	17.24	792929	3.76105e+06	948653	2063741	86273	448813	5.13	192043	0.791389	0.717235	0.0349002	0.192225	0.375047
411100	Luohe	2009	5857720	276.07	21.83	0.18	53.23	46.59	0.039294	11.6201	10.1706	2617	5917024	23777	13.3	68.88	17.82	786964	4.07565e+06	1.05441e+06	3537219	102095	590659	5.14	204159	0.989977	0.784711	0.0345037	0.172849	0.597804
411100	Luohe	2010	7679971	278.47	23.09	0.17	54.44	45.39	0.039253	12.5702	10.4806	2716	6804948	26974	12.73	69.74	17.53	866270	4.74577e+06	1.19291e+06	4218497	110505	699661	5.4	261300	1.12859	0.847928	0.0383985	0.157941	0.619916
411100	Luohe	2011	9610171	343	24.58	0.16	55.29	44.55	0.039328	13.5903	10.9504	2617	7517001	29487	12.63	69.14	18.23	949397	5.19725e+06	1.37035e+06	4717817	162346	874802	5.4	336896	1.27846	0.940034	0.0448179	0.18558	0.62762
411100	Luohe	2012	11780177	275	25.3	0.28	58.16	41.56	0.07084	14.7145	10.5147	2617	7971238	31211	12.3	68.49	19.22	980462	5.4595e+06	1.53207e+06	5937515	225757	1117042	5.64	416096	1.47784	1.00162	0.0521997	0.202103	0.744867
411100	Luohe	2013	14285292	274.2	30.2	0.1	61.92	37.98	0.0302	18.6998	11.47	2160	8615355	31443	12.48	67.8	19.72	1.0752e+06	5.84121e+06	1.69895e+06	6873666	255862	1265438	5.77	539844	1.65812	1.03671	0.0626607	0.202192	0.797839
411100	Luohe	2014	17271242	266.7	30.9467	0.09	61.45	38.46	0.027852	19.0167	11.9021	2692	9411601	36671	11.59	63.71	24.7	1.0908e+06	5.99613e+06	2.32467e+06	7536413	264163	1359360	6.04	628639	1.8351	1.04214	0.0667941	0.194329	0.800758
411100	Luohe	2015	20960354	268.04	33.1813	0.01	62.62	37.37	0.00331813	20.7781	12.3999	2692	9928496	37987	10.73	62.92	26.34	1.06533e+06	6.24701e+06	2.61517e+06	8461121	264346	1639014	7.31	682831	2.11113	1.07442	0.0687749	0.161284	0.852206
411100	Luohe	2016	25287880	269	33.7566	0.01	61.28	38.71	0.00337566	20.686	13.0672	2617	10819257	41138	10.53	62.35	27.12	1.13927e+06	6.74581e+06	2.93418e+06	10320414	271411	1793449	7.31	759870	2.3373	1.09449	0.0702331	0.151335	0.953893
411100	Luohe	2017	29582782	267	36.12	0.01	63.22	36.77	0.003612	22.8351	13.2813	2692	11650400	43634.5	9.41599	61.264	29.32	1097000	7137500	3416000	11007228	272150	1751000	7.31	827000	2.53921	1.15359	0.0709847	0.155425	0.944794
410300	Luoyang	2008	18663512	686.5	52.01	0.46	45.93	53.61	0.239246	23.8882	27.8826	15200	19196384	30084	8.73	61.08	30.19	1.67584e+06	1.17252e+07	5.79539e+06	6632691	323869	1704086	9.05	1165658	0.972241	0.881142	0.0607228	0.190054	0.345518
410300	Luoyang	2009	25484930	694.89	52.36	0.36	44.19	55.44	0.188496	23.1379	29.0284	15200	20014846	31170	8.68	58.31	33.01	1.73729e+06	1.16707e+07	6.6069e+06	17197438	405009	2046260	9.29	1202907	1.2733	1.00929	0.0601007	0.197926	0.859234
410300	Luoyang	2010	33622096	703.54	53.92	0.39	44.16	55.45	0.210288	23.8111	29.8986	15200	23202460	35762	8.09	60.18	31.74	1.87708e+06	1.39632e+07	7.36446e+06	20960920	444986	2307993	9.93	1420232	1.44907	1.08872	0.0612104	0.192802	0.903392
410300	Luoyang	2011	41904332	267.9	59.96	0.37	46.86	52.77	0.221852	28.0973	31.6409	15200	27027571	41198	7.54	61.29	31.17	2.03788e+06	1.65652e+07	8.42449e+06	24285956	633278	2969001	10.64	1782735	1.55043	1.14001	0.0659599	0.213297	0.898562
410300	Luoyang	2012	51160500	709.7	61.1	0.28	47.34	52.38	0.17108	28.9247	32.0042	15236	29811236	45316	7.51	59.98	32.51	2.23882e+06	1.78808e+07	9.69163e+06	29024654	791906	3451128	10.39	2052637	1.71615	1.16313	0.0688545	0.229463	0.973615
410300	Luoyang	2013	61332716	692.3	72.8	0.23	50.32	49.45	0.16744	36.633	35.9996	15236	31407596	45387	7.92	57.74	34.34	2.48748e+06	1.81347e+07	1.07854e+07	33502773	749178	3733705	11.74	2340480	1.9528	1.22095	0.0745196	0.200653	1.06671
410300	Luoyang	2014	72997104	696.2	72.69	0.19	50.67	49.14	0.138111	36.832	35.7199	15236	32845734	49417	7.06	51.07	41.87	2.31891e+06	1.67743e+07	1.37525e+07	37445812	795392	4129882	12.01	2602579	2.22242	1.26209	0.0792364	0.192594	1.14005
410300	Luoyang	2015	86840904	728.45	74.7762	0.13	51.48	48.39	0.0972091	38.4948	36.1842	15236	34690273	51692	6.81	48.86	44.32	2.36241e+06	1.69497e+07	1.53747e+07	41829778	857003	4777578	11.78	2866887	2.50332	1.27402	0.0826424	0.17938	1.20581
410300	Luoyang	2016	102974600	737	75.3879	0.13	49.04	50.83	0.0980043	36.9702	38.3197	15236	38201075	56410	6.13	46.89	46.98	2.34173e+06	1.79125e+07	1.79469e+07	49823792	944713	5169122	11.78	3026563	2.69559	1.26227	0.0792272	0.182761	1.30425
410300	Luoyang	2017	119035944	737	73.0389	0.14	48.72	51.15	0.102254	35.5846	37.3594	15236	42901900	58211.5	5.13054	46.5704	48.299	2201100	19979600	20721200	53186086	986725	5493532	11.78	3259324	2.77461	1.26054	0.0759716	0.179616	1.23971
510500	Luzhou	2008	4421402	493.38	26.28	1.03	53.2	45.78	0.270684	13.981	12.031	12247	5084223	11831	20.81	48.62	30.57	1.05803e+06	2.47195e+06	1.55425e+06	2240025	143658	735014	4.68	246057	0.869632	0.788147	0.0483962	0.195449	0.440584
510500	Luzhou	2009	5771311	497.15	26.71	0.94	53.39	45.68	0.251074	14.2605	12.2011	12229	5876030	13591	17.14	51.58	31.28	1.00715e+06	3.03086e+06	1.83802e+06	6733806	190152	978931	5.08	321166	0.982179	0.778529	0.054657	0.194245	1.14598
510500	Luzhou	2010	7654736	502.32	25.73	0.82	52.16	47.03	0.210986	13.4208	12.1008	12228	7148088	16698	15.22	56.48	28.3	1.08794e+06	4.03724e+06	2.02291e+06	8272252	239586	1265380	5.35	475888	1.07088	0.804571	0.0665756	0.189339	1.15727
510500	Luzhou	2011	9840673	503	26.5	0.87	50.68	48.45	0.23055	13.4302	12.8393	12228	9008666	21339	14.52	59.74	25.74	1.30806e+06	5.38178e+06	2.31883e+06	10004784	334610	1707430	6.3	654047	1.09236	0.803196	0.072602	0.195973	1.11057
510500	Luzhou	2012	12449160	505.2	27.8	0.4	50.99	48.61	0.1112	14.1752	13.5136	12236	10304538	24317	13.94	60.56	25.51	1.43645e+06	6.24043e+06	2.62869e+06	12126330	480275	2123111	7.74	827882	1.20812	0.818816	0.0803415	0.226213	1.1768
510500	Luzhou	2013	15629470	508.4	35.9	0.36	56.22	43.42	0.12924	20.183	15.5878	12236	11404815	22450	13.64	60.01	26.35	1.55562e+06	6.84403e+06	3.00517e+06	14094598	285061	1896741	8.89	804680	1.37043	0.856833	0.0705562	0.15029	1.23585
510500	Luzhou	2014	19890452	508.9	37.0196	0.21	57.1	42.69	0.0777412	21.1382	15.8037	12236	12597311	29655	12.69	60.25	27.06	1.5986e+06	7.58988e+06	3.40883e+06	16129804	547076	2813002	9.13	1159216	1.57894	0.896668	0.0920209	0.194481	1.28042
510500	Luzhou	2015	25597190	505.68	37.9496	0.36	55.22	44.42	0.136619	20.9558	16.8572	12236	13534133	31714	12.4	59.61	27.99	1.67823e+06	8.0677e+06	3.7882e+06	18347276	607605	3039880	9.47	1282653	1.89131	0.962547	0.0947717	0.199878	1.35563
510500	Luzhou	2016	32626704	508	38.4325	0.27	55.56	44.17	0.103768	21.3531	16.9756	12236	14819105	34497	12.02	59.1	28.89	1.78126e+06	8.75809e+06	4.28124e+06	21792291	668091	3371677	9.47	1386632	2.20166	1.03098	0.0935706	0.198148	1.47055
510500	Luzhou	2017	39228884	510	29.7095	0.16	42.76	57.08	0.0475352	12.7038	16.9582	12232	15962100	31298.2	11.4766	53.2862	35.2372	1831900	8505600	5624600	24591873	693513	3689580	9.47	1460444	2.45763	1.11653	0.0914945	0.187965	1.54064
141100	Lvliang	2008	6282323	376.63	32.48	0.55	48.37	51.08	0.17864	15.7106	16.5908	21241	6296438	17553	4.22	70.81	24.97	265710	4.45851e+06	1.57222e+06	1979979	248081	1013922	9	551070	0.997758	0.904268	0.0875209	0.244675	0.31446
141100	Lvliang	2009	8.08849e+06	381.09	28.89	0.28	40.43	59.29	0.080892	11.6802	17.1289	21240	6115606	16903	6.17	63.69	30.14	377333	3.89503e+06	1.84324e+06	9165440	283856	1217730	8.85	597196	1.3226	1.04836	0.0976512	0.233103	1.4987
141100	Lvliang	2010	9951687	383.49	30.72	0.29	41.37	58.33	0.089088	12.7089	17.919	21240	8455392	23267	5.17	69.2	25.64	437144	5.85113e+06	2.16796e+06	11342797	335183	1510013	8.75	729582	1.17696	0.884275	0.086286	0.221974	1.34149
141100	Lvliang	2011	11893879	389.2	33.87	0.38	40.74	58.87	0.128706	13.7986	19.9393	21239	11307118	30224	4.27	73.71	22.03	482814	8.33448e+06	2.49096e+06	13584270	428503	1897561	10.03	1005058	1.05189	0.773444	0.0888872	0.225818	1.20139
141100	Lvliang	2012	14358961	393.7	42.6	0.16	35.67	64.17	0.06816	15.1954	27.3364	21239	12304159	32709	4.47	73.23	22.3	549996	9.01034e+06	2.74383e+06	15860000	608344	2464733	10.22	1419491	1.167	0.790944	0.115367	0.246819	1.289
141100	Lvliang	2013	17524186	393.9	39.8	0.18	46.44	53.38	0.07164	18.4831	21.2452	21239	12286015	31183	5.27	70.6	24.13	647473	8.67393e+06	2.96462e+06	16035500	616219	2922924	10.44	1639780	1.42635	0.891799	0.133467	0.210823	1.30518
141100	Lvliang	2014	21553230	390.7	37.4838	0.2	46.01	53.79	0.0749676	17.2463	20.1625	21239	11013462	28960	6.24	62.18	31.59	687240	6.84817e+06	3.47915e+06	15784500	525220	2638085	10.99	1306088	1.95699	1.11136	0.11859	0.199091	1.4332
141100	Lvliang	2015	26372408	387.48	36.1748	0.19	46.28	53.53	0.0687321	16.7417	19.3644	21239	9558013	25003	5.65	56.92	37.43	540028	5.44042e+06	3.57756e+06	16144409	598227	2740137	12.27	906798	2.75919	1.40424	0.0948731	0.21832	1.6891
141100	Lvliang	2016	31261856	391	35.1917	0.19	45.28	54.52	0.0668642	15.9348	19.1865	21239	9953079	25896	5.39	55.79	38.82	536471	5.55282e+06	3.86379e+06	18111051	599429	2758512	12.27	895988	3.14092	1.47081	0.0900212	0.217302	1.81964
141100	Lvliang	2017	33961512	392	34.0016	0.21	42.8	56.99	0.0714034	14.5527	19.3775	21239	13103217	33426.6	4.34084	62.984	32.6751	568790	8252935	4281492	20185686	644344	3153750	12.27	1387790	2.59185	1.17751	0.105912	0.20431	1.54051
340500	Maanshan	2008	8055955	128.1	64.6	0.25387	0.380805	0.365325	16.4	24.6	23.6	1686	6363000	49824	3.86	67.96	28.18	245612	4.32429e+06	1.79309e+06	3279314	67209	710881	13	616333	1.26606	1.14743	0.096862	0.0945432	0.515372
340500	Maanshan	2009	10657880	128.61	64.9	0.24037	0.412943	0.346687	15.6	26.8	22.5	1686	6658905	51879	3.86	66.53	29.61	257034	4.43017e+06	1.9717e+06	6786830	89689	800721	13.69	637281	1.60055	1.26868	0.0957036	0.11201	1.01921
340500	Maanshan	2010	13850295	129.1	66.7	0.226387	0.388306	0.385307	15.1	25.9	25.7	1686	8110148	62942	3.51	69.49	27	284666	5.63574e+06	2.18974e+06	8004330	120550	865282	15.16	698801	1.70777	1.28308	0.0861638	0.139319	0.986952
340500	Maanshan	2011	20029616	228.6	122	0.317213	0.339344	0.342623	38.7	41.4	41.8	4042	11441815	52000	5.85	68.09	26.07	669346	7.79073e+06	2.98288e+06	10940308	250134	1382943	16.45	910430	1.75056	1.28717	0.0795704	0.180871	0.956169
340500	Maanshan	2012	24660602	228.4	127.2	0.314465	0.322327	0.363208	40	41	46.2	4049	12320000	56217	5.8	66.47	27.73	714560	8189104	3416336	12499295	297574	1903706	14.15	1278157	2.00167	1.35665	0.103747	0.156313	1.01455
340500	Maanshan	2013	30381860	228.4	131.7	0.314351	0.311314	0.374336	41.4	41	49.3	4049	12928032	56702	6.14	64.52	29.34	793781	8.34117e+06	3.79308e+06	14478520	313134	2025888	14.64	2260035	2.35008	1.46934	0.174817	0.154566	1.11993
340500	Maanshan	2014	37134224	227.2	136.9	0.314828	0.308254	0.377648	43.1	42.2	51.7	4049	13331200	60091	5.78	62.34	31.88	770543	8.31067e+06	4.24999e+06	14756215	266454	1824561	15.18	1210516	2.78551	1.58187	0.0908032	0.146037	1.10689
340500	Maanshan	2015	45099000	228.5	140	0.314	0.304	0.382	43.96	42.56	53.48	4049	13653044	60802	5.82	56.66	37.52	794607	7.73581e+06	5.12262e+06	16097100	323886	2022307	16.84	2100023	3.30322	1.68111	0.153814	0.160157	1.17901
340500	Maanshan	2016	53850648	229	140.4	0.313	0.3	0.387	43.9452	42.12	54.3348	4049	14937617	65833	5.61	55.4	38.99	838000	8.27544e+06	5.82418e+06	18420477	311122	2136960	16.84	1403191	3.60504	1.68814	0.0939367	0.145591	1.23316
340500	Maanshan	2017	62049860	229	141.2	0.277	0.297	0.426	39.1124	41.9364	60.1512	4049	17100900	74676.4	4.97985	56.2204	38.7997	851600	9614200	6635100	19687328	333407	2276986	16.84	1383556	3.62846	1.64845	0.0809054	0.146425	1.15125
440900	Maoming	2008	5.77095e+06	725.67	269.46	0.544147	0.211362	0.244491	146.626	56.9537	67.26	11458	12178395	16889	18.84	41.59	39.57	2.29441e+06	5.06499e+06	4.81899e+06	2209394	231418	839748	3.03	363701	0.473868	0.429466	0.0298644	0.27558	0.181419
440900	Maoming	2009	6469960	735.31	271.46	0.544147	0.211362	0.244491	147.714	57.3765	67.26	11458	12312519	19979	19.53	37.42	43.05	2.40463e+06	4.60734e+06	5.30054e+06	8525570	268594	977015	3.33	417043	0.525478	0.416523	0.0338715	0.274913	0.692431
440900	Maoming	2010	7368647	747.17	273.18	0.544147	0.211362	0.244491	148.65	57.74	66.79	11458	14920857	23961	18.4	39.59	42.01	2.74544e+06	5.90717e+06	6.26825e+06	10253943	312412	1211898	3.67	519455	0.493849	0.371038	0.034814	0.257787	0.687222
440900	Maoming	2011	8274089	494.1	275.58	0.539117	0.203498	0.257421	148.57	56.08	70.94	11458	17453130	29811	18.29	39.92	41.79	3.19218e+06	6.96729e+06	7.29366e+06	11848399	458591	1617860	3.73	661181	0.474075	0.348581	0.0378832	0.283455	0.67887
440900	Maoming	2012	9674516	748.9	278.3	0.528926	0.206109	0.264966	147.2	57.36	73.74	11425	19361785	32678	17.77	40.78	41.45	3.44059e+06	7.89574e+06	8.02546e+06	13283152	506828	1922682	3.95	781229	0.499671	0.338656	0.040349	0.263605	0.68605
440900	Maoming	2013	11912271	757.7	280.54	0.51686	0.212483	0.270657	145	59.61	75.93	11426	21601686	28498	17.27	41.36	41.37	3.73061e+06	8.93446e+06	8.93662e+06	15670134	591342	2185926	3.94	903569	0.551451	0.344784	0.0418286	0.270522	0.725413
440900	Maoming	2014	15393509	772.4	281	0.50605	0.218043	0.275907	142.2	61.27	77.53	11427	23490313	38951	15.5	41.5	43	3.641e+06	9.74848e+06	1.01008e+07	17662903	747486	2632379	2.27	1003741	0.655313	0.372146	0.04273	0.283958	0.751923
440900	Maoming	2015	20015324	785.84	281.78	0.504081	0.218965	0.276954	142.04	61.7	78.04	11429	24456300	40324	15.74	41.22	43.04	3.84942e+06	1.00809e+07	1.0526e+07	19747500	886632	3399019	2.27	1139190	0.818412	0.416516	0.0465806	0.260849	0.807461
440900	Maoming	2016	25617948	799	282.52	0.500991	0.220515	0.278529	141.54	62.3	78.69	11429	26367435	43211	16.53	40.15	43.32	4.35854e+06	1.05865e+07	1.14224e+07	22169300	1022581	3497300	2.27	1214200	0.971575	0.454961	0.0460492	0.292392	0.840783
440900	Maoming	2017	31579036	804	284.06	0.492572	0.223967	0.283461	139.92	63.62	80.52	11427	29040700	36120.3	10.64	49.83	39.53	3.08993e+06	1.4471e+07	1.14798e+07	24523900	1161653	3819209	2.27	1301377	1.08741	0.494021	0.0448122	0.304161	0.844467
511400	Meishan	2008	5.39454e+06	346.58	11.57	2.07	32.24	65.69	0.239499	3.73017	7.60033	7186	4127098	13716	23.68	51.46	24.86	977297	2.1238e+06	1.026e+06	1700781	107727	782498	4.85	146129	1.3071	1.18463	0.0354072	0.137671	0.412101
511400	Meishan	2009	6.88954e+06	348.07	13.11	1.37	37.83	60.79	0.179607	4.95951	7.96957	7186	4653274	15509	20.96	50.87	28.16	975326	2.36712e+06	1.31036e+06	5089350	111799	831390	5.08	184398	1.48058	1.17359	0.0396276	0.134472	1.09371
511400	Meishan	2010	8671522	349.08	15.27	1.38	42.11	56.52	0.210726	6.4302	8.6306	7186	5522508	18586	18.8	54.92	26.28	1.03823e+06	3.03296e+06	1.45132e+06	6152410	147298	965266	5.31	246863	1.57021	1.17973	0.0447012	0.152598	1.11406
511400	Meishan	2011	10567486	350.8	15.88	0.44	41.69	57.87	0.069872	6.62037	9.18976	7186	6733376	22793	18.03	56.37	25.59	1.21403e+06	3.7956e+06	1.72307e+06	7619040	165394	1188459	6.01	340541	1.56942	1.15397	0.0505751	0.139167	1.13153
511400	Meishan	2012	12709979	350.4	15.7	0.32	40.45	59.23	0.05024	6.35065	9.29911	7140	7752152	26168	17.53	57.19	25.28	1.35895e+06	4.43346e+06	1.95974e+06	9310699	261640	1432902	5.99	488088	1.63954	1.11121	0.0629616	0.182594	1.20105
511400	Meishan	2013	15303568	352.2	19.8	0.3	47.29	52.41	0.0594	9.36342	10.3772	7140	8600424	24433	16.81	57.12	26.07	1.44573e+06	4.91256e+06	2.24213e+06	11160128	506796	2554295	6.14	1016000	1.7794	1.11253	0.118134	0.198409	1.29763
511400	Meishan	2014	18618310	353	20.1382	0.36	44.76	54.88	0.0724975	9.01386	11.0518	7140	9448913	31664	15.81	56.59	27.6	1.49387e+06	5.34714e+06	2.6079e+06	12552235	297430	1819615	6.56	751991	1.97042	1.11898	0.0795849	0.163458	1.32843
511400	Meishan	2015	22254684	349.16	20.3445	0.24	45.21	54.54	0.0488268	9.19775	11.0959	7140	10298632	34379	15.5	56.14	28.36	1.59629e+06	5.78165e+06	2.92069e+06	14320822	344228	2071373	8.29	831491	2.16094	1.09977	0.080738	0.166183	1.39056
511400	Meishan	2016	26428952	350	20.596	0.36	44.33	55.31	0.0741456	9.13021	11.3916	7140	11172317	37227	15.17	52.54	32.3	1.69484e+06	5.86994e+06	3.60866e+06	16703558	378455	2160095	8.29	903008	2.36557	1.10773	0.0808255	0.175203	1.49508
511400	Meishan	2017	30145690	345	20.1363	0.31	43.57	56.12	0.0624225	8.77339	11.3005	7140	11833500	34300	14.9254	45.5334	39.5411	1766200	5388200	4679100	19611420	408084	2256815	8.29	931612	2.54749	1.15735	0.0787267	0.180823	1.65728
441400	Meizhou	2008	5.01433e+06	505.28	206.48	0.458355	0.219349	0.322295	94.6412	45.2912	67.26	15870	4778840	11604	21.92	42.48	35.6	1.04752e+06	2.03005e+06	1.70127e+06	2064457	187594	816147	16.14	271090	1.04928	0.95096	0.0567272	0.229853	0.432
441400	Meizhou	2009	5750650	507.36	207.56	0.45863	0.219349	0.322295	95.1932	45.5281	67.26	15870	5192860	12558	21.01	39.74	39.24	1.09102e+06	2.06364e+06	2.03768e+06	7000844	216802	972618	20.32	307699	1.10741	0.877799	0.0592542	0.222906	1.34817
441400	Meizhou	2010	6534250	514.75	208.07	0.458355	0.219349	0.322295	95.37	45.64	67.06	16089	6128522	14736	20.27	41.19	38.54	1.24225e+06	2.52434e+06	2.36193e+06	8396309	254427	1179823	21.72	389542	1.0662	0.801058	0.0635621	0.215648	1.37004
441400	Meizhou	2011	7.30686e+06	1200.9	209.48	0.457753	0.223458	0.318789	95.89	46.81	66.78	15870	7075366	16623	20.35	39.95	39.7	1.43984e+06	2.82661e+06	2.80892e+06	9417409	337797	1482116	23.44	468859	1.03272	0.759345	0.0662664	0.227915	1.33101
441400	Meizhou	2012	8146808	521.4	211	0.438294	0.225545	0.336114	92.48	47.59	70.92	15864	7459800	17425	21.33	36.36	42.31	1.59118e+06	2.71238e+06	3.15624e+06	10593136	384374	1755253	23.6	562701	1.09209	0.740176	0.0754311	0.218985	1.42003
441400	Meizhou	2013	9090041	525	211.93	0.426131	0.229415	0.344453	90.31	48.62	73	15865	8000148	15238	20.59	36.2	43.22	1.64723e+06	2.89605e+06	3.45766e+06	12405866	494284	2062983	7.92	693723	1.13623	0.710408	0.0867138	0.239597	1.5507
441400	Meizhou	2014	10411490	528.6	213.01	0.378762	0.285573	0.335665	80.68	60.83	71.5	15865	8858389	20529	19.72	37.31	42.97	1.74687e+06	3.30506e+06	3.80645e+06	14118846	556126	2700192	8.45	852753	1.17533	0.667456	0.096265	0.205958	1.59384
441400	Meizhou	2015	12445907	543.79	213.52	0.365633	0.292572	0.341842	78.07	62.47	72.99	15819	9597781	22155	19.64	36.66	43.7	1.885e+06	3.51855e+06	4.19423e+06	15652774	683927	3763738	7.65	1035910	1.29675	0.659957	0.107932	0.181715	1.63087
441400	Meizhou	2016	15165022	551	214.34	0.364654	0.295465	0.339834	78.16	63.33	72.84	15865	10455668	24032	19.8	35.3	44.9	2.07022e+06	3.69085e+06	4.69459e+06	18130465	732294	3840163	7.65	1054643	1.45041	0.679187	0.100868	0.190693	1.73403
441400	Meizhou	2017	18328780	550	216.55	0.366336	0.292958	0.34066	79.33	63.44	73.77	15865	10754300	19553.3	12.62	42.88	44.50	1.35719e+06	4.61144e+06	4.78566e+06	20087507	787524	3951746	7.65	1085512	1.70432	0.774293	0.100937	0.199285	1.86786
510700	Mianyang	2008	6.52905e+06	540.71	34.55	0.58	49.41	50.01	0.20039	17.0712	17.2785	20249	7431645	15012	21.27	44.62	34.11	1.58071e+06	3.316e+06	2.53493e+06	4560254	162280	3144256	7.77	253615	0.878548	0.796227	0.0341264	0.0516116	0.613626
510700	Mianyang	2009	9286762	544.65	35.82	0.28	48.94	50.78	0.100296	17.5303	18.1894	20249	8201664	16537	19.11	45.8	35.09	1.56734e+06	3.75636e+06	2.87796e+06	15246570	214267	2666275	7.96	337148	1.1323	0.897526	0.0411073	0.0803619	1.85896
510700	Mianyang	2010	13053214	541.87	34.56	0.46	47.19	52.34	0.158976	16.3089	18.0887	20249	9602153	20053	17.34	48.77	33.89	1.66501e+06	4.68297e+06	3.25417e+06	17844730	235635	3453220	12.14	452057	1.3594	1.02135	0.0470787	0.0682363	1.85841
510700	Mianyang	2011	17002854	543.4	36.19	0.44	48.52	51.04	0.159236	17.5594	18.4714	20287	11891140	25755	16.75	51.85	31.4	1.99177e+06	6.16556e+06	3.73382e+06	19326561	312015	2135756	12.07	656462	1.42988	1.05137	0.055206	0.146091	1.62529
510700	Mianyang	2012	20616982	545.4	39.5	0.2	46.39	53.41	0.079	18.324	21.0969	20248	13464220	27056	16.28	52.45	31.27	2.19198e+06	7.06198e+06	4.21026e+06	21263368	440934	2505571	12.1	804009	1.53124	1.03781	0.0597145	0.175981	1.57925
510700	Mianyang	2013	24101462	547.4	48.1	0.23	49.07	50.7	0.11063	23.6027	24.3867	20248	14551243	26602	16.42	51.38	32.2	2.38931e+06	7.47643e+06	4.6855e+06	24102750	340733	1772708	12.2	304621	1.65632	1.03558	0.0209344	0.19221	1.6564
510700	Mianyang	2014	27872982	548.8	51.4331	0.18	47.95	51.87	0.0925796	24.6622	26.6783	20248	15798910	33558	15.67	50.97	33.35	2.47569e+06	8.0527e+06	5.26894e+06	26217206	453033	2946402	12.16	1017482	1.76423	1.00189	0.064402	0.153758	1.65943
510700	Mianyang	2015	32029612	545.48	51.2583	0.18	47.76	52.07	0.0922649	24.481	26.6902	20248	17003318	35754	15.29	50.52	34.19	2.59981e+06	8.59008e+06	5.81343e+06	28829061	535846	3042238	12.61	1041308	1.88373	0.95869	0.0612415	0.176135	1.6955
510700	Mianyang	2016	36461720	545	52.6014	0.16	45.64	54.19	0.0841622	24.0073	28.5047	20248	18304207	38202	15.31	47.86	36.83	2.80237e+06	8.76039e+06	6.74144e+06	31816934	556365	3350412	12.61	1076241	1.99199	0.932791	0.0587975	0.166059	1.73823
510700	Mianyang	2017	40271768	537	50.6379	0.15	43.8	56.05	0.0759568	22.1794	28.3825	20248	20747500	38635.9	14.0576	40.427	45.5154	2916600	8387600	9443300	35885164	610450	3650643	12.61	1105883	1.94104	0.881838	0.053302	0.167217	1.72961
231000	Mudanjiang	2008	4.13907e+06	269.9	24	19.58	30	50.42	4.6992	7.2	12.1008	40583	5060872	17983	17.16	35.06	47.78	868446	1.77434e+06	2.41808e+06	1867344	140611	752642	10.98	251308	0.817857	0.741223	0.0496571	0.186823	0.368977
231000	Mudanjiang	2009	5720263	270.57	24.23	21.34	25.67	52.99	5.17068	6.21984	12.8395	40583	6292848	22645	15.62	37.45	46.93	982943	2.35667e+06	2.95323e+06	7152762	151053	1031683	10.91	305663	0.90901	0.720532	0.0485731	0.146414	1.13665
231000	Mudanjiang	2010	7992152	270.23	23.75	21.05	25.18	53.77	4.99937	5.98025	12.7704	40583	7649791	27545	16.02	39.63	44.35	1.2255e+06	3.03161e+06	3.39268e+06	8175123	163839	1360930	9.83	428230	1.04475	0.784943	0.0559793	0.120388	1.06867
231000	Mudanjiang	2011	10667971	267.2	23.83	20.35	28.96	50.69	4.8494	6.90117	12.0794	40876	9403461	33675	16.23	41.1	42.67	1.52618e+06	3.86482e+06	4.01246e+06	9321511	203931	1628952	10.86	607717	1.13447	0.834164	0.0646269	0.125192	0.991285
231000	Mudanjiang	2012	13824440	259.6	23	19.96	28.37	51.67	4.5908	6.5251	11.8841	38405	9810518	37001	19.21	43.08	37.72	1.8846e+06	4.22637e+06	3.70053e+06	9370876	348996	1828599	10.84	702928	1.40914	0.95506	0.0716504	0.190854	0.955187
231000	Mudanjiang	2013	17746942	259	26.5	16.43	31.34	52.23	4.35395	8.3051	13.8409	38405	12160742	46953	16.19	41.02	42.78	1.96882e+06	4.98834e+06	5.20237e+06	11200470	349724	2213267	11.02	913055	1.45936	0.912439	0.0750822	0.158013	0.921035
231000	Mudanjiang	2014	22645432	264	26.38	16	29.87	54.13	4.2208	7.87971	14.2795	38827	12640168	42792	16.12	37.19	46.68	2.0376e+06	4.70088e+06	5.90043e+06	12054164	321895	2392674	11.03	881443	1.79155	1.0174	0.0697335	0.134534	0.95364
231000	Mudanjiang	2015	28116452	262	26.4769	15.04	31.32	53.64	3.98213	8.29257	14.2022	38827	13107000	47356	17.08	35.81	47.11	2.23868e+06	4.69362e+06	6.17471e+06	14089388	331645	2422337	11.11	589788	2.14515	1.09173	0.0449979	0.136911	1.07495
231000	Mudanjiang	2016	33632388	259	25.3952	15.38	29.29	55.33	3.90578	7.43825	14.0512	38827	13681181	49618	16.76	35.63	47.61	2.29297e+06	4.8746e+06	6.51361e+06	15279104	348351	2590112	11.11	680098	2.4583	1.15115	0.0497105	0.134493	1.1168
231000	Mudanjiang	2017	38188660	235	21.7625	15.37	19.61	65.02	3.3449	4.26763	14.15	38827	13447000	57221.3	13.2966	35.5544	51.149	1788000	4781000	6878000	14634527	323752	2861515	11.11	758965	2.83994	1.29022	0.0564412	0.11314	1.08831
360100	Nanchang	2008	19343508	494.73	63	3.52	44.94	51.54	2.2176	28.3122	32.4702	7402	16600847	36105	6.11	55.4	38.49	1.01431e+06	9.19687e+06	6.38967e+06	21120225	227793	1481700	7.62	1021477	1.16521	1.05603	0.0615316	0.153738	1.27224
360100	Nanchang	2009	26018152	497.33	66.31	3.21	46.43	50.35	2.12855	30.7877	33.3871	7402	18375008	39669	6.09	55.32	38.59	1.11904e+06	1.01651e+07	7.09092e+06	32639025	266697	1817495	7.17	1158798	1.41595	1.12236	0.0630638	0.146739	1.77627
360100	Nanchang	2010	34348980	502.25	67.83	2.55	47.34	50.11	1.72967	32.1107	33.9896	7402	22001059	43769	5.48	53.27	41.25	1.20566e+06	1.172e+07	9.07544e+06	41676676	348327	2320305	10.98	1464650	1.56124	1.17299	0.0665718	0.150121	1.8943
360100	Nanchang	2011	42947572	505	91.43	1.38	55.89	42.73	1.26173	51.1002	39.068	7402	26888724	53023	5.02	58.73	36.25	1.34981e+06	1.57917e+07	9.74716e+06	50831974	511304	2993677	11.79	1870259	1.59723	1.17443	0.0695555	0.170795	1.89046
360100	Nanchang	2012	52505424	507.9	96.2	0.81	56.63	42.56	0.77922	54.4781	40.9427	7402	30005236	58715	4.91	56.45	38.65	1.47326e+06	1.6938e+07	1.1597e+07	57231423	633232	3455062	15.7	2400205	1.74988	1.18599	0.0799929	0.183277	1.90738
360100	Nanchang	2013	63087772	510.1	119.6	0.69	61.3	38.01	0.82524	73.3148	45.46	7402	33360265	65412	4.71	55.47	39.82	1.57127e+06	1.85049e+07	1.32841e+07	66245726	734317	4193652	15.28	2919097	1.89111	1.18238	0.0875022	0.175102	1.98577
360100	Nanchang	2014	75630696	517.7	122.098	0.37	62.15	37.48	0.451763	75.884	45.7624	7402	36679635	70373	4.44	54.99	40.57	1.62858e+06	2.01701e+07	1.48809e+07	72962276	814016	4731561	16.4	3422065	2.06193	1.17095	0.093296	0.17204	1.98918
360100	Nanchang	2015	91211376	520.38	125.058	0.35	62.01	37.64	0.437703	77.5485	47.0718	7402	40000140	75879	4.28	54.5	41.22	1.71201e+06	2.18001e+07	1.64881e+07	83426277	854606	5431789	10.51	3893412	2.28028	1.16051	0.097335	0.157334	2.08565
360100	Nanchang	2016	108949376	523	125.981	0.3	62.42	37.28	0.377943	78.6373	46.9657	7402	43549927	81598	4.17	52.98	42.85	1.81603e+06	2.30728e+07	1.86611e+07	95029990	900287	5832565	10.51	4021831	2.50171	1.17148	0.0923499	0.154355	2.18209
360100	Nanchang	2017	126847824	525	120.946	0.3	59.03	40.67	0.362837	71.3942	49.1886	7402	46597156	88756.5	4.17	52.98	42.85	1.9431e+06	2.46872e+07	1.99669e+07	100113903	998001	6531223	10.51	4170774	2.72222	1.23674	0.0895071	0.152805	2.1485
511300	Nanchong	2008	5775526	749.49	26	1.73	34.15	64.12	0.4498	8.879	16.6712	12479	6019472	9687	28.44	42.56	29	1.71194e+06	2.56189e+06	1.74565e+06	2818953	275451	1350314	4.44	186807	0.959474	0.869571	0.0310338	0.20399	0.468306
511300	Nanchong	2009	7653419	753.51	27.01	0.63	33.73	65.64	0.170163	9.11047	17.7294	12479	6862762	10982	25.25	45.75	29	1.73285e+06	3.13971e+06	1.9902e+06	9213967	331916	1611725	4.53	235237	1.11521	0.883977	0.0342773	0.205938	1.3426
511300	Nanchong	2010	10349872	751.72	25.94	1	26.48	72.51	0.2594	6.86891	18.8091	12479	8278238	13212	24.36	48.51	27.14	2.01658e+06	4.01577e+06	2.24671e+06	11005034	376505	1856129	4.98	322564	1.25025	0.939337	0.0389653	0.202844	1.32939
511300	Nanchong	2011	13496946	756.2	26.21	1.14	26.36	72.49	0.298794	6.90896	18.9996	12479	10294802	16386	23.31	50.89	25.8	2.39972e+06	5.23902e+06	2.65606e+06	13623584	460035	2344224	5.66	432862	1.31104	0.963995	0.0420467	0.196242	1.32335
511300	Nanchong	2012	17033488	759.6	30.2	0.23	32.15	67.62	0.06946	9.7093	20.4212	12477	11803603	18757	22.91	51.65	25.44	2.70421e+06	6.09656e+06	3.00284e+06	16687791	672683	2787446	6.8	528700	1.44308	0.978056	0.0447914	0.241326	1.41379
511300	Nanchong	2013	21138738	759	42.3	0.35	46.03	53.62	0.14805	19.4707	22.6813	12477	13285528	17504	22.37	51.84	25.79	2.97197e+06	6.88722e+06	3.42634e+06	19165639	305585	1726618	7.17	636067	1.59111	0.994811	0.0478767	0.176985	1.4426
511300	Nanchong	2014	25894566	759	43.31	0.32	44.47	55.21	0.138592	19.26	23.9115	12477	14320202	22639	21.65	50.5	27.85	3.10032e+06	7.2317e+06	3.98818e+06	21544642	609369	3446815	7.61	765568	1.80825	1.02689	0.0534607	0.176792	1.50449
511300	Nanchong	2015	31493628	742.33	46.8678	0.28	44.64	55.08	0.13123	20.9218	25.8148	12477	15162016	23881	22.12	48.88	29	3.35384e+06	7.41119e+06	4.39698e+06	25614296	718249	3696431	7.71	850746	2.07714	1.05712	0.0561103	0.194309	1.68937
511300	Nanchong	2016	37527908	741	45.1657	0.24	41.82	57.94	0.108398	18.8883	26.169	12477	16514004	25871	21.5	46.06	32.44	3.55051e+06	7.60635e+06	5.35714e+06	30472987	737133	4271765	7.71	943388	2.27249	1.06414	0.0571265	0.172559	1.84528
511300	Nanchong	2017	42854316	733	45.5351	0.19	39.98	59.83	0.0865167	18.2049	27.2437	12477	18279300	24937.7	19.8957	41.0131	39.0912	3636800	7496900	7145600	32160709	813787	4603999	7.71	1032555	2.34442	1.0651	0.0564877	0.176757	1.75941
320100	Nanjing	2008	52290752	624.46	104.13	0.46	44.23	55.31	0.478998	46.0567	57.5943	6582	37750000	60808	2.46	47.55	49.99	928650	17950125	18871225	71717001	580700	4046656	16.27	3865600	1.38519	1.25539	0.1024	0.143501	1.89979
320100	Nanjing	2009	63334124	629.77	117.66	0.36	46.88	52.76	0.423576	55.159	62.0774	6582	42302608	67455	3.05	45.64	51.31	1.29023e+06	1.93069e+07	2.17055e+07	108869194	640703	4612662	17.06	4345080	1.49717	1.18674	0.102714	0.138901	2.57358
320100	Nanjing	2010	75700968	632.42	125.64	0.33	47.43	52.24	0.414612	59.5911	65.6343	6587	51306500	64037	2.77	45.37	51.85	1.42119e+06	2.32778e+07	2.66076e+07	126495200	764951	5421812	17.46	5188008	1.47547	1.10854	0.101118	0.141088	2.46548
320100	Nanjing	2011	88923096	636.4	139.31	0.3	49.52	50.18	0.41793	68.9863	69.9058	6587	61455200	76263	2.67	44.92	52.4	1.64085e+06	2.76057e+07	3.22087e+07	139459234	952995	6662056	18.96	6350018	1.44696	1.06393	0.103328	0.143048	2.26928
320100	Nanjing	2012	105321096	638.5	147.4	0.26	48.25	51.49	0.38324	71.1205	75.8963	6587	72015700	88525	2.57	44.03	53.4	1.8508e+06	3.17085e+07	3.84564e+07	161314100	1249855	7696569	20.65	7330168	1.46247	0.991204	0.101786	0.162391	2.23999
320100	Nanjing	2013	123790408	643.1	216.1	0.08	50.93	48.99	0.17288	110.06	105.867	6587	80117800	124600	2.55	43.07	54.38	2.043e+06	3.45067e+07	4.35681e+07	180508183	1258890	8509085	19.84	8313076	1.5451	0.966047	0.103761	0.147947	2.25303
320100	Nanjing	2014	143553856	648.7	230	0.07	49.9	50.03	0.161	114.77	115.069	6587	88207500	107545	2.43	41.08	56.49	2.14344e+06	36235641	4.98284e+07	201618645	1368787	9212047	20.8	9034890	1.62746	0.924217	0.102428	0.148587	2.28573
320100	Nanjing	2015	164781136	653.4	213.097	0.08	46.37	53.55	0.170478	98.8132	114.114	6587	97207700	118171	2.39	40.29	57.32	2.32326e+06	3.9165e+07	5.57195e+07	258877744	1781700	10455700	21.81	10200300	1.69514	0.862714	0.104933	0.170405	2.66314
320100	Nanjing	2016	185211152	663	205.19	0.08	44.19	55.73	0.164152	90.6735	114.352	6587	105030200	127264	2.4	39.2	58.39	2.52072e+06	4.11718e+07	6.13376e+07	276335510	2028600	11738400	21.81	11426000	1.76341	0.825755	0.108788	0.172817	2.63101
320100	Nanjing	2017	202234672	681	204.49	0.07	44.32	55.62	0.143143	90.63	113.737	6587	117151000	172028	2.25	38.03	59.73	2.6359e+06	4.45525e+07	6.99626e+07	299448611	2178419	13540873	21.81	12719111	1.72627	0.784266	0.10857	0.160877	2.55609
450100	Nanning	2008	18240724	691.69	65.2	3.5	31.4	65.11	2.282	20.4728	42.4517	22112	13162137	19142	15.44	34.65	49.91	2.03223e+06	4.56068e+06	6.56922e+06	23166252	260851	1660830	9.43	1911682	1.38585	1.25599	0.145241	0.157061	1.76007
450100	Nanning	2009	22952538	697.9	69.07	2.35	32.82	64.83	1.62314	22.6688	44.7781	22099	15247144	21945	13.93	34.59	51.48	2.12393e+06	5.27399e+06	7.84923e+06	32313624	319819	2035519	6.49	1204628	1.50537	1.19324	0.0790068	0.157119	2.11932
450100	Nanning	2010	29543364	707.37	70.55	2.18	31.85	65.97	1.53799	22.4702	46.5418	22112	18002613	25622	13.58	36.21	50.21	2.44475e+06	6.51875e+06	9.03911e+06	40214534	429761	2612785	11.84	1560958	1.64106	1.23296	0.0867073	0.164484	2.23382
450100	Nanning	2011	38225944	711.5	77.99	2.12	34.59	63.29	1.65339	26.9767	49.3599	22112	22114358	31172	13.82	37.51	48.67	3.0562e+06	8.2951e+06	1.07631e+07	47281399	535540	3023075	12.08	1862924	1.72856	1.27099	0.0842405	0.177151	2.13804
450100	Nanning	2012	49732992	713.5	80.4	1.58	36.19	62.23	1.27032	29.0968	50.0329	22244	25031812	35133	12.9	38.38	48.72	3.2291e+06	9.60721e+06	1.21955e+07	56271788	660682	3765096	12.14	2297183	1.98679	1.34656	0.0917705	0.175475	2.24801
450100	Nanning	2013	62483164	724.4	90.6	1.65	39.7	58.65	1.4949	35.9682	53.1369	22244	28035444	38723	12.48	39.62	47.89	3.49882e+06	1.11076e+07	1.34262e+07	64835258	703168	4183976	12.61	2562469	2.22872	1.39346	0.091401	0.168062	2.31262
450100	Nanning	2014	75940256	729.7	95.8485	1.32	41.35	57.33	1.2652	39.6334	54.9499	22244	31482973	43303	11.74	39.75	48.51	3.6961e+06	1.25145e+07	1.52724e+07	70644876	754964	4657759	13.58	2748517	2.41211	1.36981	0.0873017	0.162087	2.24391
450100	Nanning	2015	90474744	740.23	95.9514	1.31	41.22	57.47	1.25696	39.5512	55.1433	22235	34100859	49066	10.86	39.46	49.68	3.70335e+06	1.34562e+07	1.69413e+07	82577730	923758	5267231	14.13	2970501	2.65315	1.35027	0.0871093	0.175378	2.42157
450100	Nanning	2016	107079688	752	97.4481	1.16	41.97	56.87	1.1304	40.899	55.4187	22244	37033300	52723	10.69	38.52	50.79	3.95886e+06	1.42652e+07	1.88092e+07	8.81265e+07	974586	5869793	14.13	3127921	2.89144	1.35398	0.0844624	0.166034	2.37966
450100	Nanning	2017	122695096	757	98.7743	0.95	40.44	58.6	0.938356	39.9443	57.8817	22244	41188300	54409.9	9.81298	38.8338	51.3532	4041800	15995000	21151500	93675341	1173869	6463707	14.13	3321500	2.97888	1.35334	0.0806418	0.181609	2.27432
350700	Nanping	2008	7542798	308.13	23.24	4.82	41.14	54.04	1.12017	9.56094	12.5589	26315	5591439	19348	23.82	39.41	36.77	1.33188e+06	2.20359e+06	2.05597e+06	3906053	129284	557180	3.99	280461	1.34899	1.22259	0.050159	0.232033	0.698577
350700	Nanping	2009	10097945	310.1	23.44	4.65	40.96	54.39	1.08996	9.60102	12.749	26315	6216534	21473	22.47	39.69	37.83	1.39686e+06	2.46734e+06	2.35171e+06	6267130	158993	702391	4.79	313852	1.62437	1.28757	0.0504867	0.22636	1.00814
350700	Nanping	2010	13142277	313.9	23.54	4.63	40.82	54.55	1.0899	9.60903	12.8411	26308	7286525	26279	21.89	41.83	36.28	1.59502e+06	3.04795e+06	2.64355e+06	7569083	177679	870249	4.75	385886	1.80364	1.35511	0.0529589	0.20417	1.03878
350700	Nanping	2011	16306868	313.4	25.07	4.47	42.96	52.57	1.12063	10.7701	13.1793	26308	8943055	33775	23.82	42.13	34.05	2.13024e+06	3.76771e+06	3.04511e+06	8702613	209918	1163218	4.77	486803	1.82341	1.34073	0.0544336	0.180463	0.973114
350700	Nanping	2012	20051602	313.9	25.8	1.82	43.37	54.81	0.46956	11.1895	14.141	26308	9967580	37756	23.53	42.8	33.67	2.34537e+06	4.26612e+06	3.35608e+06	9916134	301275	1311031	4.77	591777	2.01168	1.36343	0.0593702	0.2298	0.994839
350700	Nanping	2013	24798170	316	24.3	1.98	35.08	62.94	0.48114	8.52444	15.2944	26280	11058215	34994	23.24	43.51	33.25	2.56993e+06	4.81143e+06	3.67686e+06	11389396	323292	1781228	5.02	716243	2.24251	1.40209	0.0647702	0.1815	1.02995
350700	Nanping	2014	30951762	319.2	24.5132	3.74	33.23	63.03	0.916794	8.14574	15.4507	26280	12325593	47044	22.04	44.11	33.86	2.71656e+06	5.43682e+06	4.17345e+06	12574700	361748	1903858	5.05	809938	2.51118	1.42608	0.0657119	0.190008	1.02021
350700	Nanping	2015	38892184	319.86	24.816	3.46	34.53	62.02	0.858634	8.56896	15.3909	26280	13395148	50932	21.59	43.16	35.25	2.89201e+06	5.78135e+06	4.72179e+06	14107781	436642	2399707	4.52	864266	2.90345	1.47766	0.0645208	0.181956	1.0532
350700	Nanping	2016	47334920	321	24.6974	3.07	34.16	62.77	0.75821	8.43663	15.5026	26280	14577378	55009	22.11	42.14	35.75	3.22306e+06	6.14291e+06	5.21141e+06	15686706	463089	2498214	4.52	829718	3.24715	1.52055	0.0569182	0.185368	1.0761
350700	Nanping	2017	55556620	319	25.4527	2.76	37.19	60.05	0.702495	9.46586	15.2843	26280	16261000	50974.9	20.2497	42.9937	36.7567	3292800	6991200	5977000	17531431	501458	2836435	4.52	870769	3.41656	1.55218	0.0535495	0.176792	1.07813
320600	Nantong	2008	30467374	763.72	60.55	2.41	56.23	41.35	1.45925	34.0473	25.0374	8001	25101300	32815	7.94	57.01	35.06	1.99304e+06	1.43103e+07	8.79801e+06	17282198	412742	1962186	13.4	1595895	1.21378	1.10005	0.0635782	0.210348	0.688498
320600	Nantong	2009	38608916	762.66	62.07	2.13	57.29	40.58	1.32209	35.5599	25.188	8001	28728038	37642	8.23	55.96	35.81	2.36432e+06	1.60762e+07	1.02875e+07	39264655	505138	2374668	6.86	1989873	1.34395	1.06529	0.0692659	0.212719	1.36677
320600	Nantong	2010	47403580	762.92	63.11	1.79	57.66	40.55	1.12967	36.3892	25.5911	8001	34656700	47419	7.68	55.07	37.25	2.66163e+06	1.90854e+07	1.29096e+07	48578464	650342	3167489	8.84	2908061	1.3678	1.02766	0.0839105	0.205318	1.4017
320600	Nantong	2011	56273720	764.9	65.99	1.74	57.93	40.32	1.14823	38.228	26.6072	8001	40802200	56005	7.04	54.45	38.52	2.87247e+06	2.22168e+07	1.57129e+07	55020777	890330	4194492	14.22	3736858	1.37918	1.0141	0.0915847	0.212262	1.34848
320600	Nantong	2012	66827024	765.2	68.5	1.53	57.68	40.79	1.04805	39.5108	27.9411	8001	45586700	62506	7	52.96	40.04	3191069	2.41427e+07	1.82529e+07	62971903	1137909	5130055	15.88	4197225	1.46593	0.993548	0.0920713	0.221812	1.38137
320600	Nantong	2013	78669064	766.5	183.9	0.37	80.08	19.55	0.68043	147.267	35.9525	8001	50388916	65696	6.85	52.07	41.08	3.45164e+06	2.62375e+07	2.06998e+07	73420022	1323743	5764110	17.97	4858818	1.56124	0.976133	0.0964263	0.229653	1.45707
320600	Nantong	2014	92320104	767.6	221.27	0.29	82.55	17.16	0.641683	182.658	37.9699	10549	56526900	77457	6.01	49.75	44.24	3.39727e+06	2.81221e+07	2.50075e+07	83395377	1418762	6495797	21.25	5500019	1.63321	0.927483	0.0972991	0.218412	1.47532
320600	Nantong	2015	108998000	766.77	209.822	0.27	81.77	17.95	0.566519	171.571	37.663	10549	61483955	84236	5.77	48.43	45.8	3.54762e+06	2.97767e+07	2.81597e+07	96591504	1643600	7489700	22.91	6256400	1.77279	0.902229	0.101757	0.219448	1.571
320600	Nantong	2016	127749832	767	205.34	0.26	81.22	18.52	0.533884	166.777	38.029	10549	67682000	92702	5.42	46.84	47.74	3.66836e+06	3.17022e+07	3.23114e+07	110977428	1548735	7492200	22.91	5901800	1.8875	0.883864	0.087199	0.206713	1.63969
320600	Nantong	2017	144220096	764	209.741	0.23	81.89	17.88	0.482405	171.757	37.5017	10549	77346400	101239	4.94774	47.0586	47.9937	3826900	36398100	37121400	114972356	1529899	8100804	22.91	5906026	1.8646	0.847109	0.0763581	0.188858	1.48646
411300	Nanyang	2008	15932981	1147.61	69.29	1.7	40.06	58.23	1.17793	27.7576	40.3476	26400	16364296	16367	21.05	52.31	26.64	3.44468e+06	8.56016e+06	4.35945e+06	5509083	343963	1632488	5.48	512882	0.973643	0.882412	0.0313415	0.210699	0.336653
411300	Nanyang	2009	21370872	1167.51	69.74	1.65	39.95	58.4	1.15071	27.8611	40.7282	26509	17144914	16997	21.4	51.06	27.54	3.66901e+06	8.75419e+06	4.72171e+06	11459032	390348	2035311	5.57	561666	1.24648	0.988033	0.0327599	0.191788	0.668363
411300	Nanyang	2010	27729694	1186.69	70.48	1.65	39.77	58.58	1.16292	28.0299	41.2872	26509	19533562	19145	20.54	52.07	27.39	4.01219e+06	1.01711e+07	5.35024e+06	14712193	451750	2471103	5.77	690668	1.41959	1.06657	0.035358	0.182813	0.753175
411300	Nanyang	2011	34169512	347.2	84.37	1.37	48.8	49.83	1.15587	41.1726	42.0416	26509	22023132	21590	18.88	52.98	28.13	4.15797e+06	1.16679e+07	6.19511e+06	17748121	657696	3096480	5.97	870966	1.55153	1.14082	0.0395478	0.212401	0.805885
411300	Nanyang	2012	41155564	1206.3	83.5	0.75	46.16	53.09	0.62625	38.5436	44.3302	26509	23407260	23086	18.1	52.16	29.74	4.23671e+06	1.22092e+07	6.96132e+06	21046750	814085	3865551	9.77	1036511	1.75824	1.19166	0.0442816	0.2106	0.899155
411300	Nanyang	2013	49024444	1171	88.1	1.16	47.37	51.47	1.02196	41.733	45.3451	26509	24992201	21343	18.02	50.6	31.38	4.50359e+06	1.26461e+07	7.84255e+06	24767261	945431	4282854	10.26	1236254	1.96159	1.22645	0.0494656	0.220748	0.991
411300	Nanyang	2014	58379144	1181.4	93.9096	1.09	47.06	51.85	1.02361	44.1939	48.6921	26509	26755709	26651	17.52	46.5	35.98	4.6876e+06	1.24414e+07	9.6267e+06	27567750	968149	4513635	10.8	1410248	2.18193	1.2391	0.0527083	0.214494	1.03035
411300	Nanyang	2015	69936976	1188.5	95.9404	0.75	45.25	54	0.719553	43.413	51.8078	26509	28668156	28653	17.5	44.26	38.25	5.01693e+06	1.26885e+07	1.09656e+07	30723108	1000570	5158350	11.63	1570828	2.43954	1.24156	0.0547935	0.193971	1.07168
411300	Nanyang	2016	83534984	1195	94.6827	0.5	45.5	54	0.473413	43.0806	51.1287	26509	31149653	31010	16.55	43.8	39.65	5.15527e+06	1.36435e+07	1.23508e+07	34544088	1087962	5487831	11.63	1670678	2.68173	1.25578	0.0536339	0.19825	1.10897
411300	Nanyang	2017	96898808	1200	89.4108	0.54	41.35	58.11	0.482818	36.9714	51.9566	26509	33453000	27877.5	15.3335	43.0876	41.5789	5129500	14414100	13909400	37573468	1218277	5840598	11.63	1748352	2.89657	1.31594	0.0522629	0.208588	1.12317
511000	Neijiang	2008	3.30103e+06	425.05	25.15	1.07	50.18	48.75	0.269105	12.6203	12.2606	5386	4882791	12309	20.04	53.66	26.3	978511	2.62011e+06	1.28417e+06	1777778	103896	611141	2.1	138115	0.676053	0.612707	0.0282861	0.170003	0.364091
511000	Neijiang	2009	4335155	425.61	21.08	1	48.15	50.85	0.2108	10.15	10.7192	5386	5608849	14175	17.55	56.92	25.53	984353	3.19256e+06	1.43194e+06	5077090	135677	744038	2.12	161785	0.772913	0.612654	0.0288446	0.182352	0.905193
511000	Neijiang	2010	5785855	425.53	20.36	0.93	52.36	46.71	0.189348	10.6605	9.51016	5386	6902791	18022	16.28	60.78	22.94	1.12377e+06	4.19552e+06	1.5835e+06	5998626	164752	924757	2.14	203856	0.838191	0.629748	0.0295324	0.178157	0.869015
511000	Neijiang	2011	7.44798e+06	426.1	21.23	0.52	49.41	50.07	0.110396	10.4897	10.6299	5385	8546836	23062	16.35	62.48	21.17	1.39741e+06	5.34006e+06	1.80937e+06	7271329	177843	1220287	2.23	253066	0.871431	0.640753	0.0296093	0.145739	0.850763
511000	Neijiang	2012	9308155	426.6	21.8	0.46	49.59	49.95	0.10028	10.8106	10.8891	5385	9781812	26341	16.7	62.37	20.93	1.63356e+06	6.10092e+06	2.04733e+06	8886532	295020	1420276	2.35	309262	0.951578	0.64494	0.031616	0.20772	0.908475
511000	Neijiang	2013	11440731	426.8	24.9	0.32	55.91	43.77	0.07968	13.9216	10.8987	5385	10693429	25043	16.49	61.84	21.67	1.76335e+06	6.61282e+06	2.31727e+06	10775875	336068	1936946	3.07	751097	1.06988	0.668924	0.0702391	0.173504	1.00771
511000	Neijiang	2014	13777454	426	30.7889	0.27	59.59	40.14	0.08313	18.3471	12.3587	5385	11567723	31024	15.79	61.47	22.75	1.82654e+06	7.11068e+06	2.63166e+06	11343551	323837	1674815	3.29	450832	1.19103	0.676372	0.0389733	0.193357	0.980621
511000	Neijiang	2015	16708186	420.43	29.8165	0.25	57.87	41.88	0.0745413	17.2548	12.4872	5386	11985784	32080	15.95	59.89	24.17	1.91173e+06	7.17829e+06	2.89696e+06	12021951	395454	1924370	3.7	502682	1.394	0.709452	0.0419399	0.205498	1.00302
511000	Neijiang	2016	20047246	420	28.0524	0.31	54.44	45.25	0.0869624	15.2717	12.6937	5385	12976712	34667	15.76	57.15	27.09	2.04513e+06	7.41619e+06	3.51539e+06	13669049	378257	2002280	3.7	536799	1.54486	0.723416	0.0413663	0.188913	1.05335
511000	Neijiang	2017	23262610	415	26.0382	0.28	50.86	48.86	0.072907	13.243	12.7223	5385	13320900	32098.6	15.7347	49.5965	34.6688	2096000	6606700	4618200	15129202	395664	2175124	3.7	560961	1.74632	0.793375	0.0421113	0.181904	1.13575
330200	Ningbo	2008	49568284	568.09	114.63	0.12	64.18	35.7	0.137556	73.5695	40.9229	9817	39640472	69997	4.22	55.41	40.36	1.67283e+06	2.19648e+07	1.59989e+07	56704409	671416	4394083	9.12	3903874	1.25045	1.13328	0.098482	0.1528	1.43047
330200	Ningbo	2009	58911928	571.02	132.27	0.11	66.3	33.6	0.145497	87.695	44.4427	9817	43293025	60720	4.24	54.56	41.2	1.83562e+06	2.36207e+07	1.78367e+07	82414306	771087	5060788	10.33	4328003	1.36077	1.07862	0.09997	0.152365	1.90364
330200	Ningbo	2010	68223744	574.08	140.19	0.09	65.68	34.23	0.126171	92.0768	47.987	9816	51630017	69368	4.24	55.6	40.15	2.18911e+06	2.87063e+07	2.07295e+07	97555158	892738	6007447	10.65	5309278	1.3214	0.99279	0.102833	0.148605	1.8895
330200	Ningbo	2011	77056280	576.4	171.8	0.07	68.84	31.09	0.12026	118.267	53.4126	9816	60592409	79524	4.21	55.28	40.51	2.55094e+06	3.34955e+07	2.4546e+07	106592654	1176706	7507233	12.72	6575531	1.27172	0.935076	0.108521	0.156743	1.75918
330200	Ningbo	2012	87253528	577.7	174.7	0.03	66.98	32.99	0.05241	117.014	57.6335	9816	65822064	86228	4.08	53.43	42.49	2.68554e+06	3.51687e+07	2.79678e+07	116023188	1417046	8284437	12.32	7255003	1.3256	0.898434	0.110221	0.171049	1.76268
330200	Ningbo	2013	99335224	580.2	171.4	0.04	65.39	34.57	0.06856	112.078	59.253	9816	71288672	122912	3.88	52.49	43.64	2.766e+06	3.74194e+07	3.11104e+07	127405215	1484777	9398939	12.61	7928080	1.39342	0.87121	0.111211	0.157973	1.78717
330200	Ningbo	2014	113877008	583.8	171.706	0.03	64.4	35.57	0.0515117	110.578	61.0757	9816	76102816	98362	3.62	52.3	44.07	2.75492e+06	3.98018e+07	3.35385e+07	133074057	1596238	10008563	12.85	8606109	1.49636	0.849768	0.113085	0.159487	1.74861
330200	Ningbo	2015	131594208	586.57	166.833	0.03	62.69	37.29	0.0500499	104.588	62.212	9816	80036103	102374	3.56	51.2	45.24	2.84929e+06	4.09785e+07	3.62083e+07	154002364	1906754	12526362	13.44	10064065	1.64419	0.836779	0.125744	0.152219	1.92416
330200	Ningbo	2016	151483008	591	151.863	0.03	60.91	39.06	0.0455588	92.4994	59.3175	9816	86864911	110656	3.48	51.29	45.23	3.0229e+06	4.4553e+07	3.9289e+07	161960114	1983694	12892601	13.44	11145409	1.74389	0.816616	0.128307	0.153863	1.86451
330200	Ningbo	2017	169858320	597	161.282	0.02	61.02	38.96	0.0322563	98.414	62.8353	9816	98420600	164859	3.10717	52.016	44.8768	3058100	51194500	44168000	173925325	2146045	14106049	13.44	12452880	1.72584	0.784069	0.126527	0.152137	1.76716
350900	Ningde	2008	5.37691e+06	335.03	15.92	2.01	27.14	70.85	0.319992	4.32069	11.2793	13248	5426716	17851	19.85	40.39	39.76	1.0772e+06	2.19185e+06	2.15766e+06	3979091	128785	548023	5.41	242153	0.990822	0.897981	0.0446224	0.234999	0.733241
350900	Ningde	2009	6.78718e+06	335.95	16.09	1.99	26.1	71.91	0.320191	4.19949	11.5703	13248	6122829	20174	18.54	40.09	41.37	1.13517e+06	2.45464e+06	2.53301e+06	4856264	162035	693331	6.36	275414	1.1085	0.878662	0.0449815	0.233705	0.793141
350900	Ningde	2010	8496333	339.37	16.55	1.99	26.28	71.72	0.329345	4.34934	11.8697	13452	7386099	25200	18.5	42.95	38.56	1.36643e+06	3.17233e+06	2.84808e+06	6696761	192944	866062	6.39	405056	1.15031	0.864252	0.0548403	0.222783	0.906671
350900	Ningde	2011	10407284	340	17.68	1.7	29.58	68.72	0.30056	5.22974	12.1497	13248	9301166	32936	18.13	46.85	35.02	1.6863e+06	4.3576e+06	3.25727e+06	7869101	274919	1140729	6.46	543043	1.11892	0.82273	0.0583844	0.241003	0.846034
350900	Ningde	2012	12917884	342.3	26.2	0.42	49.12	50.46	0.11004	12.8694	13.2205	13452	10777262	38015	18.69	47.84	33.48	2.01427e+06	5.15584e+06	3.60823e+06	9105376	348037	1421845	6.57	706378	1.19862	0.812377	0.0655434	0.244778	0.844869
350900	Ningde	2013	16488780	347.2	27.7	0.9	47.24	51.86	0.2493	13.0855	14.3652	13452	12387205	35698	18.05	50.66	31.28	2.23589e+06	6.27536e+06	3.87472e+06	10174665	353703	1859540	7.06	886949	1.33111	0.832253	0.071602	0.19021	0.821385
350900	Ningde	2014	21351022	352.2	29.6856	0.65	48	51.35	0.192956	14.2491	15.2436	13452	13760938	48369	17.31	51.28	31.41	2.38202e+06	7.05661e+06	4.32231e+06	10771640	395716	1999031	8.47	989222	1.55157	0.881121	0.0718862	0.197954	0.782769
350900	Ningde	2015	27456170	348.92	31.0076	0.57	48.5	50.93	0.176743	15.0387	15.7922	13452	14873590	52006	17.02	51.09	31.89	2.53149e+06	7.59892e+06	4.74319e+06	12060427	506662	2480065	8.68	1043894	1.84597	0.939473	0.0701844	0.204294	0.810862
350900	Ningde	2016	33761980	352	31.5122	0.55	47.32	52.13	0.173317	14.9116	16.4273	13247	16231142	56358	17.62	49.7	32.68	2.85993e+06	8.06688e+06	5.30434e+06	13474510	505394	2669204	8.68	1009731	2.08007	0.974041	0.0622095	0.189343	0.830164
350900	Ningde	2017	39342500	351	31.7039	0.43	47.07	52.5	0.136327	14.923	16.6445	13433	17938700	51107.4	16.8301	48.8603	34.3096	3019100	8764900	6154700	15046427	558140	2970803	8.68	1103835	2.19316	0.996379	0.0615337	0.187875	0.838769
211100	Panjin	2008	7.80834e+06	129.2	50.62	22.56	40.3	37.14	11.4199	20.3999	18.8003	22.56	6750045	6750045	17.33	10.21	72.46	1.16978e+06	689180	4.89108e+06	2423670	79153	582878	12	349116	1.15678	1.04839	0.0517205	0.135797	0.35906
211100	Panjin	2009	10030005	130.01	49.58	20.54	37.45	42.01	10.1837	18.5677	20.8286	20.53	6768658	6768658	28.1	10.9	61	1.90199e+06	737784	4.12888e+06	7273584	111519	829837	14.83	434322	1.48183	1.17458	0.0641666	0.134387	1.0746
211100	Panjin	2010	12999281	131.25	49.37	22.08	37.98	39.94	10.9009	18.7507	19.7184	22.08	9263214	9263214	24.65	8.8	66.55	2.28338e+06	815163	6.16467e+06	8398341	124789	1096233	16.13	805869	1.40332	1.05434	0.0869967	0.113834	0.906634
211100	Panjin	2011	16414655	131.2	47.4	24.6	37.45	37.95	11.6604	17.7513	17.9883	24.6	11199202	11199202	23.52	8.42	68.06	2.63405e+06	942973	7.62218e+06	9314444	152942	1441252	16.46	1122844	1.4657	1.07771	0.100261	0.106117	0.831706
211100	Panjin	2012	20523836	128.8	46.9	35.66	37.85	26.49	16.7245	17.7516	12.4238	35.66	12449563	12449563	23.53	8.71	67.76	2.92938e+06	1.08436e+06	8.43582e+06	10903894	289276	1821769	14.45	1402223	1.64856	1.11732	0.112632	0.158789	0.875846
211100	Panjin	2013	25251294	129	49.8	24.57	33.68	41.75	12.2359	16.7726	20.7915	24.57	13510562	13510562	24.07	8.48	67.45	3.25199e+06	1.1457e+06	9.11287e+06	12246575	191099	1952589	14.4	1487670	1.869	1.16856	0.110112	0.0978695	0.906445
211100	Panjin	2014	30375792	129.2	48.3213	24.53	35.46	40.01	11.8532	17.1347	19.3334	24.53	13039536	13039536	34.51	8.79	56.7	4.49994e+06	1.14618e+06	7.39342e+06	13067206	162351	2041160	14.65	1511776	2.32951	1.32291	0.115938	0.0795386	1.00212
211100	Panjin	2015	35208296	129.54	46.4428	25.99	35.66	38.35	12.0705	16.5615	17.8108	25.98	12565377	12565377	36.88	9.64	53.48	4.63411e+06	1.2113e+06	6.71996e+06	14665557	191571	1732799	14.76	950464	2.80201	1.42603	0.0756415	0.110556	1.16714
211100	Panjin	2016	38366724	130	44.2102	26.11	37.42	36.47	11.5433	16.5435	16.1235	26.11	10071351	10071351	42.43	12.05	45.52	4.27327e+06	1.2136e+06	4.58448e+06	16706653	179672	1831204	14.76	1004831	3.80949	1.78388	0.0997712	0.0981169	1.65883
211100	Panjin	2017	39713572	130	41.6888	24.22	38.48	37.3	10.097	16.0419	15.5499	24.22	10872000	83630.8	8.15857	48.5283	43.3131	887000	5276000	4708900	16644804	188687	1846166	14.76	1188642	3.65283	1.65952	0.109331	0.102205	1.53098
510400	Panzhihua	2008	4.05375e+06	111.18	17.29	0.93	67.44	31.64	0.160797	11.6604	5.47056	7440	4276138	37278	4.52	73.32	22.16	193281	3.13526e+06	947592	2664479	73172	595366	7.68	316055	0.947994	0.859167	0.0739113	0.122903	0.623104
510400	Panzhihua	2009	5125367	111.58	17.33	0.87	66.99	32.14	0.150771	11.6094	5.56986	7440	4240750	36562	4.79	70.76	24.45	203132	3.00075e+06	1.03686e+06	4916779	95795	751663	8.11	349028	1.2086	0.958003	0.0823034	0.127444	1.15941
510400	Panzhihua	2010	6478740	111.38	17.18	0.7	66.82	32.48	0.12026	11.4797	5.58006	7440	5239883	42499	4.1	73.79	22.11	214835	3.86651e+06	1.15854e+06	5707153	116530	750766	8.19	387841	1.23643	0.928952	0.0740171	0.155215	1.08918
510400	Panzhihua	2011	7995043	111.7	19.75	0.61	69.72	29.67	0.120475	13.7697	5.85983	7440	6456623	53032	3.75	75.54	20.7	242123	4.87733e+06	1.33652e+06	6612562	180826	916415	8.85	494777	1.23827	0.910485	0.0766309	0.197319	1.02415
510400	Panzhihua	2012	9736472	111.9	18.6	0.21	66.15	33.64	0.03906	12.3039	6.25704	7401	7400348	60391	3.48	75.86	20.66	257532	5.6139e+06	1.52891e+06	7656902	229715	1081729	10.41	571980	1.31568	0.891712	0.077291	0.212359	1.03467
510400	Panzhihua	2013	11715949	112	24.8	0.32	70.77	28.91	0.07936	17.551	7.16968	7401	8008832	71507	3.48	74.57	21.95	278707	5.97219e+06	1.75794e+06	7841786	539685	2501142	11.09	1096014	1.46288	0.914636	0.136851	0.215775	0.979142
510400	Panzhihua	2014	13941454	111.9	24.5165	0.3	65.94	33.76	0.0735495	16.1662	8.27677	7401	8708501	70646	3.33	73.19	23.47	289993	6.37375e+06	2.04389e+06	8039863	224150	1211774	12.01	629076	1.6009	0.909137	0.072237	0.184977	0.92322
510400	Panzhihua	2015	16407433	110.66	30.4748	0.88	57.31	41.81	0.268178	17.4651	12.7415	7401	9251839	75078	3.38	71.45	25.17	312712	6.61044e+06	2.32869e+06	8568143	260016	1126499	12.24	533412	1.77342	0.902553	0.0576547	0.230818	0.926102
510400	Panzhihua	2016	18951388	111	28.0209	0.94	53.61	45.45	0.263396	15.022	12.7355	7401	10146839	82221	3.38	70.5	26.12	342963	7.15352e+06	2.65035e+06	9385880	242045	1220322	12.24	567573	1.86771	0.874598	0.0559359	0.198345	0.925005
510400	Panzhihua	2017	21112118	109	29.0955	1.11	52.43	46.45	0.32296	15.2548	13.5149	7401	11442500	104977	3.24754	65.1099	31.6426	371600	7450200	3620700	9813644	249453	1370352	12.24	605930	1.84506	0.838233	0.0529543	0.182036	0.857649
410400	Pingdingshan	2008	7.63381e+06	523.94	47.33	0.36	54.98	44.67	0.170388	26.022	21.1423	7882	10677008	21998	9.5	65.22	25.29	1.01432e+06	6.96354e+06	2.70022e+06	4427459	188541	1026529	8.32	625203	0.714977	0.647983	0.058556	0.183668	0.414672
410400	Pingdingshan	2009	10361340	532.36	47.46	0.32	54.53	45.15	0.151872	25.8799	21.4282	7882	11278100	23018	9.34	65.18	25.48	1.05337e+06	7.35107e+06	2.87366e+06	9748005	223927	1314721	8.27	702997	0.918713	0.728223	0.0623329	0.170323	0.86433
410400	Pingdingshan	2010	13556390	539.59	48.45	0.25	55.27	44.48	0.121125	26.7783	21.5506	7904	13108394	26730	8.75	66.33	24.92	1.14698e+06	8.6948e+06	3.26661e+06	11378516	246863	1485902	9.27	805839	1.03418	0.776996	0.061475	0.166137	0.868033
410400	Pingdingshan	2011	17033010	106	49.87	0.22	56.53	43.25	0.109714	28.1915	21.5688	7904	14846148	30227	9.14	65.59	25.28	1.35694e+06	9.73759e+06	3.75311e+06	12261949	339655	1751729	9.5	952983	1.1473	0.843597	0.0641906	0.193897	0.825935
410400	Pingdingshan	2012	21085124	545.6	51.8	0.14	58.06	41.8	0.07252	30.0751	21.6524	7904	14957963	30380	9.75	60.89	29.36	1.4584e+06	9.1079e+06	4.39166e+06	14573800	456050	2096506	9.6	1073568	1.40963	0.955385	0.0717723	0.217529	0.974317
410400	Pingdingshan	2013	25907710	537.5	57.3	0.14	58.26	41.6	0.08022	33.383	23.8368	7904	15568788	28938	10.44	58.23	31.33	1.62538e+06	9.06571e+06	4.8777e+06	16662316	455060	2265588	10.71	1197385	1.66408	1.04043	0.0769093	0.200857	1.07024
410400	Pingdingshan	2014	31674372	557.1	57.247	0.13	58.93	40.94	0.0744211	33.7357	23.4369	7882	16371717	33014	10.21	53.72	36.08	1.67155e+06	8.79489e+06	5.90692e+06	18153219	476693	2415349	9.83	1307155	1.9347	1.0987	0.0798423	0.19736	1.10882
410400	Pingdingshan	2015	38465372	562.29	55.8658	0.05	57.42	42.53	0.0279329	32.0781	23.7597	7882	17057781	33984	9.8	52.19	38.02	1.67166e+06	8.90246e+06	6.48537e+06	20104793	494027	2594179	11.14	1178762	2.255	1.14764	0.0691041	0.190437	1.17863
410400	Pingdingshan	2016	45822900	568	54.9946	0.08	55.33	44.59	0.0439957	30.4285	24.5221	7882	18251414	36708	9.68	49.04	41.28	1.76674e+06	8.95049e+06	7.53418e+06	22775542	505125	2756609	11.14	1244603	2.51065	1.17567	0.0681921	0.183241	1.24788
410400	Pingdingshan	2017	52662984	567	54.2946	0.08	54.64	45.28	0.0434357	29.6666	24.5846	7882	19946600	35179.2	8.33826	48.7532	42.9086	1663200	9724600	8558800	25421272	607902	3175857	11.14	1375315	2.6402	1.19947	0.0689498	0.191414	1.27447
620800	Pingliang	2008	2.34315e+06	228.23	12.17	2.63	30.81	66.56	0.320071	3.74958	8.10035	11170	1750618	7982	22.28	43.44	34.28	390038	760468	600112	1667100	144598	552691	8.1	82436	1.33847	1.21306	0.0470897	0.261625	0.952292
620800	Pingliang	2009	3182380	229.77	12.88	2.02	33.15	64.83	0.260176	4.26972	8.3501	11170	1956563	8899	22.17	45.36	32.46	433770	887497	635100	2747400	158159	758415	7.96	95226	1.62652	1.28927	0.04867	0.208539	1.4042
620800	Pingliang	2010	4.32356e+06	231.82	12.93	2.32	33.8	63.88	0.299976	4.37034	8.25968	11170	2318873	10504	21.82	46.92	31.27	505978	1.08802e+06	725112	3265900	169359	858600	7.81	130156	1.86451	1.40084	0.056129	0.19725	1.4084
620800	Pingliang	2011	5.71265e+06	233	14.15	2.33	37.1	60.57	0.329695	5.24965	8.57066	11170	2761872	13320	20.64	48.3	31.06	570050	1.33398e+06	857837	3964300	206588	1021848	7.43	160088	2.0684	1.52087	0.0579636	0.202171	1.43537
620800	Pingliang	2012	8085696	234	15.3	1.11	39.43	59.46	0.16983	6.03279	9.09738	11170	3245086	15607	21.12	47.43	31.45	685362	1.53914e+06	1.02058e+06	4727200	312147	1240596	10.33	195597	2.49167	1.68875	0.0602748	0.251611	1.45673
620800	Pingliang	2013	10610990	231.9	15.6	1.99	39.87	58.14	0.31044	6.21972	9.06984	11170	3410775	14702	22.28	42.98	34.75	759921	1.46595e+06	1.18524e+06	5903400	344445	1300000	10.84	226155	3.11102	1.9451	0.066306	0.264958	1.73081
620800	Pingliang	2014	13384434	233.7	18.26	1.04	44.47	54.49	0.189904	8.12022	9.94987	11170	3505533	16776	24.18	35.96	39.87	847638	1.26059e+06	1.39766e+06	6240300	289849	1378902	10.92	240938	3.81809	2.16826	0.0687308	0.210203	1.78013
620800	Pingliang	2015	15765013	233.08	18.1987	1.04	43.22	55.75	0.189266	7.86548	10.1458	11170	3476994	18490	27.09	27.88	45.02	941918	969386	1.56534e+06	7021931	362770	1613904	2.75	247157	4.53409	2.30755	0.0710835	0.224778	2.01954
620800	Pingliang	2016	18505244	234	17.651	0.85	41.13	58.03	0.150033	7.25986	10.2429	11170	3673000	17486	28.04	24.79	47.17	1.02991e+06	910537	1.73255e+06	7354800	381300	1729000	2.75	265500	5.03818	2.35924	0.0722842	0.220532	2.0024
620800	Pingliang	2017	20537498	234	16.6746	1.78	37.67	60.55	0.296808	6.28132	10.0965	11170	3546566	15156.3	6.66	23.72	69.62	236201	841245	2.46912e+06	8031117	382906	1919643	2.75	275895	5.79081	2.63083	0.0777922	0.199467	2.26448
360300	Pingxiang	2008	4905127	185.77	13.72	1.53	47.08	51.38	0.209916	6.45938	7.04934	3824	3876366	21002	8.5	62.67	28.83	329491	2.42932e+06	1.11756e+06	1370740	65219	508546	4.29	234288	1.26539	1.14683	0.0604401	0.128246	0.353615
360300	Pingxiang	2009	7.13214e+06	186.93	13.66	1.17	46.63	52.2	0.159822	6.36966	7.13052	3824	4214862	22685	8.74	61.64	29.62	368379	2.59804e+06	1.24844e+06	3025288	85022	696353	4.38	273057	1.69214	1.34129	0.0647843	0.122096	0.717767
360300	Pingxiang	2010	10119072	188.09	14.11	0.5	48.55	50.96	0.07055	6.8504	7.19046	3824	5203900	28106	8.13	63.31	28.56	423077	3.29459e+06	1.48623e+06	3901389	93152	866977	6.94	411109	1.94452	1.46095	0.0790002	0.107445	0.749705
360300	Pingxiang	2011	12979292	190.3	14.17	0.35	46.79	52.86	0.049595	6.63014	7.49026	3824	6581538	35350	7.44	65.86	26.7	489666	4.3346e+06	1.75727e+06	4674678	162643	1087143	7.42	584870	1.97208	1.45004	0.0888652	0.149606	0.710271
360300	Pingxiang	2012	16053033	192.4	14.1	0.71	46.32	52.97	0.10011	6.53112	7.46877	3831	7330597	39186	7.25	60.8	31.96	531468	4.457e+06	2.34286e+06	5410690	208835	1343449	7.63	740916	2.18987	1.4842	0.101072	0.155447	0.738097
360300	Pingxiang	2013	19147800	193.6	19.7	0.46	57.85	41.69	0.09062	11.3964	8.21293	3831	7983294	41151	7.05	59.34	33.61	562822	4.73729e+06	2.68319e+06	6217126	239231	1496007	7.82	855196	2.39848	1.49961	0.107123	0.159913	0.778767
360300	Pingxiang	2014	22636596	198.2	20.1976	0.31	58.15	41.54	0.0626126	11.7449	8.39008	3831	8649524	45867	6.76	58.96	34.28	584708	5.09976e+06	2.96506e+06	6815791	234927	1565483	8.07	941966	2.61709	1.48622	0.108904	0.150067	0.787996
360300	Pingxiang	2015	26573764	198.34	20.6191	0.31	55.88	43.82	0.0639192	11.522	9.03529	3831	9123871	48133	6.89	56.7	36.42	628635	5.17323e+06	3.32291e+06	7903354	266272	1858015	8.23	1060654	2.91255	1.48229	0.11625	0.14331	0.866228
360300	Pingxiang	2016	30879532	200	21.006	0.28	55.75	43.98	0.0588168	11.7108	9.23844	3831	9982752	52330	5.71	55	39.29	570015	5.49051e+06	3.92222e+06	9415786	291243	2000197	8.23	1054926	3.09329	1.4485	0.105675	0.145607	0.943205
360300	Pingxiang	2017	35197776	200	18.8495	0.3	52.05	47.65	0.0565485	9.81116	8.98179	3831	10799468	53997.3	5.71	55	39.29	616650	5.93971e+06	4.24311e+06	11174360	328694	2249377	8.23	1027281	3.25921	1.4807	0.0951233	0.146127	1.03471
410900	Puyang	2008	6.49729e+06	396.24	31.03	0.23	47.66	52.11	0.071369	14.7889	16.1697	4266	6572798	18803	13.82	66.51	19.66	908361	4.37157e+06	1.29221e+06	1549353	160463	638720	6	253041	0.988512	0.895888	0.0384982	0.251226	0.235722
410900	Puyang	2009	8458126	404.22	32.4	0.15	50.03	49.81	0.0486	16.2097	16.1384	4266	6616319	18855	14.17	65.58	20.25	937532	4.33898e+06	1.3398e+06	5256473	190619	815487	6.03	253387	1.27837	1.01331	0.0382973	0.233749	0.794471
410900	Puyang	2010	10825778	409.83	31.42	0.16	52.48	47.36	0.050272	16.4892	14.8805	4266	7754037	21787	13.88	66.46	19.66	1.07626e+06	5.15333e+06	1.52444e+06	5889197	211530	900995	7.91	301725	1.39615	1.04895	0.038912	0.234774	0.759501
410900	Puyang	2011	13362904	761.3	32.53	0.18	55.73	44.08	0.058554	18.129	14.3392	4266	8973433	25066	14.32	65	20.68	1.285e+06	5.83273e+06	1.85571e+06	6809481	285029	1184513	8.21	390155	1.48916	1.09496	0.0434789	0.24063	0.758849
410900	Puyang	2012	16301689	421.3	33.6	0.09	57.17	42.74	0.03024	19.2091	14.3606	4266	9896987	27654	13.92	65.12	20.96	1.37766e+06	6.44492e+06	2.07441e+06	8368942	353586	1506609	8.56	480946	1.64714	1.11636	0.0485952	0.23469	0.845605
410900	Puyang	2013	19876320	417.3	41	0.12	64.91	34.97	0.0492	26.6131	14.3377	4136	11304789	27110	13.15	66.18	20.68	1.48658e+06	7.48151e+06	2.33783e+06	9714857	406085	1738659	9.48	605050	1.75822	1.09929	0.0535216	0.233562	0.859358
410900	Puyang	2014	24228542	424.5	40.9029	0.12	63.93	35.95	0.0490835	26.1492	14.7046	4188	12536056	34895	12.42	57.89	29.7	1.55698e+06	7.25712e+06	3.72321e+06	10591386	415022	1819485	9.57	704000	1.93271	1.09757	0.056158	0.228099	0.844874
410900	Puyang	2015	29625876	429.01	40.8819	0.05	61.1	38.85	0.0204409	24.9788	15.8826	4188	13283410	36842	11.86	56.55	31.59	1.57541e+06	7.51177e+06	4.19623e+06	11653128	450357	2186590	10.23	789989	2.23029	1.13507	0.0594719	0.205963	0.877269
410900	Puyang	2016	35903532	433	41.4932	0.03	59.35	40.62	0.012448	24.6262	16.8545	4188	14495555	40059	11.17	54.76	34.07	1.61915e+06	7.93777e+06	4.93864e+06	13381746	445609	2216231	10.23	721626	2.47686	1.15985	0.0497826	0.201066	0.923162
410900	Puyang	2017	42117712	432	41.2237	0.03	57.83	42.14	0.0123671	23.8397	17.3717	4188	15854700	36700.7	9.57634	53.2997	37.124	1518300	8450500	5885900	15121896	541287	2601798	10.23	811142	2.65648	1.20687	0.051161	0.208043	0.95378
370200	Qingdao	2008	48154180	761.56	126.22	0.32	63.26	36.41	0.403904	79.8468	45.9567	10978	44361800	52677	5.04	50.84	44.12	2.23583e+06	2.25535e+07	1.95724e+07	37483209	670607	3694111	20.26	3424359	1.08549	0.983777	0.0771916	0.181534	0.844943
370200	Qingdao	2009	59170336	762.92	122.96	0.41	61.39	38.2	0.504136	75.4851	46.9707	10978	48538672	57251	4.74	49.86	45.4	2.30073e+06	2.42014e+07	2.20366e+07	63019764	719182	4335754	20.92	3770086	1.21903	0.966275	0.0776718	0.165872	1.29834
370200	Qingdao	2010	71923264	763.64	124.11	0.42	60.92	38.66	0.521262	75.6078	47.9809	10978	56661900	65827	4.89	48.69	46.43	2.77077e+06	2.75887e+07	2.63025e+07	76592065	860663	5323888	21.39	4526138	1.26934	0.95368	0.0798797	0.161661	1.35174
370200	Qingdao	2011	85524544	295.3	128.44	0.23	60.85	38.91	0.295412	78.1557	49.976	10978	66156000	75563	4.63	47.63	47.74	3.06302e+06	3.15101e+07	3.15829e+07	86384994	1126402	6580605	23.84	5661400	1.29277	0.950558	0.0855765	0.17117	1.30578
370200	Qingdao	2012	101431632	769.6	129	0.12	59.85	40.03	0.1548	77.2065	51.6387	11282	73021100	82680	4.44	46.59	48.96	3.24214e+06	3.40205e+07	3.57584e+07	94348924	1432445	7659801	20.69	6701820	1.38907	0.941456	0.0917792	0.187008	1.29208
370200	Qingdao	2013	120220696	773.7	147.1	0.1	58.94	40.96	0.1471	86.7007	60.2522	11282	80066000	103444	4.4	45.48	50.12	3522904	3.6414e+07	4.01291e+07	109695588	1723376	10142273	21.45	7889313	1.50152	0.938796	0.0985351	0.16992	1.37006
370200	Qingdao	2014	142205872	780.6	150.114	0.09	55.79	44.12	0.135103	83.7487	66.2303	11282	86921000	96524	4.02	44.76	51.22	3.49422e+06	3.89058e+07	4.45209e+07	113703085	1871258	10747138	21.34	8952450	1.63604	0.92909	0.102995	0.174117	1.30812
370200	Qingdao	2015	168515232	783.09	150.117	0.08	55.16	44.77	0.120093	82.8044	67.2073	11282	93000700	102519	3.91	43.29	52.79	3.63633e+06	4.026e+07	4.91044e+07	125330268	2340929	12228664	21.3	10063220	1.81198	0.922174	0.108206	0.19143	1.34763
370200	Qingdao	2016	198313760	791	145.408	0.08	53.26	46.66	0.116327	77.4445	67.8475	11282	100112900	109407	3.71	41.56	54.73	3.71419e+06	4.16069e+07	5.47918e+07	140071344	2530205	13528516	21.3	11000303	1.9809	0.927601	0.109879	0.187028	1.39913
370200	Qingdao	2017	226671520	795	145.879	0.07	51.27	48.66	0.102115	74.7921	70.9847	11282	110241100	138668	3.34585	41.2388	55.4154	3688500	45462100	61090500	143877550	2538189	14030252	21.3	11572389	2.05614	0.93413	0.104973	0.180908	1.30512
621000	Qingyang	2008	3.58103e+06	258.23	9.37	0.53	9.93	89.54	0.049661	0.930441	8.3899	27119	2484991	9872	15.56	60.55	23.89	386665	1.50466e+06	593664	719397	158727	687142	6.37	174620	1.44106	1.30603	0.0702699	0.230996	0.289497
621000	Qingyang	2009	5.05415e+06	260.95	9.19	0.54	7.4	92.06	0.049626	0.68006	8.46031	27119	3022211	11973	14.39	59.96	25.64	434896	1.81212e+06	774895	2895656	181728	888352	8.01	226429	1.67233	1.32558	0.0749216	0.204568	0.958125
621000	Qingyang	2010	7.176e+06	259.18	9.39	0.53	7.24	92.23	0.049767	0.679836	8.6604	27119	3576095	16172	14.27	60.08	25.65	510309	2.14852e+06	917268	3541762	191434	1136575	5.53	300247	2.00666	1.50764	0.0839595	0.168431	0.990399
621000	Qingyang	2011	9905996	262	9.65	0.73	4.46	94.82	0.070445	0.43039	9.15013	27119	4543451	20506	12.82	63.38	23.8	582470	2.87964e+06	1.08134e+06	4113200	255580	1351335	8.34	443401	2.18028	1.60313	0.0975912	0.189131	0.905303
621000	Qingyang	2012	13515376	262.3	10.5	0.57	7.99	91.44	0.05985	0.83895	9.6012	27119	5293638	23882	13.79	62.24	23.97	729993	3.29476e+06	1.26889e+06	5060716	294033	1587875	8.19	531091	2.55314	1.73041	0.100326	0.185174	0.956
621000	Qingyang	2013	17798318	264.1	17.4	0.29	36.7	63.01	0.05046	6.3858	10.9637	27119	6053667	22931	12.72	59.47	27.81	770026	3.60012e+06	1.68352e+06	5999756	363942	1833559	8.19	637346	2.94009	1.83823	0.105283	0.198489	0.991094
621000	Qingyang	2014	22762858	265.5	18.5227	0.28	40.1	59.62	0.0518636	7.4276	11.0432	27119	6688607	30087	11.62	59.77	28.61	777216	3.99778e+06	1.91361e+06	6693094	327259	1856788	8.14	615358	3.40323	1.93266	0.0920009	0.17625	1.00067
621000	Qingyang	2015	28163064	267.31	18.0149	0.28	37.7	62.02	0.0504417	6.79162	11.1728	27119	6094314	27366	13.5	52.71	33.79	822732	3.21231e+06	2.05927e+06	8146661	408253	2075730	8.1	553993	4.6212	2.35188	0.0909033	0.196679	1.33676
621000	Qingyang	2016	34005036	270	17.6863	0.29	35.6	64.11	0.0512903	6.29632	11.3387	27119	5978324	26734	14.3	48.17	37.53	854900	2.87976e+06	2.24366e+06	8779686	428865	2152339	8.1	427604	5.68806	2.66356	0.0715257	0.199255	1.46859
621000	Qingyang	2017	37339164	270	16.9761	0.23	33.05	66.72	0.039045	5.6106	11.3265	27119	5854994	21685.2	9.61813	48.3907	41.9911	563141	2833275	2458578	9550044	427411	2343521	8.1	467845	6.37732	2.89729	0.0799053	0.18238	1.63109
441800	Qingyuan	2008	10930751	405.8	194.65	0.548172	0.22492	0.226909	106.702	43.7806	67.26	19153	7466166	20205	13.33	57.51	29.16	995240	4.29379e+06	2.17713e+06	2739203	177553	761874	13.1	373774	1.46404	1.32686	0.0500624	0.233048	0.366882
441800	Qingyuan	2009	15461454	408.82	195.47	0.548172	0.22492	0.226909	107.151	43.965	67.26	19036	8615921	22797	11.82	56.32	31.85	1.0184e+06	4.85249e+06	2.74417e+06	8218569	232515	1000529	9.38	500355	1.79452	1.42244	0.0580733	0.232392	0.953882
441800	Qingyuan	2010	20747174	413.47	196.07	0.548172	0.22492	0.226909	107.48	44.1	44.49	19036	10881841	28326	11.03	56.64	32.33	1.20027e+06	6.16347e+06	3.5181e+06	9953570	270845	1328090	8.66	727875	1.90659	1.43245	0.066889	0.203936	0.914695
441800	Qingyuan	2011	24592742	892.1	197.49	0.535977	0.22948	0.234544	105.85	45.32	46.32	19036	10030326	26957	13.89	44.71	41.4	1.39321e+06	4.48456e+06	4.15255e+06	11021746	346470	1577586	8.75	843056	2.45184	1.80281	0.0840507	0.21962	1.09884
441800	Qingyuan	2012	26976092	405.7	197.68	0.541936	0.226781	0.231283	107.13	44.83	45.72	19036	10250321	27320	14.9	40.64	44.46	1.5273e+06	4.16573e+06	4.55729e+06	11993946	403473	1720102	11.23	868722	2.63173	1.78368	0.0847507	0.234563	1.1701
441800	Qingyuan	2013	27882252	409.8	200.14	0.530828	0.221295	0.247876	106.24	44.29	49.61	19036	10930403	26660	15.34	39.41	45.25	1.67672e+06	4.30767e+06	4.94601e+06	13876303	444312	1856505	10.45	928176	2.55089	1.59489	0.0849169	0.239327	1.26951
441800	Qingyuan	2014	28899166	412.3	203.98	0.51912	0.225414	0.255466	105.89	45.98	52.11	19036	11977408	31477	14.66	41.17	44.17	1.75589e+06	4.9311e+06	5.29042e+06	15226648	480781	2139856	10.45	1026461	2.41281	1.37021	0.0856998	0.224679	1.27128
441800	Qingyuan	2015	30277568	418.51	210.67	0.488584	0.225091	0.286325	102.93	47.42	60.32	19036	12778570	33392	15.07	37.94	47	1.92573e+06	4.84819e+06	6.00593e+06	16998173	545837	2925944	10.45	1083805	2.3694	1.20587	0.0848143	0.186551	1.33021
441800	Qingyuan	2016	31799708	432	205.75	0.501628	0.203694	0.294678	103.21	41.91	60.63	19036	13877104	36136	15.4	36.63	47.97	2.13707e+06	5.08318e+06	6.65685e+06	19060629	710229	3037684	10.45	956388	2.29152	1.07306	0.0689184	0.233806	1.37353
441800	Qingyuan	2017	33096700	437	205.42	0.493525	0.19667	0.309804	101.38	40.4	63.64	19036	14693400	33623.3	15.4	36.63	47.97	2.26278e+06	5.38219e+06	7.04842e+06	21462856	684717	3046250	10.45	1030717	2.25249	1.02333	0.0701483	0.224774	1.46071
130300	Qinhuangdao	2008	7.17422e+06	285.85	28.31	0.71	35.75	63.55	0.201001	10.1208	17.991	7523	8089526	27481	11.26	40.54	48.19	910881	3.27949e+06	3.89834e+06	5467787	159845	941871	16.76	486800	0.886853	0.803754	0.0601766	0.16971	0.675909
130300	Qinhuangdao	2009	9032662	287.24	28.64	0.49	37.01	62.5	0.140336	10.5997	17.9	7523	8045421	27110	12.72	38.74	48.53	1.02338e+06	3.1168e+06	3.90444e+06	12882264	178492	1037192	17.23	563332	1.12271	0.889921	0.070019	0.172092	1.60119
130300	Qinhuangdao	2010	11254084	288.3	29.75	0.67	37.55	61.78	0.199325	11.1711	18.3795	7523	9304969	31182	13.62	39.53	46.86	1.26734e+06	3.67825e+06	4.36031e+06	15040636	216983	1357443	20.28	720200	1.20947	0.908698	0.0773995	0.159847	1.61641
130300	Qinhuangdao	2011	13784475	289.8	29.88	0.44	37.55	62.01	0.131472	11.2199	18.5286	7802	10700808	35691	13.08	39.2	47.72	1.39967e+06	4.19472e+06	5.10643e+06	16638434	255379	1686186	21.11	866439	1.28817	0.947177	0.0809695	0.151454	1.55488
130300	Qinhuangdao	2012	16766796	291.2	33.5	0.27	40.9	58.83	0.09045	13.7015	19.7081	7802	11393664	37804	13.38	39.29	47.33	1.52447e+06	4.47657e+06	5.39262e+06	18785380	348835	1999739	21.46	1086622	1.47159	0.997382	0.0953707	0.17444	1.64876
130300	Qinhuangdao	2013	20078256	292.7	34.2	0.26	38.5	61.24	0.08892	13.167	20.9441	7802	11687549	39889	14.67	38.29	47.03	1.71456e+06	4.47516e+06	5.49665e+06	20921253	334332	2003166	21.59	1095028	1.71792	1.0741	0.0936918	0.166902	1.79005
130300	Qinhuangdao	2014	23504512	295.1	33.8682	0.4	36.27	63.33	0.135473	12.284	21.4487	7802	12000219	39282	14.55	37.44	48.01	1.74603e+06	4.49288e+06	5.76131e+06	22782676	358495	2119627	21.83	1136584	1.95867	1.11231	0.0947136	0.169131	1.89852
130300	Qinhuangdao	2015	27078054	295.64	32.8441	0.22	35.28	64.5	0.072257	11.5874	21.1844	7802	12504439	40746	14.21	35.59	50.2	1.77688e+06	4.45033e+06	6.27723e+06	23908190	424258	2282969	15.21	1143620	2.16548	1.10208	0.0914571	0.185836	1.91198
130300	Qinhuangdao	2016	30593758	298	32.4783	0.13	34.06	65.81	0.0422218	11.0621	21.374	7802	13493526	73755	14.52	34.73	50.75	1.95926e+06	4.6863e+06	6.84796e+06	25848868	484208	2455712	15.21	1160083	2.26729	1.06171	0.0859733	0.197176	1.91565
130300	Qinhuangdao	2017	33534814	298	29.2848	0.16	32.07	67.77	0.0468557	9.39164	19.8463	7802	15003400	50347	12.8651	34.1729	52.962	1930200	5127100	7946100	28354675	508832	2626987	15.21	1185525	2.23515	1.01545	0.0790171	0.193694	1.88988
450700	Qinzhou	2008	4.21529e+06	364.51	12.54	5.9	26.71	67.38	0.73986	3.34943	8.44945	10843	3774232	11740	28.58	39.88	31.54	1.07868e+06	1.50516e+06	1.19039e+06	1582365	135986	487982	2.38	128773	1.11686	1.01221	0.034119	0.27867	0.419255
450700	Qinzhou	2009	6041984	371.19	12.62	4.52	25.91	69.57	0.570424	3.26984	8.77973	10843	3963669	12212	29.13	35.67	35.2	1.15462e+06	1.41384e+06	1.39521e+06	3719256	152845	665057	4.95	210135	1.52434	1.20828	0.0530153	0.229822	0.938337
450700	Qinzhou	2010	8406334	387.65	13.72	3.94	27.77	68.29	0.540568	3.81004	9.36939	10843	5206655	13431.3	25.39	41.97	32.64	1.32197e+06	2.18523e+06	1.69945e+06	4738636	194797	804266	5.14	583733	1.61454	1.21303	0.112113	0.242205	0.910111
450700	Qinzhou	2011	11150777	391.2	15.2	3.49	31.32	65.2	0.53048	4.76064	9.9104	10843	6466515	22926	24.13	44.96	30.91	1.56037e+06	2.90735e+06	1.9988e+06	5317577	236616	969823	5.83	255696	1.72439	1.26792	0.0395415	0.243979	0.822325
450700	Qinzhou	2012	14070801	391.7	16.6	2.83	35.6	61.57	0.46978	5.9096	10.2206	10843	6913216	22147	24.13	41.83	34.04	1.66816e+06	2.8918e+06	2.35326e+06	6164075	308581	1225149	6.42	335809	2.03535	1.37947	0.0485749	0.251872	0.891636
450700	Qinzhou	2013	16961542	396.5	19.4	2.42	41.29	56.29	0.46948	8.01026	10.9203	12154	7537500	18986	24.12	42.04	33.85	1818045	3168765	2.55144e+06	6935584	323123	1335904	7.3	449451	2.25029	1.40695	0.0596287	0.241876	0.920144
450700	Qinzhou	2014	19735658	402	20.27	1.53	43.51	54.96	0.310131	8.81948	11.1404	12154	8549638	26971	22.68	39.64	37.68	1.93906e+06	3.38908e+06	3.2215e+06	7680989	344655	1419947	7.14	476391	2.30836	1.3109	0.0557206	0.242724	0.898399
450700	Qinzhou	2015	22926456	404.1	20.8312	1.45	43.86	54.69	0.302052	9.13656	11.3926	12162	9444242	29560	21.73	40.42	37.85	2.05223e+06	3.81736e+06	3.57465e+06	8183984	420165	1908619	8.07	503447	2.42756	1.23546	0.0533073	0.220141	0.866558
450700	Qinzhou	2016	26833736	409	21.7778	1.39	44.29	54.32	0.302711	9.64539	11.8297	12187	11020466	34160	20.06	43.73	36.21	2.21071e+06	4.81925e+06	3.99051e+06	9064175	455154	1940680	8.07	495104	2.4349	1.1402	0.0449259	0.234533	0.822486
450700	Qinzhou	2017	30042206	411	20.7263	1.4	41.07	57.53	0.290168	8.51229	11.9238	12187	13098200	31869.1	17.9376	47.7172	34.3452	2349500	6250100	4498600	9765441	498434	2052811	8.07	528083	2.29361	1.04201	0.0403172	0.242806	0.745556
230900	Qitaihe	2008	1.82794e+06	90.22	13.87	7.79	66.04	26.17	1.08047	9.15975	3.62978	6221	1871613	20826	9.27	58.78	31.95	173499	1.10013e+06	597980	913444	55826	312934	7.33	130832	0.976666	0.885151	0.0699033	0.178395	0.488052
230900	Qitaihe	2009	2435730	92.77	13.23	4.23	68.1	27.66	0.559629	9.00963	3.65942	6221	2336262	25534	8.47	63.33	28.2	197881	1.47955e+06	658826	2214596	59273	427139	7.09	167846	1.04258	0.826403	0.0718438	0.138767	0.947923
230900	Qitaihe	2010	3257610	92.86	13.43	4.1	67.91	28	0.55063	9.12031	3.7604	6222	3052237	32890	7.34	66.17	26.48	224034	2.01967e+06	808232	2577580	73002	485104	7.39	233224	1.06729	0.801872	0.0764108	0.150487	0.844489
230900	Qitaihe	2011	3.9882e+06	92.7	14.07	3.55	69.79	26.65	0.499485	9.81945	3.74965	6221	3080590	33209	8.62	63.32	28.06	265547	1.95063e+06	864414	2952569	82766	579644	8	260052	1.29462	0.951919	0.0844163	0.142788	0.958443
230900	Qitaihe	2012	4.60495e+06	92.4	13.6	3.38	67.52	29.1	0.45968	9.18272	3.9576	6221	2989081	32308	10.23	58.22	31.55	305783	1.74024e+06	943055	3388557	110818	608579	8.5	217940	1.54059	1.04415	0.072912	0.182093	1.13365
230900	Qitaihe	2013	5.15811e+06	92	12.7	3.63	64.12	32.25	0.46101	8.14324	4.09575	6221	2409883	26194	13.16	46.29	40.56	317141	1.11553e+06	977449	3467502	78320	631117	8.53	189259	2.1404	1.33824	0.0785345	0.124097	1.43887
230900	Qitaihe	2014	5.62663e+06	88.2	12.6236	3.53	64.56	31.91	0.445613	8.1498	4.02819	6221	2142590	25123	14.58	40.69	44.73	312390	871820	958381	3532126	81311	620773	9	180043	2.62609	1.49133	0.0840305	0.130983	1.64853
230900	Qitaihe	2015	6.00475e+06	83.11	11.1673	3.93	60.38	35.7	0.438875	6.74282	3.98673	6221	2126515	24823	16.09	36.78	47.13	342156	782132	1.00223e+06	3729591	87098	724605	9.75	172494	2.82375	1.4371	0.0811158	0.120201	1.75385
230900	Qitaihe	2016	6084705	80	8.9359	4.86	51.17	43.96	0.434285	4.5725	3.92822	6221	2166414	26500	14.69	36.52	48.79	318246	791174	1.05699e+06	4106104	86570	916832	9.75	154606	2.80865	1.31521	0.0713649	0.094423	1.89535
230900	Qitaihe	2017	6.02383e+06	79	8.8453	4.66	50.76	44.58	0.412191	4.48987	3.94323	6221	2288000	28962	13.0682	37.3689	49.5629	299000	855000	1135000	4468602	78284	882841	9.75	227534	2.63279	1.19611	0.0994467	0.0886728	1.95306
140900	Qizhou	2008	3.22986e+06	303.26	22.15	1.99	27.04	70.97	0.440785	5.98936	15.7199	25117	3112485	10101	9.49	52.38	38.13	295375	1.63032e+06	1.18679e+06	2385166	162228	849595	3.17	294534	1.03771	0.940477	0.0946299	0.190947	0.766322
140900	Qizhou	2009	4.40013e+06	306.91	22.69	1.5	26.8	71.71	0.34035	6.08092	16.271	25117	3493072	11292	12.19	40.32	47.49	425805	1.40841e+06	1.65886e+06	8039181	209868	1020222	3.14	335438	1.25967	0.998488	0.0960295	0.205708	2.30146
140900	Qizhou	2010	6.19138e+06	307.55	22.7	1.45	27.05	71.5	0.32915	6.14035	16.2305	25117	4374561	14193	11.25	44.59	44.15	492138	1.95062e+06	1.93137e+06	9642264	249340	1285794	4.5	423425	1.41532	1.06335	0.0967926	0.193919	2.20417
140900	Qizhou	2011	8517346	310.1	24.46	1.39	30.54	68.07	0.339994	7.47008	16.6499	25117	5545452	18019	9.9	51.56	38.54	549000	2.85924e+06	2.13722e+06	11356100	328370	1522113	4.53	535728	1.53592	1.12934	0.0966067	0.215733	2.04782
140900	Qizhou	2012	11236848	310	25.4	1.18	31.4	67.42	0.29972	7.9756	17.1247	25117	6209439	20081	9.22	51.61	39.17	572510	3.20469e+06	2.43224e+06	13097288	435735	1815286	7.88	651651	1.80964	1.2265	0.104945	0.240037	2.10925
140900	Qizhou	2013	14526094	311.4	26.3	1.1	30.83	68.07	0.2893	8.10829	17.9024	25117	6547321	21052	9.68	50.01	40.31	633781	3.27432e+06	2.63923e+06	14627435	453730	2131680	9.15	737018	2.21863	1.38716	0.112568	0.212851	2.23411
140900	Qizhou	2014	18518792	312.5	25.3964	1.16	28.59	70.25	0.294598	7.26083	17.841	25152	6803394	21796	9.55	47.54	42.91	649724	3.23433e+06	2.91934e+06	15433494	369184	2139521	9.91	808126	2.72199	1.54579	0.118783	0.172555	2.2685
140900	Qizhou	2015	23275204	306.52	24.5764	1.11	27.92	70.97	0.272798	6.86173	17.4419	25152	6812356	21731	9.35	44.7	45.95	636955	3.04512e+06	3.13028e+06	16384669	421544	2420102	10.77	736546	3.41662	1.73883	0.108119	0.174184	2.40514
140900	Qizhou	2016	28345298	308	23.9462	0.99	27.07	71.95	0.237067	6.48224	17.2293	25152	7161357	22747	8.84	44.11	47.05	633064	3.15887e+06	3.36942e+06	17622824	444686	2475508	10.77	692427	3.95809	1.85346	0.0966894	0.179634	2.46082
140900	Qizhou	2017	31368202	308	23.9652	0.96	27.04	72	0.230066	6.48019	17.2549	25152	8744923	28392.6	7.47941	49.203	43.3176	654069	4302767	3788087	19419022	471097	2906549	10.77	732569	3.58702	1.62962	0.0837708	0.162081	2.22061
350500	Quanzhou	2008	18900862	677.73	128.21	0.32	81.37	18.31	0.410272	104.324	23.4753	11015	27052915	34840	4.45	59.35	36.2	1.20385e+06	1.60559e+07	9.79316e+06	16361840	423081	1613540	10.24	1371713	0.698663	0.633198	0.0507048	0.262207	0.604809
350500	Quanzhou	2009	23997364	680.85	136.99	0.26	81.65	18.09	0.356174	111.852	24.7815	11015	30695003	39227	3.8	57.95	38.25	1.16641e+06	1.77878e+07	1.17408e+07	27183742	476059	1869038	10.88	1500538	0.7818	0.619698	0.0488854	0.254708	0.885608
350500	Quanzhou	2010	29821686	685.27	142.17	0.27	81.85	17.88	0.383859	116.366	25.42	11015	35649739	44563	3.71	60.16	36.13	1.32261e+06	2.14469e+07	1.28803e+07	32762343	602096	2296427	11.28	1815324	0.836519	0.628492	0.0509211	0.262188	0.919007
350500	Quanzhou	2011	36221728	689.5	173.95	0.21	84.4	15.39	0.365295	146.814	26.7709	11015	42708864	52245	3.55	62.34	34.11	1.51616e+06	2.66247e+07	1.4568e+07	37796692	700505	2969907	16.41	2420856	0.848108	0.623603	0.0566828	0.235868	0.884985
350500	Quanzhou	2012	44369372	693.2	174.9	0.19	83.11	16.7	0.33231	145.359	29.2083	11015	47264953	57291	3.4	62.22	34.39	1.60701e+06	2.94083e+07	1.62544e+07	45107265	826325	3564437	23.65	2934560	0.938737	0.636237	0.0620874	0.231825	0.954349
350500	Quanzhou	2013	54610536	703.5	163.7	0.24	79.82	19.94	0.39288	130.665	32.6418	11015	52180021	74119	3.28	61.84	34.88	1.7115e+06	3.22681e+07	1.82004e+07	54091578	919227	4222149	21.28	3469079	1.04658	0.654353	0.0664829	0.217715	1.03663
350500	Quanzhou	2014	67065316	716.2	157.142	0.25	78.97	20.78	0.392855	124.095	32.6541	11015	57333576	68254	3.01	61.98	35.02	1.72574e+06	3.55354e+07	2.00782e+07	57785320	1044582	4767231	21.02	3801056	1.16974	0.664284	0.0662972	0.219117	1.00788
350500	Quanzhou	2015	82216416	722.45	150.563	0.26	77.67	22.07	0.391464	116.942	33.2293	11015	61377139	72421	2.91	59.95	37.14	1.78607e+06	3.67956e+07	2.27955e+07	63525571	1228361	5398893	21.92	3883036	1.33953	0.681729	0.0632652	0.227521	1.035
350500	Quanzhou	2016	99151216	730	149.592	0.26	76.72	23.02	0.388939	114.767	34.4361	11015	66466294	77784	2.99	58.48	38.54	1.98734e+06	3.88695e+07	2.56161e+07	66398150	1286821	5976651	21.92	4240759	1.49175	0.698546	0.0638032	0.215308	0.998975
350500	Quanzhou	2017	116009008	742	139.911	0.26	74.1	25.63	0.363767	103.674	35.8591	11015	75480100	101725	2.62361	58.2641	39.1123	1980300	43977800	29521900	67776873	1381903	6378085	21.92	4422979	1.53695	0.698253	0.0585979	0.216664	0.897944
530300	Qujing	2008	8824862	608.09	30.31	1.85	49.06	49.09	0.560735	14.8701	14.8792	28904	7875678	13684	19.24	53.8	26.96	1.51528e+06	4.23711e+06	2.12328e+06	4247907	281178	1169321	5.76	560137	1.12052	1.01553	0.0711224	0.240463	0.53937
530300	Qujing	2009	11416251	616.22	31.87	1.69	50.89	47.41	0.538603	16.2186	15.1096	28906	8709446	14970	18.38	51.84	29.78	1.6008e+06	4.51498e+06	2.59367e+06	8359235	370433	1401667	9.64	631875	1.31079	1.039	0.0725505	0.26428	0.95979
[truncated: 1,159 more rows]

## Sheet: All
IV1	IV2	EX	lnex	Digit	hr	rd	is	post	grp	fdi	number of internet users	total capita telecom business volume	total capita postal business volume	number of employees in the information industry	number of mobile phone users at the end of the year	mydigitindex	Score	(I)capital	(I)labor	(I)electricity	(gO)gdp	(bO)water	(bO)so2	(bO) fume	myenvirindex	Regional capital stock	Total population (10,000 people)	Personnel (10,000 people)	Proportion of employees in primary industry	Proportion of employees in the secondary industry	Proportion of employees in the tertiary industry	Number of people employed in primary industry	Number of people employed in the secondary industry	Number of employees in the tertiary industry	Land area (square kilometers)	Gross Regional Product (ten thousand Yuan)	Per capita gross regional product (yuan)	Proportion of primary industry in GDP	The proportion of the secondary industry in GDP	The proportion of the tertiary industry in GDP	ais	theil	combine	Output value of primary industry	Output value of secondary industry	Output Value of Tertiary Industry	The loan balance of financial institutions at the end of the year (10,000 yuan)	Expenditure on science and technology (10,000 yuan)	Local general public budget expenditure (10,000 yuan)
[truncated: 2,780 more rows]
[truncated: 7 more columns]
