# Supplementary material for: Digital economy and pollution reduction–Mechanism and regional heterogeneity
Source: PLoS One. 2023 Feb 10;18(2):e0277852. doi: 10.1371/journal.pone.0277852 (PMC9916565; doi:10.1371/journal.pone.0277852)
Supplement: S1 Data — (ZIP) [file pone.0277852.s001.zip › data/central+eastern.xlsx]

## Sheet: Sheet1
EX	lnex	hr	rd	is	post	grp	fdi	number of internet users	total capita telecom business volume	total capita postal business volume	number of employees in the information industry	number of mobile phone users at the end of the year	mydigitindex	Score	(I)capital	(I)labor	(I)electricity	(gO)gdp	(bO)water	(bO)so2	(bO) fume	myenvirindex	Regional capital stock	Total population (10,000 people)	Personnel (10,000 people)	Proportion of employees in primary industry	Proportion of employees in the secondary industry	Proportion of employees in the tertiary industry	Number of people employed in primary industry	Number of people employed in the secondary industry	Number of employees in the tertiary industry	Land area (square kilometers)	Gross Regional Product (ten thousand Yuan)	Per capita gross regional product (yuan)	Proportion of primary industry in GDP	The proportion of the secondary industry in GDP	The proportion of the tertiary industry in GDP	ais	theil	combine	Output value of primary industry	Output value of secondary industry	Output Value of Tertiary Industry	The loan balance of financial institutions at the end of the year (10,000 yuan)	Expenditure on science and technology (10,000 yuan)	Local general public budget expenditure (10,000 yuan)	Per capita road area	Local general public budget income (10,000 yuan)	The proportion of capital stock in GDP
237584	12.3783	5.78	0.34	38.52	37377	0.292171	1.70284	156000	146800	37377	0.32	121.5	0.00812278	0.0257189	15723847	24.12	264500	7047175	4649	28392	7372	0.967502	7.43348e+06	613.89	416.8	0.488724	0.229607	0.282869	203.7	95.7	117.9	15318	7047175	12595	19.05	42.44	38.52	0.907634	0.208082	0.557858	1.34249e+06	2.99082e+06	2.71457e+06	3376517	268321	1119717	10.03	384613	1.05482
264770	12.4866	5.7	0.47	34.59	45500	0.320174	1.46353	196100	338600	45500	0.35	155.15	0.0118391	0.0326555	19190908	24.07	286422	7706600	5479	20156	7920	0.976884	10321394	615.88	421.3	0.487301	0.228816	0.283883	205.3	96.4	119.6	15318	7706600	13811	18.52	46.89	34.59	0.737684	0.207006	0.472345	1.42726e+06	3.61362e+06	2.66571e+06	9416204	318254	1399597	11.97	415553	1.33929
334877	12.7215	5.82	0.52	31.23	43245	0.407636	1.58016	268840	166790	43245	0.37	217.09	0.0114524	0.0253696	23701579	24.24	324125	9881100	5644	17409	8582	0.980006	13946292	615.62	426.7	0.487228	0.228732	0.28404	207.9	97.6	121.2	15318	9881100	18604	15.74	53.03	31.23	0.588912	0.203962	0.396437	1.55529e+06	5.23995e+06	3.08587e+06	11524141	359928	1618318	12.72	505742	1.41141
378338	12.8435	5.86	0.43	29.8	32440	0.458597	1.41443	387961	207062	32440	0.39	311.1	0.0137554	0.0378889	27448244	26.51	385511	12157400	4615	17685	19241	0.979529	17750360	618.7	429.3	0.485208	0.228279	0.286513	208.3	98	123	15318	12157400	22893	14.86	55.33	29.8	0.538587	0.202822	0.370704	1.80659e+06	6.72669e+06	3.62291e+06	14046056	496390	2148887	13.25	723948	1.46005
631818	13.3564	6.09	0.43	29.72	36392	0.49806	1.5101	400000	236568	36392	0.42	351.87	0.0154479	0.0369295	31801072	27.3	355056	13597027	4708	17130	10479	0.980297	21966022	620.4	431.9	0.483214	0.227831	0.288956	208.7	98.4	124.8	15318	13597027	25592	14.43	55.85	29.72	0.53214	0.202433	0.367286	1.96205e+06	7.59394e+06	4.04104e+06	16995657	537706	2456795	13.68	856202	1.6155
911298	13.7226	6.1	0.45	32.61	41783	0.406369	1.94218	520000	267917	41783	0.43	345.4	0.0163812	0.0303323	37255335	34.91	408002	14182282	4863	17168	25300.1	0.980024	26597000	621.7	434.6	0.480442	0.228716	0.290842	208.8	99.4	126.4	15318	14182282	22801	14.25	53.14	32.61	0.613662	0.203364	0.408513	2.02098e+06	7.53646e+06	4.62484e+06	19756834	571349	2797223	14.73	984572	1.87537
1.19237e+06	13.9915	6.2297	0.5299	33.49	47154	0.436443	1.05658	540000	260558	47154	0.5982	418	0.0190961	0.0287055	43655834	35.38	386258	15443170	4661	16014	27399	0.981308	32013680	620.9	436.7	0.478131	0.228761	0.293107	208.8	99.9	128	15402	15443170	28808	13.75	52.76	33.49	0.634761	0.203279	0.41902	2.12344e+06	8.14782e+06	5.17192e+06	22376259	580668	2994597	15.2	1056537	2.073
1.41386e+06	14.1618	5.1703	0.4653	36.53	54470	0.423856	0.836215	550000	308689	54470	0.574	356	0.0186274	0.0262941	49693352	33.4413	372226	14174300	4470	14738	24978	0.982801	36584448	622.1	346	0.498943	0.216974	0.284083	172.634	75.073	98.2927	15402	14174300	31101	13.12	50.36	36.53	0.725377	0.202173	0.463775	1.85967e+06	7.13818e+06	5.17787e+06	25328437	628321	3369012	15.86	1065708	2.58104
1.00285e+06	13.8184	5.0778	0.4191	39.97	44258	0.44845	0.818843	740000	234915	44258	0.5583	316	0.0166473	0.0232648	56248342	34.1438	386865	15311776	4018	8023	11039	0.990675	43122996	529	339.8	0.438513	0.234656	0.326831	149.007	79.7361	111.057	13538	15311776	33294	12.54	47.49	39.97	0.841651	0.205616	0.523634	1.9201e+06	7.27156e+06	6.12012e+06	26377940	634842	3371512	13.43	1279945	2.81633
689678	13.444	4.9753	0.4031	39.835	64626	0.516956	0.739482	880000	240813	64626	0.5429	372	0.0196666	0.0272008	62843800	33.0556	961954	17088300	2659	6541	7370	0.992424	49017600	531	334.1	0.431658	0.265461	0.302881	144.217	88.6905	101.193	13543	17088300	32181.4	11.3522	48.4817	40.1661	0.828479	0.205807	0.517143	1939900	8284700	6863700	29296669	714367	3730026	13.43	1210184	2.86849
834434	13.6345	5.62	0.33	23.71	22654	0.24418	0.671418	353866	174514	22654	0.17	181.82	0.00873571	0.0285178	18628956	42.43	840237	10360548	11940	100688	41483	0.884517	9346836	567.37	42.43	0.38	56.3	43.32	0.161234	23.8881	18.3807	7413	10360548	19924	13.8	62.49	23.71	0.379421	2.39228	1.38585	1.42976e+06	6.47431e+06	2.45649e+06	3853184	232154	951788	7.88	500558	0.902157
192036	12.1654	5.48	0.3	27.21	26629	0.261357	0.714032	435504	183958	26629	0.17	219.16	0.010185	0.0295015	22781485	43.04	958634	11248807	12595	98336	27402	0.887415	12857916	573.16	43.04	0.28	56.02	43.7	0.120512	24.111	18.8085	7413	11248807	21578	12.65	60.14	27.21	0.452444	2.52645	1.48945	1.42297e+06	6.76503e+06	3.0608e+06	8843928	278310	1217311	8.02	551931	1.14305
293379	12.5892	5.49	0.3	26.39	30016	0.302713	0.774786	408440	202291	30016	0.27	376.95	0.0145916	0.0289067	27528345	43.46	1291473	13155890	15585	93059	28160	0.893414	17017174	581.4	43.46	0.3	56.12	43.58	0.13038	24.3898	18.9399	7413	13155890	25330	12.09	61.52	26.39	0.428966	2.69519	1.56208	1.59055e+06	8.0935e+06	3.47184e+06	9955071	318105	1406537	8.26	650501	1.2935
361261	12.7974	5.3	0.31	29.47	41809	0.296373	0.652339	479333	230340	41809	0.43	412.14	0.0173785	0.0482428	31563006	50.16	1501935	14866057	7605	131356	92526	0.848766	21188672	529.4	50.16	0.38	60.31	39.31	0.190608	30.2515	19.7179	7413	14866057	28806	11.79	58.75	29.47	0.501617	3.28229	1.89195	1.75271e+06	8.73381e+06	4.38103e+06	11624260	421399	1745443	8.59	773559	1.42531
304331	12.6259	5.29	0.27	30.55	40566	0.306633	1.26653	570000	295787	40566	0.34	432.15	0.0183548	0.0461656	36252970	51.07	1349051	15668969	7283	118149	81205	0.864002	25650570	593	51.1	0.14	59.21	40.65	0.07154	30.2563	20.7721	7352	15668969	30624	11.96	57.49	30.55	0.531397	2.3379	1.43465	1.87401e+06	9.00809e+06	4.78687e+06	13530677	461081	2048109	8.7	835701	1.63703
269038	12.5026	5.36	0.28	31.09	42072	0.294344	1.37814	680000	327847	42072	0.45	472.28	0.0205086	0.0385001	42274663	57.2	1458334	16836494	5508	113310	93336	0.869337	30643086	602	57.2	0.21	62.62	37.17	0.12012	35.8186	21.2612	7352	16836494	27968	11.83	57.08	31.09	0.544674	2.71374	1.6292	1.99176e+06	9.61027e+06	5.23447e+06	15845215	497704	2167807	8.43	922013	1.82004
241046	12.3927	5.2504	0.308	36.19	42943	0.30425	1.46294	840000	351939	42943	0.4366	484	0.0214852	0.0350145	49463029	58.89	1595877	17918143	4962	130511	144172	0.848938	36592300	611.4	58.8928	0.22	63.54	36.24	0.129564	37.4205	21.3428	7352	17918143	35210	11.45	52.36	36.19	0.691176	2.85154	1.77136	2.05163e+06	9.38194e+06	6.48458e+06	17939428	530467	2342817	8.62	1032639	2.04219
247102	12.4176	5.4653	0.2767	38.59	47696	0.31967	1.69018	930000	412828	47696	0.5083	497	0.0233395	0.034575	58131384	58.9509	1577446	18844808	4208	94295	137852	0.890337	43925768	617.45	58.9509	0.12	63.05	36.83	0.0707411	37.1685	21.7116	7352	18844808	36828	10.86	50.55	38.59	0.763403	2.52782	1.64561	2.04655e+06	9.52605e+06	7.27221e+06	19949519	557649	2735650	8.83	1096434	2.33092
254679	12.4478	5.4576	0.2822	41.7	77086	0.353078	1.71134	1050000	310465	77086	0.4193	501	0.0241723	0.0344419	67877160	57.4901	1515098	20298494	2153	48049	51644	0.944408	52361032	626	57.4901	0.11	61.72	38.18	0.0632391	35.4829	21.9497	7384	20298494	39603	10.47	47.84	41.7	0.871656	2.5517	1.71168	2.12525e+06	9.7108e+06	8.46447e+06	21965406	630525	2917332	8.41625	1174474	2.57955
232748	12.3577	5.2131	0.281	43.7	92800	0.427991	1.45844	1300000	315247	92800	0.4623	487	0.025814	0.0376626	77051173	52.5677	2110328	22498500	2082	35558	25900	0.95905	60507820	624	52.5677	0.11	59.76	40.12	0.0578245	31.4145	21.0902	7385	22498500	36055.3	8.60546	48.1774	43.2171	0.89704	3.29478	2.09591	1936100	10839200	9723200	24730332	695155	3165990	8.48328	1295482	2.68942
244433	12.4067	3.15	0.59	39.8	14898	0.266659	3.26016	167900	156460	14898	0.15	109.5	0.005766	0.0178819	11238204	18.24	232225	4863852	6854	17614	12190	0.979714	5206258	358.31	191	0.503665	0.197906	0.298429	96.2	37.8	57	5952	4863852	13632	20.58	39.62	39.8	1.00454	0.207875	0.606209	1.00098e+06	1.92706e+06	1.93581e+06	2969083	121815	735994	11.79	275041	1.0704
227959	12.3369	3.16	0.58	35.94	16930	0.305271	3.08874	159600	372517	16930	0.17	134.78	0.00898511	0.0231216	13102120	17.43	258628	5320870	5975	17432	11557	0.979933	6.82944e+06	360.64	195.2	0.491291	0.204918	0.303791	95.9	40	59.3	5952	5320870	14803	19.62	44.44	35.94	0.808731	0.20706	0.507896	1.04395e+06	2.36459e+06	1.91232e+06	5777765	134837	877276	12.24	317195	1.28352
309525	12.6428	3.17	0.6	33.91	11922	0.36921	2.83485	201593	132187	11922	0.15	202.25	0.0075129	0.0137614	15994393	17.25	285422	6368877	5742	17735	9960	0.979613	9010660	362.23	212.5	0.448	0.207529	0.344471	95.2	44.1	73.2	5941	6368877	17621	18.84	47.25	33.91	0.717672	0.207237	0.462454	1.1999e+06	3.00929e+06	2.15969e+06	7076500	170631	1068407	12.81	429009	1.4148
352151	12.7718	3.23	0.66	32.17	14368	0.383976	4.09893	803300	107483	14368	0.16	181.04	0.00858949	0.0254606	19185220	20.32	308818	7802393	4370	19004	9285	0.978179	11672035	365.5	226	0.429646	0.215487	0.354867	97.1	48.7	80.2	5952	7802393	24574	18.5	49.33	32.17	0.652139	0.207199	0.429669	1.44344e+06	3.84892e+06	2.51003e+06	8360832	249785	1412913	13.96	613600	1.49596
629568	13.3528	3.31	0.5	32.16	15448	0.380434	5.7134	310000	170060	15448	0.16	197.5	0.00840394	0.0210934	23617953	23.43	334386	8902164	4144	18700	9082	0.978529	15214448	367.8	226	0.429646	0.215487	0.354867	97.1	48.7	80.2	5952	8902164	27999	17.85	50	32.16	0.6432	0.206695	0.424948	1.58904e+06	4451082	2.86294e+06	9758630	293127	1646697	15.41	784157	1.70907
758595	13.5392	3.35	0.69	31.73	19001	0.387636	6.12573	370000	206793	19001	0.34	227.73	0.0106838	0.019491	28962210	25.99	392545	10078541	4172	16970	12641.9	0.980447	19598616	366.6	199.4	0.49348	0.245737	0.261284	98.4	49	52.1	5952	10078541	27462	17.1	51.17	31.73	0.62009	0.205724	0.412907	1.72343e+06	5.15719e+06	3.19792e+06	12585817	339008	1914991	15.52	928392	1.94459
992991	13.8085	3.5458	0.7048	32.6	19175	0.421833	6.64456	410000	189646	19175	0.2501	244	0.0105979	0.016471	35081799	27.29	411497	11511949	3037	16407	14339	0.981065	24858242	371.1	218.5	0.456751	0.203661	0.339588	99.8	44.5	74.2	5951	11511949	35542	15.49	51.9	32.6	0.628131	0.203691	0.415911	1.7832e+06	5.9747e+06	3.7529e+06	14334560	354791	2085574	15.91	1053415	2.15934
1.07255e+06	13.8856	3.6351	0.5978	36.99	22065	0.465206	7.21349	490000	199561	22065	0.2611	223	0.0106852	0.0153318	39312875	26.9355	432109	12530550	2474	15926	23596	0.981472	30213338	376.35	226.6	0.465133	0.224576	0.310292	105.399	50.8888	70.3122	5951	12530550	38267	15.05	47.96	36.99	0.771268	0.205582	0.488425	1.88585e+06	6.00965e+06	4.63505e+06	16165375	457466	2447171	16.69	1196801	2.41117
825232	13.6234	3.6923	0.5941	41.61	25018	0.506688	7.52771	590000	212181	25018	0.288	258	0.0122141	0.0167528	47939788	27.3506	461482	13858228	1917	5662	4154	0.993478	36518068	380	231.8	0.479986	0.237575	0.282439	111.261	55.0699	65.4693	5951	13858228	41855	14.43	43.95	41.61	0.946758	0.20564	0.576199	1.99974e+06	6.09069e+06	5.76641e+06	18551354	495467	2680543	14.2913	1338791	2.63512
614045	13.3278	3.6219	0.553	42.515	31818	0.602479	6.78269	690000	250946	31818	0.2242	267	0.0133087	0.0187157	56589768	25.738	784435	15506600	1715	3633	3788	0.995798	42981172	381	236.1	0.486324	0.2457	0.267976	114.821	58.0098	63.2693	5951	15506600	40699.7	13.2415	43.9361	42.8224	0.974651	0.204541	0.589596	2053300	6813000	6640300	19529541	527459	2977139	14.6039	1410675	2.7718
61613.9	11.0286	4.4	0.14	40.23	11932	0.255351	1.447	73600	118782	11932	0.24	105.27	0.00517579	0.0147681	7677715	15.83	63076	4042200	1217	4502	1403	0.994845	3.60143e+06	588.77	323	0.512074	0.160681	0.327554	165.4	51.9	105.8	8374	4042200	7918	29.45	30.32	40.23	1.32685	0.211978	0.769413	1.19043e+06	1.2256e+06	1.62618e+06	1468269	159898	609322	4.63	126946	0.890957
98326.1	11.496	4.36	0.12	37.51	13140	0.273199	1.84186	109866	122588	13140	0.25	136.26	0.00615138	0.0157193	8968069	15.81	67166	4319284	1669	4257	1287	0.995125	4.7592e+06	596.93	327	0.511927	0.16055	0.327523	167.4	52.5	107.1	8374	4319284	8477	28.37	34.12	37.51	1.09936	0.210712	0.655034	1.22538e+06	1.47374e+06	1.62016e+06	4337757	171882	801010	6.41	173185	1.10185
147395	11.9009	4.47	0.11	35.9	14575	0.319091	2.13903	152239	135908	14575	0.23	180.7	0.00744593	0.0139276	10804207	16.07	81634	5127800	1527	14579	4964	0.983298	6221609	600.76	334.2	0.491023	0.209455	0.299521	164.1	70	100.1	8374	5127800	10318	26.75	37.36	35.9	0.960921	0.211668	0.586294	1.37169e+06	1.91575e+06	1.84088e+06	5447496	208018	1033412	5.93	232980	1.21331
191478	12.1625	4.54	0.15	34.18	19315	0.378871	2.68796	234235	157742	19315	0.24	203.9	0.00880564	0.0233415	12173855	16.54	105053	6266531	3282	16206	7326	0.981402	7.73508e+06	604.2	322.9	0.458346	0.214308	0.327346	148	69.2	105.7	8374	6266531	12868	26.18	39.64	34.18	0.86226	0.211994	0.537127	1.64058e+06	2.48405e+06	2.1419e+06	6749013	296119	1386189	6.54	340441	1.23435
290566	12.5796	4.85	0.2	34.33	22109	0.411297	3.18492	230000	190597	22109	0.24	240.16	0.0101826	0.023251	14098515	17.37	123711	7156572	2448	12436	5455	0.985732	9497973	612.6	338.5	0.446086	0.217725	0.336189	151	73.7	113.8	8374	7156572	14642	25.31	40.36	34.33	0.850595	0.211954	0.531274	1.81133e+06	2.88839e+06	2.45685e+06	8130958	407931	1772645	7.5	476878	1.32717
230298	12.3471	4.91	0.19	34.89	32300	0.357962	3.68259	300000	211727	32300	0.35	307.36	0.0133021	0.0225539	16630110	22.09	144637	7910950	2055	12051	6312.5	0.986159	11526972	632.9	339.1	0.431141	0.227956	0.340902	146.2	77.3	115.6	8374	7910950	12498	24.65	40.46	34.89	0.862333	0.212423	0.537378	1.95005e+06	3.20077e+06	2.76013e+06	9275747	380724	2064319	8.08	643813	1.45709
197723	12.1946	4.9586	0.2676	38.53	25689	0.384235	4.13323	350000	220000	25689	0.2733	292	0.012411	0.0183093	19689661	23	155237	8836299	2755	12247	11663	0.985851	14062574	634.4	353.4	0.440011	0.226372	0.333616	155.5	80	117.9	8521	8836299	17769	22.01	39.46	38.53	0.976432	0.211529	0.593981	1.94487e+06	3.4868e+06	3.40463e+06	10607977	368394	2292171	8.61	726963	1.59146
292355	12.5857	4.9621	0.2635	40.04	54100	0.403093	4.52302	410000	370389	54100	0.2292	291	0.0159491	0.0225129	23463741	23.3844	171087	9426090	3502	12660	10518	0.985396	17263196	634.95	361.3	0.445	0.224	0.331	160.779	80.9312	119.59	8521	9426090	18771	20.69	39.27	40.04	1.01961	0.210819	0.615214	1.95026e+06	3.70163e+06	3.77421e+06	12601006	448896	2778388	9.06	825881	1.83143
320136	12.6765	5.0386	0.2588	41.57	64389	0.444219	4.79302	520000	477300	64389	0.2016	341	0.0191683	0.0239987	27721860	23.5493	171087	10461044	1879	8935	3412	0.989757	20963494	647	355.7	0.376	0.247	0.377	133.743	87.8579	134.099	8521	10461044	20611	19.72	38.71	41.57	1.07388	0.213108	0.643496	2.06292e+06	4.04947e+06	4.34866e+06	15898916	511230	2785781	7.095	870239	2.00396
393574	12.883	4.9938	0.2511	43.1	43121	0.480591	4.43634	890000	373578	43121	0.2411	388	0.018837	0.026997	32455075	23.9245	584061	11497900	1934	15946	3140	0.981766	24812030	651	360.9	0.368	0.245	0.387	132.811	88.4205	139.668	8521	11497900	17661.9	18.2129	38.2774	43.5097	1.13669	0.212819	0.674756	2094100	4401100	5002700	18433589	585197	3250253	7.40312	945506	2.15796
92873.3	11.439	5.24	0.27	32.61	15012	0.320518	1.3806	146860	196659	15012	0.48	179.16	0.0091839	0.0257565	14758189	32.75	108700	10496975	10119	56616	14672	0.935192	6.76004e+06	614.16	32.75	0.7	44.85	54.44	0.22925	14.6884	17.8291	18190	10496975	19201	22.79	44.6	32.61	0.731166	1.60215	1.16666	2.39226e+06	4.68165e+06	3.42306e+06	3221703	232271	1129767	5.83	443088	0.643998
49668.3	10.8131	5.25	0.27	36.38	16297	0.35847	1.30241	219239	230264	16297	0.43	199.24	0.0100919	0.0257226	16861062	34.57	188318	12392306	13091	63613	9734	0.927283	8518894	616.69	34.57	0.26	45.27	54.47	0.089882	15.6498	18.8303	17950	12392306	22496	20.77	42.85	36.38	0.849008	1.35233	1.10067	2.57388e+06	5.3101e+06	4.50832e+06	7921264	254123	1368056	5.81	511654	0.687434
92373.4	11.4336	5.23	0.27	35.28	20137	0.405207	1.11304	62949	243838	20137	0.47	263.42	0.0117189	0.0217206	19756110	36.81	193930	14915686	12575	47728	10516	0.945387	10919826	623.11	36.81	0.27	46.13	53.6	0.099387	16.9805	19.7302	18190	14915686	26551	18.78	45.94	35.28	0.767958	1.54506	1.15651	2.80117e+06	6.85227e+06	5.26225e+06	9630800	296639	1773011	6.73	700205	0.732104
123057	11.7204	5.32	0.3	34.63	24986	0.491103	1.07149	376442	270357	24986	0.56	307.81	0.0145977	0.0380431	22746053	36.88	209560	18111879	9965	46373	21248	0.946772	13798526	127	36.88	0.14	44.82	55.04	0.051632	16.5296	20.2988	18910	18111879	31644	16.27	49.1	34.63	0.705295	1.51967	1.11248	2.9468e+06	8.89293e+06	6.27214e+06	11540505	349677	2227929	7.3	938944	0.76185
201668	12.2144	5.27	0.49	35.69	27925	0.514774	1.26536	490000	345884	27925	0.55	310.82	0.0159813	0.0402888	27021408	39.59	228887	20385039	12855	39364	19376	0.954787	17400906	629	39.6	0.3	44.03	55.67	0.1188	17.4359	22.0453	18910	20385039	35475	14.84	49.47	35.69	0.721447	2.09242	1.40693	3.02514e+06	1.00845e+07	7.27542e+06	13922185	526456	2549661	9.2	1067314	0.853612
229335	12.3429	5.51	1.25	37.03	32437	0.534183	1.36704	540000	312427	32437	0.52	348.83	0.0167822	0.0312978	32986120	42.35	259866	22649358	11601	37246	20730	0.957184	21999560	607.2	42.4	0.28	45.19	54.53	0.11872	19.1606	23.1207	18177	22649358	37314	14.3	48.67	37.03	0.760838	2.19663	1.47873	3.23886e+06	1.10234e+07	8.38706e+06	16312935	506570	3173846	10.06	1225251	0.971311
324308	12.6894	5.64	1.31	38.91	33915	0.596619	1.47609	750000	308649	33915	0.53	444	0.0196346	0.0315343	39982370	42.14	315314	25141545	10202	38704	23168	0.955487	27796822	608.7	42.14	0.31	44.19	55.5	0.130634	18.6217	23.3877	18910	25141545	43215	13.44	47.65	38.91	0.816579	2.47311	1.64485	3.37902e+06	1.19799e+07	9.78258e+06	19236577	511836	3627711	10.77	1349152	1.10561
374583	12.8336	5.2572	1.0647	41.21	40379	0.654993	1.77658	830000	305405	40379	0.5292	449	0.0203564	0.0297417	47501160	41.3595	304728	27090169	9799	33333	17636	0.961698	34606524	609.18	41.3595	0.15	42.61	57.24	0.0620392	17.6233	23.6742	18910	27090169	46408	13.11	45.68	41.21	0.902145	2.07272	1.48743	3.55152e+06	1.23748e+07	1.11639e+07	22474965	587114	4265226	11.32	1486445	1.27746
354259	12.7778	5.3164	1.1601	44.46	46906	0.707754	2.08754	930000	325502	46906	0.5404	465	0.0217042	0.0304273	56014527	41.7351	337445	29538202	4064	17436	9379	0.979966	42187184	611	41.7351	0.12	41.85	58.03	0.0500821	17.4661	24.2189	18190	29538202	50543	12.97	42.56	44.46	1.04464	2.01571	1.53017	3.8311e+06	1.25715e+07	1.31327e+07	27138052	663349	4630473	8.3775	1571801	1.42822
578939	13.269	5.2895	1.301	48.17	52638	0.731937	2.25926	1100000	360819	52638	0.5391	511	0.023996	0.0344732	64787164	42.3513	1015908	30998500	2677	8377	6419	0.990345	49846952	606	42.3513	0.14	42.34	57.53	0.0592918	17.9315	24.3647	18177	36105239	59579.6	12.97	42.56	44.46	1.04464	2.10525	1.57494	4.68285e+06	1.53664e+07	1.60524e+07	30159562	685855	4904950	8.69594	1634691	1.3806
24432.8	10.1037	4.6	0.37	34.8	18519	0.270373	3.63189	134406	58323	18519	0.3	170.46	0.00684838	0.020427	16263806	27.15	268573	7340633	6234	47897	43155	0.944704	7662630	471	27.15	0.92	37.13	61.95	0.24978	10.0808	16.8194	19557	7340633	16668	16.41	48.79	34.8	0.713261	2.4669	1.59008	1.2046e+06	3.58149e+06	2.55454e+06	2247235	208220	984376	5.23	384378	1.04387
84246.3	11.3415	4.48	0.24	37.3	20625	0.301261	3.76486	164571	188468	20625	0.31	204.98	0.00937541	0.0241951	18814861	27.99	303585	8432283	6526	45340	36467	0.947722	9602831	473.86	27.99	0.14	38.41	61.45	0.039186	10.751	17.1999	19506	8432283	19059	12.9	49.79	37.3	0.749146	1.89933	1.32424	1.08776e+06	4.19843e+06	3.14524e+06	7954694	259248	1312925	6.47	488357	1.13882
412223	12.9293	4.57	0.31	33.33	23239	0.373666	3.23843	230730	199315	23239	0.31	231.34	0.0104562	0.020445	22488134	28.95	340016	10817632	6768	40587	33928	0.953181	12429143	502.07	28.95	0.35	38	61.66	0.101325	11.001	17.8506	19699	10817632	24015	11.72	54.95	33.33	0.606551	2.44415	1.52535	1.26783e+06	5.94429e+06	3.60552e+06	9445332	317480	1611473	4.46	627107	1.14897
524550	13.1703	4.57	0.27	31.17	23456	0.42974	3.07951	275300	237218	23456	0.32	285.4	0.0123029	0.0323596	27271366	31.33	361885	13463756	10879	45823	45389	0.947024	16281281	604.2	31.33	0.41	41.46	58.12	0.128453	12.9894	18.209	19730	13463756	29305	11.16	57.68	31.17	0.540395	2.74001	1.6402	1.50256e+06	7.76589e+06	4.19665e+06	11173759	420441	2198775	10.46	950110	1.20927
896705	13.7065	4.59	0.37	31.72	25050	0.444947	3.10872	380000	262746	25050	0.37	316.37	0.0139068	0.0334477	32069167	34.05	379100	15172679	10099	47044	24511	0.945956	20881112	509.8	34.1	0.5	42.97	56.53	0.1705	14.6528	19.2767	19342	15172679	32848	10.35	57.93	31.72	0.547557	3.2961	1.92183	1.57037e+06	8.78953e+06	4.81277e+06	13098507	562460	2486413	11.59	1196762	1.37623
1.22515e+06	14.0186	4.7	0.52	32.64	42783	0.466904	3.68261	450000	294300	42783	0.39	318.84	0.0157746	0.0288398	38814933	36.08	401800	16855232	9014	39244	24356	0.954855	26485196	512.1	36.1	0.47	43.24	56.29	0.16967	15.6096	20.3207	19342	16855232	32920	9.93	57.42	32.64	0.568443	3.47342	2.02093	1.67372e+06	9.67827e+06	5.50155e+06	15114963	603650	3025851	11.53	1465411	1.57133
1.45735e+06	14.1921	4.7502	0.6266	33.67	72234	0.512528	3.84627	490000	394316	72234	0.4073	362	0.0200345	0.0308441	47003786	36.5361	387200	18725768	8898	38256	33954	0.955834	33102826	518.8	36.5361	0.49	42.11	57.4	0.179027	15.3854	20.9717	19342	18725768	39999	9.55	56.78	33.67	0.59299	3.65322	2.12311	1.78831e+06	1.06325e+07	6.30497e+06	16803671	644230	3515722	11.26	2403763	1.76777
954358	13.7688	4.4907	0.7008	35.58	74000	0.560216	4.37023	620000	430900	74000	0.4182	355	0.020805	0.0305003	56677039	35.9159	383100	20120654	8682	36337	20865	0.958225	41247808	528.27	35.9159	0.61	40.18	59.21	0.219087	14.431	21.2658	19654	20120654	42682	9.77	54.65	35.58	0.651052	3.87803	2.26454	1.96579e+06	1.09959e+07	7.15893e+06	19390165	651424	3788178	11.84	2202690	2.05002
1.13982e+06	13.9464	4.6561	0.8309	38.13	69984	0.613664	4.78307	720000	215784	69984	0.394	353	0.0182301	0.0250069	66396862	35.9175	409917	22041285	4520	14212	12939	0.983587	50292088	535	35.9175	0.47	37.92	61.61	0.168812	13.6199	22.1288	19654	22041285	46691	9.81	52.06	38.13	0.732424	3.57015	2.15128	2.16225e+06	1.14747e+07	8.40434e+06	23925264	700834	4040665	9.105	2355419	2.28172
1.38153e+06	14.1387	4.7401	0.8828	42.325	82145	0.599838	5.14027	900000	277365	82145	0.3903	406	0.0214233	0.0293294	76219425	36.313	1171284	21781900	2944	8557	9504	0.990092	59280016	534	36.313	0.53	37.21	62.26	0.192459	13.5121	22.6085	19342	24056413	45049.5	9.81	52.06	38.13	0.732424	3.6476	2.19001	2.35993e+06	1.25238e+07	9.17271e+06	24914209	716862	3976419	9.58937	2033755	2.46421
47500.5	10.7685	1.24	0.07	38.8	5704	0.265379	3.76827	45118	39806	5704	0.08	42.8	0.00167301	0.00510807	6244733	7.25	133163	1924000	1132	26085	35109	0.969712	3.11611e+06	158.93	104.8	0.402672	0.253817	0.343511	42.2	26.6	36	8271	1924000	14147	20.37	40.83	38.8	0.950282	0.212418	0.58135	391919	785569	746512	1229032	72068	428349	8.01	178002	1.6196
48104.7	10.7811	1.19	0.12	40.85	6959	0.341571	3.31749	69486	42588	6959	0.09	52.1	0.00211032	0.00582987	7775177	7.19	145504	2455896	1306	23537	33916	0.972636	4.33656e+06	159.88	108.3	0.407202	0.254848	0.33795	44.1	27.6	36.6	8272	2455896	17295	16.69	42.47	40.85	0.961855	0.210477	0.586166	409889	1.04302e+06	1.00323e+06	2875152	78631	547496	8.3	240977	1.76578
64465.4	11.0739	1.23	0.13	38.2	7447	0.423724	3.55896	112433	61754	7447	0.08	77.2	0.00300888	0.00531955	9829933	7.1	164993	3008439	1485	21847	16106	0.974838	5.90066e+06	160.46	109.2	0.409341	0.242674	0.347985	44.7	26.5	38	8272	3008439	21437	15.19	46.61	38.2	0.819567	0.208575	0.514071	456982	1.40223e+06	1.14922e+06	3656693	96648	681120	9.88	312066	1.96137
103095	11.5434	1.28	0.14	35.34	8890	0.462144	3.05785	125819	67698	8890	0.14	91.76	0.00379968	0.0091563	11010782	8.06	202481	3724882	1572	16561	13865	0.9809	7415349	161.4	111.3	0.405211	0.24708	0.348607	45.1	27.5	38.8	8272	3724882	26345	15.11	49.54	35.34	0.713363	0.208112	0.460737	562830	1.84531e+06	1.31637e+06	4356134	143217	881080	10.52	409908	1.99076
137483	11.8313	1.29	0.13	36.19	9519	0.535188	3.16453	150000	75794	9519	0.13	93.38	0.00399298	0.00900431	12647764	7.84	257561	4174466	1459	16017	13624	0.981524	9023961	161.9	112.1	0.405888	0.247101	0.347012	45.5	27.7	38.9	8272	4174466	29471	14.89	48.92	36.19	0.739779	0.208109	0.473944	621578	2.04215e+06	1.51074e+06	5181533	185861	1127224	10.97	523746	2.1617
157001	11.964	1.35	0.2	36.62	11696	0.432005	3.45677	180000	88924	11696	0.15	103.67	0.00468939	0.00762998	14744533	10.68	296446	4622452	2174	15883	12029.7	0.9817	10702049	161.9	113.1	0.401415	0.249337	0.349248	45.4	28.2	39.5	8272	4622452	28534	14.58	48.8	36.62	0.75041	0.208222	0.479316	673954	2.25576e+06	1.69274e+06	5960107	190923	1306761	11.06	651393	2.31523
158984	11.9766	1.3338	0.2237	39.6	87581	0.474763	3.58028	190000	12274	87581	0.1469	110	0.00902514	0.0122495	17177788	10.89	322179	5171690	2648	19881	16098	0.977077	12756652	160.6	114.1	0.397897	0.250657	0.351446	45.4	28.6	40.1	8272	5171690	36267	13.26	47.14	39.6	0.840051	0.208139	0.524095	685766	2.43793e+06	2.04799e+06	6685770	179691	1388229	11.48	684360	2.46663
134918	11.8124	1.3714	0.2219	40.91	7601	0.508338	4.13679	230000	88511	7601	0.152	104	0.00456476	0.00555184	19961945	10.7161	168719	5447404	1422	17345	13950	0.980005	15245490	161.61	114.8	0.395	0.25	0.355	45.346	28.7	40.754	8399	5447404	38014	12.96	46.14	40.91	0.886649	0.208248	0.547448	705984	2.51343e+06	2.22853e+06	7482701	197459	1475708	11.52	957790	2.79867
127641	11.757	1.4346	0.2124	44.15	7947	0.548624	4.25534	280000	90700	7947	0.1503	105	0.00476414	0.00568527	22901909	10.7363	174832	5890196	945	5556	15590	0.993424	17966326	162	114.5	0.391	0.252	0.357	44.7695	28.854	40.8765	8399	5890196	40919	12.08	43.77	44.15	1.00868	0.208388	0.608535	711536	2.57814e+06	2.60052e+06	8754981	197653	1489985	10.2175	714530	3.05021
130841	11.7817	1.4527	0.205	45.46	11950	0.594557	4.08221	350000	88165	11950	0.1476	121	0.00554729	0.00666394	25654712	10.5011	612125	6243500	486	7414	14235	0.991327	20498066	162	114.5	0.376	0.245	0.379	43.052	28.0525	43.3955	8399	6243500	38540.1	11.6489	42.8446	45.5065	1.06213	0.208709	0.63542	727300	2675000	2841200	9501039	199971	1436093	10.4934	651887	3.2831
397569	12.8931	3.78	0.16	33.42	9022	0.283439	1.49738	97007	133193	9022	0.19	109.13	0.00508294	0.014621	11033923	18.35	165427	5201110	3929	17595	23855	0.979562	5276520	447.37	245.2	0.516313	0.261011	0.222675	126.6	64	54.6	13523	5201110	11626	23.71	42.86	33.42	0.779748	0.209712	0.49473	1.23318e+06	2.2292e+06	1.73821e+06	2747841	159465	836922	9.52	286367	1.0145
366067	12.8106	3.85	0.18	31.17	10518	0.315199	1.10579	126700	155885	10518	0.18	148.31	0.0063752	0.0162082	14316719	18.28	126750	5761845	9145	15129	20548	0.982414	7.69078e+06	450.25	252.7	0.489513	0.265928	0.244559	123.7	67.2	61.8	13523	5761845	14002	23.35	45.49	31.17	0.685206	0.21041	0.447808	1.34539e+06	2.62106e+06	1.79597e+06	6144831	169420	1078925	12.15	370655	1.33478
468655	13.0576	3.86	0.19	29.5	10444	0.38972	1.11814	204681	149988	10444	0.19	196.49	0.0076637	0.0137333	18621130	17.85	162978	6956502	7643	13451	17927	0.984371	10933621	450.8	265.5	0.463653	0.277213	0.259134	123.1	73.6	68.8	13523	6956502	17400	21.34	49.16	29.5	0.600081	0.210108	0.405095	1.48452e+06	3.41982e+06	2.05217e+06	7764392	204033	1281171	14.75	505281	1.57171
555292	13.2272	3.84	0.29	27.93	12673	0.452388	2.68783	262285	176660	12673	0.32	229.19	0.00957754	0.0234323	21844500	18.8	138575	8504891	3972	17233	40134	0.979723	14337699	452.9	270.4	0.397559	0.323964	0.278476	107.5	87.6	75.3	13523	8504891	21634	20.38	51.69	27.93	0.540337	0.212255	0.376296	1.7333e+06	4.39618e+06	2.37542e+06	9144315	296976	1832473	19.57	738584	1.68582
729401	13.5	3.91	0.31	27.85	14478	0.505594	3.47957	310000	199183	14478	0.48	255.45	0.0113704	0.0261728	26092409	19.18	205379	9707413	5089	17702	37392	0.979228	18172888	452.1	276.7	0.415974	0.314781	0.269245	115.1	87.1	74.5	13523	9707413	24651	19.86	52.29	27.85	0.532607	0.211277	0.371942	1.92789e+06	5.07601e+06	2.70351e+06	11115785	381557	2310284	24.66	969419	1.87206
843018	13.6447	3.91	0.42	27.84	16969	0.48273	4.07507	430000	258305	16969	0.44	272.9	0.012759	0.0235053	31305975	22.48	210107	10861431	6460	18522	36994.6	0.978296	22408574	449.5	280.4	0.369472	0.35271	0.277461	103.6	98.9	77.8	13516	10861431	24190	19.17	53	27.84	0.525283	0.212919	0.369101	2.08214e+06	5.75656e+06	3.02382e+06	12846969	402383	2508733	28.03	1144231	2.06313
927169	13.7399	4.0355	0.4693	28.75	16708	0.52907	4.65339	520000	310319	16708	0.4593	297	0.0142096	0.0227873	37228985	22.95	215919	12144000	5755	20525	43899	0.975907	27455610	449.6	282.6	0.362703	0.350318	0.286978	102.5	99	81.1	13516	12144000	30562	17.63	53.62	28.75	0.536181	0.212461	0.374321	2.14099e+06	6.51161e+06	3491400	14218278	423699	2688462	33.17	1236295	2.26084
936656	13.7501	4.0302	0.4487	29.81	17889	0.54979	5.26601	640000	329819	17889	0.3742	303	0.0146074	0.021319	44415177	23.749	232407	13056964	5860	18516	35263	0.978331	33600544	449.06	288.7	0.375	0.329	0.296	108.262	94.9823	85.4552	13516	13056964	32634	16.97	53.22	29.81	0.560128	0.211475	0.385801	2.21577e+06	6.94892e+06	3.89228e+06	16662359	481953	3026067	35.56	1437304	2.57338
1.17099e+06	13.9734	3.9177	0.4593	34.44	26492	0.581512	5.57593	720000	505961	26492	0.2663	319	0.0172908	0.0233256	52796239	24.4677	241020	14228257	3799	11210	11236	0.987038	40666528	454	298.1	0.369	0.328	0.303	109.999	97.7768	90.3243	13516	14228257	35301	15.85	49.71	34.44	0.692818	0.211774	0.452296	2.25518e+06	7.07287e+06	4.90021e+06	19752453	555549	3348542	22.1763	1673062	2.85815
1.23763e+06	14.0287	3.6935	0.3922	35.285	34449	0.672125	4.98315	870000	424762	34449	0.234	356	0.0180202	0.0261744	61094326	23.8704	1511635	16043900	2360	6496	7835	0.992469	47764332	454	291.6	0.358	0.33	0.312	104.393	96.228	90.9792	13516	16043900	35339	14.1356	50.8548	35.0096	0.688422	0.211234	0.449828	2267900	8159100	5616900	22722522	620812	3802745	23.7583	1825108	2.9771
133903	11.8049	5.09	0.64	41.74	14462	0.120684	1.10397	193936	134128	14462	0.52	149	0.00804879	0.0232133	11977184	47.2	598336	5696268	4445	101229	83262	0.883271	5762866	312	47.2	0.81	45.91	53.28	0.38232	21.6695	25.1482	14127	5696268	17974	5.34	52.92	41.74	0.788738	13.5098	7.14928	304181	3.01447e+06	2.37762e+06	3669628	217698	992903	8.07	466664	1.01169
77841.5	11.2624	4.51	0.57	47.09	15783	0.14173	1.05012	242986	178084	15783	0.39	157	0.00839239	0.0221461	14280781	42.07	499331	5962587	4663	98816	80659	0.886063	7.53583e+06	315.6	42.07	0.43	48.89	50.68	0.180901	20.568	21.3211	14127	5962587	18710	5.22	47.69	47.09	0.987419	11.9237	6.45555	311247	2.84356e+06	2.80778e+06	14863892	288180	1111142	9.59	476174	1.26385
82737.4	11.3234	4.41	0.58	46.1	16760	0.165221	1.49411	246178	185154	16760	0.39	231.3	0.01025	0.0190232	17020789	42.12	619656	6959095	4832	97416	77185	0.887713	9841751	317.51	42.12	0.5	49	50.5	0.2106	20.6388	21.2706	14127	6959095	21369	5.21	48.69	46.1	0.946806	12.9882	6.96749	362569	3.38838e+06	3.20814e+06	16584637	332315	1327751	11.33	551766	1.41423
61692.1	11.0299	4.58	0.58	43.76	22380	0.198815	0.794361	310095	203876	22380	0.41	297.7	0.0126175	0.0324046	20162782	42.43	648592	8435722	5891	143447	66212	0.835388	12635087	318.9	42.43	0.52	52.11	47.37	0.220636	22.1103	20.0991	14127	8435722	25341	5.51	50.73	43.76	0.862606	12.231	6.54681	464808	4.27944e+06	3.69147e+06	18702166	340009	1692081	12.11	646407	1.49781
147087	11.8988	4.65	0.62	43.96	25500	0.208831	1.4182	420000	220494	25500	0.47	325.45	0.0142054	0.0341565	24130960	44.59	704999	9313878	5985	135097	62421	0.844968	15969496	319.4	44.6	0.34	51.27	48.39	0.15164	22.8664	21.5819	14127	9313878	27815	5.34	50.7	43.96	0.867061	10.0817	5.47436	497361	4.72214e+06	4.09438e+06	20139312	442750	1865565	12.8	803046	1.71459
131041	11.7833	4.77	0.62	47.25	28651	0.20805	1.03702	500000	234349	28651	0.44	337.59	0.0149387	0.0274787	29132970	46.46	788230	9674311	5387	128026	58068	0.8531	20034926	337.5	46.5	0.32	50.86	48.82	0.1488	23.6499	22.7013	14127	9674311	28707	5.66	47.09	47.25	1.0034	9.01778	5.01059	547566	4.55563e+06	4.57111e+06	22584744	399104	2340574	11.47	945719	2.07094
185008	12.1282	4.5906	0.5261	49.83	28986	0.238678	1.10924	500000	222202	28986	0.4236	342	0.0148545	0.022735	33940417	41.97	815256	10017256	4907	115853	58038	0.866983	24620258	339.2	41.9697	0.29	51.62	48.09	0.121712	21.6648	20.1832	14176	10017256	29607	5.7	44.47	49.83	1.12053	8.25258	4.68656	570984	4.45467e+06	4.9916e+06	22823664	386969	2217880	11.43	1049451	2.45778
185282	12.1296	4.5558	0.5388	52.85	31020	0.258508	1.17744	530000	209995	31020	0.4123	309	0.014128	0.0198097	38952457	40.748	759032	10533703	3726	95973	58299	0.889652	29592734	316.22	40.748	0.31	51.69	48	0.126319	21.0626	19.559	14176	10533703	30989	5.38	41.77	52.85	1.26526	8.66522	4.96524	566713	4.39993e+06	5.56706e+06	24269501	561838	2908030	13.11	923963	2.80934
187853	12.1434	4.5395	0.5384	57.65	33168	0.255015	1.35995	530000	216935	33168	0.3083	298	0.0136507	0.0178868	43970505	40.225	806073	10257962	1924	21044	25462	0.975608	34467512	318	40.225	0.31	51.16	48.53	0.124698	20.5791	19.5212	14176	10257962	30046	5.84	36.52	57.65	1.57859	6.77382	4.1762	599065	3.74621e+06	5.91372e+06	26290797	542410	2858886	11.2388	889263	3.36007
175803	12.0771	4.5163	0.5237	58.025	36279	0.282065	0.991397	670000	215977	36279	0.2645	304	0.0141771	0.0193673	43073059	39.7536	1051366	11213101	1821	18789	21840	0.978236	37150412	318	39.7536	0.33	50.68	48.99	0.131187	20.1471	19.4753	14178	11213101	35261.3	5.53258	36.8531	57.6143	1.56335	7.57606	4.56971	620374	4132372	6460355	26959708	540778	3255052	11.6348	1082766	3.31313
63978.7	11.0663	1.28	0.11	29.72	7735	0.175302	2.36509	47823	40270	7735	0.06	52.2	0.00195036	0.00612019	5474569	15.39	353965	2697900	3026	34872	17869	0.959954	2.59193e+06	106.82	15.39	0.26	61.4	38.34	0.040014	9.44946	5.90053	1504	2697900	26142	15.39	54.89	29.72	0.541447	2.03739	1.28942	415207	1.48088e+06	801816	783841	47800	239600	6.16	107000	0.960723
50296.5	10.8257	1.3	0.13	31.05	8260	0.193376	2.21776	71898	45326	8260	0.1	63.27	0.00253335	0.00692451	6721947	16.74	387694	3237121	3012	34311	16210	0.96062	3550938	107.24	16.74	0.18	63.2	36.62	0.030132	10.5797	6.13019	1504	3237121	31310	13.59	55.36	31.05	0.560874	2.15938	1.36013	439925	1.79207e+06	1.00513e+06	2025100	58659	356712	6.54	136000	1.09694
85777.2	11.3595	1.32	0.14	28.46	5702	0.216954	2.0775	203300	49320	5702	0.1	67.04	0.00285239	0.00488282	8375250	18.22	553894	3952900	2073	42527	13171	0.951299	4.83162e+06	108.46	18.22	0.16	65.97	33.86	0.029152	12.0197	6.16929	1594	3952900	37943	13.02	58.53	28.46	0.486246	2.20616	1.3462	514668	2.31363e+06	1.125e+06	2566421	65145	430116	7.2	156633	1.2223
132836	11.7969	1.33	0.13	28.53	6083	0.258499	1.77132	122765	54600	6083	0.11	79.36	0.00304376	0.0068196	9930265	18.99	588828	4908900	3350	37737	21099	0.956636	6280111	412	18.99	0.16	67.93	31.91	0.030384	12.8999	6.05971	1594	4908900	46756	12.42	59.04	28.53	0.483232	2.34879	1.41601	609685	2.89821e+06	1.40051e+06	2967362	79854	566936	8.37	263143	1.27933
98921.2	11.5021	1.37	0.14	27.61	7171	0.280195	1.84508	140000	63855	7171	0.14	81.84	0.00345309	0.00756846	12096774	20.02	552027	5603900	2250	31083	17500	0.964282	8.04443e+06	109.4	20	0.05	67.13	32.82	0.01	13.426	6.564	1594	5603900	53192	12.35	60.03	27.61	0.459937	1.7681	1.11402	692082	3.36402e+06	1.54724e+06	3474241	111320	626832	9.5	330161	1.43551
107452	11.5848	1.32	0.14	28.11	20153	0.309284	1.56544	160000	71732	20153	0.17	95	0.00488968	0.00774612	14912298	20.35	589298	6309400	2278	35752	19460	0.958928	10214927	109.8	20.4	0.05	65.06	34.89	0.0102	13.2722	7.11756	1596	6309400	57358	12.44	59.45	28.11	0.472834	1.74848	1.11066	784889	3.75094e+06	1.77357e+06	3978200	105722	708450	9.78	384309	1.619
124717	11.7338	1.2431	0.1402	28.88	29256	0.329805	1.87979	170000	72638	29256	0.1762	100	0.0056733	0.0076708	18250473	20.82	640954	6866400	1710	32875	50017	0.961738	12925688	110.2	20.8196	0.05	68.03	31.92	0.0104098	14.1636	6.64562	1594	6866400	64851	11.82	59.3	28.88	0.487015	1.86679	1.1769	811608	4.07178e+06	1.98302e+06	4492000	120096	756147	10.59	427412	1.88245
149353	11.9141	1.2959	0.1577	30.54	26990	0.338733	2.17488	180000	75150	26990	0.1676	96	0.00544967	0.00677405	22129003	21.5512	626478	7300100	1734	38776	45389	0.95508	16199444	110.29	21.5512	0.05	66.49	33.46	0.0107756	14.3294	7.21103	1594	7300100	68921	11.6	57.87	30.54	0.527735	1.90993	1.21883	846812	4.22457e+06	2.22945e+06	5097800	138685	848701	4.62	471713	2.21907
162326	11.9974	1.3138	0.167	33.34	12075	0.361106	2.3552	240000	79523	12075	0.4046	95	0.00566496	0.0065125	25957796	22.0938	671496	7978200	1013	8932	27381	0.989392	19787346	111	22.0938	0.1	66.52	33.37	0.0220938	14.6968	7.3727	1594	7978200	74983	12.18	54.47	33.34	0.61208	2.10185	1.35697	971745	4.34573e+06	2.65993e+06	5815400	170306	1001860	7.845	529051	2.48018
147673	11.9028	1.3128	0.1769	35.94	27454	0.408781	2.11017	290000	84037	27454	0.1841	102	0.00608852	0.00663965	29947535	22.1615	611488	9059200	1902	6057	12735	0.992895	23330058	111	22.1615	0.11	66.79	33.1	0.0243777	14.8017	7.33546	1596	9059200	81614.4	11.26	52.7011	36.0389	0.683835	2.34208	1.51296	1.02007e+06	4774300	3264400	6562597	169736	1163740	8.05562	583318	2.57529
204676	12.2292	4.13	0.14	29.83	19126	0.213397	2.38774	197410	66368	19126	0.23	130	0.00592273	0.0189378	10834059	20.34	111689	4340496	11377	18092	23175	0.978989	5154128	387.74	20.34	5.9	34.37	59.73	1.20006	6.99086	12.1491	18820	4340496	11233	22.2	47.98	29.83	0.621717	4.04651	2.33411	963590	2.08257e+06	1.29477e+06	1919259	138879	807529	12.52	259963	1.18745
323957	12.6884	4.19	0.14	31	26217	0.235335	1.84639	207171	70447	26217	0.25	140	0.00678173	0.0194682	13663182	21.37	93600	5029103	6925	20622	24087	0.9761	7288674	399.14	21.37	4.96	36.13	58.91	1.05995	7.72098	12.5891	18820	5029103	12923	21.72	47.28	31	0.655668	4.01758	2.33663	1.09232e+06	2.37776e+06	1.55902e+06	5391271	186960	1051513	7.96	355950	1.4493
361017	12.7967	4.26	0.18	31.06	16041	0.297597	1.59362	209562	84297	16041	0.29	143	0.00650891	0.0126217	17310899	21.17	109509	6300124	4543	22366	21805	0.974151	10104678	403.96	21.17	4.63	34.86	60.51	0.980171	7.37986	12.81	18820	6300124	16083	19.02	49.91	31.06	0.62232	4.15416	2.38824	1.19828e+06	3.14439e+06	1.95682e+06	6560685	203362	1394453	8	554271	1.60389
597067	13.2998	4.38	0.25	28.28	16876	0.310542	1.49608	201800	130716	16876	0.3	169.8	0.0077253	0.019956	19563408	23.91	131022	7425067	4451	20273	23005	0.97652	12811295	301.9	23.91	3.55	39.94	56.5	0.848805	9.54965	13.5091	18820	7425067	18907	18.44	53.28	28.28	0.530781	3.82212	2.17645	1.36918e+06	3.95608e+06	2.09981e+06	7869736	315137	1786658	8.25	759910	1.72541
657231	13.3958	4.2	0.25	28.74	18400	0.276859	1.49511	290000	149581	18400	0.33	199.62	0.00909225	0.02175	22313099	29.78	141280	8250400	4010	19908	35682	0.976741	15582058	417.8	29.8	2.82	49.93	47.25	0.84036	14.8791	14.0805	18820	8250400	20922	18.42	52.84	28.74	0.543906	4.29672	2.42031	1.51972e+06	4.35951e+06	2.37116e+06	9376186	419226	2022092	8.42	872478	1.88864
760088	13.5412	4.86	0.19	30.63	22516	0.257006	1.43173	340000	164107	22516	0.28	219.96	0.00991789	0.0177727	25705121	36.6	159675	9406413	3539	19748	34659	0.976941	18373956	419.6	36.6	1.45	53.58	44.97	0.5307	19.6103	16.459	18799	9406413	22396	17.38	51.99	30.63	0.589152	3.35131	1.97023	1.63483e+06	4.89039e+06	2.88118e+06	11112433	474946	2276705	8.9	1004770	1.95334
942057	13.7558	4.9918	0.2025	31.65	23569	0.27109	1.48163	430000	162720	23569	0.269	220	0.0101707	0.0160586	29901839	38.24	145692	10367713	2924	19708	23573	0.977159	21752128	427.5	38.2445	0.89	56.1	43.01	0.340376	21.4552	16.449	18799	10367713	26119	16.76	51.59	31.65	0.613491	2.84342	1.72845	1.73763e+06	5.3487e+06	3.28138e+06	12643677	512909	2557888	9.31	1163784	2.09806
1.07215e+06	13.8852	5.078	0.2012	33.84	24881	0.283678	2.30109	490000	169812	24881	0.2524	231	0.0106823	0.0152668	34940318	38.9575	155784	11051377	3057	19676	23487	0.977196	25967860	399.28	38.9575	0.7	56.37	42.94	0.272703	21.9603	16.7284	18799	11051377	27735	16.45	49.7	33.84	0.680885	2.65855	1.66972	1.81795e+06	5.49253e+06	3.73979e+06	14320084	560038	2942955	9.74	1268195	2.34974
1.25105e+06	14.0395	5.2913	0.2101	34.9	28655	0.321077	2.44091	560000	169812	28655	0.2542	242	0.0113835	0.01562	40585649	37.7139	179945	12109070	3180.42	15965	14012	0.981574	30796446	401	37.7139	0.79	53.24	45.96	0.29794	20.0789	17.3333	18799	12109070	30259	16.27	48.83	34.9	0.714725	2.82582	1.77027	1.97015e+06	5.91286e+06	4.22607e+06	16456385	571351	3123357	9.1375	1228002	2.54325
1.24265e+06	14.0328	5.2079	0.2091	39.77	54300	0.362159	1.77932	730000	190805	54300	0.2542	268	0.0143836	0.0198481	46189165	35.8035	695582	12966554	2046	8430	7637	0.990267	35635636	431	35.8035	0.73	51.33	47.94	0.261366	18.3779	17.1642	18799	13149794	30510	16.27	48.83	34.9	0.714725	2.7038	1.70926	2.13947e+06	6.42104e+06	4.58928e+06	19048983	622552	3552632	8.71469	1201926	2.70998
95964.6	11.4717	6.75	0.22	36.02	21895	0.197184	1.05157	109249	66060	21895	0.15	156.4	0.00612574	0.0189473	9560124	27.45	174643	5412700	2956	10735	4387	0.987687	4466720	987.79	572.5	0.480873	0.293275	0.225852	275.3	167.9	129.3	9775	5412700	6475	30.59	33.39	36.02	1.07877	0.213755	0.646261	1.65574e+06	1.8073e+06	1.94965e+06	3091751	248340	1028010	4.92	226446	0.82523
96407.4	11.4763	6.8	0.18	35.3	38782	0.216376	0.543965	118156	207827	38782	0.26	229.9	0.0110315	0.0294479	10714440	28.09	224575	6077994	2947	9071	3838	0.989593	5.61618e+06	1000.5	579.3	0.456931	0.313137	0.229933	264.7	181.4	133.2	9775	6077994	7288	28.81	35.89	35.3	0.983561	0.214015	0.598788	1.75107e+06	2.18139e+06	2.14553e+06	8604956	297959	1339949	5.2	299226	0.924019
187191	12.1399	6.83	0.18	33.49	41386	0.247961	0.81493	221263	291110	41386	0.27	308.15	0.0142635	0.0298088	12425083	29.11	248624	7218144	2575	10405	3891	0.988072	7040766	1011.84	590.1	0.437045	0.334181	0.228775	257.9	197.2	135	9775	7218144	9068	27.34	39.17	33.49	0.854991	0.214282	0.534636	1.97344e+06	2.82735e+06	2.41736e+06	10426637	308959	1643492	5.54	411810	0.975426
319311	12.6739	6.93	0.2	32.64	32674	0.279643	0.479146	325351	279598	32674	0.29	340.1	0.0146562	0.0402556	14175654	30.51	290300	8531905	3045	20454	12733	0.976475	8669002	1025.8	602.8	0.430159	0.336928	0.232747	259.3	203.1	140.3	9776	8531905	11202	27.25	40.11	32.64	0.813762	0.214543	0.514152	2.32494e+06	3.42215e+06	2.78481e+06	12508150	473487	2165641	6.13	557333	1.01607
562961	13.241	6.95	0.24	32.79	35925	0.325168	0.686476	410000	306723	35925	0.29	377.17	0.0162592	0.0393955	16516357	29.58	325012	9624981	2878	19201	12199	0.977912	10714520	1039.8	611.1	0.42268	0.33857	0.23875	258.3	206.9	145.9	9776	9624981	12616	25.91	41.3	32.79	0.793947	0.214386	0.504167	2.49383e+06	3.97512e+06	3.15603e+06	14895587	650750	2722879	6.52	693125	1.1132
679201	13.4287	6.89	0.27	33.25	50162	0.36262	0.770838	1950000	313104	50162	0.21	422.21	0.0221562	0.057014	19560324	29.26	368972	10624758	2820	18267	12641.9	0.978971	13220940	1053.2	629.3	0.415382	0.335929	0.248689	261.4	211.4	156.5	9776	10624758	10090	25.65	41.09	33.25	0.809199	0.214574	0.511886	2.72525e+06	4.36571e+06	3.53273e+06	17491358	601916	3126496	7.33	854566	1.24435
888950	13.6978	6.8519	0.2909	34.26	47787	0.376024	0.847163	600000	83573	47787	0.3456	400	0.0158052	0.0238818	23441846	31.62	295685	11889663	2640	50657	16070	0.941982	16364949	1051.4	610.1	0.352565	0.279135	0.368464	215.1	170.3	224.8	9776	11889663	15303	23.3	42.44	34.26	0.807257	0.214521	0.510889	2.77029e+06	5.04597e+06	4.0734e+06	20475273	650115	3533451	8.55	1035094	1.3764
878246	13.6857	7.0171	0.2825	36.67	52956	0.392699	0.945925	680000	154491	52956	0.3399	441	0.0180835	0.0257056	28610296	32.2754	437028	12674505	2946	16827	14861	0.980578	20497562	1042.65	632.9	0.341	0.28	0.378	215.819	177.212	239.236	10118	12674505	16121	22.59	40.74	36.67	0.900098	0.214878	0.557488	2.86317e+06	5.16359e+06	4.64774e+06	24527395	826714	4315957	8.28	1200425	1.61723
697224	13.4549	6.9031	0.2648	38.65	69696	0.416296	1.00498	990000	81209	69696	0.4208	492	0.0207279	0.0301612	35482940	33.6746	476255	14018589	2500	14831	10065	0.98293	25779750	1062	660.2	0.339	0.303	0.358	223.808	200.041	236.352	10118	14018589	17642	21.57	39.79	38.65	0.97135	0.215233	0.593291	3.02381e+06	5.578e+06	5.41818e+06	29990081	924879	4358049	6.55875	1334441	1.83897
629890	13.3533	7.0641	0.2472	39.545	92935	0.45561	0.912223	1400000	94289	92935	0.336	617	0.0260383	0.037885	43387995	34.4839	1250605	15711200	2144	19770	7584	0.977336	31806694	1070	673.6	0.334	0.304	0.362	224.982	204.774	243.843	10118	15711200	14683.4	19.7738	40.9816	39.2446	0.957616	0.214795	0.586205	3106700	6438700	6165900	35012730	990501	5152125	6.76359	1576195	2.02446
95964.6	11.4717	6.75	0.22	36.02	21895	0.197184	1.05157	258571	779778	44162	0.33	277.93	0.0196348	0.0571579	18219098	40.59	278578	8348486	9920	26168	22465	0.969794	7608366	888.95	40.59	2.22	39.74	58.04	0.901098	16.1305	23.5584	39380	8348486	10016	20.73	43.03	36.24	0.842203	3.06119	1.9517	1.73064e+06	3.59235e+06	3.02549e+06	4253519	280214	1571326	8.3	554652	0.911347
96407.4	11.4763	6.8	0.18	35.3	38782	0.216376	0.543965	392247	259846	48197	0.34	361.72	0.0163569	0.0449533	20724436	41.03	134003	9406290	9435	31816	20365	0.963387	9808533	896.99	41.03	1.9	39.12	58.98	0.77957	16.0509	24.1995	39379	9406290	11201	20.76	42.32	36.92	0.872401	2.80322	1.83781	1.95275e+06	3.98074e+06	3.4728e+06	11230865	369743	2083492	9.03	680858	1.04276
187191	12.1399	6.83	0.18	33.49	41386	0.247961	0.81493	427078	295083	42627	0.35	413.04	0.0176996	0.0361102	24717719	42.43	160840	11197412	10437	29559	20471	0.965957	12890596	907.27	42.43	1.79	39.45	58.76	0.759497	16.7386	24.9319	39379	11197412	13322	18.92	44.36	36.72	0.827773	3.07187	1.94982	2.11855e+06	4.96717e+06	4.11169e+06	15060778	407618	2396873	10.69	790079	1.15121
319311	12.6739	6.93	0.2	32.64	32674	0.279643	0.479146	500346	336276	34878	0.54	494.21	0.0205261	0.0538317	28136893	45.01	184836	13359972	10983	51517	76407	0.940052	16305806	918.3	45.01	1.84	39.86	58.3	0.828184	17.941	26.2408	39379	13359972	15895	17.42	47.24	35.34	0.748095	3.39082	2.06946	2.32731e+06	6.31125e+06	4.72141e+06	18475961	616799	3118366	10.27	1100508	1.2205
562961	13.241	6.95	0.24	32.79	35925	0.325168	0.686476	680000	450752	46590	0.85	510	0.0247785	0.0612615	32683866	48.76	202558	15084851	11255	50885	64887	0.94095	20416322	926.7	48.8	1	42.29	56.71	0.488	20.6375	27.6745	39379	15084851	17873	16.73	46.19	37.08	0.802771	2.82071	1.81174	2.5237e+06	6.96769e+06	5.59346e+06	22687399	943613	4041635	10.33	1412773	1.35343
679201	13.4287	6.89	0.27	33.25	50162	0.36262	0.770838	1090000	397769	42145	0.6	504.32	0.023797	0.048896	38821048	54.33	205083	16733140	10738	52420	49427	0.939439	25275736	928.5	54.3	1.25	44.73	54.02	0.67875	24.2884	29.3329	39379	16733140	18012	15.98	45.66	38.36	0.840123	3.50537	2.17275	2.67396e+06	7.64035e+06	6.41883e+06	26243297	1013993	4804153	14.95	1843669	1.51052
888950	13.6978	6.8519	0.2909	34.26	47787	0.376024	0.847163	1000000	440715	44532	0.6884	567	0.0260128	0.0426795	46294554	55.31	384408	18435921	11434	51365	56490	0.940532	31331506	954.2	55.3091	1.21	43.52	55.27	0.66924	24.0705	30.5693	39446	18435921	21708	15.33	45.75	38.92	0.85071	3.6282	2.23945	2.82623e+06	8.43443e+06	7.17526e+06	28817659	1088115	5362745	9.53	2253118	1.69948
878246	13.6857	7.0171	0.2825	36.67	52956	0.392699	0.945925	1500000	435928	53263	0.6665	673	0.0302362	0.0467668	55459410	57.8757	404601	19738688	12510	57431	62177	0.933525	39003564	960.63	57.8757	1.19	40.29	58.52	0.688721	23.3181	33.8689	39363	19738688	23148	14.97	44.1	40.93	0.928118	3.66872	2.29842	2.95488e+06	8.70476e+06	8.07904e+06	33559106	1176181	6149655	11.23	2455124	1.976
697224	13.4549	6.9031	0.2648	38.65	69696	0.416296	1.00498	1620000	466400	70700	0.5444	615	0.0302115	0.0459879	65997778	57.7182	415922	22071959	10128	31893	43898	0.962934	47873916	971	57.7182	0.99	39.86	59.15	0.57141	23.0065	34.1403	39363	22071959	25761	15.15	41.64	43.21	1.0377	3.38055	2.20913	3.3439e+06	9.19076e+06	9.53729e+06	41418374	1367740	6768320	10.5413	2431804	2.16899
629890	13.3533	7.0641	0.2472	39.545	92935	0.45561	0.912223	1530000	479200	152844	0.5413	721	0.0379878	0.053468	76679749	56.5691	1655735	2.50722e+07	5791	26416	29064	0.969418	56982192	974	56.5691	0.89	35.27	63.84	0.503465	19.9519	36.1137	39363	25649165	26333.8	15.15	41.64	43.21	1.0377	3.03109	2.0344	3.88585e+06	1.06803e+07	1.1083e+07	47535691	1579970	7763343	10.8214	2453663	2.2216
3.71114e+06	15.1268	6.17	2.19	43.53	27791	0.334641	4.92656	324680	389686	27791	0.87	254.94	0.0161088	0.0460504	52099100	49.75	718911	16648400	2093	27473	12670	0.968474	26177904	486.73	301.4	0.242535	0.374917	0.382548	73.1	113	115.3	7047	16648400	34482	6.32	50.15	43.53	0.867996	0.211761	0.539879	1.05218e+06	8.34917e+06	7.24705e+06	26406068	248129	2222517	17.76	2220776	1.5724
3.03712e+06	14.9264	7.3	2.33	42.26	40901	0.335106	2.78524	412092	961606	40901	0.85	308.11	0.024813	0.0627709	67518705	62.73	750319	21021200	2036	30453	10602	0.965108	38476896	491.43	307	0.231596	0.370358	0.398046	71.1	113.7	122.2	7047	21021200	41543	5.17	52.56	42.26	0.804033	0.211127	0.50758	1.0868e+06	1.10487e+07	8.88356e+06	37353091	300537	2458575	18.91	1808977	1.83039
3.72367e+06	15.1302	7.66	2.6	41.17	32133	0.379973	3.50588	537615	488000	32133	0.97	404.94	0.0219566	0.0411307	85109866	71.1	856458	27016100	3290	31988	10604	0.963354	53186464	494.95	344.5	0.236284	0.334688	0.429028	81.4	115.3	147.8	7047	27016100	54796	4.91	53.92	41.17	0.763539	0.209723	0.486631	1.32649e+06	1.45671e+07	1.11225e+07	45417842	370147	3177157	20.05	2594283	1.9687
4.92714e+06	15.4103	9.58	3.06	39.22	497521	0.372069	3.14111	776000	628097	497521	1.22	576.31	0.0601165	0.255968	101459303	97.74	1004013	36366000	5978	49497	40062	0.942928	72601560	706.1	476.2	0.242125	0.329273	0.428811	115.3	156.8	204.2	11430	36366000	48563	5.73	55.06	39.22	0.712314	0.209594	0.460954	2.08377e+06	2.00231e+07	1.42627e+07	57563020	671066	4748895	21.36	3385113	1.99641
8.56577e+06	15.9633	10.02	3.59	39.17	55193	0.360237	2.50018	930000	702602	55193	1.2	615.47	0.0327961	0.083255	120317893	115.57	1085783	41643400	5971	45572	41120	0.947387	89255768	710.5	484.9	0.219633	0.339245	0.441328	106.5	164.5	214	11445	41643400	55186	5.5	55.32	39.17	0.708062	0.210423	0.459242	2290387	2.30371e+07	1.63117e+07	69138402	996394	5720987	21.85	3894991	2.14334
7.25463e+06	15.7972	9.84	2.95	39.42	62194	0.323385	2.50228	1030000	798399	62194	1.93	703.32	0.0397623	0.0744256	142384067	144.5	1170320	46729100	6018	41483	42387.4	0.95203	107851384	711.5	504.4	0.203013	0.347542	0.449445	102.4	175.3	226.7	11445	46729100	65631	5.29	55.29	39.42	0.712968	0.211014	0.461991	2.47197e+06	2.58365e+07	1.84206e+07	82325791	1044694	6308509	22.72	4386226	2.30801
7.81623e+06	15.8717	10.3335	3.7568	39.88	183374	0.35725	2.57699	1110000	815300	183374	2.8782	782	0.0540957	0.0828583	166646300	145.01	1285143	51805600	6920	42364	106284	0.950038	128821688	712.8	513.9	0.180385	0.352987	0.466628	92.7	181.4	239.8	11445	51805600	67689	4.87	55.25	39.88	0.72181	0.211582	0.466696	2.52293e+06	28622594	2.06601e+07	91426847	1087882	6987901	23.84	5003420	2.48664
8.90404e+06	16.002	10.2832	3.7854	42.75	60576	0.393439	2.87584	1870000	844214	60576	3.3085	822	0.051093	0.0757128	193847559	143.867	1406197	56602700	5335	40829	85036	0.952119	153212944	717.72	523.8	0.163	0.351	0.486	85.3794	183.854	254.567	11445	56602700	73102	4.65	52.6	42.75	0.812738	0.212549	0.512643	2.63203e+06	2.9773e+07	2.41977e+07	109679060	1192865	7726647	25.29	5715440	2.70681
8.76524e+06	15.9863	10.7989	3.9532	44.99	388300	0.423894	3.1286	2170000	890053	388300	3.6876	799	0.0753035	0.105157	223617494	148.018	1555875	62743777	5130	9011	11483	0.989539	179749904	730	530.3	0.154	0.349	0.497	81.6662	185.075	263.559	11445	62743777	80138	4.31	50.7	44.99	0.887377	0.213	0.550189	2.70426e+06	3.18111e+07	2.82284e+07	131509496	1190748	8598503	25.29	6148493	2.86482
9.51765e+06	16.0687	10.419	3.9517	47.635	497700	0.462584	2.81816	2580000	908120	497700	3.9948	877	0.0869995	0.116728	246158591	151.39	2960923	70030500	4389	9379	13599	0.989088	202954848	743	538.1	0.145	0.35	0.505	78.0245	188.335	271.74	11445	70030500	94253.7	3.89473	49.0168	47.0885	0.96066	0.213396	0.587028	2727500	34326700	32976300	138817185	1418002	9653444	25.29	6559039	2.89809
103845	11.5507	1.64	0.12	21.76	4559	0.212114	2.11175	116553	50248	4559	0.07	59.97	0.00226011	0.00737378	6431862	16.14	267324	3423523	4776	51981	16455	0.940462	3.26783e+06	157.74	16.14	1.3	60.72	37.98	0.20982	9.80021	6.12997	2182	3423523	24070	12.43	65.81	21.76	0.330649	4.70779	2.51922	425544	2.25302e+06	744959	1624488	61073	324234	9.28	158739	0.954523
52290.4	10.8646	1.65	0.1	19.14	5515	0.212523	2.78421	130362	87134	5515	0.09	75.71	0.00322474	0.00877667	8115987	17.11	243508	3636276	5019	54416	15185	0.937704	4.61864e+06	159.79	17.11	0.94	63.82	35.24	0.160834	10.9196	6.02956	2182	3636276	25370	12.19	68.67	19.14	0.278724	4.06777	2.17325	443262	2.49703e+06	695983	2631025	76979	463360	9.46	180061	1.27016
82061.9	11.3152	1.68	0.09	18.26	6150	0.240943	3.46955	157158	56998	6150	0.08	79.46	0.00304245	0.00523313	10097970	17.81	268496	4291193	5680	48337	11703	0.944689	6.25913e+06	162.05	17.81	0.67	65.58	33.75	0.119327	11.6798	6.01087	2182	4291193	28531	11.38	70.37	18.26	0.259486	3.84967	2.05458	488338	3.01971e+06	783572	2854018	94143	591289	9.76	221541	1.4586
78468.3	11.2704	1.72	0.09	18.08	7653	0.269386	4.51973	192980	64711	7653	0.08	96.12	0.00370901	0.00921502	11578517	18.58	288025	5005192	4894	37804	11857	0.956699	7.8886e+06	374.8	18.58	0.65	65.77	33.58	0.12077	12.2201	6.23916	2182	5005192	31763	11.18	70.74	18.08	0.255584	3.88115	2.06837	559580	3.54067e+06	904939	3054453	145051	742467	10.59	280158	1.57608
103405	11.5464	1.73	0.11	18.88	6920	0.284261	5.06831	230000	72107	6920	0.07	113.03	0.0041895	0.0106386	13436822	19.23	289853	5457806	4627	36623	9751	0.958079	9622714	163.1	19.2	0.57	65.57	33.86	0.10944	12.5894	6.50112	2182	5457806	34456	10.65	70.47	18.88	0.267915	3.96352	2.11572	581256	3.84612e+06	1.03043e+06	3666530	166482	834956	5.09	326589	1.76311
141332	11.8589	1.68	0.11	18.46	8037	0.277731	5.46686	260000	77292	8037	0.08	113.14	0.00444934	0.00809327	15808655	22.36	351595	6221183	3874	40460	14000	0.95364	11533246	165.9	22.4	0.13	69.28	30.59	0.02912	15.5187	6.85216	2182	6221183	37477	9.81	71.73	18.46	0.257354	2.81025	1.5338	610298	4.46245e+06	1.14843e+06	4260040	197388	869198	11.54	396400	1.85387
105366	11.5652	1.5754	0.1339	23.33	7801	0.289775	5.99031	300000	113546	7801	0.1121	134	0.0055682	0.00874341	18499869	23.54	373112	6821975	3721	39460	15309	0.95476	13812887	166.9	23.5423	0.15	70.23	29.62	0.0353134	16.5338	6.97323	2182	6821975	42550	9.3	67.37	23.33	0.346297	3.33197	1.83913	634444	4.59596e+06	1.59157e+06	4776967	202858	940582	11.8	471069	2.02476
118217	11.6803	1.6354	0.1298	26.09	8328	0.305583	6.97721	290000	80327	8328	0.1247	138	0.0053465	0.00682544	21797731	23.4716	363961	7172528	3640	37425	13775	0.957105	16596767	168.74	23.4716	0.08	69.76	30.16	0.0187773	16.3738	7.07903	2182	7172528	44778	8.62	65.28	26.09	0.399663	3.10319	1.75143	618272	4.68223e+06	1.87131e+06	5367750	181553	1149368	11.8	528608	2.31394
133127	11.7991	1.6162	0.2073	26.76	9878	0.331409	7.31586	370000	84210	9878	0.1143	134	0.00557462	0.00736297	25681441	23.2881	350649	7717894	2581	11832	5949	0.986413	19831202	170	23.2881	0.05	67.41	32.55	0.0116441	15.6985	7.58028	2182	7717894	47940	8.03	65.21	26.76	0.410367	2.99594	1.70315	619747	5.03284e+06	2.06531e+06	5944153	183212	1157997	11.8	556089	2.56951
107239	11.5828	1.6021	0.2083	28.24	10950	0.367678	6.4532	360000	88670	10950	0.1503	146	0.00609871	0.00738112	29417790	22.5102	521710	8276500	2797	3898	2431	0.995514	23046524	170	22.5102	0.05	66.25	33.7	0.0112551	14.913	7.58594	2182	8276500	48685.3	7.06096	64.9006	28.0384	0.432021	3.51352	1.97277	584400	5371500	2320600	6425800	195880	1224053	11.8	597266	2.78457
126348	11.7468	7.32	0.52	35.19	19754	0.215675	2.34147	168476	497600	19754	0.41	200	0.0131356	0.0367249	14550776	46.37	443666	10000859	7098	62331	30240	0.928441	6816928	731.14	46.37	0.43	44.66	54.91	0.199391	20.7088	25.4618	15303	10000859	14858	23.57	41.23	35.19	0.853505	1.32589	1.0897	2.3572e+06	4.12335e+06	3.5193e+06	3628044	240746	1192463	11.62	379388	0.681634
133607	11.8027	8.22	0.48	36.57	33500	0.233183	2.11426	266100	686600	33500	0.41	235.4	0.0172618	0.0441909	16816971	50.09	452873	11680146	7441	56680	30113	0.934887	8657179	739.8	50.09	0.4	46.18	53.42	0.20036	23.1316	26.7581	15299	11680146	17299	20.59	42.84	36.57	0.853641	1.56073	1.20719	2.40494e+06	5.00377e+06	4.27143e+06	11086429	268824	1506442	12.85	466127	0.741188
467225	13.0546	7.71	0.7	35.92	36152	0.27478	1.89499	325200	802659	36152	0.41	279.38	0.0199188	0.0381377	19921823	51.69	536875	14203377	7180	56543	29500	0.935053	11204390	791.62	51.69	0.06	46.35	53.59	0.031014	23.9583	27.7007	15299	14203377	20419	18.62	45.46	35.92	0.790145	1.0919	0.941025	2.64467e+06	6.45686e+06	5.10185e+06	12998971	296625	2093341	14.5	758927	0.788854
643498	13.3747	7.59	0.68	34.63	29046	0.313276	1.80559	344100	813588	29046	0.4	346.47	0.0211173	0.0584972	23521522	55.36	625367	17342967	6832	84526	36436	0.903036	14359129	559.5	55.36	0.07	49.71	50.22	0.038752	27.5195	27.8018	15299	17342967	24231	16.76	48.6	34.63	0.712551	1.28458	0.998567	2.90668e+06	8.42868e+06	6.00587e+06	15264404	366424	2599294	30.42	1040553	0.827951
822364	13.6199	7.85	0.68	35.01	38854	0.345884	1.93862	540000	347501	38854	0.39	372.14	0.0175818	0.0448531	27284288	56.61	660792	19577018	13118	86499	23430	0.900974	18024662	800.2	56.6	0.11	48.54	51.35	0.06226	27.4736	29.0641	15303	19577018	27258	16.49	48.5	35.01	0.721856	1.44581	1.08383	3.22825e+06	9.49485e+06	6.85391e+06	17866400	560212	3042955	21.08	1355071	0.920705
768807	13.5526	7.58	0.69	36.49	44446	0.375336	2.14191	630000	363565	44446	0.49	405.16	0.019566	0.0369721	34244406	57.78	671584	21694404	7469	83738	23812	0.904128	22943770	785.9	57.8	0.1	48.72	51.18	0.0578	28.1602	29.582	15303	21694404	27601	15.6	47.91	36.49	0.761636	1.5237	1.14267	3.38433e+06	1.03938e+07	7.91629e+06	20960603	582568	3642848	24.23	1571996	1.05759
1.19668e+06	13.9951	7.6748	0.8189	38.28	56539	0.424888	2.29691	660000	501091	56539	0.5046	419	0.0223851	0.0358823	42559820	56.4042	664705	23965488	6466	75889	38423	0.912856	29291086	791.5	56.4042	0.11	45.97	53.92	0.0620446	25.929	30.4131	15303	23965488	32934	14.99	46.73	38.28	0.819174	1.6307	1.22494	3.59243e+06	1.11991e+07	9.17399e+06	23907842	631807	4129846	24.05	1734785	1.22222
1.30707e+06	14.0833	7.3945	0.7032	40.16	56388	0.481343	2.58596	730000	593100	56388	0.4935	417	0.0235115	0.0345333	52378115	54.0482	617643	26015749	6103	73232	39852	0.915864	37530876	799.27	54.0482	0.12	46.34	53.55	0.0648578	25.0459	28.9428	15303	26015749	35538	15.22	44.63	40.16	0.899843	1.65358	1.27671	3.9596e+06	1.16108e+07	1.04479e+07	27599952	757336	4918783	22.49	1946416	1.44262
1.12068e+06	13.9294	7.234	0.6859	43.38	66336	0.533134	2.78546	930000	335200	66336	0.4986	477	0.0232008	0.0322448	62216316	53.514	780963	28530158	5688	51706	28693	0.940585	46641624	799	53.514	0.14	44.79	55.07	0.0749196	23.9689	29.4702	15303	28530158	39020	15.09	41.53	43.38	1.04455	1.75026	1.3974	4.3052e+06	1.18486e+07	1.23764e+07	32460452	876772	5394202	22.49	2046698	1.63482
1.6265e+06	14.3019	7.0262	0.4911	49.355	110166	0.560613	2.86984	1150000	357685	110166	0.4791	501	0.0274326	0.0382744	72364716	52.113	1370640	29215200	3566	18317	17087	0.978844	55770884	800	52.113	0.24	44.94	54.82	0.125071	23.4196	28.5683	15299	30538981	38173.7	15.09	41.53	43.38	1.04455	2.03835	1.54145	4.60833e+06	1.26828e+07	1.32478e+07	35547846	910032	5304298	22.49	1624102	1.82622
2002.89	7.60235	4.81	0.32	41.68	11651	0.203385	0.554191	149439	34661	11651	0.39	118.96	0.00537048	0.0158229	7368734	24.77	189223	5037856	5387	43916	10072	0.949756	3.68101e+06	508.94	24.77	1.86	26.81	71.34	0.460722	6.64084	17.6709	27624	5037856	10950	21.51	36.8	41.68	1.13261	2.38605	1.75933	1.08364e+06	1.85393e+06	2.09978e+06	2528046	175206	954694	7.63	1198870	0.73067
16135	9.68875	4.94	0.36	44.45	13343	0.227248	0.619132	169283	47723	13343	0.4	164.73	0.00677712	0.0175008	8823042	24.62	244475	5594841	5973	42218	16395	0.951593	4.8571e+06	508.88	24.62	1.71	23.44	74.86	0.421002	5.77093	18.4305	27624	5594841	12041	15.48	40.07	44.45	1.10931	3.08467	2.09699	866081	2.24185e+06	2.48691e+06	5601087	158067	889777	7.94	255395	0.868138
13278.5	9.4939	5.06	0.4	42.76	16200	0.263436	0.615834	214687	178266	16200	0.4	189.27	0.00912821	0.0169596	10787806	25.62	213547	6749227	6471	42160	18267	0.95163	6.41905e+06	509.72	25.62	1.56	23.26	75.18	0.399672	5.95921	19.2611	27624	6749227	14371	14.44	42.8	42.76	0.999065	2.93217	1.96562	974588	2.88867e+06	2.88597e+06	6753548	243654	1455507	7.72	356709	0.95108
16476.9	9.70971	5.21	0.4	40.33	19756	0.306166	0.529924	276930	42104	19756	0.46	238.14	0.00937368	0.0231112	12555888	27.62	270782	8456310	8406	41276	17782	0.952641	8.16329e+06	966.5	27.62	1.27	26.32	72.41	0.350774	7.26958	19.9996	27624	8456310	17816	15.29	44.38	40.33	0.908743	2.6576	1.78317	1.29297e+06	3.75291e+06	3.41043e+06	8138738	290504	1782598	10.18	475421	0.965349
9231.51	9.13038	5.45	0.42	40.62	23203	0.344009	0.513543	330000	255536	23203	0.47	257.87	0.0126539	0.0301424	15015027	29.08	163440	10010673	6181	40095	18173	0.953987	10258452	516.5	29.1	1.07	27.41	71.52	0.31137	7.97631	20.8123	27624	10010673	21018	14.51	44.87	40.62	0.905282	2.70523	1.80525	1.45255e+06	4.49179e+06	4.06634e+06	9797259	501357	2225273	11.04	690729	1.02475
42538.1	10.6582	5.25	0.44	41.95	25482	0.388079	0.51359	360000	274667	25482	0.47	306.64	0.0142216	0.0249782	17578818	28.77	187106	11176674	6246	39017	22283	0.955152	12570464	515	28.8	0.97	27.35	71.68	0.27936	7.8768	20.6438	27573	11176674	21702	14.22	43.83	41.95	0.957107	2.74887	1.85299	1.58932e+06	4.89874e+06	4.68861e+06	11283814	497069	2571436	11.75	768071	1.12471
60411.8	11.0089	5.4103	0.4434	41.85	30382	0.415256	0.564949	400000	382225	30382	0.4862	338	0.01666	0.0252575	21481568	28.446	173281	11812366	6454	37677	40713	0.956395	15530290	525.5	28.446	1.03	24.67	74.3	0.292994	7.01763	21.1354	27753	11812366	24368	14.49	43.66	41.85	0.958543	2.55034	1.75444	1.71161e+06	5.15728e+06	4.94348e+06	12463427	499971	2809030	11.89	1001274	1.31475
22825	10.0356	4.8442	0.3174	43.68	34256	0.481975	0.581097	490000	463379	34256	0.3945	336	0.0176399	0.0247966	26011908	26.4173	189300	12732479	5382	39561	37418	0.9543	19145142	518.03	26.4173	0.56	25.08	74.36	0.147937	6.62546	19.6439	27756	12732479	26060	14.48	41.84	43.68	1.04398	2.2089	1.62644	1.84366e+06	5.32727e+06	5.56155e+06	14783765	574213	3345277	12.31	1107921	1.50365
38049.4	10.5466	5.0304	0.3255	47.46	46284	0.532223	0.202858	590000	717657	46284	0.3806	323	0.0212263	0.0266772	30562292	26.3111	189723	14003368	2579	12502	5364	0.985658	23367542	523	26.3111	0.52	23.36	76.13	0.136818	6.14627	20.0306	27758	14003368	28515	14.32	38.23	47.46	1.24143	2.27876	1.76009	2.00528e+06	5.35349e+06	6.646e+06	17565861	658206	3746196	12.31	1231500	1.66871
52926.8	10.8767	4.8128	0.2738	52.25	61630	0.557302	0.235063	760000	282809	61630	0.3688	366	0.0187311	0.0253175	35244027	25.144	870783	14012800	1901	7401	4127	0.991495	27572896	522	25.144	0.45	21.06	78.49	0.113148	5.29533	19.7355	27572	15974356	30602.2	14.32	38.23	47.46	1.24143	2.06323	1.65233	2.28753e+06	6.107e+06	7.58143e+06	19446244	699040	4100397	12.31	1367131	1.72607
70191.3	11.159	2.14	0.1	30.16	15521	0.174807	1.74991	70133	65204	15521	0.08	94.08	0.00385648	0.0120795	7708588	19.97	269198	3490900	1652	60952	25024	0.930106	3734094	215.78	107.9	0.39759	0.305839	0.296571	42.9	33	32	2741	3490900	17029	9.94	59.9	30.16	0.503506	0.205124	0.354315	346995	2.09105e+06	1.05286e+06	1756645	87279	409713	7.57	185208	1.06967
65414.2	11.0885	2.08	0.1	29.02	6287	0.178528	2.46266	87130	107817	6287	0.1	80.53	0.00354557	0.00914189	9287663	20.83	293108	3718734	1749	61805	25064	0.929133	5.05131e+06	217.74	110.3	0.36718	0.330009	0.302811	40.5	36.4	33.4	2741	3718734	18096	9.58	61.39	29.02	0.472715	0.206411	0.339563	356255	2.28293e+06	1.07918e+06	4710964	98929	542611	7.74	221226	1.35834
92876.7	11.439	2.03	0.11	26.61	8571	0.221499	2.75881	145931	120023	8571	0.1	108.41	0.00463464	0.00825714	11276106	20.84	308658	4616043	1818	51200	17981	0.941335	6.69105e+06	219.56	111.5	0.359641	0.335426	0.304933	40.1	37.4	34	2741	4616043	22309	8.76	64.64	26.61	0.411665	0.205351	0.308508	404365	2.98381e+06	1.22833e+06	5685563	105974	659289	7.9	295956	1.44952
108098	11.5908	2.1	0.29	25.21	4289	0.254315	3.42038	180276	90760	4289	0.14	124.95	0.00466385	0.0103208	13461559	21.82	308944	5549156	2641	48141	25620	0.944704	8568217	221.8	113	0.349558	0.342478	0.307965	39.5	38.7	34.8	2741	5549156	26239	8.45	66.34	25.21	0.380012	0.205198	0.292605	468904	3.68131e+06	1.39894e+06	6968500	167983	872917	8.87	380719	1.54406
193669	12.1739	2.09	0.12	25.58	9320	0.278269	3.82738	230000	102523	9320	0.14	139.39	0.0055975	0.0135314	16122579	22.34	279963	6205393	2881	44859	25604	0.948446	10847942	218.3	113.5	0.342731	0.345374	0.311894	38.9	39.2	35.4	2741	6205393	29278	8.29	66.13	25.58	0.386814	0.205492	0.296153	514427	4.10363e+06	1.58734e+06	7877076	174951	1085342	9.17	518539	1.74815
267215	12.4958	2.15	0.2	25.13	10878	0.246036	3.97996	280000	120343	10878	0.22	166.36	0.00700014	0.0123245	19600903	28.58	336780	7036634	2520	43581	23083.9	0.949943	13649127	214.5	114.1	0.340053	0.344435	0.315513	38.8	39.3	36	2741	7036634	32729	7.86	67.02	25.13	0.374963	0.204941	0.289952	553079	4.71595e+06	1.76831e+06	8639085	164168	1087215	9.98	506812	1.93972
317931	12.6696	2.1828	0.1705	28.95	11852	0.275818	4.38451	350000	123979	11852	0.219	173	0.00744435	0.011589	23733955	27.54	337644	7596370	2277	44621	23674	0.948749	17036130	215.3	114.8	0.333624	0.340592	0.325784	38.3	39.1	37.4	2741	7596370	35324	7.63	63.42	28.95	0.456481	0.206071	0.331276	579603	4.81762e+06	2.19915e+06	9481679	175319	1160077	10.47	528134	2.24267
354466	12.7784	2.1736	0.1666	34.1	12851	0.327498	5.1221	370000	121079	12851	0.2108	153	0.00703849	0.0096871	28286148	23.2182	340303	7603904	5378	45320	18730	0.948021	21129604	216.5	116.3	0.329	0.322	0.349	38.2627	37.4486	40.5887	2741	7603904	35057	7.8	58.1	34.1	0.586919	0.207129	0.397024	593105	4.41787e+06	2.59293e+06	10358130	222318	1314355	11.48	602313	2.77878
395673	12.8883	2.3896	0.133	35.95	15779	0.372239	5.62403	420000	125681	15779	0.2088	162	0.0076189	0.0101352	32706326	21.4656	355974	7990337	3153	26856	12051	0.969185	25467724	217	118.5	0.322	0.312	0.366	38.157	36.972	43.371	2741	7990337	36427	7.7	56.34	35.95	0.63809	0.207423	0.422757	615256	4.50176e+06	2.87253e+06	13218145	256519	1426554	11.48	591763	3.18732
364354	12.8059	2.2713	0.1314	37.255	19587	0.428594	4.81772	520000	123523	19587	0.2203	180	0.00858175	0.0115798	36882044	21.5591	594942	9240100	1727	11868	8980	0.986327	29382640	217	120.8	0.315	0.315	0.37	38.052	38.052	44.696	2741	9240100	42581.1	6.9285	56.6206	36.4509	0.643775	0.207176	0.425475	640200	5231800	3368100	14005735	252501	1527736	11.48	605395	3.1799
20934.4	9.94915	2.61	0.24	30.21	8528	0.159333	1.56981	87272	91610	8528	0.12	86.03	0.00372371	0.0111082	9942253	28.47	422359	4536200	6295	112436	41782	0.871128	5.42457e+06	240.88	126.3	0.248614	0.418052	0.333333	31.4	52.8	42.1	2585	4536200	19809	8.69	61.1	30.21	0.494435	0.212045	0.35324	394196	2.77162e+06	1.37039e+06	3804277	96498	543060	6.1	299244	1.19584
20156.8	9.9113	2.67	0.27	29	9492	0.166483	1.61346	125000	101700	9492	0.13	104	0.00445944	0.011856	11354087	30.56	463277	5087730	5778	113076	41554	0.870403	6.91239e+06	242.52	130.1	0.242121	0.416603	0.341276	31.5	54.2	44.4	2585	5087730	22169	8.21	62.79	29	0.461857	0.211561	0.336709	417703	3.19459e+06	1.47544e+06	7190634	109576	696485	5.76	372847	1.35864
47431.8	10.767	2.63	0.34	27.8	10415	0.184572	1.08775	172100	112121	10415	0.13	123.6	0.00521617	0.00956702	13418220	32.7	477568	6035491	5607	98680	38388	0.886868	8523441	243.99	132.1	0.23997	0.423164	0.336866	31.7	55.9	44.5	2585	6035491	26049	7.78	64.42	27.8	0.431543	0.211199	0.321371	469561	3.88806e+06	1.67787e+06	8634855	127873	810173	5.83	518107	1.41222
57602.8	10.9613	2.79	0.35	27.09	12241	0.190429	1.43878	233980	124843	12241	0.13	144.2	0.00612203	0.0160622	15770302	37.26	479764	7095384	10626	70362	22699	0.919392	10431552	245.6	136.8	0.207602	0.416667	0.375731	28.4	57	51.4	2584	7095384	30400	7.88	65.03	27.09	0.416577	0.21143	0.314003	559116	4.61413e+06	1.92214e+06	9594753	195931	1096382	5.89	713809	1.47019
153693	11.9427	2.81	0.38	28.16	13195	0.220212	1.74739	280000	147730	13195	0.13	156.01	0.00684005	0.0174698	18020757	35.46	514430	7817510	10787	67899	21847	0.922214	12662356	243.8	138.1	0.202028	0.411296	0.386676	27.9	56.8	53.4	2584	7817510	33489	7.75	64.09	28.16	0.439382	0.2116	0.325491	605857	5.01024e+06	2.20141e+06	11143112	231851	1489483	7.16	986096	1.61974
247741	12.4201	2.84	0.45	29.87	11995	0.231466	1.83505	320000	155735	11995	0.14	156.65	0.00701713	0.0131463	22034302	35.35	551361	8193895	10686	60770	21710.3	0.930345	15568247	243.3	140.2	0.203994	0.408702	0.388017	28.6	57.3	54.4	2584	8193895	33720	8.07	62.06	29.87	0.481308	0.21225	0.346779	661247	5.08513e+06	2.44752e+06	12098590	225132	1686273	8.2	1107341	1.89998
218222	12.2933	2.7943	0.4255	33.78	12475	0.242216	1.55782	370000	156338	12475	0.1426	171	0.00753213	0.0121404	25321666	32.59	541206	7893187	10650	59492	24452	0.931761	18738894	243.4	138	0.217391	0.395652	0.386957	30	54.6	53.4	2584	7893187	33361	8.8	57.42	33.78	0.588297	0.213058	0.400678	694600	4.53227e+06	2.66632e+06	12287446	198921	1459783	8.1	753623	2.37406
185542	12.131	3.649	0.4063	39.53	17219	0.272958	1.49872	450000	155854	17219	0.141	168	0.00798384	0.0116393	29680289	33.0118	532541	9010822	9112	60934	18853	0.930206	23591850	246.2	220.7	0.343	0.316	0.341	75.7001	69.7412	75.2587	2584	9010822	26398	12.38	48.09	39.53	0.822	0.210999	0.5165	1.11554e+06	4.3333e+06	3.56198e+06	14016457	234068	1534525	8.77	773133	2.61817
165905	12.0192	3.6016	0.3665	40.55	46841	0.317006	1.60484	590000	347671	46841	0.1662	216	0.0137093	0.0185071	33937376	30.4045	550468	9638395	4082	35363	21328	0.959339	27470644	389	226.4	0.285	0.326	0.389	64.524	73.8064	88.0696	5532	9638395	27990	12.29	47.17	40.55	0.859657	0.213067	0.536362	1.18456e+06	4.54643e+06	3.90837e+06	17718005	373112	2180016	8.77	974455	2.85013
178344	12.0915	3.5487	0.3897	41.59	54637	0.361691	1.4705	680000	199161	54637	0.1676	244	0.0134424	0.0183897	37759650	29.3118	847547	10601800	4992	29316	12568	0.966367	31099132	390	223.7	0.275	0.32	0.405	61.5175	71.584	90.5985	5532	10601800	27184.1	11.432	47.3165	41.2515	0.87182	0.21288	0.54235	1212000	5016400	4373300	20528731	446697	2332828	8.77	1013169	2.93338
337998	12.7308	6.72	0.33	33.95	29192	0.165132	1.52062	138458	144581	29192	0.28	187.6	0.00885051	0.0267472	14758313	36.38	52563	6007500	4609	11099	4889	0.987261	7111548	735.14	36.38	5.91	36.56	57.53	2.15006	13.3005	20.9294	17446	6007500	6520	32.06	34	33.95	0.998529	2.95524	1.97688	1.926e+06	2042550	2.03955e+06	2525000	247167	1022771	18.7	262065	1.18378
277225	12.5326	6.52	0.34	33.05	31000	0.198908	1.43813	157900	148800	31000	0.3	374.2	0.0134367	0.0343063	17800369	36.71	55030	7301900	4500	11690	5023	0.986585	9432376	739.61	36.71	5.58	36.64	57.78	2.04842	13.4505	21.211	17446	7301900	10928	29.5	37.45	33.05	0.88251	3.17663	2.02957	2.15406e+06	2.73456e+06	2.41328e+06	7734500	304600	1517880	18.83	321636	1.29177
138434	11.8382	6.11	0.26	33.3	24200	0.219303	1.04321	324400	181900	24200	0.23	291.27	0.0116094	0.0227967	21757042	39.32	62525	8623000	3704	13922	6594	0.984017	12549776	742.41	39.32	2.11	47.1	50.79	0.829652	18.5197	19.9706	17457	8623000	13421	28.64	38.06	33.3	0.874934	1.90374	1.38934	2.46963e+06	3.28191e+06	2871459	9601623	349444	1830811	20.13	389782	1.45538
161070	11.9896	7.27	0.45	33.32	21870	0.285783	0.139148	339687	153344	21870	0.33	293.67	0.0116576	0.0301189	25319270	36.57	71790	10451100	2544	23971	23769	0.972295	16028264	766.4	36.57	1.26	41.04	57.7	0.460782	15.0083	21.1009	17457	10451100	16908	27.75	38.93	33.32	0.855895	1.52775	1.19182	2.90018e+06	4.06861e+06	3.48231e+06	11666574	440735	2234739	21.42	516071	1.53364
219207	12.2978	7.35	0.33	33.13	26303	0.328617	0.19222	400000	215739	26303	0.37	347.42	0.0142255	0.0338317	30360308	36.29	82428	11928800	3308	20531	24612	0.976203	20202542	748.2	36.3	2.59	37.59	59.82	0.94017	13.6452	21.7147	17457	11928800	19220	27.9	38.97	33.13	0.850141	2.07702	1.46358	3.32814e+06	4.64865e+06	3.95201e+06	14328650	596047	2719488	21.79	629165	1.69359
275171	12.5251	6.2	0.38	34.11	28694	0.299449	0.308791	560000	234362	28694	0.61	369.27	0.0165608	0.0305423	37020423	44.46	89730	13325500	3045	17441	2496	0.980069	25325694	750.2	44.5	4.72	45.61	49.67	2.1004	20.2965	22.1031	17457	13325500	17767	26.77	39.12	34.11	0.871933	3.61859	2.24526	3.56724e+06	5.21294e+06	4.54533e+06	17194302	603377	3008193	22.48	799756	1.90054
326828	12.6972	6.61	0.51	35.36	45200	0.222228	0.364418	650000	269300	45200	0.59	378	0.0184116	0.0290865	44973546	17.05	91875	14591500	3011	15339	23111	0.982148	31777600	741.4	65.66	3.35	58.3	38.35	2.19961	38.2798	25.1806	17457	14591500	23128	24.47	40.17	35.36	0.880259	3.24408	2.06217	3.57054e+06	5.86141e+06	5.15955e+06	19940488	746478	3454008	27.78	960426	2.17782
374031	12.8321	6.8593	0.401	37.2	55000	0.249226	0.423185	780000	277000	55000	0.568	383	0.0195237	0.0288568	54333496	63.7671	123618	15892400	2989	16746	16679	0.980643	39643036	744.42	63.7671	3.35	58.42	38.23	2.1362	37.2527	24.3782	17457	15892400	25262	23.89	38.91	37.2	0.956052	3.32197	2.13901	3.79669e+06	6.18373e+06	5.91197e+06	23238700	834205	4034407	28	1128244	2.49447
417607	12.9423	7.2644	0.4247	39.21	70800	0.255603	0.519621	910000	281600	70800	0.6015	389	0.0212606	0.0300885	63362061	67.5332	107950	17261700	1664	7804	7093	0.99099	48239772	747	67.5332	3.35	58.42	38.23	2.26236	39.4529	25.8179	17457	17261700	27373	22.9	37.89	39.21	1.03484	3.49589	2.26536	3.95293e+06	6.54046e+06	6.76831e+06	26810000	888591	4525414	28	1195244	2.79461
50313.3	10.826	6.5164	0.4551	39.925	99700	0.245399	0.140248	940000	298200	99700	0.6003	445	0.0247294	0.0333566	71590114	78.3152	1084132	19218500	1635	5097	4255	0.994121	56325636	740	78.3152	2.72	56.33	40.95	2.13017	44.115	32.0701	17457	19218300	25970.7	21.7137	38.9384	39.3479	1.01052	3.42961	2.22006	4173000	7483300	7562000	30411400	943026	4544837	28	1333300	2.93083
93217.1	11.4427	1.47	0.14	46.86	10479	0.272817	3.54694	73147	118932	10479	0.12	45.44	0.00319268	0.00970556	9485891	9.16	71599	2499000	1842	2674	3234	0.9969	4.8782e+06	148.35	90.6	0.494481	0.218543	0.286976	44.8	19.8	26	9807	2499000	16867	13.69	39.46	46.86	1.18753	0.204384	0.695958	342113	986105	1.17103e+06	1547461	58586	462269	9.87	167547	1.95206
104902	11.5608	1.45	0.15	46.04	11414	0.284563	3.68987	93546	138313	11414	0.22	65.27	0.00441308	0.0115382	11399091	9.38	78536	2669198	2052	2405	2503	0.997217	6572592	148.6	90.6	0.453642	0.227373	0.318985	41.1	20.6	28.9	9807	2669198	17977	13.34	40.62	46.04	1.13343	0.206333	0.669882	356071	1.08423e+06	1.2289e+06	3729809	66834	580432	9.67	207809	2.46238
165071	12.0141	1.43	0.16	43.2	8482	0.328714	3.72843	146909	172887	8482	0.2	82.62	0.00506615	0.00883541	13870727	9.41	94035	3093198	2102	2440	2619	0.997175	8590240	148.05	93.4	0.428266	0.251606	0.320128	40	23.5	29.9	9807	3093198	20846	12.72	44.09	43.2	0.979814	0.207125	0.593469	393455	1.36379e+06	1.33626e+06	4723797	82230	729805	12.49	307860	2.77714
230890	12.3497	1.41	0.16	41.99	7634	0.388528	3.48249	173325	195971	7634	0.18	96.65	0.00557844	0.0141844	15225750	9.75	109124	3788148	1124	4105	1905	0.99529	10437161	148.1	95.8	0.391441	0.250522	0.359081	37.5	24	34.4	9807	3788148	25582	11.91	46.09	41.99	0.911044	0.207914	0.559479	451168	1.74596e+06	1.59064e+06	5593445	106105	962226	14.41	455001	2.75521
394007	12.8841	1.43	0.17	42.33	9140	0.412568	3.24418	170000	217433	9140	0.19	96.4	0.00594912	0.0144521	16964431	10.32	120717	4249452	632	3238	1892	0.99628	12306362	147.3	96.1	0.364204	0.260146	0.37565	35	25	36.1	9807	4249452	28773	11.42	46.25	42.33	0.915243	0.208794	0.562019	485287	1.96537e+06	1.79879e+06	6589741	129427	1259728	15.27	563024	2.89599
427722	12.9662	1.43	0.18	42.66	10022	0.401963	3.28001	200000	230491	10022	0.24	104.94	0.00664723	0.0117361	19103042	11.7	125306	4702965	626	3184	2474.1	0.996332	14140381	147.4	97.3	0.355601	0.256937	0.387461	34.6	25	37.7	9807	4702965	31993	11.01	46.33	42.66	0.920786	0.208756	0.564771	517796	2.17888e+06	2.00628e+06	7413161	128797	1367264	15.98	593828	3.00669
501452	13.1253	1.4169	0.167	43.06	9818	0.444605	3.35853	220000	91763	9818	0.2047	109	0.00506239	0.00728411	21215386	11.41	126689	5071697	644	3009	2640	0.996529	16189732	147.7	98	0.355102	0.257143	0.387755	34.8	25.2	38	9807	5071697	37306	10.77	46.17	43.06	0.93264	0.20868	0.57066	546222	2.3416e+06	2.18387e+06	8214777	140731	1494172	16.83	679903	3.19217
343388	12.7466	1.3974	0.1675	49.73	11039	0.468517	1.95652	240000	89963	11039	0.1956	109	0.00513855	0.00640052	23257134	11.3315	136321	5309000	737	2971	3395	0.996561	18411578	147.69	98	0.348	0.258	0.394	34.104	25.284	38.612	9678	5309000	38794	10.38	39.89	49.73	1.24668	0.209678	0.728178	551074	2.11776e+06	2.64017e+06	9162573	157823	1598195	17.33	715955	3.46799
380987	12.8505	1.435	0.1785	51.35	13489	0.49827	1.93047	270000	95751	13489	0.1885	108	0.00539496	0.00636609	25472419	11.5764	152961	5768174	707	2920	2589	0.996632	20618826	148	98.1	0.344	0.258	0.398	33.7464	25.3098	39.0438	9678	5768174	41905	9.78	38.87	51.35	1.32107	0.209542	0.765306	564127	2.24209e+06	2.96196e+06	10258100	175953	1710263	17.33	757948	3.57458
398658	12.8959	1.4043	0.1611	54.03	15991	0.543091	1.85139	340000	97349	15991	0.1898	124	0.00614223	0.0072605	27509367	11.2563	315736	6113200	700	2888	2309	0.996672	22526736	148	98.4	0.344	0.257	0.399	33.8496	25.2888	39.2616	9678	6113200	41305.4	9.3797	36.2805	54.3398	1.49777	0.209371	0.853569	573400	2217900	3321900	11556438	186447	1857265	17.33	751871	3.68493
484457	13.0908	2.74	0.36	39.1	14500	0.178674	3.7822	113000	235480	14500	0.17	109.3	0.00656422	0.019179	9753706	31.15	510416	5565700	7233	90608	10721	0.896497	4658357	257.31	31.15	3.5	61.99	34.51	1.09025	19.3099	10.7499	4583	5565700	22980	7.45	53.45	39.1	0.731525	38.6406	19.686	414645	2.97487e+06	2.17619e+06	2302100	112088	530957	14.47	240900	0.836976
322885	12.6851	2.94	0.39	37.13	15200	0.173367	4.12136	177000	264705	15200	0.19	150	0.00813428	0.0211502	11581923	32.97	496635	5715900	7685	83603	9692	0.9045	6.12945e+06	258.56	32.97	3.06	60.78	36.15	1.00888	20.0392	11.9187	4583	5715900	23560	7.92	54.96	37.13	0.675582	33.4125	17.044	452699	3.14146e+06	2.12231e+06	5761700	124471	808350	16.19	260300	1.07235
397395	12.8927	2.86	0.5	35.01	16975	0.157382	3.16683	197000	136600	16975	0.19	151	0.00688221	0.0134289	14118902	43.85	638721	6901200	7749	74480	13668	0.914842	8.08388e+06	260.14	43.85	1	67.73	31.27	0.4385	29.6996	13.7119	4586	6901200	28427	7.77	57.22	35.01	0.611849	9.76842	5.19013	536223	3.94887e+06	2.41611e+06	7044278	147634	1024906	17.74	340018	1.17137
650946	13.3862	2.8	0.34	30.19	18400	0.292285	2.21861	255000	148200	18400	0.26	182	0.00827703	0.0220981	17049200	31.68	669730	9259600	7062	91518	36613	0.89506	10499590	669.3	31.68	1.39	65.18	33.43	0.440352	20.649	10.5906	4586	9259600	38074	7.43	62.37	30.19	0.484047	15.0872	7.78563	687988	5.77521e+06	2.79547e+06	8344900	170942	1278769	17.54	538402	1.13391
693617	13.4497	2.55	0.38	29.79	20054	0.324283	2.55272	330000	166449	20054	0.18	215	0.00921079	0.0231296	20601608	32.09	627606	10409500	5095	83362	21531	0.904597	13490820	261.5	32.1	0.87	66.97	32.16	0.27927	21.4974	10.3234	4586	10409500	42703	8.25	61.96	29.79	0.480794	8.72602	4.60341	858784	6.44973e+06	3.10099e+06	9951200	258973	1399910	19.18	656400	1.29601
734408	13.5068	2.86	0.49	30.44	21500	0.341925	2.61594	400000	173500	21500	0.22	223.33	0.0099396	0.0185901	25268536	33.37	671001	11420300	5037	82400	24800	0.905644	17211008	262.3	33.4	0.45	64.04	35.51	0.1503	21.3894	11.8603	4583	11420300	43589	8.34	61.22	30.44	0.497223	5.9162	3.20671	952453	6.99151e+06	3.47634e+06	11389000	215031	1501619	22.69	783582	1.50705
885572	13.694	2.83	0.51	32.01	30600	0.365166	2.76183	430000	187200	30600	0.21	234	0.0109825	0.017288	30822629	33.37	652798	12185600	5812	65513	43301	0.924614	21722598	265.1	33.37	0.42	62.6	36.98	0.140154	20.8896	12.3402	4583	12185600	49796	8.62	59.37	32.01	0.539161	5.47019	3.00468	1.0504e+06	7.23459e+06	3.90061e+06	12455235	258904	1671428	18.48	893786	1.78264
1.09417e+06	13.9055	2.8427	0.4786	35.8	41600	0.382874	0.671145	440000	196800	41600	0.1828	227	0.0115719	0.0165812	37305483	32.0758	654525	12281000	5313	63048	43718	0.92742	27194608	267.97	32.0758	0.4	61.21	38.4	0.128303	19.6336	12.3171	4583	12281000	50053	8.84	55.36	35.8	0.646676	5.18299	2.91483	1.08564e+06	6.79876e+06	4.3966e+06	13418074	314446	2257574	19.26	1005800	2.21436
964937	13.7798	2.8279	0.4968	36	56900	0.424691	0.775767	450000	218800	56900	0.2	205	0.0124336	0.0160604	43148917	30.7412	696687	13055500	4375	23157	47915	0.972847	33029518	270	30.7412	0.35	59.51	40.13	0.107594	18.2941	12.3364	4583	13055500	53033	8.74	55.26	36	0.651466	4.9705	2.81098	1.14105e+06	7.21447e+06	4699980	15420000	370432	2225300	19.26	1054700	2.52993
922629	13.735	2.8376	0.5069	35.705	70864	0.481481	0.697411	530000	205000	70864	0.1854	223	0.0137734	0.0174145	49150209	30.726	1231823	14794000	4017	16791	31283	0.980364	38598940	271	30.726	0.35	59.93	39.72	0.107541	18.4141	12.2044	4583	14794000	54590.4	8.17764	57.0143	34.808	0.610514	5.4552	3.03286	1209800	8434700	5149500	16416381	384682	2242733	19.26	1110920	2.60909
184493	12.1254	4.08	0.3	30.03	20738	0.25805	4.06729	95428	38366	20738	0.32	152.33	0.00633432	0.0188135	11757673	19.57	79139	5050046	12354	54872	15857	0.937158	5.22761e+06	485.25	19.57	6.8	20.39	72.82	1.33076	3.99032	14.2509	24922	5050046	10571	23.73	46.24	30.03	0.649438	2.44385	1.54664	1.19838e+06	2.33514e+06	1.51653e+06	2174613	193699	1002202	5.66	324379	1.03516
301492	12.6165	4.55	0.3	29.29	26503	0.292347	4.03081	122719	144131	26503	0.59	160.84	0.00934008	0.0239441	15359410	19.98	91616	5841087	11529	52117	14008	0.94033	7750329	489.1	19.98	6.86	18.77	74.37	1.37063	3.75025	14.8591	25271	5841087	12137	22.13	48.58	29.29	0.602923	2.23095	1.41694	1.29263e+06	2.8376e+06	1.71085e+06	6978537	226937	1280670	6.8	397408	1.32686
658455	13.3977	4.51	0.32	29.67	26972	0.357581	4.04472	206138	168295	26972	0.34	227.92	0.0103372	0.0208101	19744080	20.15	70390	7205251	11201	48140	12213	0.944894	11249323	495.04	20.15	6.9	19.21	73.9	1.39035	3.87081	14.8909	25283	7205251	14969	19.85	50.48	29.67	0.587758	2.34356	1.46566	1.43024e+06	3.63721e+06	2.1378e+06	8587223	250298	1583585	7.48	570967	1.56127
1.30441e+06	14.0813	4.2	0.33	28.36	30491	0.400484	3.60151	310638	169429	30491	0.34	264.37	0.0117041	0.0324353	23072714	21.95	136656	8790619	5931	36963	18638	0.957552	14754189	593.6	21.95	5.65	24.56	69.79	1.24018	5.39092	15.3189	25372	8790619	16830	18.63	53	28.36	0.535094	2.66984	1.60247	1.63769e+06	4.65903e+06	2.49302e+06	10486787	380352	1972186	11.26	768113	1.6784
1.61659e+06	14.2958	4.55	0.35	30.33	39304	0.439415	3.52909	400000	168693	39304	0.41	284.79	0.0132931	0.0327289	27685970	22.86	141888	10062610	4910	36823	16494	0.957746	18680926	505.5	22.9	5.42	25.5	69.08	1.24118	5.8395	15.8193	25372	10062610	18660	17.94	51.73	30.33	0.586314	3.02121	1.80376	1.80523e+06	5.20539e+06	3.05199e+06	12851252	549380	2469444	12.9	1034953	1.85647
2.02595e+06	14.5215	4.08	0.41	31.67	42378	0.327668	3.712	460000	188076	42378	0.42	274.64	0.0136897	0.0252551	32447528	34.28	137443	11239013	3935	35374	16769	0.959397	22832620	509.1	34.3	3.21	47.43	49.36	1.10103	16.2685	16.9305	25283	11239013	22081	17.18	51.15	31.67	0.619159	5.36855	2.99385	1.93086e+06	5.74876e+06	3.5594e+06	14927360	618634	2852905	12.79	1214410	2.03155
2.45992e+06	14.7156	4.7339	0.459	32.51	50082	0.345456	3.87133	530000	192153	50082	0.4068	282	0.0145503	0.0228547	38178834	35.96	144110	12421109	3251	34918	22005	0.959837	27702016	526.7	35.9557	2.73	46.85	50.42	0.981591	16.8452	18.1289	25283	12421109	25486	16.43	51.07	32.51	0.636577	5.09513	2.86585	2.04079e+06	6.34346e+06	4.0381e+06	16963441	672139	3086929	13.93	1425681	2.23024
2.7247e+06	14.8179	5.2508	0.4652	34.16	51032	0.34681	4.31704	550000	194256	51032	0.4084	280	0.0146525	0.0211754	45208121	38.3068	160831	13285198	3733	38322	27236	0.955874	33492978	530.36	38.3068	2.45	46.93	50.62	0.938517	17.9774	19.3909	25373	13285198	27168	16.36	49.47	34.16	0.69052	4.94162	2.81607	2.17346e+06	6.57219e+06	4.53822e+06	19386350	766135	3596439	14.34	1617237	2.52107
2.93109e+06	14.8909	4.5289	0.4553	35.53	77872	0.39162	4.62695	710000	210024	77872	0.3723	355	0.0186148	0.0254145	53167972	37.3161	175619	14613721	3503	24287	15310	0.972063	40161412	535	37.3161	2.22	48.31	49.47	0.828417	18.0274	18.4603	25373	14613721	29772	15.96	48.51	35.53	0.732426	5.01939	2.87591	2.33235e+06	7.08912e+06	5.19226e+06	22921610	789720	3831014	14.34	1570217	2.7482
3.06183e+06	14.9345	4.7937	0.48	39.12	91200	0.420451	4.36626	920000	301682	91200	0.3282	396	0.0218584	0.0299967	61199001	38.0972	991400	1.6018e+07	3351	18391	10740	0.978858	46965996	536	38.0972	2.02	48.85	49.14	0.769563	18.6105	18.721	25372	16549849	30876.6	15.96	48.51	35.53	0.732426	4.73304	2.73273	2.64136e+06	8.02833e+06	5.88016e+06	26189664	866115	4332153	14.34	1565425	2.83785
605785	13.3143	4.06	0.28	25.04	15971	0.319772	0.371615	252475	138678	15971	0.2	149.71	0.00700319	0.0221033	20457578	32.26	1460481	10315860	17028	92549	35623	0.893878	10565922	361.25	32.26	1.12	51.05	47.83	0.361312	16.4687	15.43	4071	10315860	30356	8.11	66.85	25.04	0.37457	5.59397	2.98427	836616	6.89615e+06	2.58309e+06	3420630	147315	812468	12.31	491800	1.02424
464133	13.0479	3.94	0.28	24.68	19235	0.318213	1.2623	326100	132324	19235	0.18	171.93	0.00777239	0.022218	24939580	33.67	1366590	10714238	19125	67955	39244	0.921863	14436289	364.86	33.67	1.4	52.06	46.54	0.47138	17.5286	15.67	4071	10714238	31356	7.98	67.33	24.68	0.366553	6.43012	3.39834	854996	7.2139e+06	2.64427e+06	6620867	170359	1035039	12.28	544235	1.34739
698933	13.4573	3.94	0.26	23.22	24637	0.385855	1.53256	294999	145130	24637	0.17	260.01	0.0101687	0.0204429	30069293	32.29	1315224	12459260	21807	78217	32880	0.910253	18936702	368.02	32.29	1.77	49.52	48.71	0.571533	15.99	15.7285	4071	12459260	35767	8.13	68.65	23.22	0.338237	5.67666	3.00745	1.01294e+06	8.55328e+06	2.89304e+06	7485650	196136	1215497	12.56	633384	1.51989
984664	13.8001	4.1	0.31	23.2	29407	0.38195	2.12998	378206	165583	29407	0.23	301.38	0.0121493	0.0336219	34011912	37.77	1518686	14426241	11489	51824	29880	0.940419	23279130	792.1	37.77	1.48	55.04	43.47	0.558996	20.7886	16.4186	4071	14426241	40809	7.91	68.89	23.2	0.336769	7.06587	3.70132	1.14112e+06	9.93824e+06	3.34689e+06	8901240	249095	1447983	13.72	745096	1.61367
950581	13.7648	4.2	0.22	24.65	24596	0.389786	2.43111	490000	181027	24596	0.24	257.07	0.0113348	0.0302777	38750289	39.76	1428404	15513469	11572	68835	29808	0.921022	27836286	367.3	39.8	0.3	56.46	43.24	0.1194	22.4711	17.2095	4071	15513469	44029	7.89	67.46	24.65	0.365402	4.17503	2.27022	1.22401e+06	1.04654e+07	3.82407e+06	10126391	331297	1659704	12.35	851332	1.79433
920864	13.7331	4.25	0.35	24.79	20638	0.34562	2.36329	460000	270659	20638	0.41	290.3	0.0134943	0.0250759	44857088	49.4	1471965	17073608	10868	60357	33177	0.930639	32842824	367.8	49.4	0.2	57.13	42.67	0.0988	28.2222	21.079	4071	17073608	46396	7.79	67.42	24.79	0.367695	3.81208	2.08989	1.33003e+06	1.1511e+07	4.23255e+06	11515155	380401	1831407	12.22	973433	1.9236
927359	13.7401	4.2621	0.327	30.78	29012	0.373541	2.41699	510000	189784	29012	0.4077	318	0.0138985	0.0214683	52161972	49.37	1453974	18443139	13489	52883	24070	0.939297	38873732	369.6	49.3738	0.21	57.81	41.98	0.103685	28.543	20.7271	4071	18443139	52421	7.42	61.8	30.78	0.498058	4.75653	2.62729	1.36848e+06	1.13979e+07	5.6768e+06	12643217	362530	1924798	12.67	1055746	2.10776
1.05276e+06	13.8669	4.2175	0.3135	33.13	29588	0.382637	2.65448	790000	198517	29588	0.2437	353	0.0148962	0.0224341	60930040	50.337	1.89488e+06	19260785	13928	38881	23292	0.955275	46311368	371.68	50.337	0.02	59.53	40.45	0.0100674	29.9656	20.3613	4071	19260785	54590	7.12	59.76	33.13	0.554384	2.82117	1.68778	1.37137e+06	1.15102e+07	6.3811e+06	14439640	360572	2163159	12.67	1151098	2.40444
1.19796e+06	13.9961	3.9995	0.4747	34.33	35422	0.386216	2.73937	1360000	201216	35422	0.294	425	0.018732	0.0307571	71316873	54.2463	1.89488e+06	20950796	8440	13545	16090	0.98429	55029088	374	54.2463	0.1	59.37	40.53	0.0542463	32.206	21.986	4071	20950796	59183	6.39	59.28	34.33	0.579116	4.8133	2.69621	1.33876e+06	1.24196e+07	7.19241e+06	16296238	347903	2178204	12.67	1241772	2.62659
1.03896e+06	13.8537	3.7811	0.3829	36.03	37720	0.422169	2.37261	870000	210896	37720	0.4811	357	0.0169043	0.0240969	81346954	54.0092	2266279	22801000	6654	11648	4362	0.986638	63654596	371	54.0092	0.07	60.55	39.38	0.0378064	32.7026	21.2688	4071	22801000	61458.2	5.76027	58.4413	35.7984	0.612554	5.0203	2.81643	1313400	13325200	8162400	17781409	411955	2395444	12.67	1337866	2.79175
87975	11.3848	2.74	0.14	32.23	17859	0.204635	3.95113	117277	244380	17859	0.21	99.34	0.00684278	0.0201749	11538994	25.78	130023	5275490	5669	94314	50794	0.891655	5.59711e+06	221.59	25.78	0.58	54.31	45.11	0.149524	14.0011	11.6294	9421	5275490	23680	4.26	63.51	32.23	0.507479	13.1629	6.83519	224736	3.35046e+06	1.70029e+06	3767760	133035	632928	7.7	418641	1.06097
82115.9	11.3159	2.74	0.15	32.54	20460	0.225969	2.18946	147961	336901	20460	0.28	125.1	0.00903551	0.0233389	13312215	26.82	161267	6060499	5495	86904	34400	0.900359	7180878	216.53	26.82	0.52	56.15	43.33	0.139464	15.0594	11.6211	9425	6060499	27108	4.15	63.32	32.54	0.513898	14.4707	7.49231	251511	3.83751e+06	1.97209e+06	11070426	163171	764896	11.05	480742	1.18487
140136	11.8504	2.71	0.15	32.19	15021	0.269077	1.18694	179866	378751	15021	0.24	167.38	0.0100318	0.018201	15312759	27.15	163873	7305428	5188	98125	48202	0.887351	9055731	216.23	27.15	0.55	56.87	42.58	0.149325	15.4402	11.5605	9425	7305428	32337	4.2	63.6	32.19	0.506132	15.044	7.77506	306828	4.64625e+06	2.35162e+06	13249293	188874	895069	10.87	554890	1.23959
177540	12.087	2.68	0.16	30.21	11514	0.309895	1.53471	251306	152606	11514	0.24	157.63	0.00721444	0.0183083	17463786	28.88	177761	8949773	5601	94469	72876	0.891138	11140689	217.5	28.88	0.48	59.49	40.03	0.138624	17.1807	11.5607	9425	8949773	39205	4.34	65.46	30.21	0.461503	13.6739	7.06769	388420	5.85852e+06	2.70373e+06	14983391	238221	1132373	14.12	679222	1.2448
154265	11.9464	2.68	0.18	31.23	12232	0.350454	1.59959	320000	165524	12232	0.23	171.82	0.00787751	0.0200793	20435948	28.9	188427	10128134	5689	82579	70116	0.904739	13618282	218.2	28.9	0.28	57.96	41.76	0.08092	16.7504	12.0686	9425	10128134	44257	4.22	64.55	31.23	0.483811	10.7238	5.60382	427407	6.53771e+06	3.16302e+06	17295759	301484	1298261	14.62	829056	1.3446
157849	11.9694	2.88	0.22	33.35	13238	0.272273	1.67797	350000	181680	13238	0.28	224.1	0.00962205	0.0173903	24390270	37.92	199154	10319143	5701	82246	67812	0.905155	16723584	219.3	37.9	0.37	62.68	36.95	0.14023	23.7557	14.004	9425	10319143	47119	4.2	62.45	33.35	0.534027	15.2555	7.89478	433404	6.4443e+06	3.44143e+06	17475406	311163	1573164	14.91	945755	1.62064
176833	12.083	2.7718	0.2538	37.02	12705	0.27474	1.67941	390000	209659	12705	0.2613	225	0.00995197	0.0156053	28960770	37.7	165109	10358203	5741	77983	66631	0.910034	20579742	218.9	37.7019	0.36	62.02	37.62	0.135727	23.3827	14.1835	9425	10358203	44943	4.22	58.76	37.02	0.63002	15.1069	7.86845	437116	6.08648e+06	3.83461e+06	18040781	322069	1617219	15.36	980305	1.98681
187223	12.1401	2.7448	0.2374	39.87	11880	0.278889	1.60274	440000	231344	11880	0.2584	229	0.0103575	0.0143957	34485473	37.2995	171874	10402416	5673	74377	51043	0.914387	25280924	219.44	37.2995	0.36	62.21	37.43	0.134278	23.204	13.9612	9425	10402416	44994	4.73	55.4	39.87	0.719675	12.081	6.40033	492034	5.76294e+06	4.14744e+06	17763065	372241	1801145	15.28	939026	2.43029
202155	12.2168	2.6853	0.2295	42.37	13101	0.29501	1.32296	540000	401923	13101	0.2347	225	0.0124444	0.0163339	39481379	35.5697	174470	10493400	6014	66422	77099	0.923055	30213466	220	35.5697	0.36	61.73	37.91	0.128051	21.9572	13.4845	9425	10493400	45271	4.75	52.88	42.37	0.801248	11.3847	6.09295	498436	5.54891e+06	4.44605e+06	19345530	336436	1725079	15.28	893229	2.87928
121379	11.7067	2.6533	0.2294	42.815	14417	0.322832	1.13759	560000	316445	14417	0.2283	249	0.0121435	0.0167199	38616873	35.6698	1925375	1.15154e+07	3270	18179	27231	0.978845	33050856	221	35.6698	0.38	61.67	37.95	0.135545	21.9976	13.5367	9425	11515357	52105.7	4.40497	53.2255	42.3695	0.796037	13.1182	6.95711	507248	6129111	4878998	20477321	337864	1784121	15.28	1013655	2.87015
486459	13.0949	4.36	0.48	34.52	33922	0.176064	0.841255	212607	424164	33922	0.32	147.6	0.0117795	0.0353532	13844933	32.25	162097	5678066	1659	101200	57059	0.883715	6.61185e+06	317.9	32.25	0.78	49.46	49.77	0.25155	15.9509	16.0508	16404	5678066	18219	7.52	57.96	34.52	0.595583	7.35165	3.97362	426991	3.29101e+06	1.96007e+06	2833102	165629	856795	10.03	469107	1.16446
102539	11.538	5	1	38.93	37965	0.176892	0.755722	244928	176806	37965	0.33	169	0.00987509	0.0279261	15627241	36	169017	6368106	2018	75387	29460	0.913576	8501109	320	36	0.65	49.35	50	0.234	17.766	18	16404	6368106	20335	8.85	52.22	38.93	0.7455	6.12803	3.43676	563577	3.32542e+06	2.4791e+06	10642551	204272	1030873	10.05	577568	1.33495
147501	11.9016	4.52	0.56	36.74	17139	0.217866	0.566691	305793	187842	17139	0.34	190.9	0.0093266	0.017609	17877852	35.06	200141	7638366	2189	96699	36121	0.88917	10621300	320.96	35.06	0.51	49.37	50.11	0.178806	17.3091	17.5686	16392	7638366	24275	8.5	54.76	36.74	0.670928	5.49885	3.08489	649261	4.18277e+06	2.80634e+06	12455723	232362	1205394	10.35	647518	1.39052
145355	11.8869	4.58	0.56	36.88	20928	0.25479	0.460551	414499	208703	20928	0.38	211.67	0.0107577	0.0293553	20329175	34.94	208581	8902376	2065	108235	787537	0.864418	12934863	323.3	34.94	0.52	48.28	51.2	0.181688	16.869	17.8893	16392	8902376	27300	8.3	54.82	36.88	0.672747	5.59989	3.13632	738897	4.88028e+06	3.2832e+06	14491000	321083	1541989	10.29	780355	1.45297
156698	11.9621	4.57	0.41	36.93	21458	0.285133	0.764791	460000	210378	21458	0.36	232.89	0.0113365	0.029797	23659042	34.62	276013	9865596	3929	111377	73201	0.871856	15746968	325	34.6	0.2	47.02	52.78	0.0692	16.2689	18.2619	16392	9865596	30093	8.49	54.58	36.93	0.676621	3.73512	2.20587	837589	5.38464e+06	3.64336e+06	16818017	394881	1787371	12.78	992296	1.59615
150612	11.9225	4.72	0.47	38.15	21792	0.278536	1.09779	530000	240100	21792	0.45	282.02	0.0133979	0.0256414	28068293	36.73	308012	10222281	3101	104113	3153822	0.832595	19252074	330.5	36.7	0.41	47.78	51.81	0.15047	17.5353	19.0143	16392	10222281	30977	9.43	52.42	38.15	0.727776	4.39561	2.56169	963961	5.35852e+06	3.8998e+06	18339056	447918	2136333	16.62	1151305	1.88334
115184	11.6543	4.9469	0.4435	42.63	21792	0.295533	2.07451	510000	231714	21792	0.3775	296	0.0132583	0.0209643	33216194	35.23	308012	10413000	3182	99895	82422	0.884808	23592894	330.5	35.2346	0.36	44.73	54.91	0.126845	15.7604	19.3473	16392	10413000	31434	9.92	47.45	42.63	0.898419	4.015	2.45671	1.03297e+06	4.94097e+06	4.43906e+06	19097968	411080	2168543	13.88	1175158	2.26572
125437	11.7396	4.8784	0.5212	46.09	22010	0.293518	2.3015	590000	218067	22010	0.4029	302	0.0135828	0.0193851	39504345	35.6406	788862	10461155	2884	91219	80364	0.894735	28910520	329.66	35.6406	0.33	42.78	56.89	0.117614	15.247	20.2759	16392	10461155	31434	10.12	43.79	46.09	1.05252	3.85188	2.4522	1.05867e+06	4.58094e+06	4.82155e+06	20465441	520349	2411647	15.76	1002430	2.76361
150640	11.9226	4.8601	0.5083	47.12	35196	0.311309	2.40769	2010000	224155	35196	0.2587	308	0.0179094	0.0355692	45646505	35.0489	1269712	10911041	1775	30414	27371	0.964894	34659928	332	35.0489	0.32	40.7	58.98	0.112156	14.2649	20.6718	16444	10911041	32646	9.93	42.95	47.12	1.09709	3.86966	2.48337	1.08347e+06	4.68629e+06	5.14128e+06	23613888	459275	2471699	15.76	1008005	3.17659
138845	11.8411	4.8727	0.4512	45.86	23270	0.365281	1.96267	720000	225624	23270	0.2528	331	0.0141267	0.0198674	45620221	35.1763	1750562	12849233	987	21642	19996	0.975013	38320264	332	35.1763	0.32	39.96	59.72	0.112564	14.0564	21.0073	16392	12849233	38702.5	8.6796	46.3053	45.0151	0.972138	4.39634	2.68424	1115262	5949872	5784099	25669526	488690	2789231	15.76	1180603	2.9823
143055	11.871	3.11	0.35	35.43	12731	0.193803	1.56417	118409	36022	12731	0.14	109.9	0.00409293	0.0128581	9362921	26.85	282397	5203600	6621	44618	19403	0.948809	4462549	300.11	26.85	4.39	52.85	42.76	1.17871	14.1902	11.4811	12404	5203600	18309	24.81	39.76	35.43	0.891097	4.00145	2.44627	1.29101e+06	2.06895e+06	1.84364e+06	2064075	89230	491751	9.36	149497	0.857589
118128	11.6795	3.07	0.36	33.38	12244	0.209677	1.5807	155874	99059	12244	0.16	131.68	0.00546001	0.0146472	11020178	28.62	228681	6000969	6959	42125	21309	0.951622	5760430	301.05	28.62	4.02	53.91	42.07	1.15052	15.429	12.0404	12404	6000969	21074	22.42	44.2	33.38	0.755204	4.53896	2.64708	1.34542e+06	2.65243e+06	2.00312e+06	5255080	106291	816588	9.03	181377	0.959917
157004	11.964	3.1	0.36	31.76	13063	0.232211	1.47944	197528	115258	13063	0.46	140.76	0.00730601	0.0133165	13415261	31.44	227911	7300700	7177	41168	15351	0.952804	7570940	300.4	31.44	3.44	50.7	45.87	1.08154	15.9401	14.4215	12404	7300700	25509	19.87	48.37	31.76	0.656605	4.78558	2.72109	1.45065e+06	3.53135e+06	2.3187e+06	6851989	113792	954584	9.41	232478	1.03702
241184	12.3933	3.19	0.35	29.88	15580	0.25129	1.24916	237279	124477	15580	0.52	161.66	0.0084223	0.020854	16150285	37.51	346339	9425900	4792	40877	49866	0.952609	9837496	750.2	37.51	2.67	53.03	44.31	1.00152	19.8916	16.6207	12404	9425900	32765	17.67	52.45	29.88	0.569685	4.7523	2.661	1.66556e+06	4.94388e+06	2.81646e+06	7863624	175513	1253407	10.15	393865	1.04367
292760	12.5871	2.87	0.37	29.4	17587	0.297332	1.25425	270000	149561	17587	0.51	186.69	0.00945925	0.021842	19964011	36.5	350520	10852600	4362	37083	64384	0.956712	12811343	302.3	36.5	2.47	54.38	43.15	0.90155	19.8487	15.7497	12404	10852600	37649	16.47	54.14	29.4	0.543037	5.06868	2.80586	1.78742e+06	5.8756e+06	3.19066e+06	9930600	228713	1421971	10.45	506853	1.18049
376496	12.8387	2.68	0.46	29.97	19121	0.315646	1.33207	380000	164675	19121	0.58	199.23	0.0106191	0.0193147	24908180	38.11	345866	12026100	3825	34602	65330	0.959528	16639689	300.8	38.1	2.36	57.12	40.52	0.89916	21.7627	15.4381	12404	12026100	39954	15.82	54.21	29.97	0.55285	5.48671	3.01978	1.90253e+06	6.51935e+06	3.60422e+06	11212547	217574	1587851	11.71	598405	1.38363
469902	13.0603	2.7605	0.4611	30.98	22251	0.342225	1.38008	350000	172500	22251	0.5822	212	0.0111362	0.0166082	30779063	36.99	405468	13105900	3825	34602	65330	0.959528	21414652	300.3	38.2962	1.83	55.36	42.81	0.70082	21.2008	16.3946	12404	13105900	45378	15.12	53.91	30.98	0.574661	4.88323	2.72895	1.98161e+06	7.06539e+06	4.06021e+06	12570056	251501	1789572	12.97	698227	1.63397
572086	13.257	2.9282	0.4601	32.98	37175	0.358853	1.59012	400000	183420	37175	0.5703	212	0.0123362	0.0170262	37633830	38.6916	473439	13884600	3568	34602	33790	0.960015	27185668	299.09	38.6916	1.79	54.57	43.64	0.69258	21.114	16.885	12404	13884600	48000	14.47	52.55	32.98	0.627593	5.25725	2.94242	2.0091e+06	7.29636e+06	4.57914e+06	14305600	298798	2258968	15.26	804269	1.95797
597969	13.3013	3.142	0.492	34.08	48334	0.385216	1.71623	480000	161740	48334	0.6009	217	0.0132964	0.0174231	44705962	39.4843	509599	15210000	2053	13368	11156	0.984582	33614160	300	39.4843	1.75	53.58	44.67	0.690975	21.1557	17.6376	12404	15210000	52470	14.01	51.91	34.08	0.656521	5.4712	3.06386	2130921	7895511	5183568	16602300	311571	2467600	15.26	917290	2.21
621402	13.3397	3.1243	0.4038	35.38	61340	0.419292	1.64654	500000	173063	61340	0.6084	226	0.0145816	0.0180867	52209066	39.69	945983	16641700	1829	9350	8875	0.9892	40110572	294	39.69	1.88	52.27	45.85	0.746172	20.746	18.1979	12404	16641700	56604.4	13.3911	51.1144	35.4946	0.694415	6.226	3.46021	2228500	8506300	5906900	18844466	353085	2676177	15.26	1012503	2.41024
420376	12.9489	5.24	0.38	36.05	28336	0.170068	1.28	180445	187864	28336	0.35	264.33	0.011457	0.0337834	12398154	36.69	421430	6239800	5409	31770	15707	0.96352	5740621	658.5	36.69	11.58	38.38	50.04	4.2487	14.0816	18.3597	14205	6239800	9554	30.11	33.83	36.05	1.06562	7.88511	4.47537	1.8788e+06	2.11092e+06	2.24945e+06	3052435	187261	664236	6.48	187058	0.920001
305924	12.6311	5.15	0.47	34.99	26460	0.183449	1.25954	262416	223193	26460	0.34	296.82	0.0126567	0.0330787	14714767	38.68	251864	7095800	5398	31653	16542	0.96364	7.56957e+06	662.05	38.68	10.32	41.39	48.29	3.99178	16.0097	18.6786	14205	7095800	10962	29.2	35.81	34.99	0.977101	7.18788	4.08249	2.07197e+06	2.54101e+06	2.48282e+06	8652102	202126	802419	6.46	223569	1.06677
380302	12.8487	5.18	0.52	33.53	28060	0.19595	0.443043	335969	234174	28060	0.28	315.46	0.0132573	0.0261588	17927556	42.72	279168	8371000	6104	30111	47320	0.964922	10059592	658.17	42.72	9.29	44.12	46.58	3.96869	18.8481	19.899	14092	8371000	14707	27.6	38.86	33.53	0.862841	7.09347	3.97815	2310396	3.25297e+06	2.8068e+06	10361357	201728	1033629	6.7	276032	1.20172
484898	13.0917	4.92	0.41	31.55	33028	0.303053	0.448748	438000	251072	33028	0.41	352.1	0.0154539	0.0422207	21756640	34.42	303480	10431100	13893	56441	12910	0.935411	13178900	606.6	34.42	4.74	39.34	55.93	1.63151	13.5408	19.2511	14092	10431100	18288	25.42	43.03	31.55	0.733209	3.51031	2.12176	2.65159e+06	4.4885e+06	3.29101e+06	12226277	281013	1971818	8.2	443269	1.26342
579643	13.2702	4.91	0.36	31.83	32495	0.325891	0.474032	650000	288038	32495	0.58	371.3	0.0175825	0.0456191	26682773	36.67	459323	11960200	10579	48486	14609	0.944463	17158470	663.3	36.7	3.68	41.12	55.2	1.35056	15.091	20.2584	14067	11960200	20912	24.48	43.69	31.83	0.728542	3.17332	1.95093	2.92786e+06	5.22541e+06	3.80693e+06	14589390	401004	2268341	7.66	567632	1.43463
687365	13.4406	5.15	0.46	31.44	43600	0.320897	0.494354	760000	312400	43600	0.6	393.3	0.0194853	0.0381395	33147837	41.58	397891	13349300	10387	43985	1370	0.949801	22231640	661	41.6	2.96	46.49	50.55	1.23136	19.3398	21.0288	14099	13349300	20196	23.9	44.66	31.44	0.703986	3.01242	1.8582	3.19048e+06	5.9618e+06	4.19702e+06	17389123	369668	2559244	7.96	719525	1.66538
793322	13.584	5.342	0.5298	32.01	39149	0.342156	0.504237	830000	312400	39149	0.5597	386	0.0190396	0.0318435	40872256	96.78	421260	14804900	9923	46842	16462	0.946311	28479926	658.5	43.2695	3.43	46.01	50.56	1.48414	19.9083	21.8771	14099	14804900	25774	23.44	44.55	32.01	0.718519	3.45063	2.08458	3.47027e+06	6.59558e+06	4.73905e+06	19670198	440998	2762949	8.92	881683	1.92368
688971	13.443	5.37	0.56	34.1	54978	0.371786	0.5428	1120000	313331	54978	0.56	391	0.0210067	0.0332389	49896026	42.78	405404	15905000	10897	39744	21238	0.954329	36068448	643.19	42.78	3.48	44.48	52.03	1.48874	19.0285	22.2584	14243	15905000	27875	22.19	43.7	34.1	0.78032	3.8568	2.31856	3.52932e+06	6950485	5423605	22340742	449517	2587351	10.36	1039499	2.26774
681907	13.4326	5.1267	0.5891	35.19	64029	0.407135	0.576895	1310000	314182	64029	0.5869	396	0.0223647	0.0347234	59071668	42.4122	449751	17267500	5167	8990	6199	0.989644	44494100	646	42.4122	3.34	42.74	53.93	1.41657	18.127	22.8729	14243	17267500	30305	22.16	42.65	35.19	0.825088	3.72851	2.2768	3826478	7.36459e+06	6.07643e+06	25435829	631528	3847050	10.36	1154489	2.57675
795866	13.5872	5.1046	0.6217	36.06	111300	0.469133	0.101233	1080000	324688	111300	0.58	430	0.0257492	0.0356676	68107818	40.973	1158361	19221800	4129	8861	6434	0.98979	52752320	642	40.973	3.47	41.25	55.28	1.42176	16.9014	22.6499	14243	19221800	29940.5	20.2749	44.114	35.6111	0.807253	4.33071	2.56898	3897200	8479500	6845100	28976984	667306	4056447	10.36	1224963	2.7444
151687	11.9296	1.86	0.32	32.1	8451	0.189956	1.86055	77395	134508	8451	0.11	36.85	0.00300554	0.00907111	7998580	16.95	130000	3219756	4328	47611	7723	0.945581	3.71578e+06	158.23	16.95	6.19	47.91	45.9	1.0492	8.12074	7.78005	5256	3219756	20646	9.46	58.44	32.1	0.549281	24.1328	12.3411	304589	1.88163e+06	1.03354e+06	1372015	65786	400334	13.08	185143	1.15405
328662	12.7028	1.8	0.33	32.53	7279	0.213384	1.88921	110668	108288	7279	0.11	37.26	0.00273133	0.00764907	9884457	17.06	67965	3640337	4566	43270	8392	0.95052	5.04766e+06	160.22	17.06	6.1	48.53	45.37	1.04066	8.27922	7.74012	5256	3640337	23174	9.24	58.23	32.53	0.558647	27.5849	14.0718	336367	2.11977e+06	1.1842e+06	3190652	77792	579303	14.59	243328	1.38659
513915	13.1498	1.79	0.33	30.97	7632	0.264622	1.74156	112023	114568	7632	0.12	38.81	0.00290788	0.00507653	12303020	17.44	184497	4615001	5296	35902	8230	0.958923	6961229	163.16	17.44	5.85	50.46	43.69	1.02024	8.80022	7.61954	5256	4615001	29155	8.25	60.78	30.97	0.509543	28.6593	14.5844	380738	2.805e+06	1.42927e+06	4009210	97707	778735	14.46	387567	1.50839
780184	13.5673	1.71	0.34	29.08	56800	0.293356	0.820987	141200	117500	56800	0.14	39.32	0.00638515	0.0274234	13909568	19.25	146819	5647106	8448	35666	11744	0.959131	8837047	164.6	19.25	3.58	54.96	41.45	0.68915	10.5798	7.97912	5256	5647106	35421	7.92	63	29.08	0.461587	21.8198	11.1407	447251	3.55768e+06	1.64218e+06	4960692	148006	987450	16.44	510918	1.56488
762217	13.544	1.74	0.33	32.71	57250	0.325519	1.17676	150000	122000	57250	0.72	39.41	0.00898009	0.0215489	15769664	19.26	155911	6282524	8511	27634	11522	0.968294	10761199	166.7	19.3	3.58	54.41	42.01	0.69094	10.5011	8.10793	5261	6282524	39151	7.8	59.49	32.71	0.54984	31.2548	15.9023	490037	3.73747e+06	2.05501e+06	5823166	181722	1207087	16.55	666396	1.71288
668220	13.4124	1.77	0.37	34.03	7873	0.336775	1.25848	240000	97227	7873	0.24	129.2	0.005664	0.00973427	18010123	20.19	163209	6802847	6431	27954	14930	0.967881	12693994	166.3	19.3	3.22	49.78	47	0.62146	9.60754	9.071	5261	6802847	40981	7.69	58.28	34.03	0.583905	20.4349	10.5094	523139	3.9647e+06	2.31501e+06	6700937	197303	1353980	17.19	737699	1.86598
463930	13.0475	1.6867	0.3772	34.42	11600	0.367768	1.28536	240000	102535	11600	0.2507	131	0.00605883	0.00876134	20615315	20.07	164325	7382137	6852	29352	15578	0.966276	14922850	167.8	20.0728	3.16	51.38	45.46	0.6343	10.3134	9.12509	5261	7382137	45438	7.48	58.1	34.42	0.592427	24.9301	12.7613	552184	4.28902e+06	2.54093e+06	7442451	175882	1495692	16.86	821539	2.02148
503176	13.1287	1.8307	0.3802	35.91	11492	0.39579	1.48207	240000	105816	11492	0.2543	122	0.00589774	0.00734902	23605163	19.5067	174366	7720557	6720	29515	15590	0.96609	17586108	166.73	19.5067	3.25	47.49	49.26	0.633968	9.26373	9.609	5261	7720557	47216	7.41	56.68	35.91	0.633557	20.9077	10.7706	572093	4.37601e+06	2.77245e+06	8109230	249324	1729617	17.58	905885	2.27783
447631	13.0117	1.6772	0.4109	37.1	14395	0.436636	1.54998	390000	108808	14395	0.1494	137	0.00642648	0.00852905	26975195	19.2414	180311	8401484	3928	15058	35274	0.982278	20541712	169	19.2414	3.16	46.42	50.42	0.608028	8.93186	9.70151	5261	8401484	50989	7.37	55.53	37.1	0.668107	20.7873	10.7277	619189	4.66534e+06	3.11695e+06	9404677	262742	1738028	17.58	887215	2.44501
531048	13.1826	1.2971	0.3994	41.455	14395	0.44448	1.58541	250000	110617	14395	0.1588	149	0.00638166	0.00684916	30414048	18.9744	525206	8433733	3532	9806	6553	0.988712	23485036	169	18.9744	3.19	45.92	50.89	0.605283	8.71304	9.65607	5262	9149476	54138.9	7.37	55.53	37.1	0.668107	20.0075	10.3378	674316	5.0807e+06	3.39446e+06	10759033	278696	1921282	17.58	867036	2.56682
180085	12.1012	4.67	0.65	33.08	23427	0.219211	4.25812	209476	51232	23427	0.2	185.29	0.00720974	0.0229847	18786374	31.96	329914	7005984	6687	83092	17479	0.904964	8548368	484.67	31.96	3.13	44.43	52.44	1.00035	14.1998	16.7598	18823	7005984	14785	11.97	54.95	33.08	0.602002	8.00496	4.30348	838616	3.84979e+06	2.31758e+06	3387900	187331	1044200	14.11	384210	1.22015
315654	12.6624	4.9	0.68	35.88	24036	0.25549	4.27681	303767	88155	24036	0.26	239.61	0.0094271	0.0260848	22273094	32.54	375792	8313636	6457	72570	18634	0.916946	11422556	491.03	32.54	2.64	44.38	52.98	0.859056	14.4413	17.2397	18823	8313636	17420	11.07	53.06	35.88	0.676216	8.80044	4.73833	920320	4.41122e+06	2.98293e+06	8590600	231897	1346264	14.8	505023	1.37395
802903	13.596	4.91	0.66	34.33	16482	0.303995	4.26951	308900	98478	16482	0.35	265.74	0.0100411	0.0188347	26856635	33.95	408977	10320647	8784	66817	23141	0.923432	15086675	497.91	33.95	2.62	45.48	51.9	0.88949	15.4405	17.6201	18823	10320647	21862	9.5	56.17	34.33	0.61118	10.0943	5.35272	980461	5.79711e+06	3.54308e+06	10864219	239684	1665230	20.72	710634	1.4618
1.65424e+06	14.3189	4.9	0.58	32.85	18792	0.318806	3.87448	377269	218278	18792	0.38	307.85	0.0128286	0.032608	31391497	39.41	248239	12564149	9178	88950	35129	0.898006	19194530	502.4	39.41	2.36	50.11	47.53	0.930076	19.7484	18.7316	18823	12564149	26464	8.57	58.57	32.85	0.560867	12.4164	6.48863	1.07675e+06	7.35882e+06	4.12732e+06	12485829	412415	2252232	21.16	1010299	1.52772
2.21609e+06	14.6113	4.83	0.76	34.71	21442	0.338927	4.37412	440000	247459	21442	0.19	361	0.013909	0.0341707	36818464	41.92	319184	14201046	10056	92076	33645	0.894463	24004104	508.6	41.9	1.62	51.88	46.5	0.67878	21.7377	19.4835	18823	14201046	29785	8.33	56.96	34.71	0.609375	11.3497	5.97956	1.18295e+06	8.08892e+06	4.92918e+06	14946875	552883	2980139	22.04	1418709	1.69031
2.45907e+06	14.7153	4.76	0.71	35.8	21608	0.376878	4.686	590000	279475	21608	0.47	324	0.0150423	0.0289768	43791595	42.48	380300	16017317	11050	93816	34946	0.892456	29661732	508.1	42.5	1.67	49.81	48.52	0.70975	21.1693	20.621	19078	16017317	31530	8.12	56.08	35.8	0.638374	11.6189	6.12864	1.30061e+06	8.98251e+06	5.7342e+06	17590413	650635	3382022	22.92	1761521	1.85185
2.84068e+06	14.8596	5.1308	0.6867	36.98	22710	0.391696	4.9849	690000	271670	22710	0.4725	327	0.0153789	0.0255868	52204342	45.44	376700	17799599	10739	79681	52659	0.908302	36469904	513.1	45.4424	1.66	51.26	47.08	0.754344	23.2938	21.3943	19078	17799599	37097	7.68	55.34	36.98	0.668233	14.1385	7.40339	1.36701e+06	9.8503e+06	6.58229e+06	18785788	715781	3835284	23.13	2136608	2.04892
3.20412e+06	14.9799	5.7147	0.7088	39.28	26708	0.406475	5.56363	780000	271703	26708	0.4899	374	0.0170424	0.0250734	62439619	46.8092	422600	19026783	16784	79995	50987	0.907957	44993540	516.59	46.8092	1.42	49.38	49.19	0.664691	23.1144	23.0254	19798	19026783	39505	7.4	53.32	39.28	0.736684	13.3829	7.05977	1.40798e+06	1.01451e+07	7.47372e+06	21733427	823120	4428680	23.09	2472022	2.36475
2.98267e+06	14.9083	4.7552	1.0222	40.77	31647	0.481601	5.96732	950000	287119	31647	0.3849	375	0.0175797	0.0258694	73912257	43.5243	466600	20961347	8561	23955	98257	0.971151	54738888	520	43.5243	1.39	48.64	49.96	0.604988	21.1702	21.7447	19798	20961347	43338	7.28	51.95	40.77	0.784793	13.914	7.3494	1.52599e+06	1.08894e+07	8.54594e+06	25938113	829246	4654633	23.09	2605192	2.61142
2.7707e+06	14.8346	5.2607	0.8213	41.645	36379	0.539962	5.40673	960000	284336	36379	0.4304	426	0.0192548	0.027785	85329039	44.4135	1775425	2.39816e+07	7904	15858	35730	0.981351	64587916	520	44.4135	1.6	47.67	50.73	0.710616	21.1719	22.531	19085	22846497	43935.6	7.28	51.95	40.77	0.784793	15.1846	7.98469	1.66322e+06	1.18688e+07	9.31452e+06	29161813	908971	5250146	23.09	2625306	2.82704
95257.9	11.4643	4.77	0.24	32.39	15501	0.260732	0.645514	237239	148004	15501	0.03	159.78	0.00653754	0.0210901	10267429	26.44	242719	6893747	3950	10184	16620	0.988124	5062714	518.48	26.44	0.72	37.67	61.61	0.190368	9.95995	16.2897	6444	6893747	14713	22.29	45.32	32.39	0.714695	1.56088	1.13779	1.53662e+06	3.12425e+06	2.23288e+06	2445650	143759	744744	8.89	261258	0.734392
110535	11.6131	5.66	0.34	33.95	17484	0.247293	0.570913	297200	132495	17484	0.29	178.73	0.00820721	0.0225694	12540215	31.49	308429	7787245	5503	27421	37463	0.968143	6935798	527.14	31.49	2.19	27.5	70.31	0.689631	8.65975	22.1406	6444	7787245	16571	21.65	44.41	33.95	0.764467	2.16588	1.46517	1.68594e+06	3.45832e+06	2.64377e+06	5685036	176032	972264	10.26	295495	0.890661
124513	11.7322	5.38	0.39	33.13	20593	0.280108	0.920162	316581	144456	20593	0.31	201.69	0.00921406	0.0180546	15262363	33.1	358825	9271584	5462	28322	36252	0.967134	9249891	534.7	33.1	2.21	31.24	66.56	0.73151	10.3404	22.0314	6444	9271584	19750	23.65	43.21	33.13	0.766721	2.12939	1.44806	2.19273e+06	4.00625e+06	3.07168e+06	6818875	197102	1164696	11.8	370306	0.99766
143490	11.874	6.13	0.38	34	31808	0.274206	1.37784	373948	163158	31808	0.36	229.05	0.0111687	0.0321314	18017100	39.11	432561	10724197	9475	46199	26013	0.946898	11763451	329.7	39.11	2.02	33.55	64.43	0.790022	13.1214	25.1986	6444	10724197	22972	22.15	43.85	34	0.775371	2.32286	1.54912	2.37541e+06	4.70256e+06	3.64623e+06	7875793	280696	1449851	13.87	490474	1.09691
180130	12.1014	6.09	0.44	34.47	21225	0.295123	1.28985	400000	24738	21225	0.4	254.63	0.00973067	0.0234744	21562085	40.91	432600	12070542	9395	44496	23805	0.948874	14747273	544.4	40.9	1.93	35.64	62.43	0.78937	14.5768	25.5339	6444	12070542	25922	21.35	44.18	34.47	0.780217	2.47944	1.62983	2.57706e+06	5.33277e+06	4.16072e+06	9612307	335392	1716852	14.52	619175	1.22176
250772	12.4323	3.96	0.45	34.73	24412	0.285858	1.96284	540000	271520	24412	0.51	327.86	0.0152629	0.0286665	26226790	47.67	480758	13635447	8647	42892	21564	0.950739	18421144	553.1	47.7	0.52	54.6	44.88	0.24804	26.0442	21.4078	6444	13635447	24657	20.56	44.71	34.73	0.776784	1.73113	1.25396	2.80345e+06	6.09641e+06	4.73559e+06	11342695	386959	1970201	15.19	807419	1.35097
235101	12.3678	4.5139	0.4643	35.45	24407	0.315441	2.03937	560000	270920	24407	0.5175	341	0.0156437	0.0246304	31830824	47.3	597249	14920564	8832	42655	30064	0.950878	22970562	553.8	47.3007	0.49	53.02	46.49	0.231773	25.0788	21.9901	6253	14920564	32454	19.11	45.44	35.45	0.78015	1.87303	1.32659	2.85132e+06	6.7799e+06	5.28934e+06	12740808	416538	2231528	15.42	961869	1.53952
275446	12.5261	4.7871	0.6186	41.38	31138	0.328116	2.4649	530000	636494	31138	0.4813	382	0.0209248	0.0295188	38480658	48.9413	677250	16058404	7166	41152	26561	0.95265	28591176	553.84	48.9413	0.28	52.83	46.89	0.137036	25.8557	22.9486	6444	16058404	35326	17.68	40.94	41.38	1.01075	1.73372	1.37224	2.83913e+06	6.57431e+06	6.64497e+06	14521799	469561	2643683	18.42	1082750	1.78045
321979	12.6822	4.9848	0.5572	42.99	32628	0.326538	0.662238	520000	476691	32628	0.493	416	0.0200211	0.024741	44771069	53.7488	586780	17551002	3215	7042	4981	0.991889	34661976	559	53.7488	0.1	54.88	45.01	0.0537488	29.4973	24.1923	6444	17551002	38619	16.39	40.62	42.99	1.05835	1.44132	1.24983	2.87661e+06	7.12922e+06	7.54518e+06	16393966	515701	2957759	18.42	1132123	1.97493
335244	12.7226	4.9585	0.5498	45.215	59967	0.361994	2.29949	860000	256747	59967	0.4342	377	0.019131	0.0265173	51946429	52.1432	1044213	18875500	2228	2628	1074	0.996985	40593956	559	52.1432	0.13	54.17	45.7	0.0677862	28.246	23.8294	6253	18875500	33766.5	14.7874	40.2612	44.9514	1.11649	1.74477	1.43063	2791200	7599500	8484800	19003786	567787	3347353	18.42	1227427	2.15062
219090	12.2972	5.61	0.36	29.56	19377	0.212333	1.18038	230852	207232	19377	0.37	184.41	0.00947039	0.0281715	13715881	35.54	234993	7546316	3793	71653	73804	0.917146	6387043	431.92	35.54	1.55	35.59	62.86	0.55087	12.6487	22.3404	20275	7546316	18031	5.11	65.33	29.56	0.452472	4.26006	2.35627	385617	4.93001e+06	2.23069e+06	3633019	213192	1094202	5.73	542211	0.846379
59316.6	10.9906	5.63	0.32	35.38	39560	0.215291	1.03732	326196	616325	39560	0.26	212.99	0.0158765	0.0425187	15691465	35.62	240705	7668659	3815	67078	62482	0.922538	8.06456e+06	437.04	35.62	1.15	34.39	64.46	0.40963	12.2497	22.9607	20275	7668659	18215	7.24	57.38	35.38	0.616591	4.6575	2.63705	555211	4.40028e+06	2.71317e+06	10970652	249954	1310754	5.7	629205	1.05163
96360.3	11.4758	5.59	0.34	34.18	42962	0.24983	0.577123	552339	612162	42962	0.23	290.13	0.0183112	0.0371181	18205030	35.63	220486	8901440	3068	66627	57998	0.923123	10210713	437.32	35.63	1.18	34.21	64.61	0.420434	12.189	23.0205	20275	8901440	20851	7.48	58.34	34.18	0.585876	4.31216	2.44902	665828	5.1931e+06	3.04251e+06	13254175	305003	1597644	6.02	754388	1.14709
132338	11.7931	5.61	0.34	30.38	21507	0.310993	0.500996	558025	301497	21507	0.42	338.69	0.0153199	0.0404929	20819875	36.53	278333	11360573	4086	100599	102666	0.883691	12761189	440.1	36.53	1.15	33.94	64.91	0.420095	12.3983	23.7116	20275	11360573	26220	6.59	63.04	30.38	0.481916	3.64	2.06096	748662	7.16171e+06	3.45134e+06	14590206	360848	1871259	6.01	891054	1.12329
174265	12.0683	5.61	0.34	31.22	24159	0.307577	0.700625	530000	307616	24159	0.41	363.85	0.0160231	0.0403543	24658700	39.72	289765	12210801	7329	92469	5168812	0.814765	15906363	425.2	39.7	0.93	37.84	61.23	0.36921	15.0225	24.3083	20275	12210801	28031	6.64	62.14	31.22	0.502414	4.37715	2.43978	810797	7.58779e+06	3.81221e+06	16568752	468120	2226858	6.33	1107773	1.30265
98849	11.5013	5.78	0.35	33.01	24689	0.314628	0.691434	640000	338800	24689	0.49	393.61	0.0177357	0.0338629	29610041	38.92	296800	12239045	6443	91101	93071	0.894665	19829740	427.2	38.9	0.95	36.41	62.64	0.36955	14.1635	24.367	20275	12239045	28663	7.13	59.86	33.01	0.551453	4.35056	2.451	872644	7.32629e+06	4.04011e+06	17939590	436692	2652646	6.55	1181496	1.6202
107701	11.5871	5.67	0.41	37.84	25047	0.319694	0.75214	640000	408910	25047	0.52	397	0.018758	0.0301662	35485088	37.95	297718	12132401	5941	88229	91710	0.897962	24761528	429	37.95	0.84	34.91	64.25	0.31878	13.2483	24.3829	20275	12132401	27557	7.82	54.33	37.84	0.696484	4.66331	2.6799	948754	6.59153e+06	4.5909e+06	18536202	416684	2830807	7.89	1182629	2.04094
107891	11.5889	5.502	0.3833	43.64	25175	0.312337	0.875799	650000	478778	25175	0.502	396	0.0194829	0.0278023	42196391	37.1749	284278	11611090	5080	68424	81053	0.920713	30647650	430.59	37.1749	0.85	35.04	64.12	0.315987	13.0261	23.8365	20275	11611090	26239	7.84	48.53	43.64	0.899238	6.0855	3.49237	910309	5.63486e+06	5.06708e+06	19620656	515273	2875251	8.81	881813	2.63952
323003	12.6854	5.4259	0.3825	45.48	29160	0.330451	0.959008	800000	769476	29160	0.4586	411	0.023598	0.0309448	48213103	36.4706	274214	12051761	5510.5	78326.5	86381.5	0.909338	36748360	434	36.4706	0.87	34.07	65.05	0.317294	12.4255	23.7241	20275	12051761	27102	7.96	46.56	45.48	0.976804	6.29474	3.63577	959320	5.6113e+06	5.48114e+06	21347931	513263	3109586	8.81	859858	3.04921
723179	13.4914	5.2829	0.347	46.54	34140	0.362181	0.881303	940000	569780	34140	0.4281	415	0.0220144	0.0318489	47517306	36.455	1736241	13203300	5295.25	73375.2	83717.2	0.915026	40307756	433	36.455	0.92	33.72	65.36	0.335386	12.2926	23.827	20275	13203300	30492.6	7.1894	46.2954	46.5152	1.00475	7.3349	4.16982	949238	6112523	6141539	23137238	516267	3343427	8.81	970948	3.05285
221188	12.3068	5.33	0.19	37.22	19890	0.245267	1.40878	99903	314904	19890	0.23	162.9	0.00927084	0.0264447	10257591	21.77	86901	5339470	5472	11627	5206	0.986652	5083488	701.64	392	0.571173	0.189541	0.239286	223.9	74.3	93.8	17976	5339470	7473	24.21	38.56	37.22	0.965249	0.206817	0.586033	1.29269e+06	2.0589e+06	1.98735e+06	2735812	254018	992247	1.8	260294	0.952059
219076	12.2972	5.29	0.21	35.6	22979	0.26741	1.33776	126362	346995	22979	0.22	161.2	0.00982876	0.0252493	12211017	21.84	111817	5840232	5315	10601	4727	0.987829	6735935	705.89	393.5	0.559085	0.242186	0.198729	220	95.3	78.2	17976	5840232	9637	23.7	40.69	35.6	0.874908	0.20747	0.541189	1.38413e+06	2.37639e+06	2.07912e+06	6804925	274374	1329039	2.01	330759	1.15337
288147	12.5712	5.28	0.21	34.18	20054	0.304971	1.34233	180638	507176	20054	0.22	275.56	0.0142147	0.0260821	15103883	22.17	178203	6761209	3436	15809	4790	0.981894	8906260	704.82	395	0.551899	0.197468	0.250633	218	78	99	17976	6761209	12047	23.56	42.26	34.18	0.808803	0.206945	0.507874	1.59294e+06	2.85729e+06	2.31098e+06	8434842	305334	1483943	2.4	427011	1.31726
365477	12.809	5	0.7	32.49	17600	0.114031	1.70726	244000	239000	17600	0.2	301.6	0.0117055	0.0296211	17706325	72	201447	8210200	3084	15307	12445	0.982349	11336708	709.6	399.5	0.546934	0.199499	0.253567	218.5	79.7	101.3	17976	8210200	14586	22.18	45.33	32.49	0.716744	0.205864	0.461304	1.82102e+06	3.72168e+06	2.66749e+06	10548977	458629	2097019	5.53	567561	1.38081
446824	13.0099	5.1	0.7	32.24	20744	0.1263	2.04796	320000	228030	20744	0.2	358.2	0.0132953	0.0305075	20947137	72.7	188547	9182000	2803	14085	14616	0.983709	14249050	710.3	403.5	0.539033	0.207435	0.253532	217.5	83.7	102.3	17976	9182000	16248	21.65	46.11	32.24	0.699198	0.206038	0.452618	1987903	4.23382e+06	2.96028e+06	12676840	578868	2510920	5.99	692678	1.55185
473851	13.0686	5.07	0.71	32.39	23475	0.138385	1.83491	400000	257192	23475	0.2	360.06	0.0140666	0.0249267	24999125	73	239326	10102100	2689	13645	10622.2	0.984273	17601548	716.7	404.9	0.493949	0.212398	0.293653	200	86	118.9	18011	10102100	14089	20.27	47.33	32.39	0.684344	0.206818	0.445581	2.0477e+06	4.78132e+06	3.27207e+06	15232330	580469	2860000	6.4	818338	1.74237
405757	12.9135	5.4051	0.339	32.89	26666	0.472821	1.96506	370000	264012	26666	0.4168	317	0.0142165	0.0210398	29779754	23.18	137480	10958100	2740	14279	35888	0.98316	21605354	720.5	433.2	0.433749	0.219529	0.346722	187.9	95.1	150.2	18399	10958100	19211	19.64	47.47	32.89	0.692859	0.208407	0.450633	2.15217e+06	5.20181e+06	3.60412e+06	17155758	622111	3216049	6.64	948426	1.97163
344375	12.7495	8.1215	1.2793	36.17	35990	0.093368	2.47354	520000	249752	35990	1.1277	340	0.0186603	0.0253278	34254755	108.869	274086	10164885	2443	14290	33407	0.983186	25224518	717.73	385.3	0.389	0.21	0.401	149.882	80.913	154.505	18399	10164885	21524	17.75	46.08	36.17	0.784939	0.208737	0.496838	1.80427e+06	4.68398e+06	3.67664e+06	19595657	696511	3613614	7.37	1033345	2.48154
346614	12.756	7.8385	1.2421	37.39	36000	0.101619	2.37936	550000	238000	36000	1.11	298	0.0175706	0.0228249	38966063	109.049	267031	11081469	810	4399	4971	0.994908	29980478	587	395.8	0.378	0.213	0.409	149.612	84.3054	161.882	15451	11081469	23298	18.34	44.27	37.39	0.84459	0.209958	0.527274	2.03234e+06	4.90577e+06	4.14336e+06	20740000	651272	3421307	7.37	982613	2.70546
396280	12.8899	7.9627	1.1708	40.755	43123	0.0990369	2.44944	700000	247516	43123	1.572	345	0.0216194	0.0282453	43539992	117.941	784917	11680500	686	2608	4620	0.996956	34172600	588	403.7	0.359	0.217	0.424	144.928	87.6029	171.169	15025	11680500	19864.8	16.3187	42.2122	41.4691	0.982396	0.210607	0.596501	1906100	4930600	4843800	24286348	675479	3753587	7.37	1127855	2.92561
449922	13.0168	3.96	0.26	31.4	7886	0.227662	0.816421	125612	123122	7886	0.25	74.3	0.00443004	0.0129692	8733508	23.21	249865	5284038	14976	88658	51686	0.898071	4.00902e+06	423.79	23.21	1.29	50.84	47.87	0.299409	11.8	11.1106	8117	5284038	13509	18.21	50.38	31.4	0.623263	2.89778	1.76052	962223	2.6621e+06	1.65919e+06	2445544	59570	645149	10.68	223329	0.758703
488278	13.0986	4.1	0.28	32.96	16500	0.236207	1.08242	151900	369500	16500	0.28	144.74	0.00960184	0.0242283	10294783	24.06	251756	5683129	9502	74746	14732	0.914518	4.9866e+06	420.53	24.06	1.5	50.37	48.13	0.3609	12.119	11.5801	8117	5683129	14454	16.2	50.84	32.96	0.648308	3.76764	2.20797	920667	2.8893e+06	1.87316e+06	5841709	213025	1254632	11.08	281081	0.877438
218311	12.2937	3.88	0.22	31.54	11821	0.253533	1.17894	195865	162402	11821	0.17	172.6	0.00723775	0.0132105	11745064	26.77	268596	6787067	9856	75132	14652	0.914078	6319337	432.99	26.77	1.53	49.01	49.46	0.409581	13.12	13.2404	8117	6787067	17569	14.7	53.76	31.54	0.586682	4.15923	2.37295	997699	3.64873e+06	2.14064e+06	6557512	158862	1053211	11.03	300079	0.931085
329821	12.7063	3.9	0.22	29.4	12012	0.2947	1.24923	196732	163121	12012	0.25	178.69	0.0077438	0.0191571	13537409	28.75	336532	8472625	10895	3689	15562	0.995532	8067240	11098.4	28.75	0.31	50.99	48.7	0.089125	14.6596	14.0013	8117	8472625	22362	15.55	55.04	29.4	0.534157	1.99001	1.26208	1.31749e+06	4.66333e+06	2.49095e+06	7720870	212003	1313666	12.72	395638	0.952154
178821	12.0941	3.78	0.22	29.99	12706	0.345742	1.24124	380000	199462	12706	0.28	243.77	0.0103203	0.0257314	16166592	29.03	479343	10026518	154625	628605	240947	0.279119	10183183	437.8	29	0.34	49.71	49.95	0.0986	14.4159	14.4855	8119	10026518	26367	14.95	55.06	29.99	0.544679	2.13256	1.33862	1.49896e+06	5.5206e+06	3.00695e+06	9031698	356216	1652037	12.63	518262	1.01563
126566	11.7485	3.48	0.27	31.39	18524	0.36782	1.53217	400000	229180	18524	0.38	259.27	0.0118816	0.021696	19863686	30.37	665939	11181729	7159	100173	3446	0.885702	13015944	438.6	30.4	0.33	49.88	49.79	0.10032	15.1635	15.1362	8117	11181729	25471	14.54	54.07	31.39	0.580544	2.22606	1.4033	1.62582e+06	6.04596e+06	3.50994e+06	10174488	363225	1891627	8.97	624077	1.16404
216252	12.2842	3.5181	0.2795	32.03	19362	0.399497	1.4749	440000	215364	19362	0.3587	257	0.0117466	0.0183648	24122195	30.3096	682443	12108581	5519	94980	34493	0.891148	16585009	444.9	30.3096	0.33	49.26	50.41	0.100022	14.9305	15.2791	8109	12108581	31509	14.47	53.5	32.03	0.598692	2.24222	1.42046	1.75211e+06	6.47809e+06	3.87838e+06	11261046	358690	2038290	9.18	589122	1.36969
152639	11.9358	3.4671	0.2203	35.02	23723	0.443578	1.73448	450000	214372	23723	0.2496	272	0.0119284	0.0165109	29055548	29.1192	593376	12916626	4806	87777	69889	0.898817	20873016	447.7	29.1192	0.64	48.93	50.44	0.186363	14.248	14.6877	8119	12916626	33444	14.65	50.33	35.02	0.695808	2.89793	1.79687	1.89229e+06	6.50094e+06	4.5234e+06	12821828	366982	2377721	10.06	599218	1.61598
159572	11.9802	3.4843	0.2064	36.98	28229	0.470904	1.97189	550000	223045	28229	0.2494	281	0.0128033	0.0170498	34082710	29.733	662228	14001393	2821	43440	55407	0.949605	25559080	453	29.733	0.5	49.95	49.55	0.148665	14.8516	14.7327	8109	14001393	36058	14.72	48.31	36.98	0.765473	2.67702	1.72125	2.06101e+06	6.76407e+06	5.17772e+06	15057575	467402	2675845	10.06	682471	1.82547
197965	12.1958	3.4569	0.2119	40.895	52392	0.481749	2.13825	690000	229303	52392	0.2589	310	0.0155664	0.0210197	39292863	29.3059	1299290	14118100	1884	14241	35433	0.983212	30248582	454	29.3059	0.5	49.17	50.33	0.14653	14.4097	14.7497	8109	15974356	35185.8	14.72	48.31	36.98	0.765473	2.66399	1.71473	2.35143e+06	7.71721e+06	5.90732e+06	17161879	493858	2778358	10.06	702890	1.89357
925005	13.7376	6.91	2.23	30.19	27651	0.36909	3.20347	436072	267640	27651	0.18	272.7	0.0124708	0.0396598	36393267	52.01	1843169	19196384	6599	254311	60180	0.709056	18663512	686.5	52.01	0.46	45.93	53.61	0.239246	23.8882	27.8826	15200	19196384	30084	8.73	61.08	30.19	0.49427	3.88034	2.1873	1.67584e+06	1.17252e+07	5.79539e+06	6632691	323869	1704086	9.05	1165658	0.972241
443963	13.0035	7.33	2.25	33.01	36724	0.382255	3.12322	556800	282388	36724	0.2	313.29	0.0145855	0.0415887	44508618	52.36	1958609	20014846	5741	211027	92344	0.75792	25484930	694.89	52.36	0.36	44.19	55.44	0.188496	23.1379	29.0284	15200	20014846	31170	8.68	58.31	33.01	0.566112	3.74839	2.15725	1.73729e+06	1.16707e+07	6.6069e+06	17197438	405009	2046260	9.29	1202907	1.2733
696629	13.454	7.31	2.25	31.74	35968	0.430313	3.43873	659421	316051	35968	0.2	385.3	0.0168463	0.0339865	53944102	53.92	2809681	23202460	5741	211027	92344	0.75792	33622096	703.54	53.92	0.39	44.16	55.45	0.210288	23.8111	29.8986	15200	23202460	35762	8.09	60.18	31.74	0.527418	3.92929	2.22835	1.87708e+06	1.39632e+07	7.36446e+06	20960920	444986	2307993	9.93	1420232	1.44907
931109	13.7441	7.27	2.55	31.17	40085	0.45076	4.12171	807340	348920	40085	0.41	518.66	0.0218531	0.0604313	62191298	59.96	2386096	27027571	9334	174855	56524	0.799714	41904332	267.9	59.96	0.37	46.86	52.77	0.221852	28.0973	31.6409	15200	27027571	41198	7.54	61.29	31.17	0.508566	4.39136	2.44996	2.03788e+06	1.65652e+07	8.42449e+06	24285956	633278	2969001	10.64	1782735	1.55043
747283	13.5242	7.29	2.35	32.51	45256	0.487909	4.20107	960000	442426	45256	0.42	554.15	0.0245253	0.0662032	72610838	61.05	2471959	29811236	8410	136354	46088	0.843782	51160500	709.7	61.1	0.28	47.34	52.38	0.17108	28.9247	32.0042	15236	29811236	45316	7.51	59.98	32.51	0.542014	4.27534	2.40867	2.23882e+06	1.78808e+07	9.69163e+06	29024654	791906	3451128	10.39	2052637	1.71615
788061	13.5773	7.3	2.35	34.34	48947	0.431423	4.31478	1380000	489438	48947	0.52	626.34	0.0285289	0.0599456	84156007	72.79	2440217	31407596	7741	117413	51633	0.865297	61332716	692.3	72.8	0.23	50.32	49.45	0.16744	36.633	35.9996	15236	31407596	45387	7.92	57.74	34.34	0.594735	4.26452	2.42963	2.48748e+06	1.81347e+07	1.07854e+07	33502773	749178	3733705	11.74	2340480	1.9528
886423	13.6949	7.05	2.81	41.87	48285	0.45186	4.49018	1500000	441331	48285	0.53	647	0.0287845	0.0507773	97397186	72.69	1877765	32845734	6849	104422	48782	0.880157	72997104	696.2	72.69	0.19	50.67	49.14	0.138111	36.832	35.7199	15236	32845734	49417	7.06	51.07	41.87	0.819855	5.2026	3.01123	2.31891e+06	1.67743e+07	1.37525e+07	37445812	795392	4129882	12.01	2602579	2.22242
989923	13.8054	7.3556	2.6527	44.32	54554	0.463921	4.78024	1570000	419079	54554	0.5357	642	0.0290499	0.0459169	113964681	74.7762	1600727	34690273	6400	119073	43053	0.863539	86840904	728.45	74.7762	0.13	51.48	48.39	0.0972091	38.4948	36.1842	15236	34690273	51692	6.81	48.86	44.32	0.907081	4.87516	2.89112	2.36241e+06	1.69497e+07	1.53747e+07	41829778	857003	4777578	11.78	2866887	2.50332
1.11011e+06	13.92	8.1875	3.0441	46.98	66416	0.506727	4.88115	1520000	458861	66416	0.9678	673	0.0327163	0.0480333	133181803	75.3879	1749908	38201075	4932	28386	18424	0.967338	102974600	737	75.3879	0.13	49.04	50.83	0.0980043	36.9702	38.3197	15236	38201075	56410	6.13	46.89	46.98	1.00192	5.61202	3.30697	2.34173e+06	1.79125e+07	1.79469e+07	49823792	944713	5169122	11.78	3026563	2.69559
1.13495e+06	13.9421	8.2645	2.8278	48.66	154900	0.587384	4.11018	1940000	482708	154900	1.3825	715	0.0427504	0.0623312	152036805	73.0389	4181000	42901900	3913	16915	7240	0.980594	119035944	737	73.0389	0.14	48.72	51.15	0.102254	35.5846	37.3594	15236	42901900	58211.5	5.13054	46.5704	48.299	1.03712	7.35007	4.1936	2201100	19979600	20721200	53186086	986725	5493532	11.78	3259324	2.77461
52059	10.8601	2.8	0.11	17.24	8789	0.256174	2.98132	132600	80040	8789	0.1	104.2	0.00406457	0.0126152	9072945	21.48	196387	5502627	6894	21646	22582	0.974955	4.35472e+06	272.87	21.48	0.19	51.35	48.46	0.040812	11.03	10.4092	2617	5502627	22237	14.41	68.35	17.24	0.252231	1.55995	0.906089	792929	3.76105e+06	948653	2063741	86273	448813	5.13	192043	0.791389
79241.3	11.2803	2.8	0.11	17.82	10824	0.27105	2.88198	168100	81774	10824	0.16	109.33	0.00469101	0.0128942	10800750	21.83	245701	5917024	7475	23043	9148	0.973568	5857720	276.07	21.83	0.18	53.23	46.59	0.039294	11.6201	10.1706	2617	5917024	23777	13.3	68.88	17.82	0.258711	1.72857	0.99364	786964	4.07565e+06	1.05441e+06	3537219	102095	590659	5.14	204159	0.989977
101970	11.5324	2.87	0.1	17.53	11723	0.294714	3.14495	150387	92002	11723	0.11	124.22	0.00494513	0.00932178	12894547	23.09	249138	6804948	7849	17907	9632	0.979417	7679971	278.47	23.09	0.17	54.44	45.39	0.039253	12.5702	10.4806	2716	6804948	26974	12.73	69.74	17.53	0.251362	1.80061	1.02598	866270	4.74577e+06	1.19291e+06	4218497	110505	699661	5.4	261300	1.12859
112542	11.6311	3.01	0.1	18.23	15287	0.305818	3.58683	234238	120996	15287	0.1	142.75	0.00611972	0.0168488	14890519	24.58	272126	7517001	3613	25019	5526	0.971379	9610171	343	24.58	0.16	55.29	44.55	0.039328	13.5903	10.9504	2617	7517001	29487	12.63	69.14	18.23	0.263668	1.84018	1.05192	949397	5.19725e+06	1.37035e+06	4717817	162346	874802	5.4	336896	1.27846
159552	11.9801	3.17	0.09	19.22	14046	0.315069	4.89404	250000	133519	14046	0.09	147.48	0.0062872	0.0158705	17224716	25.26	336810	7971238	3078	22442	5917	0.974313	11780177	275	25.3	0.28	58.16	41.56	0.07084	14.7145	10.5147	2617	7971238	31211	12.3	68.49	19.22	0.280625	2.33096	1.30579	980462	5.4595e+06	1.53207e+06	5937515	225757	1117042	5.64	416096	1.47784
155294	11.9531	3.21	0.09	19.72	15974	0.285277	4.98213	250000	122815	15974	0.14	178.71	0.00722515	0.0123616	20207603	30.15	351731	8615355	2753	18359	4791	0.978987	14285292	274.2	30.2	0.1	61.92	37.98	0.0302	18.6998	11.47	2160	8615355	31443	12.48	67.8	19.72	0.290855	1.87045	1.08065	1.0752e+06	5.84121e+06	1.69895e+06	6873666	255862	1265438	5.77	539844	1.65812
238184	12.3808	3.1771	0.1038	24.7	19112	0.304123	5.12953	300000	125729	19112	0.1328	189	0.00780772	0.0115949	23798117	30.95	318798	9411601	2396	16916	4728	0.980634	17271242	266.7	30.9467	0.09	61.45	38.46	0.027852	19.0167	11.9021	2692	9411601	36671	11.59	63.71	24.7	0.387694	2.09781	1.24275	1.0908e+06	5.99613e+06	2.32467e+06	7536413	264163	1359360	6.04	628639	1.8351
281908	12.5493	3.2202	0.11	26.34	17978	0.29922	5.59685	210000	34189	17978	0.1307	53	0.00332511	0.00413374	28170908	33.1813	339775	9928496	1676	11565	3979	0.98675	20960354	268.04	33.1813	0.01	62.62	37.37	0.00331813	20.7781	12.3999	2692	9928496	37987	10.73	62.92	26.34	0.418627	1.51598	0.967305	1.06533e+06	6.24701e+06	2.61517e+06	8461121	264346	1639014	7.31	682831	2.11113
332290	12.7138	3.2171	0.1401	27.12	22750	0.320508	5.7726	220000	35450	22750	0.1048	54	0.00359549	0.00404335	33300246	33.7566	366820	10819257	2018	1917	1114	0.997795	25287880	269	33.7566	0.01	61.28	38.71	0.00337566	20.686	13.0672	2617	10819257	41138	10.53	62.35	27.12	0.434964	1.54531	0.990139	1.13927e+06	6.74581e+06	2.93418e+06	10320414	271411	1793449	7.31	759870	2.3373
451219	13.0197	3.1907	0.1397	29.105	68043	0.322547	4.13878	290000	35450	68043	0.1384	64	0.00716918	0.00733229	38255591	36.12	593742	11650400	1597	2457	840	0.997185	29582782	267	36.12	0.01	63.22	36.77	0.003612	22.8351	13.2813	2692	11650400	43634.5	9.41599	61.264	29.32	0.478585	1.7885	1.13354	1097000	7137500	3416000	11007228	272150	1751000	7.31	827000	2.53921
728630	13.4989	5.6	0.12	24.97	16861	0.193856	1.58696	151659	158221	16861	0.31	156.12	0.00762781	0.022377	11967732	32.48	49516	6296438	2896	83411	57368	0.903993	6282323	376.63	32.48	0.55	48.37	51.08	0.17864	15.7106	16.5908	21241	6296438	17553	4.22	70.81	24.97	0.352634	5.64505	2.99884	265710	4.45851e+06	1.57222e+06	1979979	248081	1013922	9	551070	0.997758
56346.3	10.9393	5	0.14	30.14	30300	0.211686	0.395918	210000	531100	30300	0.23	170	0.0128675	0.0336811	13578943	28.89	55245	6115606	3752	71646	39591	0.917682	8.08849e+06	381.09	28.89	0.28	40.43	59.29	0.080892	11.6802	17.1289	21240	6115606	16903	6.17	63.69	30.14	0.47323	3.61877	2.046	377333	3.89503e+06	1.84324e+06	9165440	283856	1217730	8.85	597196	1.3226
181270	12.1077	5.3	0.14	25.64	22885	0.275241	1.43742	266148	523502	22885	0.27	228.4	0.0139527	0.0261227	15577529	30.72	47953	8455392	6052	74126	60902	0.91452	9951687	383.49	30.72	0.29	41.37	58.33	0.089088	12.7089	17.919	21240	8455392	23267	5.17	69.2	25.64	0.37052	3.39929	1.8849	437144	5.85113e+06	2.16796e+06	11342797	335183	1510013	8.75	729582	1.17696
181107	12.1068	5.08	0.23	22.03	18742	0.333839	1.06909	326712	241651	18742	0.25	260.1	0.011299	0.029741	17622386	33.87	70190	11307118	2009	84674	127606	0.901471	11893879	389.2	33.87	0.38	40.74	58.87	0.128706	13.7986	19.9393	21239	11307118	30224	4.27	73.71	22.03	0.298874	3.08825	1.69356	482814	8.33448e+06	2.49096e+06	13584270	428503	1897561	10.03	1005058	1.05189
71931.3	11.1835	5.01	0.13	22.3	20580	0.28883	1.63352	420000	245443	20580	0.22	274.25	0.0119136	0.0304037	20830793	42.56	76000	12304159	1521	14328	121730	0.981782	14358961	393.7	42.6	0.16	35.67	64.17	0.06816	15.1954	27.3364	21239	12304159	32709	4.47	73.23	22.3	0.30452	2.2733	1.28891	549996	9.01034e+06	2.74383e+06	15860000	608344	2464733	10.22	1419491	1.167
99946.5	11.5124	5.62	0.14	24.13	21707	0.308694	1.60089	460000	228115	21707	0.87	303.26	0.0153553	0.0275246	24995874	39.84	86600	12286015	3017	108468	116290	0.87451	17524186	393.9	39.8	0.18	46.44	53.38	0.07164	18.4831	21.2452	21239	12286015	31183	5.27	70.6	24.13	0.341785	3.54493	1.94336	647473	8.67393e+06	2.96462e+06	16035500	616219	2922924	10.44	1639780	1.42635
118764	11.6849	5.766	0.1347	31.59	20836	0.293819	0.239405	500000	326876	20836	0.3922	316	0.0147645	0.0233912	29807380	37.48	79600	11013462	4199	105625	113648	0.87779	21553230	390.7	37.4838	0.2	46.01	53.79	0.0749676	17.2463	20.1625	21239	11013462	28960	6.24	62.18	31.59	0.508041	4.27687	2.39246	687240	6.84817e+06	3.47915e+06	15784500	525220	2638085	10.99	1306088	1.95699
103372	11.5461	5.624	0.1131	37.43	19970	0.264217	0.737856	470000	374181	19970	0.3904	313	0.0150833	0.0208667	35368172	36.1748	78185	9558013	3583	97861	155023	0.886006	26372408	387.48	36.1748	0.19	46.28	53.53	0.0687321	16.7417	19.3644	21239	9558013	25003	5.65	56.92	37.43	0.65759	5.69654	3.17707	540028	5.44042e+06	3.57756e+06	16144409	598227	2740137	12.27	906798	2.75919
86683.4	11.37	5.489	0.0982	38.82	22536	0.282825	0.297153	580000	314407	22536	0.3722	286	0.0141804	0.0187902	40048961	35.1917	84650	9953079	3135	72490	93091	0.915895	31261856	391	35.1917	0.19	45.28	54.52	0.0668642	15.9348	19.1865	21239	9953079	25896	5.39	55.79	38.82	0.695824	6.06372	3.37977	536471	5.55282e+06	3.86379e+06	18111051	599429	2758512	12.27	895988	3.14092
117740	11.6762	5.6362	0.0961	36.62	27451	0.385371	0.0640793	660000	382880	27451	0.3785	355	0.0171078	0.0233238	39102912	34.0016	1665715	13103217	2609	61875	45093	0.928742	33961512	392	34.0016	0.21	42.8	56.99	0.0714034	14.5527	19.3775	21239	13103217	33426.6	4.34084	62.984	32.6751	0.518784	5.18008	2.84943	568790	8252935	4281492	20185686	644344	3153750	12.27	1387790	2.59185
753569	13.5326	1.36	0.27	28.18	6164	0.418068	4.47573	118000	76381	6164	0.07	74.2	0.00299232	0.00944777	16460175	15.22	931480	6363000	9478	49746	10627	0.94309	8055955	128.1	64.6	0.25387	0.380805	0.365325	16.4	24.6	23.6	1686	6363000	49824	3.86	67.96	28.18	0.414656	0.20606	0.310358	245612	4.32429e+06	1.79309e+06	3279314	67209	710881	13	616333	1.26606
244340	12.4063	1.36	0.28	29.61	6900	0.431836	5.86932	127658	75805	6900	0.07	82.85	0.00325938	0.00899881	19398178	15.42	915470	6658905	8060	51569	9227	0.941036	10657880	128.61	64.9	0.24037	0.412943	0.346687	15.6	26.8	22.5	1686	6658905	51879	3.86	66.53	29.61	0.445062	0.208109	0.326586	257034	4.43017e+06	1.9717e+06	6786830	89689	800721	13.69	637281	1.60055
335923	12.7246	1.38	0.26	27	8074	0.52595	5.75617	187554	91063	8074	0.07	113.12	0.00436696	0.00782998	23346976	15.42	972025	8110148	5563	60543	8814	0.930814	13850295	129.1	66.7	0.226387	0.388306	0.385307	15.1	25.9	25.7	1686	8110148	62942	3.51	69.49	27	0.388545	0.206265	0.297405	284666	5.63574e+06	2.18974e+06	8004330	120550	865282	15.16	698801	1.70777
500077	13.1225	2.17	0.29	26.07	8525	0.597172	5.46131	248600	120400	8525	0.15	153.08	0.00615413	0.0151792	28000796	19.16	992016	11441815	7391	66457	31427	0.923717	20029616	228.6	122	0.317213	0.339344	0.342623	38.7	41.4	41.8	4042	11441815	52000	5.85	68.09	26.07	0.382876	0.20368	0.293278	669346	7.79073e+06	2.98288e+06	10940308	250134	1382943	16.45	910430	1.75056
754555	13.5339	2.21	0.46	27.73	14000	0.645026	6.83359	300000	135500	14000	0.15	165.26	0.00710772	0.0181941	33947867	19.09	1043359	12320000	6914	67717	31525	0.92228	24660602	228.4	127.2	0.314465	0.322327	0.363208	40	41	46.2	4049	12320000	56217	5.8	66.47	27.73	0.417181	0.203526	0.310353	714560	8189104	3416336	12499295	297574	1903706	14.15	1278157	2.00167
845219	13.6474	2.25	0.52	29.34	16000	0.545487	8.23678	340000	169000	16000	0.33	166.75	0.00853429	0.0157876	40960219	23.69	1122121	12928032	6745	64723	32178.4	0.925685	30381860	228.4	131.7	0.314351	0.311314	0.374336	41.4	41	49.3	4049	12928032	56702	6.14	64.52	29.34	0.454743	0.203931	0.329337	793781	8.34117e+06	3.79308e+06	14478520	313134	2025888	14.64	2260035	2.35008
762170	13.5439	2.2859	0.461	31.88	15204	0.576287	8.08439	380000	15789	15204	0.3507	177	0.00718309	0.0107839	49007886	23.13	1225297	13331200	7338	58819	100810	0.931357	37134224	227.2	136.9	0.314828	0.308254	0.377648	43.1	42.2	51.7	4049	13331200	60091	5.78	62.34	31.88	0.511389	0.204406	0.357897	770543	8.31067e+06	4.24999e+06	14756215	266454	1824561	15.18	1210516	2.78551
1.0562e+06	13.8702	2.2744	0.4398	37.52	15109	0.590083	9.22704	430000	18796	15109	0.2852	190	0.00736392	0.0100525	58032615	23.1375	1252880	13653044	7695	48713	75916	0.943265	45099000	228.5	140	0.314	0.304	0.382	43.96	42.56	53.48	4049	13653044	60802	5.82	56.66	37.52	0.662196	0.206053	0.434124	794607	7.73581e+06	5.12262e+06	16097100	323886	2022307	16.84	2100023	3.30322
1.04934e+06	13.8637	2.2934	0.4511	38.99	18348	0.671013	9.73058	510000	167635	18348	0.2997	175	0.00919655	0.0127134	67825601	22.2613	1304915	14937617	7558	18947	81449	0.977123	53850648	229	140.4	0.313	0.3	0.387	43.9452	42.12	54.3348	4049	14937617	65833	5.61	55.4	38.99	0.703791	0.206124	0.454957	838000	8.27544e+06	5.82418e+06	18420477	311122	2136960	16.84	1403191	3.60504
1.03826e+06	13.8531	2.3572	0.4382	40.435	22853	0.774571	8.69813	560000	166622	22853	0.3557	188	0.0101589	0.0138466	76943847	22.0779	1970956	17100900	8601	17222	68362	0.97929	62049860	229	141.2	0.277	0.297	0.426	39.1124	41.9364	60.1512	4049	17100900	74676.4	4.97985	56.2204	38.7997	0.690135	0.206517	0.448326	851600	9614200	6635100	19687328	333407	2276986	16.84	1383556	3.62846
1.71095e+06	14.3526	7.33	1.45	38.49	46256	0.263506	5.80714	724561	396512	46256	0.71	329.41	0.0195222	0.0618249	39479216	63	876851	16600847	10118	22500	16189	0.974073	19343508	494.73	63	3.52	44.94	51.54	2.2176	28.3122	32.4702	7402	16600847	36105	6.11	55.4	38.49	0.694765	26.8496	13.7722	1.01431e+06	9.19687e+06	6.38967e+06	21120225	227793	1481700	7.62	1021477	1.16521
1.45469e+06	14.1903	6.53	1.4	38.59	42137	0.277108	5.88228	814152	480713	42137	0.69	457.03	0.0232847	0.0635274	47565414	66.31	906520	18375008	10118	22514	8104	0.974182	26018152	497.33	66.31	3.21	46.43	50.35	2.12855	30.7877	33.3871	7402	18375008	39669	6.09	55.32	38.59	0.697578	30.0645	15.381	1.11904e+06	1.01651e+07	7.09092e+06	32639025	266697	1817495	7.17	1158798	1.41595
2.43459e+06	14.7053	7.23	1.48	41.25	43402	0.324356	6.07453	814152	423875	43402	0.67	472.55	0.0229968	0.0454095	57949326	67.83	1008000	22001059	10536	30636	6264	0.964948	34348980	502.25	67.83	2.55	47.34	50.11	1.72967	32.1107	33.9896	7402	22001059	43769	5.48	53.27	41.25	0.774357	40.7651	20.7697	1.20566e+06	1.172e+07	9.07544e+06	41676676	348327	2320305	10.98	1464650	1.56124
3.56254e+06	15.086	7.36	1.72	36.25	78286	0.294091	5.36005	731000	457067	78286	0.35	556	0.0260048	0.0792806	66677706	91.43	1150000	26888724	9367	34999	19051	0.959777	42947572	505	91.43	1.38	55.89	42.73	1.26173	51.1002	39.068	7402	26888724	53023	5.02	58.73	36.25	0.617231	29.1394	14.8783	1.34981e+06	1.57917e+07	9.74716e+06	50831974	511304	2993677	11.79	1870259	1.59723
4.064e+06	15.2177	5.79	1.52	38.65	67000	0.311905	5.53002	830000	506643	67000	1.1	620.75	0.0307868	0.0763848	77020402	96.24	1217000	30005236	10929	43470	11115	0.950237	52505424	507.9	96.2	0.81	56.63	42.56	0.77922	54.4781	40.9427	7402	30005236	58715	4.91	56.45	38.65	0.684677	20.2288	10.4567	1.47326e+06	1.6938e+07	1.1597e+07	57231423	633232	3455062	15.7	2400205	1.74988
4.45536e+06	15.3096	5.51	2.33	39.82	115400	0.278932	5.41766	1160000	544791	115400	2.4	628.57	0.0410881	0.0774982	89814731	119.58	1494124	33360265	10602	40756	11413	0.953328	63087772	510.1	119.6	0.69	61.3	38.01	0.82524	73.3148	45.46	7402	33360265	65412	4.71	55.47	39.82	0.717866	18.6719	9.6949	1.57127e+06	1.85049e+07	1.32841e+07	66245726	734317	4193652	15.28	2919097	1.89111
5.15063e+06	15.4546	7.4685	2.3503	40.57	162800	0.300411	5.36199	1200000	657300	162800	3.1246	601	0.048094	0.0754054	105101948	122.1	1135203	36679635	8656	37049	29435	0.957281	75630696	517.7	122.098	0.37	62.15	37.48	0.451763	75.884	45.7624	7402	36679635	70373	4.44	54.99	40.57	0.737771	13.3045	7.02114	1.62858e+06	2.01701e+07	1.48809e+07	72962276	814016	4731561	16.4	3422065	2.06193
5.52039e+06	15.524	7.6411	2.4326	41.22	208600	0.319853	4.39302	1280000	694700	208600	2.4943	609	0.0492572	0.0735235	123781481	125.058	1321467	40000140	10016	30399	24818	0.964933	91211376	520.38	125.058	0.35	62.01	37.64	0.437703	77.5485	47.0718	7402	40000140	75879	4.28	54.5	41.22	0.75633	13.467	7.11165	1.71201e+06	2.18001e+07	1.64881e+07	83426277	854606	5431789	10.51	3893412	2.28028
4.01636e+06	15.2059	7.5929	2.5996	42.85	314000	0.345686	4.88143	1430000	679300	314000	2.7607	625	0.058005	0.0785061	144552941	125.981	1473811	43549927	10258	13800	33926	0.98372	108949376	523	125.981	0.3	62.42	37.28	0.377943	78.6373	46.9657	7402	43549927	81598	4.17	52.98	42.85	0.808796	12.1145	6.46164	1.81603e+06	2.30728e+07	1.86611e+07	95029990	900287	5832565	10.51	4021831	2.50171
4.10336e+06	15.2273	7.7476	2.7817	44.395	430300	0.398099	5.24407	1850000	1682000	430300	3.4125	613	0.0807254	0.107051	165350130	120.946	2059733	4.81483e+07	3860.7	12128	23416	0.985803	126847824	525	120.946	0.3	59.03	40.67	0.362837	71.3942	49.1886	7402	46597156	88756.5	4.17	52.98	42.85	0.808796	13.3626	7.08568	1.9431e+06	2.46872e+07	1.99669e+07	100113903	998001	6531223	10.51	4170774	2.72222
473683	13.0683	11.96	1.27	26.64	31163	0.236171	0.485939	261771	261766	31163	0.58	254.27	0.013457	0.0395742	32863862	69.29	565913	16364296	11944	88238	30752	0.89888	15932981	1147.61	69.29	1.7	40.06	58.23	1.17793	27.7576	40.3476	26400	16364296	16367	21.05	52.31	26.64	0.509272	2.16956	1.33942	3.44468e+06	8.56016e+06	4.35945e+06	5509083	343963	1632488	5.48	512882	0.973643
292984	12.5879	11.96	1.27	27.54	37012	0.24584	0.529771	351700	276956	37012	0.62	294.82	0.0153635	0.0407706	38958920	69.74	561744	17144914	13743	83057	20038	0.90495	21370872	1167.51	69.74	1.65	39.95	58.4	1.15071	27.8611	40.7282	26509	17144914	16997	21.4	51.06	27.54	0.539365	2.14282	1.34109	3.66901e+06	8.75419e+06	4.72171e+06	11459032	390348	2035311	5.57	561666	1.24648
428177	12.9673	12.16	1.28	27.39	39251	0.27715	0.681848	423100	303783	39251	0.63	359.26	0.0175305	0.0350111	45987063	70.48	634776	19533562	11070	51762	12914	0.940753	27729694	1186.69	70.48	1.65	39.77	58.58	1.16292	28.0299	41.2872	26509	19533562	19145	20.54	52.07	27.39	0.526023	2.22208	1.37405	4.01219e+06	1.01711e+07	5.35024e+06	14712193	451750	2471103	5.77	690668	1.41959
597320	13.3002	12.42	1.34	28.13	64027	0.26103	1.11486	512000	335352	64027	0.65	431.36	0.0215148	0.0632977	52226069	84.37	697095	22023132	7591	80166	22208	0.908226	34169512	347.2	84.37	1.37	48.8	49.83	1.15587	41.1726	42.0416	26509	22023132	21590	18.88	52.98	28.13	0.530955	2.64566	1.58831	4.15797e+06	1.16679e+07	6.19511e+06	17748121	657696	3096480	5.97	870966	1.55153
514369	13.1507	12.96	1.42	29.74	67519	0.280326	1.11981	580000	386040	67519	0.7	497.74	0.0242414	0.0593304	59509062	83.45	669764	23407260	7382	64761	18507	0.925851	41155564	1206.3	83.5	0.75	46.16	53.09	0.62625	38.5436	44.3302	26509	23407260	23086	18.1	52.16	29.74	0.570169	2.13845	1.35431	4.23671e+06	1.22092e+07	6.96132e+06	21046750	814085	3865551	9.77	1036511	1.75824
763972	13.5463	13.74	1.53	31.38	75730	0.28368	1.22923	750000	417900	75730	0.65	578.92	0.0272568	0.0503455	68753410	88.05	752777	24992201	6263	61731	17154	0.929329	49024444	1171	88.1	1.16	47.37	51.47	1.02196	41.733	45.3451	26509	24992201	21343	18.02	50.6	31.38	0.620158	2.68529	1.65272	4.50359e+06	1.26461e+07	7.84255e+06	24767261	945431	4282854	10.26	1236254	1.96159
747178	13.5241	15.3836	1.5948	35.98	82300	0.284909	1.4441	720000	546500	82300	0.5685	666	0.0307123	0.0467423	79938949	93.91	1018559	26755709	6650	63008	25982	0.927736	58379144	1181.4	93.9096	1.09	47.06	51.85	1.02361	44.1939	48.6921	26509	26755709	26651	17.52	46.5	35.98	0.773763	2.86103	1.81739	4.6876e+06	1.24414e+07	9.6267e+06	27567750	968149	4513635	10.8	1410248	2.18193
866219	13.6719	16.9314	1.7481	38.25	59169	0.298812	1.40572	830000	604104	59169	0.5531	674	0.0302427	0.0427685	93597032	95.9404	636926	28668156	6322	46828	22260	0.946245	69936976	1188.5	95.9404	0.75	45.25	54	0.719553	43.413	51.8078	26509	28668156	28653	17.5	44.26	38.25	0.864211	2.44178	1.653	5.01693e+06	1.26885e+07	1.09656e+07	30723108	1000570	5158350	11.63	1570828	2.43954
1.00367e+06	13.8192	17.0739	1.6552	39.65	59169	0.32899	1.45247	1260000	610027	59169	0.5587	732	0.0328335	0.0454919	109693311	94.6827	621022	31149653	3094	8851	13102	0.989701	83534984	1195	94.6827	0.5	45.5	54	0.473413	43.0806	51.1287	26509	31149653	31010	16.55	43.8	39.65	0.905251	2.27263	1.58894	5.15527e+06	1.36435e+07	1.23508e+07	34544088	1087962	5487831	11.63	1670678	2.68173
1.05224e+06	13.8664	17.2124	1.5621	41.8	164985	0.374149	1.17775	1470000	489602	164985	0.5349	840	0.0414507	0.056829	125298744	89.4108	2045653	33453000	2687	5602	10574	0.993446	96898808	1200	89.4108	0.54	41.35	58.11	0.482818	36.9714	51.9566	26509	33453000	27877.5	15.3335	43.0876	41.5789	0.964986	2.55333	1.75916	5129500	14414100	13909400	37573468	1218277	5840598	11.63	1748352	2.89657
362570	12.801	5.28	0.36	25.29	18462	0.225586	0.800602	267772	170242	18462	0.16	191.29	0.00834899	0.0261383	14686271	47.33	493231	10677008	6786	130496	57497	0.850289	7.63381e+06	523.94	47.33	0.36	54.98	44.67	0.170388	26.022	21.1423	7882	10677008	21998	9.5	65.22	25.29	0.387764	3.59131	1.98954	1.01432e+06	6.96354e+06	2.70022e+06	4427459	188541	1026529	8.32	625203	0.714977
179206	12.0963	5.34	0.41	25.48	21809	0.237634	0.850097	286665	171668	21809	0.15	227.14	0.00941824	0.0258302	17910599	47.46	661662	11278100	6331	121755	51566	0.86035	10361340	532.36	47.46	0.32	54.53	45.15	0.151872	25.8799	21.4282	7882	11278100	23018	9.34	65.18	25.48	0.390917	3.50116	1.94604	1.05337e+06	7.35107e+06	2.87366e+06	9748005	223927	1314721	8.27	702997	0.918713
189177	12.1504	5.4	0.4	24.92	23465	0.270555	0.828065	362438	190532	23465	0.15	238.8	0.0102149	0.020387	21716484	48.45	708696	13108394	6107	114674	60082	0.868294	13556390	539.59	48.45	0.25	55.27	44.48	0.121125	26.7783	21.5506	7904	13108394	26730	8.75	66.33	24.92	0.375697	3.47574	1.92572	1.14698e+06	8.6948e+06	3.26661e+06	11378516	246863	1485902	9.27	805839	1.03418
204888	12.2302	5.43	0.4	25.28	34473	0.297697	1.30583	408457	209392	34473	0.24	265.67	0.0122871	0.0359893	25514003	49.87	760982	14846148	6670	107978	75104	0.875696	17033010	106	49.87	0.22	56.53	43.25	0.109714	28.1915	21.5688	7904	14846148	30227	9.14	65.59	25.28	0.385425	3.3071	1.84626	1.35694e+06	9.73759e+06	3.75311e+06	12261949	339655	1751729	9.5	952983	1.1473
178655	12.0932	5.35	0.37	29.36	36783	0.288764	1.56982	440000	229700	36783	0.24	295.23	0.0134338	0.0343998	30244951	51.84	782350	14957963	7757	102966	73976	0.881427	21085124	545.6	51.8	0.14	58.06	41.8	0.07252	30.0751	21.6524	7904	14957963	30380	9.75	60.89	29.36	0.482181	2.94994	1.71606	1.4584e+06	9.1079e+06	4.39166e+06	14573800	456050	2096506	9.6	1073568	1.40963
222622	12.3132	5.44	0.63	31.33	39495	0.271707	1.7747	470000	261498	39495	0.31	364.43	0.0159423	0.0289102	36150772	57.33	797948	15568788	8978	113426	86534	0.869302	25907710	537.5	57.3	0.14	58.26	41.6	0.08022	33.383	23.8368	7904	15568788	28938	10.44	58.23	31.33	0.538039	2.76993	1.65399	1.62538e+06	9.06571e+06	4.8777e+06	16662316	455060	2265588	10.71	1197385	1.66408
246002	12.4131	5.1554	0.6344	36.08	29640	0.285984	1.36394	560000	366584	29640	0.2842	441	0.018365	0.0284676	43044431	57.25	745154	16371717	5957	103362	113148	0.880375	31674372	557.1	57.247	0.13	58.93	40.94	0.0744211	33.7357	23.4369	7882	16371717	33014	10.21	53.72	36.08	0.671631	2.85549	1.76356	1.67155e+06	8.79489e+06	5.90692e+06	18153219	476693	2415349	9.83	1307155	1.9347
271181	12.5105	5.1909	0.655	38.02	44808	0.305335	1.54683	460000	243758	44808	0.2626	359	0.0157398	0.0216516	50659362	55.8658	1.35978e+06	17057781	5252	113094	100599	0.869472	38465372	562.29	55.8658	0.05	57.42	42.53	0.0279329	32.0781	23.7597	7882	17057781	33984	9.8	52.19	38.02	0.728492	2.35409	1.54129	1.67166e+06	8.90246e+06	6.48537e+06	20104793	494027	2594179	11.14	1178762	2.255
300508	12.6132	5.2256	0.6665	41.28	42700	0.331876	1.64274	500000	261887	42700	0.2824	367	0.0161818	0.0204502	58595342	54.9946	1.35978e+06	18251414	2630	18876	32040	0.977977	45822900	568	54.9946	0.08	55.33	44.59	0.0439957	30.4285	24.5221	7882	18251414	36708	9.68	49.04	41.28	0.841762	2.67944	1.7606	1.76674e+06	8.95049e+06	7.53418e+06	22775542	505125	2756609	11.14	1244603	2.51065
334904	12.7216	5.3739	0.5647	43.005	67374	0.367377	1.44406	510000	264386	67374	0.295	412	0.018963	0.0233902	63889636	54.2946	1957345	19946600	2789	19145	12698	0.977969	52662984	567	54.2946	0.08	54.64	45.28	0.0434357	29.6666	24.5846	7882	19946600	35179.2	8.33826	48.7532	42.9086	0.880118	3.23849	2.05931	1663200	9724600	8558800	25421272	607902	3175857	11.14	1375315	2.6402
170236	12.0449	2.03	0.1	28.83	8274	0.282534	2.2898	99846	75519	8274	0.19	101.1	0.00420517	0.0123317	10168826	13.72	295657	3876366	1431	41179	15641	0.9528	4905127	185.77	13.72	1.53	47.08	51.38	0.209916	6.45938	7.04934	3824	3876366	21002	8.5	62.67	28.83	0.460029	6.31207	3.38605	329491	2.42932e+06	1.11756e+06	1370740	65219	508546	4.29	234288	1.26539
170036	12.0438	2.01	0.1	29.62	10730	0.308555	2.25816	149519	77760	10730	0.26	120.44	0.00527268	0.0138645	13266361	13.66	316892	4214862	1334	44577	16119	0.948918	7.13214e+06	186.93	13.66	1.17	46.63	52.2	0.159822	6.36966	7.13052	3824	4214862	22685	8.74	61.64	29.62	0.480532	5.55761	3.01907	368379	2.59804e+06	1.24844e+06	3025288	85022	696353	4.38	273057	1.69214
296816	12.6009	2	0.14	28.56	18728	0.368809	1.95707	136107	90202	18728	0.18	135.38	0.0059077	0.0120136	17108099	14.11	380075	5203900	1808	42358	16018	0.951449	10119072	188.09	14.11	0.5	48.55	50.96	0.07055	6.8504	7.19046	3824	5203900	28106	8.13	63.31	28.56	0.451114	4.35909	2.4051	423077	3.29459e+06	1.48623e+06	3901389	93152	866977	6.94	411109	1.94452
450363	13.0178	1.9	0.19	26.7	8745	0.46447	1.72229	147551	87744	8745	0.2	136.08	0.00534953	0.0124354	19545360	14.17	447033	6581538	2453	90749	41493	0.895871	12979292	190.3	14.17	0.35	46.79	52.86	0.049595	6.63014	7.49026	3824	6581538	35350	7.44	65.86	26.7	0.405405	3.7008	2.0531	489666	4.3346e+06	1.75727e+06	4674678	162643	1087143	7.42	584870	1.97208
691788	13.447	1.98	0.18	31.96	10299	0.5199	1.92451	200000	88103	10299	0.16	143.08	0.00558847	0.0128136	23010550	14.12	450208	7330597	2462	87127	42721	0.899983	16053033	192.4	14.1	0.71	46.32	52.97	0.10011	6.53112	7.46877	3831	7330597	39186	7.25	60.8	31.96	0.525658	5.80168	3.16367	531468	4.457e+06	2.34286e+06	5410690	208835	1343449	7.63	740916	2.18987
822063	13.6196	2.15	0.22	33.61	11132	0.405243	1.94638	240000	107005	11132	0.17	152.5	0.00622514	0.0106278	26586566	19.67	429611	7983294	2353	90051	43586	0.896635	19147800	193.6	19.7	0.46	57.85	41.69	0.09062	11.3964	8.21293	3831	7983294	41151	7.05	59.34	33.61	0.566397	7.40108	3.98374	562822	4.73729e+06	2.68319e+06	6217126	239231	1496007	7.82	855196	2.39848
894720	13.7043	2.2063	0.2223	34.28	12157	0.428245	1.98167	240000	113889	12157	0.1513	145	0.00611879	0.00887216	30342515	20.2	417446	8649524	1903	88039	52009	0.898801	22636596	198.2	20.1976	0.31	58.15	41.54	0.0626126	11.7449	8.39008	3831	8649524	45867	6.76	58.96	34.28	0.581411	6.63732	3.60937	584708	5.09976e+06	2.96506e+06	6815791	234927	1565483	8.07	941966	2.61709
813843	13.6095	2.3774	0.2285	36.42	14006	0.442496	2.18909	270000	115348	14006	0.1573	145	0.00636548	0.00818828	34814159	20.6191	417179	9123871	1549	83117	43277	0.904549	26573764	198.34	20.6191	0.31	55.88	43.82	0.0639192	11.522	9.03529	3831	9123871	48133	6.89	56.7	36.42	0.642328	6.46959	3.55596	628635	5.17323e+06	3.32291e+06	7903354	266272	1858015	8.23	1060654	2.91255
952963	13.7673	2.2476	0.2022	39.29	16079	0.475233	2.33931	360000	132535	16079	0.1625	148	0.00703334	0.00894283	39835556	21.006	420085	9982752	1832	36747	26992	0.957678	30879532	200	21.006	0.28	55.75	43.98	0.0588168	11.7108	9.23844	3831	9982752	52330	5.71	55	39.29	0.714364	8.30479	4.50958	570015	5.49051e+06	3.92222e+06	9415786	291243	2000197	8.23	1054926	3.09329
961390	13.7761	2.1107	0.1666	43.45	19366	0.532461	2.38956	450000	133303	19366	0.1636	170	0.00801455	0.010393	44904319	18.8495	647649	1.00366e+07	802	20808	27440	0.975849	35197776	200	18.8495	0.3	52.05	47.65	0.0565485	9.81116	8.98179	3831	10799468	53997.3	5.71	55	39.29	0.714364	8.14645	4.43041	616650	5.93971e+06	4.24311e+06	11174360	328694	2249377	8.23	1027281	3.25921
81789.8	11.3119	2.83	0.22	24.69	10526	0.282842	2.44576	173102	96330	10526	0.12	117.28	0.00486001	0.0152732	13424672	23.13	302806	6542124	3261	133514	66861	0.846711	6.84406e+06	227.69	23.13	0.69	51.84	47.47	0.159597	11.9906	10.9798	10496	6542124	29515	8.37	66.94	24.69	0.368838	4.57425	2.47155	547576	4.3793e+06	1.61525e+06	2144242	125686	653807	6.42	366956	1.04615
55171.9	10.9182	2.8	0.23	25.76	13076	0.299551	2.56077	212900	97697	13076	0.13	131.99	0.00553344	0.0155021	16574144	23.46	235077	7027459	3071	125225	64163	0.856205	9352408	229.56	23.46	0.68	51.83	47.49	0.159528	12.1593	11.1412	10496	7027459	31587	8.2	66.05	25.76	0.390008	4.83737	2.61369	576252	4.64164e+06	1.81027e+06	5089127	147905	856571	6.44	415008	1.33084
68578.1	11.1357	2.8	0.22	23.47	13582	0.36103	3.01811	201353	104734	13582	0.13	163.67	0.00634175	0.0120557	20233621	24.22	281167	8744157	3602	114668	44816	0.868541	12457906	230.3	24.22	0.58	53.1	46.33	0.140476	12.8608	11.2211	10496	8744157	39176	8.01	68.52	23.47	0.342528	4.43705	2.38979	700407	5.9915e+06	2.05225e+06	6255153	181116	952553	7.06	497358	1.42471
101711	11.5299	2.87	0.19	23.31	16652	0.384496	3.86138	234000	113853	16652	0.13	182	0.00715799	0.0190672	23696521	26.8	295996	10304485	6080	114494	36862	0.868857	15756784	517.6	26.8	0.49	55.52	43.99	0.13132	14.8794	11.7893	10496	10304485	46049	7.88	68.81	23.31	0.338759	4.57636	2.45756	811993	7.09052e+06	2.40198e+06	6877021	248756	1186131	9.68	576051	1.52912
121737	11.7096	2.75	0.19	23.98	17295	0.430275	4.16342	240000	120178	17295	0.16	188.16	0.00755848	0.0178271	28034327	26.2	206347	11273204	6687	107849	23541	0.876639	19525628	226.1	26.2	0.42	52.9	46.68	0.11004	13.8598	12.2302	10496	11273204	50408	8.03	67.99	23.98	0.352699	4.03492	2.19381	905238	7.66465e+06	2.70331e+06	8250696	292545	1371262	9.66	686165	1.73204
112104	11.6272	2.72	0.24	25.74	28169	0.427271	4.44228	1160000	129307	28169	0.14	204.5	0.0111757	0.0297961	33481948	27.93	179533	11920868	6861	104992	23541	0.879897	23960180	226.8	27.9	0.32	52.6	47.08	0.08928	14.6754	13.1353	10496	11920868	52515	8.36	65.9	25.74	0.390592	3.76064	2.07561	996585	7.85585e+06	3.06843e+06	9360311	329625	1540695	10.55	817873	2.00994
136099	11.8211	2.7147	0.2335	28.5	24235	0.434616	4.72122	1180000	137239	24235	0.2213	204	0.0113956	0.0247353	39762153	28.53	163144	12400597	6969	102888	33069	0.882149	29252508	227.8	28.5323	0.32	52.95	46.73	0.0913034	15.1079	13.3331	10496	12400597	55259	8.98	62.52	28.5	0.455854	3.81135	2.1336	1.11357e+06	7.75285e+06	3.53417e+06	9423250	349039	1656362	10.5	924488	2.35896
153817	11.9435	2.7132	0.2133	32.35	23267	0.457253	5.23298	1230000	253998	23267	0.2551	181	0.0124039	0.0231515	47220547	27.3599	173843	12510383	7321	70259	32796	0.919361	35637136	228.27	27.3599	0.34	50.81	48.85	0.0930237	13.9016	13.3653	10496	12510383	55681	9.47	58.18	32.35	0.556033	3.83822	2.19713	1.18473e+06	7.27854e+06	4.04711e+06	10375926	351137	1728331	11.4	939398	2.8486
174347	12.0688	2.691	0.2063	34.2	24087	0.528909	5.56147	1360000	138610	24087	0.3532	203	0.0124338	0.02384	55784983	25.0679	447457	13258631	3808	23465	14814	0.973008	42940324	229	25.0679	0.29	52.28	47.44	0.0726969	13.1055	11.8922	10496	13258631	58894	9.31	56.49	34.2	0.605417	3.92471	2.26506	1.23438e+06	7.4898e+06	4.53445e+06	11432271	369686	1868141	11.4	1001216	3.23867
215648	12.2814	2.663	0.2021	35.67	41799	0.623394	4.87128	570000	141960	41799	0.2993	221	0.0116813	0.0153931	64026248	23.2184	1127262	14474200	1512	9360	6246	0.989229	50087068	228	23.2184	0.29	50.95	48.75	0.0673334	11.8298	11.319	10496	14474200	63483.3	8.21876	56.5454	35.2358	0.623141	4.55811	2.59062	1189600	8184500	5100100	12408414	424189	2125526	11.4	1081840	3.46044
54670.5	10.9091	9.52	0.3	27.99	27296	0.244139	0.52834	174329	189533	27296	0.28	204.01	0.00970634	0.0291769	19179520	38.15	644234	9313905	4025	53294	24353	0.938844	9390327	901.11	38.15	1.31	28.39	70.3	0.499765	10.8308	26.8194	10704	9313905	12092	27.34	44.67	27.99	0.626595	1.28968	0.958139	2.54642e+06	4.16052e+06	2.60696e+06	4099671	358573	1179373	4.14	315912	1.00821
43768.8	10.6867	9.49	0.21	27.3	32485	0.258517	0.578192	245000	200441	32485	0.27	237.08	0.0110822	0.030123	22898459	38.51	642203	9955475	4542	53475	24458	0.938635	12606370	910.87	38.51	0.31	29.39	70.29	0.119381	11.3181	27.0687	10704	9955475	12779	27.2	45.5	27.3	0.6	0.863774	0.731887	2.70789e+06	4.52974e+06	2.71784e+06	7224835	388872	1511126	4.15	353666	1.26628
66472	11.1045	9.52	0.25	27.29	37461	0.287964	0.601305	276291	216425	37461	0.27	481.48	0.017284	0.0345483	27254141	39.72	869297	11437913	4354	31116	13568	0.964301	16459827	918.01	39.72	0.7	29.23	70.07	0.27804	11.6102	27.8318	10704	11437913	15085	26.19	46.52	27.29	0.586629	1.10199	0.844309	2.99559e+06	5.32092e+06	3.12141e+06	9011587	435776	1799813	4.06	430029	1.43906
104524	11.5572	9.47	0.27	28.16	61561	0.311591	0.809252	379967	243279	61561	0.37	492.76	0.0201586	0.0582379	30607974	41.99	976824	13083722	8518	38179	23340	0.956087	20237182	366.8	41.99	0.64	32.58	66.78	0.268736	13.6803	28.0409	10704	13083722	17779	24.23	47.61	28.16	0.591472	1.22259	0.907033	3.17019e+06	6.22916e+06	3.68438e+06	10982379	615974	2290374	4.04	564443	1.54675
104447	11.5564	9.9	0.33	30.12	62875	0.305082	1.10643	470000	282710	62875	0.43	514.52	0.0216927	0.0513222	34982129	45.81	943055	13972750	10032	34450	36882	0.960127	24328200	934.1	45.8	0.79	34.88	64.33	0.36182	15.975	29.4631	10704	13972750	19029	23.13	46.75	30.12	0.644278	1.45046	1.04737	3.2319e+06	6.53226e+06	4.20859e+06	13538295	739537	2863128	4.9	701907	1.74112
129163	11.7688	9.38	0.32	30.88	59755	0.277157	1.0959	610000	329148	59755	0.54	571.23	0.0241635	0.0431028	40540580	55.51	944882	15382197	9554	36033	35346	0.958346	28913188	942.6	55.5	0.61	45.45	53.94	0.33855	25.2248	29.9367	10704	15382197	16312	22.31	46.81	30.88	0.659688	1.55141	1.10555	3.43177e+06	7.20041e+06	4.75002e+06	15591126	793936	3148354	4.84	858381	1.87965
126407	11.7473	9.5646	0.3315	34.6	71580	0.271793	1.11366	710000	345163	71580	0.5241	616	0.0263608	0.039723	47332637	62.46	886005	16976370	4186	32624	34813	0.962254	34543208	949.7	62.4606	0.58	48.97	50.45	0.362271	30.587	31.5114	10704	16976370	23359	22.08	43.33	34.6	0.798523	1.61271	1.20562	3.74838e+06	7.35586e+06	5.87382e+06	17598779	798039	3520995	5.09	1007474	2.03478
146562	11.8952	10.0055	0.3365	37.41	73175	0.25813	1.1949	990000	358736	73175	0.6282	629	0.0281265	0.0409026	55372079	70.2036	757226	18121623	4863	33202	35662	0.96158	41444156	961.09	70.2036	0.09	49.31	50.6	0.0631832	34.6174	35.523	10704	18121623	24940	20.8	41.79	37.41	0.89519	1.05264	0.973917	3.7693e+06	7.57303e+06	6.7793e+06	19780716	705502	3817032	5.19	1107127	2.287
169834	12.0426	10.2873	0.3732	39.17	84928	0.25805	1.26415	1210000	390729	84928	0.9335	628	0.0311542	0.0438099	64764587	77.0841	829161	19891538	2967	20045	10298	0.976979	49481652	977	77.0841	0.07	47.21	52.73	0.0539589	36.3914	40.6464	12725	19891538	27332	19.42	41.42	39.17	0.945678	1.08478	1.01523	3.86294e+06	8.23908e+06	7.79152e+06	22872099	698090	4224335	5.19	1174346	2.48757
176463	12.0809	10.4767	0.3706	40.925	97866	0.266754	1.0831	1420000	402995	97866	0.9962	670	0.033956	0.0482185	74224006	82.3061	1804449	21955500	3605	8366	4946	0.990378	57385644	987	82.3061	0.11	46.88	53.01	0.0905367	38.5851	43.6305	10704	21955500	22244.7	16.9643	42.4217	40.614	0.957386	1.42015	1.18877	3724600	9313900	8917000	26861171	853929	4630766	5.19	1288478	2.61373
328963	12.7037	5.64	0.21	33.48	26600	0.187508	3.27068	190000	290700	26600	0.31	202.64	0.010943	0.0323546	17900181	33.51	106289	6283382	4574	33939	12987	0.96109	8774921	716.35	33.51	10.59	28.5	60.91	3.54871	9.55035	20.4109	22791	6283382	9718	19.1	47.42	33.48	0.706031	6.50529	3.60566	1.20013e+06	2.97958e+06	2.10368e+06	3651530	249049	1186358	9.43	366510	1.39653
398623	12.8958	4.78	0.18	32.3	26614	0.256335	3.27031	201400	553105	26614	0.26	247.48	0.0147535	0.0373789	21098033	28.42	50045	7285029	4649	35740	11341	0.959062	11556183	728.27	28.42	10.59	28.5	60.91	3.00968	8.0997	17.3106	22791	7285029	11184	18.59	49.11	32.3	0.657707	5.9896	3.32365	1.35429e+06	3.57768e+06	2.35306e+06	7818194	315851	1538949	10.94	480791	1.58629
1.00729e+06	13.8228	6.79	0.15	32.18	25184	0.300735	3.70642	222600	81154	25184	0.5	292.15	0.0114381	0.0223992	26319604	29.96	58203	9010029	5184	35480	7729	0.959413	15193643	740.33	29.96	9.85	24.43	65.72	2.95106	7.31923	19.6897	22791	9010029	13741	16.86	50.96	32.18	0.631476	4.24616	2.43882	1.51909e+06	4.59151e+06	2.89943e+06	9764490	360688	1916792	17.21	725628	1.6863
1.52332e+06	14.2364	6.79	0.21	30.17	39601	0.356413	3.36814	300200	244524	39601	0.43	372.4	0.0159933	0.0438119	29647525	31.16	69250	11105823	4886	34766	29143	0.959897	18940412	528.9	31.16	9.11	26.22	64.67	2.83868	8.17015	20.1512	22791	11105823	16813	15.89	53.93	30.17	0.559429	4.04381	2.30162	1.76472e+06	5.98937e+06	3.35063e+06	11655967	519917	2406011	18.79	955764	1.70545
1.6506e+06	14.3167	6.02	0.1	32.4	26700	0.294963	3.35368	450000	256099	26700	0.55	379.91	0.0163613	0.0388273	33652944	42.91	69426	12653897	4644	34823	26132	0.959879	23036440	760.3	42.9	10.25	39.55	50.2	4.39725	16.9669	21.5358	22791	12653897	19077	15.24	52.36	32.4	0.618793	15.2687	7.94374	1.92845e+06	6.62558e+06	4.09986e+06	14055064	697366	3042588	21.65	1341619	1.8205
1.85871e+06	14.4354	6.27	0.1	34.94	28000	0.326646	3.29503	540000	341000	28000	0.5	325.6	0.0161916	0.0306045	38538951	42.94	80240	14013134	4800	34386	40047	0.960162	27167610	759.7	42.9	1.51	46.48	52.01	0.64779	19.9399	22.3123	22791	14013134	18438	14.45	50.61	34.94	0.690377	4.33923	2.5148	2.0249e+06	7.09205e+06	4.89619e+06	16652163	828764	3562046	22.73	1644320	1.93872
2.20707e+06	14.6072	7.5832	0.1263	35.99	29165	0.344262	3.31212	440000	393000	29165	0.527	341	0.0170535	0.0261998	44191509	45.03	81812	15502360	5048	35432	36088	0.95903	31990384	773.1	45.0307	1.39	45.35	53.26	0.625927	20.4214	23.9834	22791	15502360	23221	13.76	50.25	35.99	0.716219	4.42598	2.5711	2.13312e+06	7.78994e+06	5.5793e+06	19063649	870814	3846056	22.38	1942099	2.06358
2.47763e+06	14.7228	8.3564	0.1374	37.84	52000	0.356322	3.70194	930000	291400	52000	0.5296	505	0.0225285	0.0332033	51170585	46.329	203550	16508064	6534	35021	35904	0.959498	37915324	774.4	46.329	1.16	43.4	55.44	0.537416	20.1068	25.6848	22791	16508064	24633	13.5	48.67	37.84	0.777481	4.12235	2.44992	2.22859e+06	8.03447e+06	6.24665e+06	22584147	924780	4569445	10.34	2223687	2.29678
2.65892e+06	14.7934	6.8556	0.1601	40.11	69500	0.419006	3.96341	900000	306000	69500	0.3566	492	0.0227344	0.0314339	59134348	43.3828	239795	18177664	6124	20991	23533	0.975689	44666192	782	43.3828	1.21	44.94	53.85	0.524932	19.4962	23.3616	22791	18177664	26996	13.07	46.82	40.11	0.856685	4.71565	2.78617	2.37582e+06	8.51078e+06	7.29106e+06	27162435	965141	4955749	10.34	2275447	2.4572
2.93339e+06	14.8917	7.3057	0.1801	41.095	83400	0.465937	3.69346	1120000	308800	83400	0.382	501	0.0246035	0.0348525	67271992	43.3024	1430991	20176211	6318	18286	24603	0.978757	51505556	783	43.3024	1.27	42.54	56.19	0.54994	18.4208	24.3316	22757	19765623	25243.5	13.07	46.82	40.11	0.856685	4.66484	2.76076	2.58337e+06	9.25426e+06	7.92799e+06	32110068	1036827	5503984	10.34	2139784	2.60581
13249.3	9.4917	6.16	0.32	40.73	23343	0.174455	0.907798	139369	160077	23343	0.46	151.12	0.00857491	0.0249715	11877407	32.19	81694	5615709	6830	23228	5640	0.973413	5995198	754.09	32.19	2.14	36.28	61.57	0.688866	11.6785	19.8194	20830	5615709	8332	26.82	32.45	40.73	1.25516	2.1115	1.68333	1.50613e+06	1.8223e+06	2.28728e+06	2312003	213044	1059257	10.52	221232	1.06758
17166.1	9.75069	6.06	0.31	39.05	21754	0.182637	0.79843	187731	182274	21754	0.39	182.17	0.0092635	0.0241854	14522697	32.89	104127	6006947	6158	18514	3595	0.978822	8.16462e+06	764.14	32.89	1.61	35.48	62.91	0.529529	11.6694	20.6911	20830	6006947	8857	24.95	36	39.05	1.08472	1.98881	1.53677	1.49873e+06	2.1625e+06	2.34571e+06	8030356	264116	1349964	11.08	254823	1.3592
172011	12.0553	6.09	0.31	37.89	26982	0.217296	0.715277	193905	202614	26982	0.38	286.27	0.0122022	0.0239352	17467264	33.47	114019	7272893	6939	15852	4291	0.981845	10801055	793.97	33.47	1.67	35.97	62.35	0.558949	12.0392	20.8685	20830	7272893	10468	23.89	38.23	37.89	0.991106	2.12675	1.55893	1.73749e+06	2.78043e+06	2.7557e+06	9481100	278553	1616137	11.2	315278	1.48511
219158	12.2975	6.13	0.34	35.99	44735	0.258764	0.632711	248573	263221	44735	0.52	328.74	0.01579	0.0444887	19649961	35.06	123906	9072264	6326	18928	11551	0.978226	13385932	253.8	35.06	1.54	36.02	62.44	0.539924	12.6286	21.8915	20830	9072264	12797	25.08	38.93	35.99	0.92448	1.88056	1.40252	2.27532e+06	3.53183e+06	3.26511e+06	11161863	332213	1951058	12.25	409746	1.47548
259503	12.4665	6.13	0.37	36.72	36128	0.294674	1.01457	340000	295211	36128	0.56	299.31	0.0153248	0.0362836	22905557	34.94	135622	10284120	5208	17054	18618	0.980257	16232551	801.3	34.9	1.4	35.92	62.68	0.4886	12.5361	21.8753	20830	10284120	14406	24.58	38.71	36.72	0.948592	1.86241	1.4055	2.52784e+06	3.98098e+06	3.77633e+06	13175081	581522	2479748	12.81	536615	1.57841
318033	12.6699	6.04	0.32	38.63	38091	0.303774	0.741153	410000	324890	38091	0.56	388.18	0.0180192	0.0315873	27571354	37.23	161730	11300386	9135	15794	22064	0.981632	19674698	808.3	37.2	0.99	38.22	60.79	0.36828	14.2178	22.6139	20830	11300386	13986	22.48	38.89	38.63	0.993314	1.8741	1.43371	2.54033e+06	4.39472e+06	4.36534e+06	15083217	564577	3068073	13.58	681472	1.74106
440399	12.9954	6.11	0.37	40.31	39960	0.322828	0.893737	520000	398663	39960	0.55	414	0.0198254	0.0303821	33249196	39.08	162359	12616104	6771	15225	26822	0.982212	24175876	819	39.08	0.97	39.12	59.91	0.379076	15.2881	23.4128	20830	12616104	17498	21.54	38.16	40.31	1.05634	2.00556	1.53095	2.71751e+06	4.81431e+06	5.08555e+06	17361574	589044	3463587	15.79	797328	1.91627
675627	13.4234	5.8296	0.2542	41.79	46366	0.362775	0.898899	520000	530392	46366	0.4255	424	0.0214346	0.029954	40015390	38.233	164853	13869988	4732	15612	19367	0.981891	29783344	821.37	38.233	0.95	39.05	60	0.363213	14.93	22.9398	20830	13869988	19156	21.58	36.63	41.79	1.14087	2.00251	1.57169	2.99314e+06	5.08058e+06	5.79627e+06	20584600	756362	4321331	16.84	1307821	2.14732
837976	13.6387	5.7701	0.266	43.11	58027	0.408727	1.02211	520000	818486	58027	0.4307	452	0.026129	0.0315169	46776650	37.4396	182919	15302577	1979	13546	8695	0.984417	36031168	830	37.4396	0.81	37.96	61.23	0.303261	14.2121	22.9243	20830	15302577	20987	21.36	35.53	43.11	1.21334	1.90774	1.56054	3.26863e+06	5.43701e+06	6.59694e+06	24471241	765952	4800569	16.84	1412536	2.35458
1.03726e+06	13.8521	5.9568	0.269	45.675	72414	0.434276	1.06882	550000	647120	72414	0.4179	492	0.026093	0.0332186	53626405	37.4769	812183	16275300	1125	10181	6240	0.988294	42252944	826	37.4769	0.92	37.43	61.65	0.344787	14.0276	23.1045	20830	16843564	20391.7	21.36	35.53	43.11	1.21334	2.00389	1.60862	3.59779e+06	5.98452e+06	7.26126e+06	27950478	838538	5107924	16.84	975525	2.50855
84318.5	11.3424	4.01	0.37	42.02	11926	0.123861	0.707087	122000	110574	11926	0.92	122.03	0.00851591	0.0223572	8193744	39.37	305697	4876426	2702	32000	6436	0.963406	3997719	351.03	39.37	0.91	49.63	49.45	0.358267	19.5393	19.4685	23680	4876426	13892	11.85	46.13	42.02	0.910904	4.95061	2.93076	577856	2.2495e+06	2.04907e+06	2351356	145408	714142	13.56	198911	0.819805
129312	11.77	3.84	0.41	41.69	13799	0.137157	0.710507	161059	111836	13799	0.78	239.89	0.0108634	0.026101	9650334	40.17	279801	5509600	2772	25073	5959	0.971313	5149670	353.22	40.17	0.92	49.49	49.59	0.369564	19.8801	19.9203	23680	5509600	17015	12.07	46.24	41.69	0.9016	4.83227	2.86694	665009	2.54764e+06	2.29695e+06	6946498	171930	1141039	13.89	257590	0.934672
154766	11.9497	3.84	0.39	34.87	16042	0.170314	0.563682	242500	111600	16042	0.85	230.3	0.0113117	0.0203988	11851308	43.26	375120	7367800	2700	25210	5805	0.971159	6.76257e+06	353.19	43.26	0.83	49.7	49.47	0.359058	21.5002	21.4007	23680	7367800	21267	10.56	54.57	34.87	0.638996	5.05968	2.84934	778040	4.02061e+06	2.56915e+06	8576445	176305	2088797	13.86	437744	0.917854
148507	11.9084	3.79	0.36	35.53	19985	0.17816	0.793858	334104	126709	19985	0.99	248.18	0.0130043	0.0309493	14206413	47.78	373712	8512500	2327	21175	20185	0.975539	8756538	286.1	47.78	0.8	53.03	46.17	0.38224	25.3377	22.06	23680	8512500	25427	11.38	53.08	35.53	0.669367	4.77173	2.72055	968722	4518435	3.02449e+06	10164820	233303	1850858	14.41	667048	1.02867
242916	12.4005	3.98	0.37	36.02	18337	0.173445	0.865598	470000	146203	18337	1.21	246.79	0.0143966	0.0336394	17450698	55.08	367428	9556800	2244	18342	18775	0.978792	11339086	346	55.1	0.69	52.18	47.13	0.38019	28.7512	25.9686	23680	9556800	28471	12.68	51.3	36.02	0.702144	3.79411	2.24813	1.2118e+06	4.90264e+06	3.44236e+06	12173516	350342	2077542	15.72	769281	1.18649
258082	12.461	3.87	0.45	36.14	20500	0.177437	0.881029	680000	163500	20500	0.72	267.51	0.0136801	0.0274201	21759858	60.9	360877	10805900	2144	18071	15368	0.979154	14635267	346.7	60.9	1.08	52.07	46.85	0.65772	31.7106	28.5316	23680	10805900	31141	13.24	50.62	36.14	0.713947	4.4696	2.59177	1.4307e+06	5.46995e+06	3.90525e+06	14365807	296215	2314229	16.76	735266	1.35438
331252	12.7106	3.88	0.45	36.6	22960	0.192439	0.919618	630000	194122	22960	0.73	301	0.0148645	0.0238944	26892907	62.4	410603	12008200	2112	17530	7959	0.979885	18771752	347	62.4	1.14	50.27	48.59	0.71136	31.3685	30.3202	23680	12008200	35604	12.59	50.81	36.6	0.720331	4.89928	2.8098	1.51183e+06	6.10137e+06	4.395e+06	16518030	353778	2581674	8.75	857668	1.56324
414941	12.9359	4.1281	0.4797	38.96	32400	0.202834	1.18897	580000	238708	32400	0.7442	263	0.0150489	0.0215267	32870099	64.0976	407089	13001200	2105	15986	7960	0.981646	23802494	345.94	64.0976	1.11	48.99	49.9	0.711483	31.4014	31.9847	23694	13001200	38431	12.11	48.93	38.96	0.79624	5.19834	2.99729	1.57445e+06	6.36149e+06	5.06527e+06	18318100	411622	3076464	7.79	933829	1.83079
351012	12.7686	4.3511	0.4983	40.17	39600	0.215505	1.34706	660000	181457	39600	0.7802	290	0.0158719	0.0218127	38950786	66.3163	462575	14291500	1262	9614	3923	0.988976	29381094	348	66.3163	1.09	47.83	51.08	0.722848	31.7191	33.8744	23680	14291500	42083	12.13	47.69	40.17	0.842315	5.14516	2.99374	1.73356e+06	6.81562e+06	5.7409e+06	20299050	498172	3225397	7.79	1002678	2.05584
365915	12.8102	4.6055	0.5179	41.43	38525	0.240217	1.22424	820000	183314	38525	0.7978	308	0.016745	0.0234273	45379870	67.9518	901064	16323200	832	4616	2413	0.9947	34981572	346	67.9518	1.09	47.29	51.61	0.740675	32.1344	35.0699	23666	16323200	47176.9	11.192	47.9906	40.8174	0.850528	5.81522	3.33288	1826900	7833600	6662700	22593665	548306	3413531	7.79	1076602	2.14306
5542.86	8.62027	1.96	0.04	31.55	12541	0.294194	0.986651	64807	139839	12541	0.22	73.94	0.00462589	0.0133053	7581024	14.29	395962	4204038	2695	115446	25039	0.867961	3.5543e+06	155.17	14.29	2.94	46.39	50.67	0.420126	6.62913	7.24074	11066	4204038	27458	6.6	61.84	31.55	0.510188	12.2445	6.37734	277467	2.59978e+06	1.32637e+06	1654415	127123	605317	6.93	377989	0.84545
3919.39	8.27369	1.86	0.08	42.4	15411	0.325207	0.618946	75827	110887	15411	0.2	85.47	0.00469812	0.0124457	9222733	17.26	73862	5613074	1522	142240	24106	0.837424	4.90776e+06	157.37	17.26	1.85	42.47	55.68	0.31931	7.33032	9.61037	11066	5613074	36452	5.26	52.34	42.4	0.810088	20.4889	10.6495	295248	2.93788e+06	2.37994e+06	6418108	138410	721488	7.6	462213	0.874344
6404.15	8.7647	1.95	0.1	37.39	13664	0.374593	1.37287	77544	120031	13664	0.23	86.52	0.00484279	0.00921978	11171137	17.89	338164	6701476	1535	137040	24847	0.843342	6598882	159.07	17.89	4.86	41.48	53.66	0.869454	7.42077	9.59977	11066	6701476	41107	6.05	56.56	37.39	0.661068	18.6702	9.66566	405439	3.79035e+06	2.50568e+06	7693172	160290	901318	7.47	557535	0.984691
9331.63	9.14117	1.94	0.1	36.37	10544	0.434112	0.853774	134109	94761	10544	0.23	132.07	0.00554852	0.013235	13507522	19.7	410798	8552006	1489	138938	32126	0.841066	8576748	172.6	19.7	4.67	42.89	52.44	0.91999	8.44933	10.3307	10674	8552006	49692	5.31	58.32	36.37	0.623628	18.8844	9.75401	454112	4.98753e+06	3.11036e+06	9117000	203036	1154207	8.74	709189	1.00289
9711.1	9.18102	1.97	0.11	35.76	10820	0.493686	0.836303	200000	118819	10820	0.25	131.2	0.00608375	0.0140539	16278814	20.44	512848	10071198	1167	114780	28915	0.868664	10924128	173.5	20.4	4.7	45.89	49.41	0.9588	9.36156	10.0796	10674	10071198	58205	5.06	59.18	35.76	0.604258	25.8863	13.2453	509603	5.96013e+06	3.60146e+06	10508772	297409	1387506	9	842500	1.08469
12645	9.44501	2.24	0.15	37.95	11146	0.500684	0.91596	180000	115449	11146	0.26	149.6	0.00647785	0.0103213	20187383	20.45	505733	10264012	1626	108902	30527	0.875342	13903829	174.4	20.5	1.71	47.82	50.47	0.35055	9.8031	10.3463	10674	10264012	58989	6.01	56.03	37.95	0.677316	17.8195	9.24841	616867	5.75093e+06	3.89519e+06	10928415	271039	1544659	7.28	953000	1.35462
16692.6	9.72272	2.3564	0.1636	39.79	11497	0.496138	0.940343	210000	121580	11497	0.2285	182	0.00726001	0.00994936	24030498	20.22	581519	10034100	1780	99458	32620	0.886078	17357078	175.4	20.2244	1.51	46.75	51.74	0.305388	9.45491	10.4641	10674	10034100	57368	6.12	54.09	39.79	0.735626	16.6572	8.69643	614087	5.42744e+06	3.99257e+06	11200456	232389	1430634	7.31	865898	1.72981
19876.9	9.89731	2.2941	0.1671	48.75	12385	0.457482	0.521287	210000	82490	12385	0.222	156	0.00625317	0.00739913	28489858	19.6976	628978	9011301	1865	64376	30564	0.926116	21385788	161.51	19.6976	1.12	45.3	53.58	0.220613	8.92301	10.554	10625	9011301	51256	6.16	45.09	48.75	1.08117	17.5862	9.33366	555096	4.0632e+06	4.39301e+06	11897145	260394	1382931	10.11	543000	2.37322
70391.8	11.1618	2.3102	0.1677	50.82	12611	0.485887	0.742993	250000	134543	12611	0.2677	175	0.00759692	0.00860723	30359367	18.8946	604079	9180640	1342	20501	15870	0.976377	24709950	163	18.8946	1.13	42.67	56.2	0.213509	8.06233	10.6188	10625	9180640	52010	6.13	43.05	50.82	1.18049	17.7509	9.46568	562773	3.95227e+06	4.6656e+06	12904618	240244	1276607	10.11	491229	2.69153
176600	12.0816	2.4684	0.1585	53.575	12040	0.527101	0.157052	310000	104141	12040	0.246	190	0.00762964	0.00876145	28900166	18.5965	768153	9802230	1122	19379	13199	0.977698	26112348	164	18.5965	0.51	42.02	57.47	0.0948421	7.81425	10.6874	10625	9802230	59769.7	5.73296	40.8638	53.4032	1.30686	11.3484	6.32761	561958	4005568	5234704	13791753	233470	1417217	10.11	732205	2.66392
48464.1	10.7886	5.53	0.31	36.89	14595	0.219546	0.963738	105786	124098	14595	0.25	133.79	0.00619738	0.0180567	7938603	23.28	162386	5111031	2325	14005	10774	0.983861	3.62917e+06	626.06	341.8	0.545933	0.20275	0.251317	186.6	69.3	85.9	9787	5111031	8982	30.01	33.1	36.89	1.1145	0.211442	0.662972	1.53382e+06	1.69175e+06	1.88546e+06	1992698	260902	717405	3.98	153074	0.710066
44991	10.7142	5.3	0.29	36.51	24345	0.237626	1.39191	139405	136389	24345	0.23	162.86	0.00765652	0.0205991	9620211	22.75	188242	5406000	3147	13743	10184	0.984167	4948354	635.19	352.3	0.521147	0.224525	0.254329	183.6	79.1	89.6	9787	5406000	8526	29.7	33.79	36.51	1.0805	0.212391	0.646444	1605582	1.82669e+06	1.97373e+06	5655683	255620	954915	4.26	185322	0.915345
80075.1	11.2907	5.35	0.33	34.23	18923	0.295043	1.3641	200251	147652	18923	0.24	216.65	0.00886557	0.017103	11886204	22.05	206120	6505700	3688	14847	9230	0.982922	6750159	642.07	355.1	0.48606	0.239932	0.274007	172.6	85.2	97.3	9787	6505700	9945	27.89	37.88	34.23	0.903643	0.212793	0.558218	1.81444e+06	2.46436e+06	2.2269e+06	6999770	281610	1131874	2.47	261543	1.03758
105824	11.5695	5.53	0.34	32.3	21798	0.333095	2.19825	256132	216548	21798	0.26	264.55	0.0111714	0.0294231	14230602	24.09	226875	8024267	7229	30906	28171	0.964309	8817023	649.1	368.4	0.464441	0.258958	0.276602	171.1	95.4	101.9	9787	8024267	14971	27.11	40.59	32.3	0.795763	0.21314	0.504451	2.17538e+06	3.25705e+06	2.59184e+06	8514385	401603	1567479	5.43	389623	1.09879
228654	12.34	5.56	0.39	32.64	27745	0.367451	2.54517	310000	215685	27745	0.26	300.21	0.0125213	0.0294361	17276318	24.92	289971	9149528	4049	30002	13981	0.965565	11377454	651.7	359.1	0.438875	0.270955	0.29017	157.6	97.3	104.2	9787	9149528	17308	25.94	41.42	32.64	0.788025	0.21354	0.500783	2.37339e+06	3.78973e+06	2.98641e+06	10147712	438373	1937988	6.15	532958	1.2435
287725	12.5698	5.69	0.56	33.24	33649	0.316978	2.93506	400000	247627	33649	0.35	334.84	0.0146996	0.0260711	21165981	31.98	319598	10143289	3963	29360	14592	0.966288	14505909	641.9	362.1	0.425021	0.280033	0.294946	153.9	101.4	106.8	9787	10143289	15800	24.76	41.99	33.24	0.791617	0.21364	0.502629	2.51148e+06	4.25917e+06	3.37163e+06	11558784	431222	2226623	6.73	663512	1.4301
351347	12.7695	5.6518	0.6009	35.29	44200	0.357447	3.16356	960000	228749	44200	0.3795	488	0.0203501	0.0338323	25899574	31.91	338139	11405288	4029	26452	27087	0.969411	18355106	642.3	369.9	0.418221	0.285483	0.296296	154.7	105.6	109.6	9939	11405288	20895	22.77	41.94	35.29	0.84144	0.213231	0.527336	2.59698e+06	4.78338e+06	4.02493e+06	13145908	450628	2472835	7.71	769444	1.60935
430545	12.9728	5.8	1.2	40.35	42629	0.161546	3.55322	1130000	261519	42629	1.3	476	0.0247521	0.0369351	31780040	76.5	341540	12358259	6127	25897	18059	0.970179	23220186	649.51	375.9	0.402	0.287	0.312	151.112	107.883	117.281	9939	12358259	22415	21.71	37.94	40.35	1.06352	0.213626	0.638574	2.68298e+06	4.68872e+06	4.98656e+06	14879758	559896	2946019	8.35	860152	1.87892
268767	12.5016	5.9	1.3	42.82	50707	0.174427	3.74778	700000	244590	50707	1.4	416	0.0229808	0.0303647	38179860	77.5	352494	13518116	3572	25618	6914	0.970675	28816538	654	377.6	0.392	0.285	0.322	148.019	107.616	121.587	9939	13518116	24270	19.25	37.94	42.82	1.12862	0.212796	0.67071	2.60224e+06	5.12877e+06	5.78846e+06	17471864	617301	3113458	8.35	956248	2.1317
331578	12.7116	5.48185	0.8392	45.21	60393	0.0385502	3.49824	990000	313565	60393	0.93385	409	0.0230323	0.0322736	44235830	380.4	781111	14664500	2241	12623	6758	0.985499	34284108	656	380.4	0.379	0.287	0.334	144.172	109.175	127.054	9939	14664500	22354.4	17.6242	36.707	45.6688	1.24414	0.212611	0.728377	2584500	5382900	6697100	20101587	681240	3459208	8.35	1011243	2.3379
230018	12.3459	2.07	0.08	33.05	15700	0.295429	0.860604	48900	57100	15700	0.11	82.2	0.00357528	0.011044	5379386	10.5	93594	3102000	1794	8621	5338	0.990086	2.59892e+06	256.11	10.5	3.43	38.38	58.19	0.36015	4.0299	6.10995	9636	3102000	14074	22.74	44.21	33.05	0.747568	3.27118	2.00937	705395	1.37139e+06	1.02521e+06	807161	80393	317348	6.9	66789	0.837821
317279	12.6675	2.03	0.09	34.11	10508	0.318649	0.879113	92700	84469	10508	0.08	116.7	0.0043212	0.0113993	6544839	10.73	109169	3419100	1884	7925	3867	0.990902	3512660	257.77	10.73	1.68	41.19	57.13	0.180264	4.41969	6.13005	9636	3419100	15531	21.91	43.98	34.11	0.77558	2.40623	1.59091	749125	1.50372e+06	1.16626e+06	3503949	87509	461068	4.44	75984	1.02736
502246	13.1268	1.96	0.1	33.22	19699	0.367821	0.79144	135300	74452	19699	0.07	129.4	0.00518303	0.0110364	8157765	10.92	144062	4016600	2018	7810	2904	0.991047	4743992	257.91	10.92	0.55	42.4	57.05	0.06006	4.63008	6.22986	9636	4016600	18381	21.55	45.23	33.22	0.734468	1.56231	1.14839	865577	1.81671e+06	1.33431e+06	4305919	95646	572289	5.26	95330	1.1811
566772	13.2477	2	0.1	32.9	14376	0.427032	0.755758	166520	88087	14376	0.06	141.7	0.00530749	0.0141664	10132663	12.13	123214	5179900	1905	4317	14700	0.994849	6.28561e+06	394.2	12.13	0.49	46.99	52.51	0.059437	5.69989	6.36946	9636	5179900	23914	20.08	47.03	32.9	0.699553	1.68871	1.19413	1.04012e+06	2.43611e+06	1.70419e+06	5128088	112072	723219	5.2	170712	1.21346
437446	12.9887	2.16	0.13	32.49	15909	0.447364	0.767965	220000	92311	15909	0.09	157.25	0.0060879	0.0145599	12610867	13.16	92812	5905200	1800	4327	12724	0.994868	8.26166e+06	256.9	13.2	0.53	46.66	52.81	0.06996	6.15912	6.97092	9636	5905200	27163	19.35	48.16	32.49	0.674626	1.80655	1.24059	1.14266e+06	2.84394e+06	1.9186e+06	6057008	164789	855449	9.17	229903	1.39905
686944	13.44	2.16	0.15	32.77	16233	0.441293	0.808143	310000	116429	16233	0.16	255.26	0.00917492	0.0157363	15807550	15.03	109720	6619400	1771	7922	1167	0.990947	10772924	257.6	15	0.47	47.37	52.16	0.0705	7.1055	7.824	9636	6619400	25657	18.85	48.38	32.77	0.677346	1.80588	1.24161	1.24776e+06	3.20247e+06	2.16918e+06	7244139	148494	1000426	9.38	296729	1.62748
779860	13.5669	1.9554	0.14	33.56	17864	0.501838	0.842256	340000	114296	17864	0.15	259	0.00938368	0.0136337	19627154	54.37	117264	7234500	1700	8017	7808	0.990736	13843194	257.1	14.416	0.45	48.21	51.34	0.064872	6.94995	7.40117	9636	7234500	33156	17.98	48.46	33.56	0.69253	1.91244	1.30249	1.30076e+06	3.50584e+06	2.4279e+06	8458670	168996	1037058	9.62	366813	1.9135
764946	13.5476	1.9007	0.1282	35.24	20322	0.561329	0.942542	340000	107655	20322	0.0939	174	0.00728182	0.0098764	24082176	13.9893	131567	7852600	1606	2777	10538	0.99667	17563380	250.97	13.9893	0.44	47.64	51.93	0.0615529	6.6645	7.26464	9636	7852600	35900	16.85	47.91	35.24	0.735546	2.08197	1.40876	1.32316e+06	3.76218e+06	2.76726e+06	9690800	196900	1531016	9.38	433393	2.23663
742259	13.5175	1.95	0.2057	36.75	25567	0.574238	1.04668	390000	112732	25567	0.1088	169	0.00777297	0.0100929	28567737	14.8402	145025	8521800	472	759	1562	0.999112	21684118	252	14.8402	0.41	47.75	51.84	0.0608448	7.0862	7.69316	9636	8521800	38801	16.49	46.76	36.75	0.785928	2.11428	1.45011	1.40524e+06	3.98479e+06	3.13176e+06	11020000	231231	1467200	9.38	455489	2.54455
741632	13.5166	1.9854	0.2065	37.08	41600	0.647078	0.983217	400000	116335	41600	0.1185	179	0.00917726	0.0110402	33293056	14.4607	375296	9357200	303	287	638	0.999665	25807104	250	14.4607	0.4	46.32	53.28	0.0578428	6.6982	7.70466	9636	9357200	37428.8	16.1362	46.7341	37.1297	0.794489	2.14279	1.46864	1509900	4373000	3474300	12364541	246293	1529807	9.38	485962	2.75799
4.0613e+06	15.217	7.58	3.15	48.09	38362	0.185599	1.4525	654152	448282	38362	0.96	341.24	0.0207349	0.0627362	31154702	79.1	1853577	14680851	2625	100089	40611	0.885234	16195298	360.23	79.1	0.4	49.2	50.39	0.3164	38.9172	39.8585	6989	14680851	42378	1.43	50.48	48.09	0.952655	114.733	57.843	209936	7.41089e+06	7.06002e+06	29267679	259777	1528553	8.28	1169224	1.10316
1.32757e+06	14.0989	7.6	3.13	54.43	35911	0.192362	1.15611	841973	506577	35911	0.97	409.84	0.0233578	0.0629322	34309203	80.33	1569268	15452409	2483	90487	38607	0.896215	19768674	365.12	80.33	0.4	48.75	50.85	0.32132	39.1609	40.8478	6963	15452409	44319	1.85	43.72	54.43	1.24497	56.3283	28.7866	285870	6.75579e+06	8.41075e+06	58921456	287394	1599051	8.27	1175322	1.27933
2.07847e+06	14.5471	7.54	3.16	53.39	43229	0.210073	1.05569	959139	491447	43229	1.1	486.02	0.0262967	0.0507812	37830426	84.64	2019443	17780539	2557	94233	34814	0.892001	23583674	365.5	84.64	0.39	50.51	49.1	0.330096	42.7517	41.5582	6963	17780539	50225	1.7	44.91	53.39	1.18882	58.9076	30.0482	302269	7.98524e+06	9.49303e+06	69651916	359491	1896358	10	1384809	1.32638
2.20862e+06	14.6079	7.63	3.13	52.74	50014	0.248225	2.05718	1114117	550705	50014	1.45	660.88	0.0333506	0.0886384	41555037	83.8	2260178	20801243	2456	108234	44203	0.87589	27436278	365	83.8	0.39	50.3	49.31	0.32682	42.1514	41.3218	6977	20801243	49292	1.63	45.63	52.74	1.15582	69.8492	35.5025	339060	9.49161e+06	1.09706e+07	75850354	447751	2393147	9.7	1747179	1.31897
2.66638e+06	14.7962	7.75	3.03	53.64	54267	0.223327	2.12737	1230000	591749	54267	1.58	718	0.03628	0.0931307	46939201	103.45	2311059	23114326	3161	101780	42084	0.883281	32022826	365.8	103.5	0.1	56.04	43.86	0.1035	58.0014	45.3951	6977	23114326	54440	1.56	44.8	53.64	1.19732	19.7854	10.4913	360583	1.03552e+07	1.23985e+07	89024590	550372	2774437	10.22	2156654	1.38541
3.2282e+06	14.9874	7.88	3.72	54.8	58755	0.249521	2.38598	1330000	634427	58755	2.21	726.22	0.0402236	0.0775822	54232499	96.74	2299961	24128724	4085	88900	37003	0.898046	37819276	367.5	96.7	0.26	53.6	46.14	0.25142	51.8312	44.6174	6977	24128724	65746	1.6	43.6	54.8	1.25688	30.0262	15.6416	386060	1.05201e+07	1.32225e+07	98196846	547273	3191090	12.53	2473261	1.5674
4.01998e+06	15.2068	8.1507	3.9836	58.47	60088	0.234743	2.60303	1510000	594645	60088	1.8717	743	0.0392859	0.0651419	61407302	107.82	2058282	25310917	3975	83648	59441	0.903689	44675540	369.7	107.824	0.18	47.58	52.24	0.194083	51.3027	56.3273	6988	25310917	59023	1.54	40	58.47	1.46175	33.8759	17.6688	389788	1.01244e+07	1.47993e+07	100112594	527157	3226934	13.7	2588527	1.76507
4.28074e+06	15.2696	8.159	4.1274	61.34	65356	0.260397	2.01903	1290000	569164	65356	2.0244	741	0.0393589	0.056764	70138624	105.045	2263614	27353442	3544	64656	34473	0.925733	52660572	367.39	105.045	0.17	46.23	53.59	0.178577	48.5624	56.2938	6988	27353442	63483	1.37	37.3	61.34	1.6445	31.866	16.7553	374742	1.02028e+07	1.67786e+07	105939149	620878	4199913	14.52	2742403	1.92519
4.78527e+06	15.3811	8.0748	3.9676	62.57	70624	0.284048	1.08467	1350000	567829	70624	1.8422	691	0.0379287	0.0527292	78046934	104.053	2348433	29556045	3879	15707	21897	0.981745	60654660	370	104.053	0.17	45.96	53.88	0.17689	47.8227	56.0637	6988	29556045	68234	1.31	36.12	62.57	1.73228	30.042	15.8871	387184	1.06756e+07	1.84932e+07	110700400	703360	4240666	14.52	2826893	2.05219
5.5225e+06	15.5243	8.208	3.9563	62.235	75068	0.323943	0.20697	1410000	549329	75068	1.8687	743	0.0394845	0.0552379	77108539	104.407	2705500	33821819	3739	9759	17086	0.988602	65391164	369	104.407	0.17	46.95	52.88	0.177491	49.0189	55.2102	6988	33821819	91658	1.18323	37.6153	61.2015	1.62704	34.4615	18.0443	400191	12722181	20699447	116212800	730005	4790558	14.52	3118503	1.9334
131409	11.7861	0.8	0.14	30.3	4247	0.281167	4.21934	55000	40910	4247	0.09	46.4	0.00174101	0.00523063	6760707	11.57	384608	3253100	4222	40637	11509	0.953476	3.25982e+06	73.89	44.5	0.222472	0.364045	0.41573	9.9	16.2	18.5	1113	3253100	44100	2.59	67.11	30.3	0.451498	0.205588	0.328543	84255.3	2.18316e+06	985689	2493914	48792	357598	10.8	237854	1.00207
120975	11.7033	0.81	0.12	29.51	5037	0.294542	5.17007	96040	46161	5037	0.08	55.09	0.00212087	0.00592423	8452431	11.67	431922	3437300	4222	40637	11509	0.953476	4466058	73.99	44.9	0.218263	0.360802	0.420935	9.8	16.2	18.9	1113	3437300	46765	2.62	67.87	29.51	0.434802	0.205185	0.319993	90057.3	2.3329e+06	1.01435e+06	3476529	55557	486384	10.59	330450	1.29929
196721	12.1895	0.82	0.13	25.19	5279	0.399914	4.51797	98081	48489	5279	0.08	55.68	0.00218234	0.00354767	10484432	11.67	459581	4667000	4512	40126	8530	0.954104	6083907	74.01	45.2	0.214602	0.362832	0.424779	9.7	16.4	19.2	1113	4667000	64496	2.07	72.74	25.19	0.346302	0.202796	0.274549	96606.9	3.39478e+06	1.17562e+06	4065124	65260	573219	10.62	347336	1.3036
327294	12.6986	0.83	0.14	23.36	6303	0.476881	2.58894	93034	50798	6303	0.09	58.61	0.00237285	0.00533952	12474658	12.15	488230	5794100	4351	38478	17296	0.955848	7930076	74.2	45.6	0.210526	0.364035	0.425439	9.6	16.6	19.4	1113	5794100	79704	1.9	74.73	23.36	0.312592	0.201758	0.257175	110088	4.32993e+06	1.3535e+06	4816161	80797	706635	10.62	453581	1.36865
222117	12.311	0.85	0.15	24.66	6746	0.493096	3.37573	130000	59570	6746	0.09	69.09	0.0028423	0.00629487	15118233	12.62	503841	6213008	5035	37869	18788	0.956518	10141396	74.2	46	0.204348	0.365217	0.428261	9.4	16.8	19.7	1200	6213008	84819	1.9	73.44	24.66	0.335784	0.202554	0.269169	118047	4.56283e+06	1.53213e+06	5660251	140833	963949	11.19	635983	1.63228
379306	12.8461	0.86	0.17	26.1	7249	0.436282	3.61102	170000	69552	7249	0.11	72.41	0.00325926	0.00525559	18332160	15.57	579237	6806000	5654	36889	16747.6	0.957666	12777267	74.2	46.3	0.200864	0.36933	0.431965	9.3	17.1	20	1201	6806000	91973	1.76	72.14	26.1	0.361797	0.203509	0.282653	119786	4.90985e+06	1776366	6381852	140836	1005932	11.08	641758	1.87735
524141	13.1695	0.8669	0.1612	26.98	6771	0.456507	1.67234	180000	69956	6771	0.0949	71	0.00316214	0.00442847	22063090	15.69	587698	7163100	5693	31436	29668	0.963685	15935345	73.8	47.7	0.192872	0.379455	0.427673	9.2	18.1	20.4	1201	7163100	97193	1.76	71.26	26.98	0.378614	0.204591	0.291602	126071	5.10443e+06	1.9326e+06	6762905	147545	1052923	11.17	662728	2.22464
417883	12.943	1.5995	0.2079	33.07	7790	0.52809	1.59021	210000	69075	7790	0.1141	74	0.00345268	0.00408164	27791654	17.2622	684374	9116000	5338	27813	23136	0.967918	21729014	73.8	119	0.371	0.34	0.289	44.149	40.46	34.391	1201	9116000	57387	5.18	61.75	33.07	0.535547	0.203407	0.369477	472209	5629130	3.01466e+06	8099467	155222	1108225	11.83	668092	2.38361
463211	13.0459	1.6242	0.2093	35.38	19524	0.560516	1.7611	310000	89951	19524	0.1349	108	0.00560933	0.00699016	34030381	17.0789	713203	9573000	3935	12343	17339	0.985651	26716502	171	117.4	0.291	0.274	0.435	34.1634	32.1676	51.069	2991	9573000	59960	5.12	59.5	35.38	0.594622	0.203895	0.399258	490138	5695935	3.38693e+06	12193153	234571	1510941	11.83	807211	2.79082
373090	12.8296	1.5837	0.2104	36.52	23618	0.656541	1.57372	820000	90100	23618	0.13	127	0.00768507	0.0128699	40057188	17.0911	856403	11221000	3180	11468	21112	0.986593	31941778	171	117	0.291	0.276	0.433	34.047	32.292	50.661	2991	11221000	65619.9	4.37929	61.6211	33.9996	0.551754	0.202636	0.377195	491400	6914500	3815100	13876864	235405	1602757	11.83	773441	2.84661
1.01143e+06	13.8269	2.43	0.28	34.13	15529	0.312613	5.21024	182989	275294	15529	0.17	111.91	0.00733266	0.0220585	21686354	23.98	431151	7496460	4785	45840	12546	0.947525	10175998	230.79	132.2	0.241301	0.326021	0.432678	31.9	43.1	57.2	3317	7496460	32500	5.26	60.61	34.13	0.563108	0.207473	0.385291	394314	4.5436e+06	2.55854e+06	5675513	110368	843060	15.1	543894	1.35744
611179	13.3231	2.5	0.31	32.72	15756	0.370888	4.98383	245791	330018	15756	0.18	131.54	0.00862997	0.0230271	27055798	24.32	479730	9019997	4723	41203	12214	0.952818	14341944	230.1	134.8	0.22181	0.341246	0.436944	29.9	46	58.9	3317	9019997	39142	4.64	62.64	32.72	0.52235	0.207538	0.364944	418528	5.65013e+06	2.95134e+06	9533974	135531	1084741	19.86	694123	1.59002
1.10531e+06	13.9156	2.53	0.51	30.38	20535	0.415048	4.42522	252278	420208	20535	0.19	166.6	0.0108312	0.0205435	34035098	26.71	527315	11085924	4305	40765	12958	0.953307	19792512	229.5	135.4	0.211226	0.341211	0.447563	28.6	46.2	60.6	3317	11085924	48306	4.44	65.18	30.38	0.466094	0.206608	0.336351	492215	7.22581e+06	3.3679e+06	12131742	164502	1444290	23.16	948372	1.78537
1.70387e+06	14.3484	3.92	0.67	27.66	27948	0.50265	3.95466	365499	214556	27948	0.22	234.4	0.010992	0.0315563	40600607	32.99	638395	16582420	2691	36289	79358	0.95739	29309688	385.4	194.1	0.266873	0.279753	0.453375	51.8	54.3	88	5988	16582420	43095	6.45	65.89	27.66	0.419791	0.202374	0.311082	1.06957e+06	1.09262e+07	4.5867e+06	16549039	356648	2381774	23.59	1399704	1.76752
2.11838e+06	14.5662	4.24	0.68	27.85	21467	0.513324	4.49414	440000	245608	21467	0.24	269.36	0.0120024	0.031008	48930058	36.46	737276	18736339	3148	36789	48381	0.957297	36188388	383.4	195.9	0.259316	0.284839	0.455845	50.8	55.8	89.3	5988	18736339	48742	6.28	65.87	27.85	0.422802	0.202794	0.312798	1.17664e+06	1.23416e+07	5.21807e+06	18559566	450780	2951484	24.11	1789085	1.93145
2.39691e+06	14.6897	4.24	0.56	27.75	25169	0.497518	4.76627	590000	296786	25169	0.31	274.38	0.0136501	0.0272476	58873850	42.21	859505	20995271	7365	38116	32178.4	0.956025	44215972	384.5	197.8	0.251769	0.287664	0.461072	49.8	56.9	91.2	5988	20995271	54533	6.13	66.12	27.75	0.419691	0.202923	0.311307	1.28701e+06	1.38821e+07	5.82619e+06	21283969	507446	3196317	23.53	2139917	2.106
3.04376e+06	14.9286	4.5035	0.7868	30.98	26248	0.526051	5.30788	630000	324500	26248	0.3503	306	0.0150418	0.0250725	70337123	43.9	936850	23095488	3900	38706	58660	0.954951	53737776	384.5	200.8	0.243028	0.297311	0.459661	48.8	59.7	92.3	6026	23095488	64039	5.11	63.91	30.98	0.484744	0.204401	0.344573	1.18018e+06	1.47603e+07	7.15498e+06	22429978	508965	3469186	23.02	2335357	2.32677
3.5989e+06	15.0961	4.5021	0.725	37.92	86800	0.552631	6.0795	720000	348961	86800	0.3758	324	0.020109	0.0305127	83584291	44.4659	966118	24573234	4933	38064	39513	0.955976	65160668	384.79	207.1	0.235	0.283	0.482	48.6685	58.6093	99.8222	6026	24573234	67592	4.88	57.19	37.92	0.663053	0.206638	0.434845	1.19917e+06	1.40534e+07	9.31817e+06	25486808	577511	3936758	23.48	2634682	2.65169
2.8216e+06	14.8528	4.4037	0.6161	39.3	134700	0.590951	6.45391	860000	451360	134700	0.3697	310	0.0244825	0.0336757	97936422	45.6796	1073204	26994385	3302	31872	37115	0.963078	77849360	388	219.1	0.228	0.282	0.49	49.9548	61.7862	107.359	6026	26994385	73715	4.7	56	39.3	0.701786	0.207107	0.454446	1.26874e+06	1.51169e+07	1.06088e+07	28930433	585118	4094405	23.48	2987167	2.88391
2.70775e+06	14.8116	4.4344	0.581	41.535	172094	0.66227	5.92565	920000	366885	172094	0.4046	348	0.0271974	0.0356178	111692270	44.7443	1799925	29632800	3575	21245	27089	0.97535	89970736	388	221.2	0.223	0.285	0.492	49.3276	63.042	108.83	6026	29632600	76372.7	4.37592	54.7843	40.8398	0.745466	0.207647	0.476557	1296700	16234000	12102900	31950432	731657	4632994	23.48	3112297	3.03621
4.71889e+06	15.3671	15.91	5.59	50.19	71768	0.232331	4.44133	1320000	971233	71768	1.66	815	0.0445431	0.133942	92716601	170.45	2529619	39600819	22483	123660	37100	0.858366	45910256	833.24	170.45	2.15	49.57	48.27	3.66467	84.4921	82.2762	8494	39600819	44290	3.65	46.15	50.19	1.08754	169.413	85.2501	1.44543e+06	1.82758e+07	1.98757e+07	51762300	560910	3778847	11.34	2773176	1.15933
3.97758e+06	15.1962	16.75	5.69	50.42	71731	0.262937	4.33704	1660000	1052249	71731	2.23	1037	0.0539178	0.141522	108001113	175.74	2727838	46208600	22532	114579	30890	0.868817	59223752	835.55	175.74	0.52	50.4	49.07	0.913848	88.573	86.2356	8494	46208600	51144	3.23	46.36	50.42	1.08758	29.4626	15.2751	1.49254e+06	2.14223e+07	2.32984e+07	87616226	664917	5036430	13.21	3160716	1.28166
5.79761e+06	15.573	16.9	5.74	51.44	64606	0.311887	3.91781	2120000	1129983	64606	2.22	1145	0.0580079	0.108539	126521294	178.46	3117800	55659300	22465	87256	12537	0.900258	75317640	836.73	178.46	0.44	49.89	49.66	0.785224	89.0337	88.6232	8494	55659300	58961	3.06	45.51	51.44	1.1303	28.0565	14.5934	1.70317e+06	2.53305e+07	2.86311e+07	109307663	752936	5835453	14.21	3901866	1.35319
7.3926e+06	15.816	16.51	5.84	48.94	74704	0.356337	3.50364	2490000	1239221	74704	2.25	1271	0.0639382	0.172069	144899161	189.77	3281625	67622000	23304	108500	22600	0.875875	92865144	262.8	189.77	0.21	52.16	47.63	0.398517	98.984	90.3875	8494	67622000	68315	2.94	48.12	48.94	1.01704	19.2037	10.1103	1.98809e+06	3.25397e+07	3.30942e+07	115195824	853175	7650426	15	6732600	1.3733
6.7555e+06	15.7259	16.4	5.93	47.89	88181	0.417083	3.49012	3300000	1366532	88181	2.32	1593	0.0761609	0.211772	166334855	191.85	3476037	80038200	20704	100072	20496	0.885524	112705176	821.7	191.9	0.18	52.26	47.56	0.34542	100.287	91.2676	8494	80038200	79482	3.76	48.35	47.89	0.990486	12.5021	6.74629	3.00944e+06	3.86985e+07	3.83303e+07	131315868	1338027	8855477	17.6	8285846	1.40814
7.28147e+06	15.8008	17.7	6.64	47.72	99619	0.455983	3.53645	3690000	1414885	99619	2.71	1662	0.0817837	0.17217	192257037	198.54	3768151	90512700	14700	97600	18200	0.888392	135366464	822.1	198.5	0.19	51.52	48.29	0.37715	102.267	95.8557	8494	90512700	110113	3.71	48.57	47.72	0.982499	13.167	7.07476	3.35802e+06	4.3962e+07	4.31927e+07	149156900	1373138	11228838	16.3	17306543	1.49555
8.43865e+06	15.9483	17.9104	7.2495	49	397400	0.497643	3.76674	3900000	1455441	397400	3.0168	1644	0.103504	0.176309	222134743	202.34	3758831	100694800	17097	84500	21600	0.903273	161446016	827.3	202.344	0.18	51.38	48.44	0.364218	103.964	98.0152	8569	100694800	98000	3.48	47.53	49	1.03093	13.9501	7.49054	3.50418e+06	4.78602e+07	49340452	162687073	1442633	11751039	17.25	11010207	1.60332
9.83975e+06	16.1019	18.0669	7.7783	51.02	545600	0.526137	4.37231	4630000	1391110	545600	3.313	1585	0.114529	0.186111	254452894	207.277	3928378	109056000	15452	75035	20811	0.914082	191196112	829.27	207.277	0.17	50.5	49.33	0.352371	104.675	102.25	8569	109056000	104132	3.3	45.68	51.02	1.1169	14.4431	7.77998	3598848	4.98168e+07	5.56404e+07	193931600	1842041	13380508	17.25	12456338	1.75319
9.51965e+06	16.0689	18.0946	8.072	52.84	736200	0.558598	4.96289	4890000	1480456	736200	3.7364	1519	0.129214	0.191512	279142001	213.259	4171334	119126100	12623	17917	54089	0.978709	220532736	834	213.259	0.16	49.38	50.46	0.341215	105.307	107.611	8569	119126100	111469	3.28	43.88	52.84	1.20419	13.9653	7.58474	3.90734e+06	5.22725e+07	6.29462e+07	217927961	2310728	15246791	17.25	13220962	1.85125
1.11741e+07	16.2291	18.1126	8.4448	53.725	1011000	0.60983	4.70046	4300000	2075851	1011000	5.0113	1601	0.159947	0.213737	303846382	219.903	5193651	134103400	11931	14100	42300	0.983245	245990688	854	219.903	0.15	47.19	52.67	0.329855	103.772	115.823	8569	134103400	157030	3.04	43.71	53.25	1.21826	15.6689	8.44358	4.07674e+06	5.86166e+07	7.14101e+07	239676878	2679919	17282839	17.25	14029265	1.83434
74698.8	11.2212	2.99	0.23	34.42	12923	0.168239	1.83447	83332	92200	12923	0.13	110.61	0.00461837	0.0138242	8282949	21.35	87458	3591900	3135	24073	14422	0.972322	3.90834e+06	288.21	21.35	3.04	46.23	50.73	0.64904	9.87011	10.8309	9861	3591900	14299	22.8	42.78	34.42	0.804582	3.41635	2.11046	818953	1.53661e+06	1.23633e+06	1220327	93398	549938	6.18	143300	1.0881
64328.5	11.0718	3.14	0.34	35.34	15192	0.219118	1.89349	118473	78495	15192	0.13	101.73	0.00450622	0.0124985	9918163	18.49	118867	4051500	2949	13839	12709	0.984019	5.16026e+06	290.63	18.49	3.52	35.48	61.01	0.650848	6.56025	11.2807	9861	4051500	16101	21.48	43.18	35.34	0.818434	3.56703	2.19273	870262	1.74944e+06	1.4318e+06	3471936	124785	789879	6.41	181380	1.27367
111288	11.6199	3.36	0.45	34.9	19084	0.265746	1.96506	365500	116202	19084	0.12	133.14	0.00654031	0.0134736	12324166	19.58	234284	5203300	2462	13400	12100	0.98453	6.94043e+06	290.96	19.58	1.99	37.03	60.98	0.389642	7.25047	11.9399	9861	5203300	21129	19.41	45.7	34.9	0.763676	2.91147	1.83757	1.00996e+06	2.37791e+06	1.81595e+06	4325234	134184	948529	6.99	233388	1.33385
146246	11.893	3.36	0.43	34.35	11271	0.312565	1.65328	317300	109469	11271	0.12	178.38	0.00685154	0.0176652	15084186	20.86	84041	6520100	2957	19733	19300	0.977196	9181497	423.8	20.86	1.01	41.42	57.57	0.210686	8.64021	12.0091	9861	6520100	26448	18.22	47.43	34.35	0.724225	2.41601	1.57012	1.18796e+06	3.09248e+06	2.23965e+06	5362809	156291	1228648	7.98	355595	1.40818
146039	11.8916	3.54	0.16	33.64	12400	0.342788	1.74642	310000	142000	12400	0.17	190.82	0.00777407	0.0194308	18845712	22.15	153362	7609900	2137	21768	14168	0.974956	12119213	297.9	22.2	0.05	43.02	56.93	0.0111	9.55044	12.6385	10049	7609900	30791	19.09	47.27	33.64	0.711656	0.997574	0.854615	1.45273e+06	3.5972e+06	2.55997e+06	6435069	260406	1435442	7.96	458229	1.59256
163293	12.0033	3.6	0.3	32.81	13774	0.369538	1.72495	340000	129637	13774	0.33	226.18	0.00930469	0.016436	23718494	23.55	159677	8721100	2018	24009	2596	0.97258	15885812	300.5	23.6	0.3	41.91	57.79	0.0708	9.89076	13.6384	10027	8721100	28974	18.68	48.51	32.81	0.676355	1.52216	1.09926	1.6291e+06	4.23061e+06	2.86139e+06	7766151	256159	1566854	8.26	587116	1.82154
243016	12.4009	3.6519	0.3092	32.73	16495	0.410698	0.373137	430000	147564	16495	0.3323	248	0.0104432	0.0161217	29416219	22.63	159349	9642500	1918	23510	14577	0.972964	20539762	296.5	23.4783	0.28	40.68	59.04	0.0657392	9.55097	13.8616	9751	9642500	38770	17.84	49.43	32.73	0.662148	1.55192	1.10703	1720222	4.76629e+06	3.15599e+06	8917240	278264	1780757	8.73	707559	2.13013
274030	12.521	3.6374	0.2215	34.08	28817	0.442172	0.408123	430000	123787	28817	0.3497	248	0.011068	0.015162	36017946	23.2957	151683	10300700	1876	22400	18800	0.974165	26127526	300.41	23.2957	0.19	40.72	59.09	0.0442618	9.48601	13.7654	9751	10300700	41234	17.34	48.59	34.08	0.701379	1.46847	1.08492	1.78614e+06	5.00511e+06	3.51048e+06	10354400	330400	1910300	9.01	801200	2.53648
202560	12.2188	3.6211	0.2323	35.72	39656	0.48226	0.438161	550000	156109	39656	0.3563	228	0.0120495	0.0164445	42595168	22.9737	159265	11079300	1421	12600	5600	0.985545	32243210	304	22.9737	0.21	38.98	60.81	0.0482448	8.95515	13.9703	9861	11079300	44027	16.64	47.64	35.72	0.74979	1.57951	1.16465	1.8436e+06	5.27818e+06	3.95753e+06	12070000	373700	2162000	9.01	833400	2.91022
224123	12.32	3.5763	0.2394	36.675	48764	0.548522	0.167951	590000	92512	48764	0.35	130	0.00977029	0.0131544	49548460	22.5125	715717	12348600	1561	4286	5748	0.995023	38333672	304	22.5125	0.18	38.64	61.18	0.0405225	8.69883	13.7731	9752	12438600	40916.4	15.5524	48.0287	36.4189	0.758273	1.64194	1.20011	1934500	5974100	4440000	13898758	366423	2271124	9.01	876958	3.08183
503973	13.1303	2.93	0.2	35.19	1084	0.227355	2.98526	202000	122870	1084	0.2	143.2	0.00554871	0.0162602	13511099	28.8	611700	6547824	10803	62737	19147	0.928142	6.79335e+06	293.99	28.8	0.14	57.08	42.78	0.04032	16.439	12.3206	5015	6547824	23673	14.19	50.62	35.19	0.69518	1.90165	1.29841	929136	3.31451e+06	2.30418e+06	3196222	102178	680889	11.81	308781	1.0375
613077	13.3262	2.61	0.17	35.47	18800	0.281562	3.23475	150000	460500	18800	0.18	138.27	0.0102003	0.025952	15765691	26.26	689177	7393818	10479	67637	19658	0.922547	8718712	295.26	26.26	0.04	55.03	44.94	0.010504	14.4509	11.8012	5015	7393818	26608	12.08	52.44	35.47	0.676392	1.72235	1.19937	893173	3.87732e+06	2.62259e+06	6908845	132217	874886	12.57	387074	1.17919
514511	13.151	3.02	0.21	33.4	19601	0.302335	2.98568	189634	455080	19601	0.12	163.56	0.0106227	0.0199808	18913392	29.57	754268	8940050	7557	66704	16895	0.92366	11234276	288.98	29.57	0.04	57.73	42.23	0.011828	17.0708	12.4874	5015	8940050	32321	10.74	55.86	33.4	0.597923	1.9844	1.29116	960161	4.99391e+06	2.98598e+06	7809773	148597	1068079	13.17	473796	1.25662
532817	13.1859	3.17	0.27	31.41	5121	0.370638	2.71268	201564	503317	5121	0.2	170.23	0.0107341	0.0275225	21562019	30.33	821245	11241443	9640	57454	25273	0.934074	14000601	847	30.33	0.05	59.12	40.83	0.015165	17.9311	12.3837	5006	11241443	40753	9.12	59.46	31.41	0.528254	2.52634	1.5273	1.02522e+06	6.68416e+06	3.53094e+06	9282221	193904	1336903	13.48	646882	1.24545
533256	13.1868	3.11	0.28	31.67	14588	0.397026	2.8703	250000	232762	14588	0.2	234.33	0.00990831	0.0231501	25526988	32.3	782176	12823929	6053	42869	23795	0.950737	17358520	291.8	32.3	0.03	62.17	37.8	0.00969	20.0809	12.2094	5006	12823929	46249	8.62	59.7	31.67	0.530486	2.45274	1.49161	1.10542e+06	7.65589e+06	4.06134e+06	11235986	233475	1451958	13.72	847788	1.3536
595728	13.2975	3.12	0.29	32.59	17000	0.407645	2.94451	290000	240900	17000	0.2	276.99	0.0112478	0.0193797	31173673	35.42	788764	14430649	5526	46242	54946	0.946411	21551590	289.9	35.4	0.03	63.47	36.5	0.01062	22.4684	12.921	5008	14430649	49761	8.38	59.03	32.59	0.552092	2.54933	1.55071	1.20929e+06	8.51841e+06	4.70295e+06	13910768	271080	1834191	15.51	978901	1.49346
770705	13.5551	3.06	0.61	34.88	16900	0.314553	3.22683	360000	329100	16900	1.09	256	0.0157647	0.0235233	38052575	49.93	765338	15705611	5260	39173	63347	0.954343	27024464	291.5	49.93	0.62	43.56	55.82	0.309566	21.7495	27.8709	5008	15705611	55968	8.13	56.98	34.88	0.612145	5.04421	2.82818	1.27687e+06	8.94906e+06	5.47812e+06	15393495	263204	2036005	16.82	1593745	1.72069
728614	13.4989	3.0501	0.4734	36.91	19600	0.390261	3.50779	380000	365200	19600	0.3648	265	0.0135017	0.0183975	46207234	43.64	787192	17030972	5165	38038	57173	0.955733	33814412	289.29	43.64	0.3	41.48	58.23	0.13092	18.1019	25.4116	5008	17030972	60430	8.26	54.83	36.91	0.673172	3.86754	2.27035	1.40676e+06	9.33808e+06	6.28613e+06	17711256	294956	2298943	17.21	1739190	1.98547
938597	13.7521	3.1723	0.6242	39.63	24417	0.395131	3.9205	540000	300428	24417	0.6326	260	0.0145594	0.0190295	54397218	47.2448	819897	18667869	3254	29906	47854	0.965154	41378192	290	47.2448	0.68	42.39	56.93	0.321265	20.0271	26.8965	5008	18667869	65946	8.08	52.29	39.63	0.757889	6.01746	3.38767	1.50836e+06	9.76143e+06	7.39808e+06	20274760	322907	2725867	17.21	1864802	2.21655
1.02647e+06	13.8416	3.0889	0.3177	42.815	44860	0.602051	3.95001	640000	211972	44860	0.2157	262	0.0134479	0.0182018	62763493	33.307	1093832	20052500	2326	29202	37210	0.966123	48938452	288	33.307	0.02	58.54	41.45	0.0066614	19.4979	13.8058	5006	20465974	71062.4	8.08	52.29	39.63	0.757889	2.45049	1.60419	1.65365e+06	1.07017e+07	8.11067e+06	22376663	365851	2811352	17.21	2014788	2.39121
256496	12.4549	6.66	1.05	37.5	34700	0.225221	1.15412	251100	83200	34700	0.33	218.28	0.00974759	0.0308742	19122014	37.32	80294	7645560	6356	119669	12751	0.863328	9689513	510.45	37.32	1.77	42.55	55.68	0.660564	15.8797	20.7798	10196	7645560	15286	19.48	49.25	31.26	0.634721	2.7873	1.71101	1.48936e+06	3.76544e+06	2.39e+06	2703352	221523	852864	9.07	240683	1.26734
224941	12.3236	6.07	1.17	35.43	19326	0.270986	1.4255	288417	176828	19326	0.31	262.46	0.0108128	0.0284826	23661283	37.2	128554	8732000	6939	96173	12480	0.890124	13364662	516.38	37.2	1.05	40.89	58.06	0.3906	15.2111	21.5983	10196	8732000	17429	18.03	49.7	32.27	0.649296	2.38051	1.5149	1.57438e+06	4339804	2.81782e+06	9360021	270563	1071672	11.98	316707	1.53054
366937	12.8129	6.12	1.11	32.85	23091	0.330597	1.40378	363300	192856	23091	0.27	296.53	0.0120576	0.0233927	29454960	37.1	151402	10986810	7149	86305	11757	0.901388	18155516	520.09	37.1	1.02	40.54	58.44	0.37842	15.0403	21.6812	10196	10986810	22477	18.5	52.18	29.32	0.561901	2.14775	1.35483	2.03256e+06	5.73292e+06	3.22133e+06	11424612	345745	1514014	9.27	434802	1.65248
482548	13.0868	6.52	1.2	29.25	26155	0.404749	0.924647	447100	213345	26155	0.47	333.08	0.0144169	0.037939	35441120	39.86	121427	13613200	7000	69779	30310	0.919947	23623034	525.7	39.86	0.75	42.62	56.62	0.29895	16.9883	22.5687	10189	13613200	27751	18.55	54.39	27.07	0.497702	1.89399	1.19584	2.52525e+06	7.40422e+06	3.68509e+06	13346140	464627	1901867	9.9	585573	1.7353
669594	13.4144	6.79	1.47	28.64	27915	0.354385	1.0988	570000	303953	27915	0.51	350.17	0.0164554	0.0420717	42540859	40.16	129616	15736770	6033	67248	15684	0.923061	29888898	527.9	40.2	0.1	42.68	57.22	0.0402	17.1574	23.0024	10189	15736770	31982	17.99	55.72	26.29	0.471823	1.13868	0.805254	2.83104e+06	8.76853e+06	4.1372e+06	15704753	643765	2363626	10	691686	1.8993
874472	13.6814	7.38	1.8	29	33694	0.331451	1.16447	620000	312500	33694	0.57	413.8	0.0187888	0.0351056	52020708	54.37	140576	18603870	5234	57755	29636	0.933673	37340500	533.2	54.4	0.53	52.12	47.35	0.28832	28.3533	25.7584	10189	18603870	34904	16.96	57.85	25.2	0.435609	2.04421	1.23991	3.15522e+06	1.07623e+07	4.68818e+06	18116682	612997	2657448	12.64	789915	2.00714
334336	12.7199	7.3	1.93	29.5	31917	0.324794	1.11353	480000	275690	31917	0.53	442	0.0183492	0.027041	63754443	54.53	146007	20773400	4906	57183	32735	0.934278	46617728	526.7	54.529	0.4	52.46	47.14	0.218116	28.6059	25.705	10189	20773400	41971	15.49	58.72	25.79	0.439203	2.09628	1.26774	3.2178e+06	1.21981e+07	5.35746e+06	19653092	600643	2722712	11.12	852961	2.24411
1.40132e+06	14.1529	8.2473	2.4698	31.25	39663	0.340844	1.39736	840000	394349	39663	0.6611	451	0.0219526	0.0320562	78536869	54.8304	155040	21559100	5646	52734	35353	0.93931	58543924	527.59	54.8304	0.4	50.87	48.73	0.219322	27.8922	26.7189	10189	21559100	43426	15.25	57.54	27.21	0.472888	2.13871	1.3058	3.28776e+06	1.24051e+07	5.86623e+06	22517837	647314	3001911	10.59	854441	2.71551
1.1557e+06	13.9602	8.2514	2.2513	32.94	50893	0.365813	1.54767	1110000	322161	50893	0.6743	479	0.0233165	0.0338939	95964151	55.8125	155031	23909700	4450	17464	9798	0.979927	73030104	530	55.8125	0.34	51.08	48.59	0.189763	28.509	27.1193	10189	23909700	48016	14.44	57.93	27.63	0.476955	2.1822	1.32958	3.45256e+06	1.38509e+07	6.60625e+06	25163833	688056	3389164	10.59	815414	3.05441
1241498	14.0318	7.6193	2.3482	35.925	63700	0.400497	1.4718	1290000	341912	63700	1.0323	507	0.0270583	0.0393971	102459545	47.8807	1171394	22925100	2686	3712	2775	0.995721	84938600	468	47.8807	0.4	49.65	49.95	0.191523	23.7728	23.9164	9544	22925100	48985.3	13.617	57.5867	28.7964	0.500053	2.45612	1.47809	3121700	13201800	6601600	28074463	656749	3465492	10.59	774747	3.70505
159916	11.9824	5.24	0.42	36.66	18152	0.116378	1.59969	108590	89317	18152	0.34	163.35	0.00711248	0.0206529	11704204	50.96	80392	5930600	7776	44009	25770	0.949403	5337543	525.06	50.96	3.49	57.3	39.21	1.7785	29.2001	19.9814	8910	5930600	12698	22.21	41.13	36.66	0.89132	3.99995	2.44563	1.31719e+06	2.43926e+06	2.17416e+06	2438081	156336	543997	5.68	214598	0.900001
131149	11.7841	5.21	0.45	35	19908	0.121524	1.59197	202000	92100	19908	0.43	190.22	0.00851707	0.0223823	13782027	55.37	44519	6728800	5262	41699	16953	0.952178	7018693	528.73	55.37	3.03	58.19	38.78	1.67771	32.2198	21.4725	8910	6728800	14366	21.57	43.43	35	0.805895	3.84012	2.32301	1.4514e+06	2.92232e+06	2355080	6271680	218167	1097861	5.58	269674	1.04308
196933	12.1906	5.29	0.49	33.54	20000	0.134093	1.43005	235600	127000	20000	0.48	214.76	0.00978622	0.0187097	16850967	59.71	104723	8006700	5928	36275	12481	0.958431	9346532	531.05	59.71	2.88	58.88	38.23	1.71965	35.1572	22.8271	8910	8006700	16630	21.38	45.08	33.54	0.744011	3.78347	2.26374	1.71183e+06	3.60942e+06	2.68545e+06	7851881	231198	1335774	5.8	342039	1.16734
236945	12.3756	5.5	0.56	32.29	263415	0.146552	1.3181	304800	152400	263415	0.49	240.69	0.0270743	0.122508	20469237	65.38	122513	9581600	5705	42393	22241	0.951304	12281917	9591	65.38	2.68	56.38	40.95	1.75218	36.8612	26.7731	8910	9581600	19880	20.36	47.35	32.29	0.681943	3.94503	2.31349	1.95081e+06	4.53689e+06	3.0939e+06	9634893	283129	1141475	6.23	515764	1.28182
399938	12.8991	5.7	0.64	31.81	32146	0.155876	1.35207	430000	197733	32146	0.59	276.2	0.0138023	0.0338959	25130119	70.94	147492	11051600	5441	45394	13273	0.948021	16062050	526.9	70.9	2.41	57.26	40.33	1.70869	40.5973	28.594	8910	11051600	20934	20.36	47.83	31.81	0.665064	3.66419	2.16463	2.25011e+06	5.28598e+06	3.51551e+06	11801115	402744	2017925	7.32	695028	1.45337
475436	13.072	5.76	0.6	31.76	37451	0.155449	1.65959	500000	214674	37451	0.57	326.5	0.0156045	0.0285325	31239033	79.69	169208	12389300	5111	42991	2522	0.950928	20864634	527.4	79.7	0.89	59.92	39.19	0.70933	47.7562	31.2344	8910	12389300	23509	19.62	48.62	31.76	0.653229	2.28053	1.46688	2.43078e+06	6.02368e+06	3.93484e+06	14041195	386985	2278988	7.48	890502	1.68408
574550	13.2613	5.8882	0.6088	32.35	41252	0.168041	1.40296	440000	206964	41252	1.5724	308	0.0194828	0.0282077	38534666	64.49	184204	13547200	4900	39800	21100	0.954281	26775552	525.7	80.6182	0.99	58.39	40.62	0.79812	47.073	32.7471	8910	13547200	27891	18.61	49.04	32.35	0.659666	2.58566	1.62266	2.52113e+06	6.64355e+06	4.38252e+06	16135450	439498	2531799	9.58	1073161	1.97646
631827	13.3564	6.0664	0.6524	33.76	49693	0.178769	1.53744	490000	220085	49693	0.6449	319	0.0166012	0.0230164	47143550	81.513	186654	14572000	4540	34081	17536	0.960858	33975800	526.48	81.513	0.94	56.73	42.33	0.766222	46.2423	34.5045	8910	14572000	29924	17.8	48.43	33.76	0.697089	2.69883	1.69796	2593816	7.05722e+06	4.91951e+06	18566048	485906	2903771	11.92	1227715	2.33158
643060	13.374	6.154	0.6777	34.17	58700	0.190896	1.63973	660000	240700	58700	0.6243	320	0.0178297	0.0240437	55870082	82.5944	224938	15766900	4405	18097	6986	0.979249	41983812	523	82.5944	1.01	55.79	43.2	0.834203	46.0794	35.6808	8910	15766900	32236	17.86	47.97	34.17	0.71232	2.77409	1.7432	2.81597e+06	7.56338e+06	5.38755e+06	20790000	576646	3551200	11.92	1292286	2.66278
501173	13.1247	5.9499	0.6807	35.385	89668	0.208863	1.18196	700000	240274	89668	0.6832	331	0.0204965	0.0264581	63953839	83.4151	1196327	17422300	3898	9303	3531	0.989331	49691980	519	83.4151	1.05	54.91	44.04	0.875859	45.8032	36.736	8904	17422300	33569	17.0557	48.2037	34.7405	0.720702	3.02782	1.87426	2971500	8398200	6052600	22879381	597025	3612973	11.92	1319482	2.85221
546132	13.2106	6.48	0.75	31.33	27555	0.224732	1.64586	393373	217098	27555	0.21	203.45	0.0103177	0.0334646	25992073	42.25	495156	9494928	18335	54744	23049	0.93718	12768862	589.57	42.25	1.85	43.88	54.27	0.781625	18.5393	22.9291	8169	9494928	17217	13.77	54.89	31.33	0.570778	4.4021	2.48644	1.30745e+06	5.21177e+06	2.97476e+06	5061453	214065	992281	9.44	487725	1.34481
388757	12.8707	6.64	0.7	30.37	34102	0.218739	1.74219	490000	215751	34102	0.16	262.24	0.0121342	0.0352116	31665046	45.35	505770	9919801	17389	42598	14610	0.951163	17552780	597.25	45.35	1.35	45.76	52.9	0.612225	20.7522	23.9901	8169	9919801	17992	13.29	56.35	30.37	0.538953	3.95731	2.24813	1.31834e+06	5.58981e+06	3.01264e+06	9409811	274500	1315836	9.64	558896	1.76947
460205	13.0394	6.82	0.71	29.1	34931	0.260438	1.83118	569135	232370	34931	0.15	433.73	0.0164826	0.0332241	38012581	45.69	584882	11899408	16098	40145	14855	0.953959	23208588	603.86	45.69	1.38	47.01	51.61	0.630522	21.4789	23.5806	8169	11899408	21196	13.21	57.69	29.1	0.50442	4.00371	2.25407	1.57191e+06	6.86477e+06	3.46273e+06	11441596	307486	1581959	9.64	704565	1.9504
571237	13.2556	7.07	0.72	28.29	43537	0.317978	2.24452	576462	261404	43537	0.26	456.28	0.0183915	0.0520068	42514103	46.84	704339	14894078	15601	59200	18489	0.932175	28587656	393.7	46.84	1.22	47.1	51.69	0.571448	22.0616	24.2116	8249	14894078	26198	12.58	59.13	28.29	0.478437	3.88343	2.18093	1.87368e+06	8.80687e+06	4.21353e+06	13402618	457210	2013212	10.09	907313	1.9194
494793	13.1119	7.04	0.75	30.48	36765	0.352124	2.46799	660000	397953	36765	0.25	497.85	0.020622	0.0527195	48294607	46.04	723473	16197714	13238	58943	14699	0.932532	34163284	617	46	1.22	47.59	51.19	0.5612	21.8914	23.5474	8249	16197714	28598	12.37	57.15	30.48	0.533333	4.28949	2.41141	2.00366e+06	9.25699e+06	4.93706e+06	14766123	529562	2415023	10.38	1083460	2.10914
532095	13.1846	6.79	0.98	31.39	62759	0.245291	2.55493	780000	346754	62759	0.53	565.2	0.0248432	0.0464339	54823299	72	757705	17660960	13088	57033	14286	0.934716	39957132	625	72	0.32	64.25	35.43	0.2304	46.26	25.5096	8552	17660960	28258	12.02	56.59	31.39	0.554692	3.06747	1.81108	2.12285e+06	9.99434e+06	5.54378e+06	17284224	604148	2677605	10.43	1295043	2.26246
509193	13.1406	6.5595	0.941	31.55	63190	0.264957	2.77518	930000	337294	63190	0.5009	576	0.0252959	0.0404952	62733346	72.39	780446	19179974	17795	54095	22911	0.937923	46772400	630.5	72.389	0.25	64.46	35.29	0.180972	46.6619	25.5461	8666	19179974	33699	11.86	56.6	31.55	0.55742	2.86707	1.71225	2.27474e+06	1.08559e+07	6.05128e+06	18984693	625636	2795059	9.62	1391294	2.43861
556908	13.2302	6.6127	0.8554	38.96	83019	0.287939	3.12583	1040000	569954	83019	0.5187	539	0.0287691	0.0434416	70832871	68.5918	571097	19750287	15155	49020	22380	0.943725	54451696	637.44	68.5918	0.07	63.09	36.84	0.0480143	43.2746	25.2692	8666	19750287	34340	11.28	49.76	38.96	0.782958	2.09654	1.43975	2.22783e+06	9.82774e+06	7.69471e+06	21123408	656518	3109500	10.55	1445666	2.75701
612608	13.3255	6.645	0.7335	40.15	110792	0.326633	3.27452	1250000	861898	110792	0.4881	539	0.0343531	0.0475126	78857074	66.3426	276800	21669705	8180	13810	16456	0.983983	62512992	646	66.3426	0.07	61.49	38.44	0.0464398	40.7941	25.5021	8666	21669705	37805	10.29	49.56	40.15	0.810129	2.35797	1.58405	2.22981e+06	1.07395e+07	8.70039e+06	23254500	664379	3257109	10.55	1480562	2.88481
510484	13.1431	6.5842	0.628	41.67	142697	0.386593	3.0138	1580000	432828	142697	0.4465	635	0.0345465	0.049884	86699503	60.9881	2258749	23577600	8853	6526	9254	0.992399	69546712	647	60.9881	0.07	60.65	39.28	0.0426917	36.9893	23.9561	8754	23577600	36441.4	9.21086	48.6381	42.151	0.866625	2.68932	1.77797	2171700	11467700	9938200	25413274	696476	3682581	10.55	1590530	2.94969
1.32501e+06	14.0969	1.46	0.1	27.98	5482	0.140182	7.65729	68902	45577	5482	0.25	67.94	0.00309404	0.00865355	8897929	28.7	378530	4023218	4466	53631	6378	0.938737	3897016	123.2	28.7	0.35	49.44	50.21	0.10045	14.1893	14.4103	3181	4023218	35629	7.71	64.32	27.98	0.435012	4.09758	2.2663	310190	2.58773e+06	1.1257e+06	1910908	57274	446101	6.57	260950	0.968632
715158	13.4803	1.28	0.1	34.63	7156	0.494056	6.04035	93113	47688	7156	0.12	76.79	0.00294027	0.00789799	12137924	9.8	485051	4841748	4351	49718	4403	0.943229	6118020	124.61	9.8	0.92	57.04	42.04	0.09016	5.58992	4.11992	3181	4841748	42606	6.85	58.51	34.63	0.591865	11.7285	6.16017	331660	2.83291e+06	1.6767e+06	3707447	67990	586740	8.02	330298	1.2636
1.33288e+06	14.1029	1.24	0.1	30.1	7258	0.626833	5.57182	113043	48898	7258	0.11	73.37	0.00289359	0.00507894	16015682	10.07	638327	6312212	5681	45654	4124	0.947865	9210961	118.01	10.07	0.89	57.5	41.61	0.089623	5.79025	4.19013	3178	6312212	55492	6	63.9	30.1	0.471049	11.8391	6.15509	378733	4.0335e+06	1.89998e+06	4304971	83356	776593	9.2	499947	1.45923
1.3056e+06	14.0822	1.24	0.12	27.35	7482	0.762439	4.80185	138432	50414	7482	0.12	93.37	0.00349627	0.00810846	18717479	10.22	856376	7792129	6780	62309	30878	0.928457	12202116	119.4	10.22	0.78	58.32	40.9	0.079716	5.9603	4.17998	3178	7792129	68155	5.65	66.99	27.35	0.40827	10.5637	5.486	440255	5.21995e+06	2.13115e+06	5222122	144394	1027683	11.03	694279	1.56595
892660	13.702	1.31	0.1	31	8384	0.728354	4.12585	180000	55606	8384	0.12	95.63	0.00377978	0.00887764	21592668	11.36	591329	8303232	5715	60637	30553	0.930371	15174737	120.5	11.4	0.53	59.6	39.87	0.06042	6.7944	4.54518	3178	8303232	72266	5.81	63.19	31	0.490584	10.1967	5.34365	482418	5.24681e+06	2.574e+06	5916506	184475	1256867	12.23	832340	1.82757
653923	13.3907	1.17	0.1	36.13	12300	0.590957	2.26642	190000	98000	12300	0.12	96.89	0.00457507	0.00768029	24427022	14.34	560365	8450692	5395	58335	29895	0.933007	17925976	121.5	14.3	0.35	62.13	37.52	0.05005	8.88459	5.36536	3178	8450692	69840	5.86	58	36.13	0.622931	8.96073	4.79183	495211	4.9014e+06	3.05324e+06	6551592	184588	1271569	12.21	844829	2.12124
773595	13.5588	1.19	0.13	36.15	12400	0.63985	2.34906	220000	118000	12400	0.11	105	0.00503239	0.00747522	27290998	14.07	762921	9002683	4746	54292	71679	0.936974	20720018	122.3	14.07	0.36	64.39	35.25	0.050652	9.05967	4.95968	3178	9002683	77730	6.02	57.84	36.15	0.625	8.57397	4.59948	541962	5.20715e+06	3.25447e+06	6987413	191222	1317360	12.62	899242	2.30154
815330	13.6113	1.2182	0.1231	38.33	14900	0.663394	2.5076	240000	170000	14900	0.1163	115	0.00609681	0.00798243	30587339	14.272	776043	9467964	5654	54027	75389	0.937217	23763432	123.52	14.272	0.36	64.24	35.4	0.0513792	9.16833	5.05229	3178	9467964	81354	5.91	55.76	38.33	0.68741	8.5528	4.62011	559557	5.27934e+06	3.62907e+06	9027073	197964	1521476	12.66	988040	2.50988
882046	13.69	1.1904	0.1413	41.78	21500	0.718544	2.66905	290000	275000	21500	0.0951	109	0.00762914	0.0089471	34276518	14.4207	846479	10361912	3277	32136	53016	0.962531	27007766	124	14.4207	0.27	64.88	34.85	0.0389359	9.35615	5.02561	3178	10361912	88548	6.15	52.07	41.78	0.802381	6.51543	3.65891	637258	5.39545e+06	4.32921e+06	9592084	208021	1529509	12.66	957403	2.60645
824623	13.6227	1.2148	0.1388	43.405	23700	0.761801	2.75486	330000	207300	23700	0.0955	117	0.00730445	0.008837	38002198	13.5438	89097	1.03177e+07	2665	23232	30547	0.973033	30204296	122	13.5438	0.26	62.05	37.69	0.0352139	8.40393	5.10466	3178	11264946	92335.6	6.15	52.07	41.78	0.802381	6.83554	3.81896	692794	5.86566e+06	4.70649e+06	10762408	212330	1619707	12.66	926028	2.68126
38424.6	10.5565	8.93	0.85	33	21053	0.206625	0.618259	199854	182433	21053	0.41	189.13	0.00949712	0.0279755	23021014	41.95	201197	8667899	3649	33456	14876	0.961614	11326473	845.21	41.95	2.24	31.54	66.22	0.93968	13.231	27.7793	19541	8667899	13015	25.64	41.35	33	0.798065	1.97174	1.3849	2.22245e+06	3.58418e+06	2.86041e+06	3536337	303399	1199409	4.99	249945	1.30671
38217.4	10.551	9.03	0.87	32.27	25758	0.221559	0.697155	263400	189510	25758	0.37	213.71	0.0104547	0.0280476	27694446	41.93	257816	9289974	4739	42326	22183	0.951384	15368545	860.99	41.93	2.1	31.27	66.63	0.88053	13.1115	27.938	19541	9289974	13780	25.28	42.45	32.27	0.760188	1.90557	1.33288	2.34851e+06	3.94359e+06	2.99787e+06	8889140	353375	1533685	5.25	280210	1.65432
69518.5	11.1493	9.28	0.92	31.41	26664	0.252797	1.0126	364100	210171	26664	0.4	237.47	0.0116959	0.0231986	33029626	43.19	298002	10918323	4487	48900	15819	0.943986	20133168	870.22	43.19	2.04	31.28	66.68	0.881076	13.5098	28.7991	18847	10918323	16936	26.38	42.21	31.41	0.744136	1.76902	1.25658	2.88025e+06	4.60862e+06	3.42945e+06	10547640	400396	1737596	5.3	340956	1.84398
111915	11.6255	9.46	0.92	32.12	40534	0.287011	1.4365	417400	234254	40534	0.38	367.53	0.0159318	0.044773	37457213	43.82	360796	12576828	2903	41793	12581	0.952144	24866040	284.6	43.82	1.99	31.83	66.18	0.872018	13.9479	29.0001	18847	12576828	20603	26.24	41.63	32.12	0.771559	1.79755	1.28455	3.30016e+06	5.23573e+06	4.03968e+06	12666560	582920	2228036	5.48	443324	1.97713
161218	11.9905	9.92	1.09	33.02	38730	0.30245	1.57263	430000	276489	38730	0.41	389.45	0.0169549	0.0407147	42417141	46.23	394522	13973205	2318	36002	6533	0.958842	29820422	855.2	46.2	1.54	31.39	67.07	0.71148	14.5022	30.9863	18847	13973205	22347	27.03	39.96	33.02	0.826326	1.57004	1.19818	3.77696e+06	5.58369e+06	4.61395e+06	13364440	750983	2771114	5.56	554589	2.13411
177036	12.0841	10.21	0.88	33.02	36800	0.260488	1.62864	430000	309500	36800	0.96	384.28	0.0194405	0.0338275	48695749	60.65	420396	15811632	2089	33706	9288	0.961418	35211308	859.8	60.7	0.94	43.02	56.04	0.57058	26.1131	34.0163	15841	15811632	18386	26.53	40.45	33.02	0.816316	1.45653	1.13642	4.19483e+06	6.39581e+06	5.221e+06	18300595	743917	3048838	2.75	679332	2.22692
155464	11.9542	10.022	0.9549	33.43	45217	0.282744	1.66515	450000	292258	45217	0.9178	405	0.0201536	0.0294468	56344728	62.15	399437	17573375	2070	31423	18999	0.963872	41569284	890.4	62.1529	0.83	42.99	56.18	0.515869	26.7195	34.9175	18757	17573375	27490	25.03	41.54	33.43	0.804766	1.50414	1.15445	4.39862e+06	7.29998e+06	5.87478e+06	20949576	799433	3353735	5.79	770388	2.36547
183202	12.1183	10.2005	1.1017	35.65	50647	0.297532	1.62217	460000	288782	50647	0.9349	436	0.0212867	0.0283876	65765935	63.1106	441543	18777440	2086	23958	16415	0.972424	49472188	897.96	63.1106	0.5	43.92	55.57	0.315553	27.7182	35.0706	18787	18777440	30157	24.17	40.18	35.65	0.887257	1.34523	1.11624	4.53851e+06	7.54478e+06	6.69416e+06	23753590	817863	3748133	5.81	910323	2.63466
215176	12.2792	10.0179	1.1047	38.56	59027	0.322617	1.78429	1330000	424208	59027	0.9143	540	0.028037	0.0411671	75833994	63.1647	483649	20378010	670	6076	19720	0.992768	58487924	908	63.1647	0.15	44.06	55.79	0.094747	27.8304	35.2396	18787	20378010	31733	21.89	39.55	38.56	0.974968	1.10415	1.03956	4.46075e+06	8.0595e+06	7.85776e+06	26923328	925329	4048670	5.81	946542	2.87015
195686	12.1843	9.9163	0.9427	41.14	95838	0.354249	1.59101	1040000	349817	95838	0.9223	466	0.027191	0.0372325	85164055	61.9483	1096623	21945100	1025	11056	10085	0.987237	67036352	911	61.9483	0.16	43.66	56.17	0.0991173	27.0466	34.7964	18787	21945100	24089	19.9548	39.0278	41.0174	1.05098	1.26534	1.15816	4379100	8564700	9001300	30450142	1009016	4460438	5.81	1004506	3.05473
469368	13.0591	4.79	0.33	21.76	15124	0.381484	0.754859	278222	146610	15124	0.23	163.68	0.00755566	0.0236838	18111182	27.84	172833	10620503	3955	25215	10456	0.971079	9074302	478.95	27.84	0.65	43.03	56.32	0.18096	11.9796	15.6795	4996	10620503	24706	12.61	65.63	21.76	0.331556	2.25207	1.29181	1.33925e+06	6.97024e+06	2.31102e+06	3786504	160601	766008	12.67	416113	0.854414
586932	13.2827	4.69	0.27	20.6	18907	0.40069	1.11661	338700	152017	18907	0.11	190.12	0.00812425	0.0231921	21813946	28.22	197093	11307471	3020	18262	8475	0.97904	12261495	485.21	28.22	0.21	46.78	53.01	0.059262	13.2013	14.9594	4996	11307471	26227	12.1	67.3	20.6	0.306092	1.84986	1.07798	1.3682e+06	7.60993e+06	2.32934e+06	6594722	203594	1002894	12.95	470786	1.08437
717848	13.484	4.61	0.28	20.1	19600	0.459186	1.07036	375278	163535	19600	0.1	215.8	0.00894601	0.0176788	26147405	28.67	219253	13164870	3371	22772	6327	0.97393	16059338	489.64	28.67	0.21	46.46	53.33	0.060207	13.3201	15.2897	4996	13164870	30536	11.39	68.51	20.1	0.293388	1.90549	1.09944	1.49948e+06	9.01925e+06	2.64614e+06	8303818	238577	1172338	12.99	574496	1.21986
838737	13.6397	4.83	0.32	21.32	30590	0.484816	1.42382	390311	183486	30590	0.12	243.85	0.0106717	0.0315621	30110362	32.77	237849	15887419	6579	41247	20275	0.95264	19968634	426.9	32.77	0.31	49.34	50.35	0.101587	16.1687	16.4997	4996	15887419	36924	10.81	67.87	21.32	0.31413	2.39734	1.35573	1.71743e+06	1.07828e+07	3.3872e+06	9719437	343329	1503050	13.29	741664	1.25688
1.00554e+06	13.821	4.83	0.34	22.62	28542	0.518486	1.61057	450000	248755	28542	0.11	283.28	0.0122969	0.0323475	33924260	33.13	275070	17161891	6052	38317	14686	0.956068	24014762	494.2	33.1	0.27	49.53	50.2	0.08937	16.3944	16.6162	4996	17161891	39947	10.36	67.02	22.62	0.337511	2.49867	1.41809	1.77797e+06	1.15019e+07	3.88202e+06	11882215	419105	1783912	14.34	903669	1.39931
1.07823e+06	13.8908	4.7	0.37	23.32	28073	0.424787	1.72471	480000	221015	28073	0.31	327.49	0.0139059	0.0256219	40473439	44.17	300228	18775574	5562	38099	17822	0.956269	28884672	499	44.2	0.18	60.13	39.69	0.07956	26.5775	17.543	4996	18775574	37626	9.85	66.83	23.32	0.348945	2.93417	1.64156	1.84939e+06	1.25477e+07	4.37846e+06	14105168	476722	2025610	14.48	1085019	1.53842
967848	13.7828	4.99	0.53	30.39	26037	0.458934	1.75092	530000	230114	26037	0.28	331	0.0139612	0.0219528	48297079	45.48	294369	20872312	4942	35202	21405	0.959519	34938708	499.8	45.48	0.18	58.75	41.07	0.081864	26.7195	18.6786	4979	20872312	48471	8.85	60.76	30.39	0.500165	3.6544	2.07728	1.8472e+06	1.2682e+07	6.3431e+06	15332652	509538	2211765	15.01	1252246	1.67393
1.11172e+06	13.9214	5.0697	0.4939	33.19	28889	0.48033	2.03647	620000	225754	28889	0.2918	342	0.0146492	0.0210169	57810842	45.2013	278267	21711562	7039	34469	18337	0.960398	42933932	504.77	45.2013	0.01	57.73	42.26	0.00452013	26.0947	19.1021	4997	21711562	50162	7.81	59	33.19	0.562542	2.20826	1.3854	1.69567e+06	1.28098e+07	7.20607e+06	17330953	540860	2495564	15.13	1385496	1.97747
1.27802e+06	14.0608	4.4099	0.5329	34.35	35326	0.487403	2.09918	840000	236861	35326	0.4655	354	0.0168212	0.02418	68983006	48.7833	369363	23777133	4279	14142	12719	0.98367	52305084	510	48.7833	0.01	59.54	40.45	0.00487833	29.0456	19.7328	4997	23777133	54522	6.83	58.82	34.35	0.583985	2.6147	1.59934	1.62398e+06	1.39857e+07	8.16745e+06	19974373	549117	2650608	15.13	1318896	2.19981
1.03676e+06	13.8516	4.5275	0.4813	35.675	73219	0.550839	1.813	970000	258693	73219	0.4535	385	0.0205991	0.028985	79773811	47.7984	1213912	26329200	2589	8194	6734	0.990549	61627096	508	47.7984	0.01	58.91	41.08	0.00477984	28.158	19.6356	4997	26329200	51829.1	5.66139	59.0819	35.2567	0.596742	3.26059	1.92867	1490600	15555800	9282800	21729047	568740	2864298	15.13	1452801	2.34064
340343	12.7377	2.08	0.13	38.9	8218	0.355449	2.13701	70518	98300	8218	0.18	88.82	0.00405451	0.0115945	13183067	11.58	90546	4116100	5196	10149	6367	0.98832	6531892	276.75	185.6	0.420797	0.277478	0.302263	78.1	51.5	56.1	12323	4116100	15953	18.13	42.97	38.9	0.905283	0.211034	0.558158	746249	1.76869e+06	1.60116e+06	2027837	113327	684537	3.61	276325	1.58691
272302	12.5147	2.21	0.14	38.42	9653	0.349008	2.32077	117700	107372	9653	0.19	103.67	0.0047642	0.0124029	16887833	12.4	98336	4327700	6007	10007	6227	0.988482	9358903	277.77	192.3	0.429017	0.273011	0.297972	82.5	52.5	57.3	12323	4327700	16774	18.07	43.52	38.42	0.882812	0.210528	0.54667	782015	1.88342e+06	1.6627e+06	4368418	133343	866391	6.17	354225	2.16256
388355	12.8697	2.21	0.14	35.95	9700	0.426013	2.65752	207900	157482	9700	0.15	175.6	0.00705696	0.0126012	20999915	12.34	110715	5257000	6883	10045	5969	0.988441	12822610	278.36	193	0.427979	0.277202	0.294819	82.6	53.5	56.9	12323	5257000	20754	16.83	47.21	35.95	0.761491	0.20963	0.485561	884753	2.48183e+06	1.88989e+06	5771097	151896	1042772	6.27	498310	2.43915
538450	13.1964	2.2	0.1	32.68	10150	0.130116	2.92756	224392	128750	10150	0.6	155.08	0.00826698	0.0189821	23599496	51.6	127932	6714000	4673	17023	48673	0.979829	16105050	279.4	198.6	0.414401	0.28852	0.297583	82.3	57.3	59.1	12313	6714000	26360	15.2	52.12	32.68	0.627015	0.208701	0.417858	1020528	3.49934e+06	2.19414e+06	6763676	285675	1421828	8.4	683601	2.39873
755687	13.5354	2.3	0.12	33.1	10820	0.138477	3.62001	260000	152567	10820	0.6	174.76	0.00912881	0.0205633	26632391	54.7	171981	7574700	4316	20346	45508	0.97609	19320330	279.6	202.2	0.377349	0.295747	0.326904	76.3	59.8	66.1	12453	7574700	29636	14.74	52.16	33.1	0.634586	0.209789	0.422188	1.11651e+06	3.95096e+06	2.50723e+06	8088106	260827	1786775	9.51	869360	2.55064
1.06788e+06	13.8812	2.3	0.55	33.23	13416	0.149699	4.14533	330000	170934	13416	0.6	184.59	0.0099247	0.0176374	30254883	56.31	197587	8428049	5749	19790	41782.4	0.976778	22495878	280.2	202.7	0.373952	0.297977	0.328071	75.8	60.4	66.5	12453	8428049	30100	14.22	52.55	33.23	0.63235	0.209641	0.420995	1.19847e+06	4.42894e+06	2.80064e+06	9165399	315749	2051803	10.05	1076682	2.66917
971416	13.7865	2.3051	0.2288	35.75	23555	0.563637	4.60124	360000	175287	23555	0.2691	198	0.00961723	0.0148506	35505977	16.28	200235	9176300	3893	19357	45950	0.977211	26474340	279.8	203	0.368966	0.266502	0.364039	74.9	54.1	73.9	12313	9176300	35726	12.85	51.4	35.75	0.695525	0.2083	0.451913	1.17915e+06	4.71662e+06	3.28053e+06	10366904	332521	2224992	11.19	1202221	2.88508
1.13913e+06	13.9458	2.2757	0.2159	38.79	28575	0.605541	5.32118	430000	174225	28575	0.2869	198	0.0102056	0.0144678	41571319	16.0428	207933	9714569	3665	19195	38754	0.977508	31555706	279.95	202.9	0.365	0.264	0.371	74.0585	53.5656	75.2759	12313	9714569	37610	12.49	48.72	38.79	0.796182	0.208898	0.50254	1.21335e+06	4.73294e+06	3.76828e+06	12089904	363476	2432059	4.66	1315571	3.24829
957743	13.7723	2.2339	0.2054	40.47	63796	0.649307	5.63813	510000	173651	63796	0.2875	203	0.0128745	0.0172135	48104931	16.2916	232194	10578243	1811	8641	13276	0.98994	37492160	280	203.1	0.355	0.264	0.381	72.1005	53.6184	77.3811	12313	10578243	40740	12.06	47.47	40.47	0.852538	0.209297	0.530917	1.27574e+06	5.02149e+06	4.28101e+06	14482113	381003	2547727	4.66	1393235	3.54427
915683	13.7274	2.1622	0.2026	40.74	24541	0.69009	5.09184	630000	178487	24541	0.2722	226	0.0111088	0.0155212	54437972	17.1798	1057144	11855600	1620	10993	12771	0.987266	43147380	280	203.7	0.223	0.285	0.492	45.4251	58.0545	100.22	12313	11855600	42341.4	11.0488	47.9478	41.0034	0.855168	0.212663	0.533915	1309900	5684500	4861100	16753632	410386	2733264	4.66	1429705	3.63941
82069.9	11.3153	1.83	0.13	39.16	15973	0.137884	1.07386	125458	161520	15973	0.09	79.42	0.00483187	0.0151904	5905753	22.53	547748	3106529	744	100401	16076	0.885261	2919689	129.34	22.53	0.18	63.91	35.91	0.040554	14.3989	8.09052	4570	3106529	23593	1.63	59.21	39.16	0.661375	40.6248	20.6431	50636.4	1.83938e+06	1.21652e+06	2255719	85379	406374	6.73	261701	0.939856
36667.4	10.5096	1.83	0.16	41.18	18128	0.152076	0.847871	159400	259338	18128	0.09	100	0.00664457	0.0180963	7244162	22.93	419532	3487100	548	100147	15766	0.885555	3.94713e+06	130.27	22.93	0.17	63.28	36.55	0.038981	14.5101	8.38091	4570	3487100	26383	1.68	57.15	41.18	0.72056	34.0477	17.3842	58583.3	1.99288e+06	1.43599e+06	6985851	104870	489685	7.93	297740	1.13192
86889.8	11.3724	1.88	0.16	39.01	14526	0.180867	0.582255	196226	252700	14526	0.1	102.76	0.00653659	0.0123913	8809772	23.74	505641	4293774	1134	109377	18891	0.874981	5.24629e+06	130.78	23.74	0.17	64.24	35.59	0.040358	15.2506	8.44907	4570	4293774	31898	1.53	59.46	39.01	0.656071	42.6718	21.6639	65694.7	2.55308e+06	1.675e+06	8772256	117341	595962	8.41	376931	1.22184
107884	11.5888	1.76	0.17	38.96	11893	0.202731	2.16356	227000	100982	11893	0.14	116.3	0.00521334	0.0138561	10231148	26.05	774086	5281145	779	101156	31141	0.884167	6.68628e+06	131.4	26.05	0.15	66.37	33.47	0.039075	17.2894	8.71894	4570	5281145	38500	1.6	59.44	38.96	0.655451	31.7464	16.2009	84498.3	3.13911e+06	2.05753e+06	9733401	154791	710382	8.48	466358	1.26607
98116.7	11.4939	1.79	0.18	39.59	12547	0.218099	2.46177	270000	129785	12547	0.2	135.95	0.00640726	0.0162509	11621880	27.57	808106	6019519	500	98713	25639	0.887038	8157612	132.1	27.6	0.11	67.21	32.68	0.03036	18.55	9.01968	4570	6019519	43702	1.53	58.89	39.59	0.67227	26.0463	13.3593	92098.6	3.54489e+06	2.38313e+06	10959575	218927	885491	8.59	568784	1.35519
73309.1	11.2024	1.91	0.24	40.63	13187	0.213919	2.64082	290000	132972	13187	0.19	158.7	0.00701908	0.0126327	13935303	28.64	784159	6118094	583	93767	23408	0.892713	9883514	132.7	28.6	0.1	66.79	33.11	0.0286	19.1019	9.46946	4570	6118094	46001	1.69	57.68	40.63	0.704404	21.5722	11.1383	103396	3.52892e+06	2.48578e+06	11482365	188771	863573	8.65	479486	1.61546
91307.7	11.422	1.8988	0.3455	43.58	11907	0.216061	2.73889	310000	150584	11907	0.1867	152	0.00701958	0.0109324	16266061	28.54	655615	6166154	614	88855	23315	0.898316	11894736	133.2	28.539	0.13	64.28	35.59	0.0371007	18.3449	10.157	4570	6166154	44382	1.79	54.63	43.58	0.79773	21.5788	11.1883	110374	3.36857e+06	2.68721e+06	11528578	192937	869075	8.75	470477	1.92904
98585.8	11.4987	1.8389	0.3392	48.5	11920	0.218185	3.32474	320000	173506	11920	0.1777	150	0.00722214	0.00974349	19041825	27.3026	489988	5957009	458	78128	31096	0.910428	14367739	132.16	27.3026	0.12	63.86	36.02	0.0327631	17.4354	9.8344	4570	5957009	42688	1.68	49.83	48.5	0.973309	15.3841	8.17869	100078	2.96838e+06	2.88915e+06	13479570	213056	1007101	9.18	441645	2.4119
100591	11.5188	1.8219	0.3223	50.31	11428	0.245548	3.46882	370000	249563	11428	0.1699	147	0.00808249	0.0100852	21208042	25.3662	588904	6228625	531	58396	27681	0.932982	16746999	133	25.3662	0.13	62.51	37.36	0.0329761	15.8564	9.47681	4570	6228625	44461	1.65	48.03	50.31	1.04747	15.3631	8.20526	102772	2.99161e+06	3.13362e+06	13612117	205350	957303	9.18	412776	2.68872
56390.1	10.94	1.765	0.3543	50.915	11816	0.264418	1.11826	430000	139497	11816	0.1889	142	0.00699477	0.00916355	20841305	25.4151	829295	6.72022e+06	374	40504.3	19384	0.953514	18083724	132	25.4151	0.13	62.37	37.51	0.0330396	15.8514	9.5332	4559	6720222	50910.8	1.52998	47.6917	50.7783	1.06472	15.7382	8.40148	102818	3204991	3412413	14789951	214920	1060561	9.18	499961	2.69094
618545	13.3351	3.49	0.71	32.95	15824	0.297295	1.06611	230341	167332	15824	0.32	216.23	0.0092974	0.0275397	28460958	34.53	556163	10265600	11350	34741	15608	0.96012	13315343	400.83	34.53	0.7	51.87	47.44	0.24171	17.9107	16.381	21048	10265600	25445	13.34	53.71	32.95	0.61348	3.42681	2.02014	1.36943e+06	5.51365e+06	3.38252e+06	6984114	194531	1052989	9.88	442701	1.29708
530162	13.1809	3.71	0.85	32.75	13577	0.248988	0.973303	285150	192714	13577	0.44	252.53	0.0109313	0.0279311	31774954	51.1	640431	12723300	12665	34870	11257	0.960038	16245297	401.37	51.1	0.53	56.07	43.41	0.27083	28.6518	22.1825	21048	12723300	31476	11.84	55.41	32.75	0.591049	3.7182	2.15463	1.50644e+06	7.04998e+06	4.16688e+06	16020708	222285	1565296	10.43	549391	1.27681
862382	13.6675	3.79	0.8	31.07	15570	0.277646	0.883928	410425	207893	15570	0.53	282.5	0.0126495	0.0230226	36032994	55.73	779215	15473200	14484	69389	9427	0.920698	20053132	398.55	55.73	0.5	56.11	43.39	0.27865	31.2701	24.1812	21084	15473200	38181	11.41	57.53	31.07	0.540066	3.73871	2.13939	1.76549e+06	8.90173e+06	4.80752e+06	19174115	268111	1952304	11	702425	1.29599
1.08132e+06	13.8937	3.82	1.24	28.25	19091	0.326126	0.545117	446074	231081	19091	0.52	311.85	0.0138726	0.0351944	40877881	65.64	820649	21406900	19988	70464	18162	0.919326	24556354	501.6	65.64	0.58	58.03	41.39	0.380712	38.0909	27.1684	21084	21406900	52673	11.25	60.51	28.25	0.466865	3.98413	2.2255	2.40828e+06	1.29533e+07	6.04745e+06	17431071	327691	2380913	11.78	1139806	1.14712
1.04532e+06	13.8598	5.01	3.06	27.53	23510	0.358413	0.57311	520000	257309	23510	0.43	332.7	0.0147558	0.0373479	47925316	70.02	804426	25088900	20635	65349	15083	0.925205	30293696	399	70	0.83	38.85	60.32	0.581	27.195	42.224	21084	25088900	61517	12.16	60.31	27.53	0.456475	2.6615	1.55899	3.05081e+06	1.51311e+07	6.90697e+06	20054860	458187	2956297	13.07	1532368	1.20745
1.22963e+06	14.0222	4.17	1.93	27.97	25545	0.331538	0.584189	640000	282200	25545	0.6	397.28	0.0177091	0.033435	57515196	85.04	802981	28180700	18419	55077	13998	0.93694	37798628	400.1	85	0.42	56.54	43.04	0.357	48.059	36.584	21084	28180700	70452	11.92	60.1	27.97	0.465391	3.17503	1.82021	3.35914e+06	1.69366e+07	7.88214e+06	23706127	489843	3608522	13.87	2063065	1.34129
1.3802e+06	14.1377	4.23	1.99	29.47	26761	0.356825	0.608557	720000	284514	26761	0.7	384	0.0181581	0.0293421	69147884	87.78	733908	31322100	17763	5969	23993	0.992787	47335604	400.4	87.78	0.39	55.6	44.01	0.342342	48.8057	38.632	21084	31322100	76369	11.22	59.31	29.47	0.496881	3.36658	1.93173	3.51434e+06	1.85771e+07	9.23062e+06	25832455	532588	4428178	14.68	2715177	1.51125
1.74743e+06	14.3737	4.825	2.3181	30.37	29451	0.362244	0.680094	790000	284683	29451	0.7445	365	0.0182843	0.0267677	82912536	93.4399	768439	33848000	18130	72771	30060	0.916515	59042872	398.18	93.4399	0.41	55.17	44.42	0.383104	51.5508	41.506	21230	33848000	82360	10.94	58.69	30.37	0.517465	3.57022	2.04384	3.70297e+06	1.98654e+07	1.02796e+07	28224926	629170	5375291	15.62	3391000	1.74435
1.61701e+06	14.2961	4.8775	2.207	32.02	36413	0.393533	0.732139	1280000	298901	36413	0.7677	388	0.0208675	0.0326327	97217542	94.2579	712669	37093600	5919	25996	14959	0.970115	72186912	394	94.2579	0.41	55.31	44.28	0.386457	52.134	41.7374	21230	37093600	89978	10.75	57.23	32.02	0.559497	3.74702	2.15326	3987562	2.12287e+07	1.18774e+07	31300286	752670	5319706	15.62	3000394	1.94607
1.53815e+06	14.2461	4.3716	1.7091	35.025	41589	0.440004	0.43425	1030000	306300	41589	0.6762	381	0.0200619	0.0293435	104895941	87.6621	2192764	38571700	5693	21707	14431	0.975014	83189232	392	87.6621	0.38	53.95	45.67	0.333116	47.2937	40.0353	21230	38571700	98397.2	11.063	53.8628	35.0742	0.651176	3.57785	2.11451	4267200	20775800	13528700	34941340	695194	4938294	15.62	2420818	2.15674
194854	12.18	4.78	0.24	26.28	31000	0.225605	3.26294	137933	148800	31000	0.3	170.7	0.00871509	0.0265031	13321309	27.26	72019	6150000	2584	74805	13886	0.914479	6.2769e+06	543.97	27.26	3.08	38.55	58.36	0.839608	10.5087	15.9089	18669	6150000	11336	21.72	52	26.28	0.505385	2.7011	1.60324	1335780	3198000	1616220	2962248	190385	1045851	3.27	364740	1.02063
224846	12.3232	4.7	0.23	26.2	36000	0.257159	3.18025	153411	157200	36000	0.59	207.9	0.0112816	0.0296	16140400	27.23	82455	7002430	3639	76503	12200	0.912566	8525317	549.92	27.23	3.08	36.25	60.67	0.838684	9.87087	16.5204	18669	7002430	12769	20.85	52.95	26.2	0.494806	2.63592	1.56536	1.46001e+06	3.70779e+06	1.83464e+06	7808087	248952	1385270	3.65	476570	1.21748
369328	12.8194	4.84	0.22	24.47	27500	0.30994	2.75192	238300	148000	27500	0.36	208.98	0.00988184	0.0201545	19692287	28.07	111002	8700005	4286	86721	16698	0.900843	11395993	557.93	28.07	2.78	38.51	58.71	0.780346	10.8098	16.4799	18669	8700005	16075	18.96	56.58	24.47	0.432485	2.72078	1.57663	1.64952e+06	4.92246e+06	2.12889e+06	9891249	286468	1716084	5.76	662957	1.30988
632503	13.3574	4.91	0.2	23.67	27500	0.316402	2.51789	238600	153500	27500	0.23	228.63	0.00983778	0.0274604	22810063	34.07	129816	10779820	8780	89866	41724	0.896861	14418713	109.4	34.07	1.64	49.31	49.05	0.558748	16.7999	16.7113	18669	10779820	19823	17.16	59.17	23.67	0.400034	2.95605	1.67804	1.84982e+06	6.37842e+06	2.55158e+06	12080200	426414	2152163	6.16	923424	1.33757
938054	13.7516	4.92	0.17	27.47	24300	0.350449	2.4015	330000	161200	24300	0.39	255.75	0.0112692	0.0267204	25684840	35.61	141097	12476000	7175	83384	43161	0.904234	17541594	573.1	35.6	1.4	49.17	49.43	0.4984	17.5045	17.5971	18669	12476000	22855	16.24	56.28	27.47	0.488095	3.19819	1.84314	2.0261e+06	7.02149e+06	3.42716e+06	14509280	543554	2692561	6.78	1324310	1.40603
1.11691e+06	13.9261	4.81	0.2	29.38	34808	0.327913	2.33877	360000	172700	34808	0.6	320.46	0.014564	0.0249142	31056292	42.32	162380	13870708	6584	71715	45293	0.917509	21324788	578.1	42.3	1.25	52.08	46.67	0.52875	22.0298	19.7414	18669	13870708	23998	15.41	55.22	29.38	0.532054	3.52807	2.03006	2.13748e+06	7.6594e+06	4.07521e+06	17090991	609636	3048682	7.05	1593943	1.5374
1.36266e+06	14.125	5.059	0.1916	31.14	39079	0.352423	2.38253	550000	182600	39079	0.3775	333	0.0148096	0.0230084	37507441	43.21	173790	15229911	7072	65333	50718	0.924702	26110270	595.6	43.2149	1.34	52.52	46.14	0.57908	22.6965	19.9394	18668	15229911	27764	14.72	54.14	31.14	0.575175	4.05221	2.31369	2.24184e+06	8.24547e+06	4.74259e+06	19158963	693012	3467136	7.07	1903238	1.71441
1.55774e+06	14.2587	5.7347	0.219	33.71	48371	0.35307	2.62144	620000	216800	48371	0.3867	376	0.0170295	0.0242977	45328962	45.9122	194016	16210204	7824	66593	69471	0.922974	32594104	596.99	45.9122	1.12	51.77	47.11	0.514217	23.7687	21.6292	18669	16210204	29457	14.56	51.73	33.71	0.651653	3.84272	2.24719	2.36021e+06	8.38554e+06	5.46446e+06	21405885	787469	4035079	7.35	2150377	2.01072
1.63425e+06	14.3067	5.7315	0.2069	39.43	40972	0.388745	2.76277	710000	239000	40972	0.2808	353	0.0160517	0.0221494	54077450	45.8386	215744	17819520	5506	39424	45293	0.954335	39997320	602	45.8386	1.11	51.13	47.76	0.508808	23.4373	21.8925	18669	17819520	32269	15.49	45.07	39.43	0.874861	3.62502	2.24994	2.76024e+06	8.03126e+06	7.02624e+06	24305577	840622	4348479	7.35	2200447	2.24458
1.59965e+06	14.2853	5.8947	0.2254	41.13	83580	0.428931	2.54508	960000	266400	83580	0.2763	414	0.0212524	0.0295647	62852849	46.194	1793373	19814032	3466	40599	47918	0.952959	47502704	602	46.194	0.79	50.18	49.03	0.364933	23.1801	22.6489	18669	19465896	32335.4	15.49	45.07	39.43	0.874861	3.06143	1.96815	3.01527e+06	8.77328e+06	7.6754e+06	28790407	906585	4750473	7.35	2252713	2.4403
32235	10.3808	4.55	0.16	38.26	11014	0.22395	1.06942	89813	128788	11014	0.32	119	0.00593004	0.0166318	9333362	22.83	125633	5112770	6549	67731	19687	0.922448	4.65784e+06	467.66	22.83	2.41	31.89	65.7	0.550203	7.28049	14.9993	12144	5112770	12223	28.36	33.38	38.26	1.1462	1.97026	1.55823	1.44998e+06	1.70664e+06	1.95615e+06	2075208	162589	775046	3.91	184968	0.911021
18893.6	9.84658	3.81	0.2	38.1	12846	0.256223	1.06055	130570	148365	12846	0.19	154.08	0.0066307	0.0170499	11141987	23.09	145619	5916182	7420	62647	23723	0.928181	6199519	470.55	23.09	0.48	31.1	68.43	0.110832	7.18099	15.8005	12144	5916182	14071	24.15	37.74	38.1	1.00954	1.256	1.13277	1.42876e+06	2.23277e+06	2.25407e+06	5155708	189412	981056	4.63	205965	1.04789
216013	12.2831	3.9	0.3	36.71	15488	0.295918	0.937699	174571	157581	15488	0.24	180.98	0.00786154	0.0147829	13321567	24.07	171642	7122748	7548	62145	23555	0.928756	8100220	476.36	24.07	0.62	33.36	66.02	0.149234	8.02975	15.891	12144	7122748	16839	22.8	40.49	36.71	0.906644	1.46014	1.18339	1.62399e+06	2.884e+06	2.61476e+06	6076767	198474	1167511	4.62	244957	1.13723
253655	12.4437	4.32	0.27	34.77	18656	0.315921	0.874223	233359	177783	18656	0.36	202.92	0.00947821	0.0245483	15343564	27.97	189078	8836303	6094	65188	29636	0.925195	10129071	576	27.97	0.36	37.36	62.28	0.100692	10.4496	17.4197	12320	8836303	20496	21.92	43.31	34.77	0.802817	1.31227	1.05754	1.93692e+06	3.827e+06	3.07238e+06	7277340	243427	1430824	6.02	339074	1.1463
200991	12.211	3.87	0.25	35.06	26412	0.363088	0.881887	290000	213065	26412	0.33	231.67	0.011077	0.0265139	18091231	28.09	202374	10202773	4117	49085	34631	0.943485	12498175	481.9	28.1	0.28	38.41	61.31	0.07868	10.7932	17.2281	12320	10202773	23572	19.98	44.96	35.06	0.779804	1.37451	1.07716	2.03851e+06	4.58717e+06	3.57709e+06	8736680	337615	1722440	6.15	438666	1.22498
269300	12.5036	3.8	0.33	35.78	30950	0.382017	0.922844	400000	207550	30950	0.33	248.98	0.0120125	0.0220089	21968791	29.44	215279	11231297	4970	51294	34235	0.94097	15436338	480	29.4	0.31	42.56	57.13	0.09114	12.5126	16.7962	12320	11231297	23399	19.24	44.98	35.78	0.795465	1.53443	1.16495	2.1609e+06	5.05184e+06	4.01856e+06	10218276	353772	2006409	6.21	520609	1.3744
324008	12.6885	4.1306	0.2896	37.48	34419	0.43598	1.01691	410000	207416	34419	0.3363	262	0.0125943	0.019231	26627372	28.7432	216124	12531471	4794	47525	31696	0.945308	19171230	483.2	28.7432	0.22	42.81	56.97	0.063235	12.305	16.375	12320	12531471	28596	18.49	44.03	37.48	0.851238	1.48193	1.16658	2.31707e+06	5.51761e+06	4.6968e+06	11564817	380769	2366168	6.2	594362	1.52985
335888	12.7245	4.0173	0.1746	39.33	44150	0.510031	1.0611	420000	206170	44150	0.3226	272	0.0134247	0.0186363	32075072	26.5555	214634	13544119	5388	44136	31911	0.949168	23756622	480.82	26.5555	0.43	40.25	59.32	0.114189	10.6886	15.7527	12320	13544119	30776	18.56	42.11	39.33	0.933982	1.798	1.36599	2.51379e+06	5.70343e+06	5.3269e+06	13605691	442843	2750128	6.04	685818	1.75402
375729	12.8366	4.258	0.1766	42	59512	0.554405	1.11253	520000	221177	59512	0.2963	303	0.0154852	0.0200806	37566419	26.933	228772	14931802	4581	16008	8451	0.981608	28834058	484	26.933	0.26	41.42	58.32	0.0700258	11.1556	15.7073	12320	14931802	33772	18.24	39.76	42	1.05634	1.60982	1.33308	2.72356e+06	5.93688e+06	6.27136e+06	16556246	502037	3103902	6.04	680302	1.93105
358699	12.7902	3.9856	0.1798	44.97	72586	0.601432	1.11504	660000	234042	72586	0.3013	339	0.0177273	0.0230711	43203437	26.7731	735665	16102200	3271	6389	4823	0.992636	33900752	479	26.7731	0.29	40.82	58.89	0.077642	10.9288	15.7667	12320	16579846	34613.5	18.47	37.4	44.13	1.17995	1.64692	1.41343	3.0623e+06	6.20086e+06	7.31669e+06	18312092	552898	3345714	6.04	696449	2.0447
164898	12.0131	0.96	0.22	25.49	9561	0.321581	2.7123	53398	38241	9561	0.11	51.68	0.00226652	0.00706698	4805314	7.98	47044	2566218	3670	51505	4998	0.941184	2261632	116.11	7.98	16.54	33.46	50	1.31989	2.67011	3.99	3554	2566218	23222	10.95	63.56	25.49	0.401038	5.23767	2.81936	281001	1.63109e+06	654129	1301322	44888	320029	10.74	163376	0.881309
129941	11.7748	1.05	0.28	28.89	10857	0.304268	2.94583	61219	43119	10857	0.04	53.91	0.00217987	0.00638736	5834951	8.44	51268	2568020	3708	41001	1996	0.953208	3071415	119.82	8.44	17.06	33.41	49.53	1.43986	2.8198	4.18033	3554	2568020	23106	11.95	59.16	28.89	0.488337	7.15559	3.82196	306878	1.51924e+06	741901	2597378	55986	408107	9.18	181148	1.19602
240020	12.3885	1.12	0.28	27.71	9124	0.34181	2.2997	89932	46773	9124	0.04	61.21	0.00235152	0.00447826	7266519	10.09	57414	3448865	4725	25501	2261	0.970878	4.15047e+06	121.92	10.09	14.17	43.21	42.62	1.42975	4.35989	4.30036	3560	3448865	30769	9.51	62.78	27.71	0.441383	12.9367	6.68903	327987	2.1652e+06	955680	3647039	58152	574568	12.7	295084	1.20343
384166	12.8588	1.1	0.31	26.49	7118	0.418801	2.14153	112338	51317	7118	0.04	69.59	0.00252271	0.00606201	8525479	10.21	63563	4275959	4558	20103	3817	0.97701	5332085	122	10.21	13.71	43.19	43.1	1.39979	4.4097	4.40051	3650	4275959	37834	8.92	64.59	26.49	0.410125	10.7921	5.60111	381416	2.76184e+06	1.1327e+06	3588363	101203	681157	13.08	388219	1.24699
508528	13.1393	1.2	0.34	27.96	7198	0.47272	2.19717	130000	57450	7198	0.07	81.5	0.00304722	0.00664536	10001976	10.23	67686	4821747	2877	18892	3424	0.9784	6682184	124	10.2	11.83	43.3	44.87	1.20666	4.4166	4.57674	3560	4821747	42449	8.6	63.45	27.96	0.440662	12.0817	6.2612	414670	3.0594e+06	1.34816e+06	4254331	126831	880542	12.91	588261	1.38584
574944	13.262	1.2	0.17	29.37	11212	0.413037	2.11712	160000	62283	11212	0.14	82.89	0.00378234	0.0059012	11787359	13.36	70683	5534700	2803	18937	3732	0.978344	8.17702e+06	124.7	13.4	0.2	56.96	42.84	0.0268	7.63264	5.74056	3560	5534700	44278	8.05	62.58	29.37	0.469319	4.07381	2.27156	445543	3.46362e+06	1.62554e+06	4810383	143151	1003652	12.83	661346	1.47741
543006	13.2049	1.16	0.16	30.17	12887	0.436363	2.17408	180000	64205	12887	0.14	83	0.00397229	0.00543674	13887775	13.91	70268	6069809	2216	22238	5543	0.974553	9921688	126.9	13.91	0.06	60.53	39.41	0.008346	8.41972	5.48193	3560	6069809	53011	7.84	61.99	30.17	0.486691	3.16271	1.8247	475873	3.76267e+06	1.83126e+06	5501274	157579	1149741	15.85	733931	1.6346
616665	13.3321	1.2439	0.1897	32.9	16501	0.411357	2.43903	220000	65340	16501	0.1512	82	0.00435918	0.00545295	16377603	15.5403	73344	6392614	2531	21564	5024	0.975329	12041640	127.26	15.5403	0.23	61.47	38.3	0.0357427	9.55262	5.95193	3560	6392614	55568	7.73	59.38	32.9	0.554059	4.97137	2.76271	494149	3.79593e+06	2.10317e+06	5893503	179553	1277407	15.8	830110	1.88368
557464	13.2312	1.1177	0.1618	34.23	21562	0.472246	2.63973	410000	70522	21562	0.1211	89	0.00530228	0.00756018	19150618	14.7243	85271	6953489	1669	7428	2564	0.991489	14425240	128	14.7243	0.22	63.98	35.8	0.0323935	9.42061	5.2713	3560	6953489	60136	7.59	58.18	34.23	0.588347	5.04744	2.81789	527770	4.04554e+06	2.38018e+06	6812450	185759	1280314	15.8	816182	2.07453
608295	13.3184	1.2246	0.1666	36.155	25029	0.472003	2.49411	290000	70949	25029	0.1502	79	0.00510656	0.00549507	21911574	16.0415	447182	7571638	1471	4070	1947	0.995328	16807720	128	16.0415	0.2	60.98	38.83	0.032083	9.78211	6.22891	3560	7564981	59101.4	7.59	58.18	34.23	0.588347	4.86654	2.72744	574182	4.40131e+06	2.58949e+06	7246142	192836	1283538	15.8	752545	2.22178
22968.5	10.0419	5.5	0.4	42.1	12278	0.21335	3.50433	104356	109948	12278	0.25	114.48	0.00543677	0.0158249	12881668	27.78	170306	5926853	3225	19351	27117	0.97751	6.37938e+06	580.16	27.78	2.41	30.56	67.03	0.669498	8.48957	18.6209	22441	5926853	11551	27.29	30.62	42.1	1.37492	2.14089	1.7579	1.61744e+06	1.8148e+06	2.49521e+06	2438770	221578	954022	5.14	220984	1.07635
6923.79	8.84272	5.72	0.45	40.33	13840	0.216961	3.57393	121514	393337	13840	0.29	180.59	0.0104769	0.0255915	16239154	29.5	166300	6400361	4053	21806	31460	0.974642	8760957	586.66	29.5	1.86	29.42	68.71	0.5487	8.6789	20.2694	22441	6400361	12471	25.71	33.96	40.33	1.18757	1.96433	1.57595	1.64553e+06	2.17356e+06	2.58127e+06	6305079	266338	1235476	5.2	267889	1.36882
67862.8	11.1252	5.75	0.49	38.83	16235	0.262048	3.3972	206962	155732	16235	0.31	213.87	0.00903304	0.0168999	20803501	29.27	190885	7670148	3854	20762	10951	0.976149	12167222	610.65	29.27	1.84	30.47	67.68	0.538568	8.91857	19.8099	22441	7670148	14874	24.84	36.33	38.83	1.06881	2.02153	1.54517	1.90526e+06	2.78656e+06	2.97832e+06	7259211	300649	1443893	4.88	330062	1.58631
105206	11.5637	5.81	0.33	37.62	20238	0.314712	3.06582	231000	100508	20238	0.47	204.72	0.00921704	0.0233139	22879923	30.04	246704	9453949	5539	26655	48655	0.968844	15455738	380.7	30.04	1.07	34.72	64.21	0.321428	10.4299	19.2887	22441	9453949	18168	24.11	38.27	37.62	0.983015	1.70314	1.34308	2.27935e+06	3.61803e+06	3.55658e+06	8449916	400399	1813956	5.31	456722	1.63484
164965	12.0135	5.75	0.32	38.21	23894	0.338529	3.21632	300000	154087	23894	0.51	218.24	0.0107347	0.025096	24540628	31.27	220376	10595951	4084	24582	43651	0.971288	18283738	620.3	31.3	1.12	34.51	64.37	0.35056	10.8016	20.1478	22897	10595951	20239	23.04	38.75	38.21	0.986065	1.84391	1.41499	2.44131e+06	4.10593e+06	4.04871e+06	10002269	516610	2200029	5.56	594664	1.72554
247491	12.4191	5.89	0.34	39.54	26326	0.366183	3.24247	330000	179533	26326	0.51	253.91	0.0120835	0.0209416	27172499	32.07	211286	11754466	4073	23679	44891	0.972299	20598616	622.6	32.1	1.15	34.55	64.3	0.36915	11.0906	20.6403	22260	11754466	18868	22.41	38.05	39.54	1.03916	1.96089	1.50002	2.63418e+06	4.47257e+06	4.64772e+06	11699298	516685	2576339	5.96	700110	1.75241
458800	13.0364	5.96	0.33	40.59	27872	0.398607	3.52907	380000	155718	27872	0.51	269	0.0123993	0.0182296	32512893	32.65	221346	13014528	3811	23654	38698	0.972423	23912746	630.9	32.65	1.16	34.18	64.66	0.37874	11.1598	21.1115	22260	13014528	24295	21.68	37.73	40.59	1.0758	2.07009	1.57294	2.82155e+06	4.91038e+06	5.2826e+06	13365680	556312	3039653	6.01	1133890	1.83739
499644	13.1217	5.22	0.45	41.71	34164	0.439064	3.80776	480000	197754	34164	0.41	272	0.0132041	0.018477	38887185	32.3	212806	14181762	3619	22303	30694	0.974088	28700772	635.28	32.3	0.99	35.26	63.75	0.31977	11.389	20.5912	22260	14181762	26222	21.76	36.53	41.71	1.1418	1.96699	1.55439	3.08595e+06	5.1806e+06	5.91521e+06	15731001	623193	3532357	6.23	924799	2.02378
617407	13.3333	5.5477	0.4264	44.3	48814	0.480117	4.22208	610000	130130	48814	0.4372	317	0.014916	0.0202493	45305925	32.613	195929	15658072	1629	8956	12477	0.989594	34647036	645	32.613	0.87	33.37	65.76	0.283733	10.883	21.4463	22260	15658072	28744	20.87	34.83	44.3	1.27189	1.98776	1.62983	3.26784e+06	5.45371e+06	6.93653e+06	19124973	717648	3992256	6.23	1025496	2.21273
834290	13.6343	5.5212	0.3673	47.115	46406	0.492841	4.27759	770000	239544	46406	0.4419	357	0.017365	0.0238249	52459507	33.5331	829113	16526500	682	4188	4451	0.995157	40779240	642	33.5331	0.89	33.72	65.39	0.298445	11.3074	21.9273	22260	16149956	25155.7	20.87	34.83	44.3	1.27189	2.01126	1.64158	3.3705e+06	5.62503e+06	7.15443e+06	22458659	764935	4318785	6.23	1093361	2.52504
110972	11.617	5.05	0.35	31.09	18702	0.272215	0.816268	160500	192173	18702	0.33	181.71	0.00883051	0.0257377	18078328	40.62	517703	11057360	10882	67644	16979	0.922579	8587206	551.51	40.62	12.85	40.4	46.75	5.21967	16.4105	18.9899	15087	11057360	21410	17.2	51.71	31.09	0.601238	19.6249	10.113	1.90187e+06	5.71776e+06	3.43773e+06	2888069	215611	1351083	10.59	1441931	0.776605
139466	11.8456	5.1	0.36	34.05	22237	0.273934	0.985464	263669	241075	22237	0.3	240.44	0.0111168	0.0292609	21084736	46.44	555338	12721499	11707	62699	16249	0.928228	11142577	558.68	46.44	11.13	42.64	46.23	5.16877	19.802	21.4692	15087	12721499	24542	14.95	51	34.05	0.667647	31.9542	16.3109	1.90186e+06	6.48796e+06	4.33167e+06	6828434	244301	1549318	11.06	1644225	0.875886
104069	11.5528	5.48	0.43	31.8	23971	0.279781	0.803359	290048	250193	23971	0.46	257.84	0.0124923	0.0239497	25147285	55.02	549906	15393576	12245	57114	15863	0.934601	14525021	565.62	55.02	5.87	49.93	44.2	3.22967	27.4715	24.3188	15087	15393576	28110	14	54.19	31.8	0.586824	16.2994	8.44312	2.1551e+06	8.34178e+06	4.89516e+06	7849701	268713	1956597	9.18	1926915	0.943577
114387	11.6473	5.4	0.37	30.07	26519	0.388762	0.619378	414268	257070	26519	0.56	311.56	0.0147383	0.0388358	28940184	48.86	592257	18994920	13214	52485	42966	0.93946	18302314	289	48.86	6.84	46.52	46.64	3.34202	22.7297	22.7883	15087	18994920	34629	13.15	56.78	30.07	0.529588	14.8965	7.71302	2.49783e+06	1.07853e+07	5.71177e+06	9465033	330126	2058166	9.49	736262	0.963537
131515	11.7869	6.19	0.49	32.8	27738	0.449881	0.648288	490000	335310	27738	0.54	355.65	0.0168347	0.0415333	33359378	48.93	622101	21999170	13677	60156	28332	0.930937	22585482	573	48.9	0.72	45.25	54.03	0.35208	22.1273	26.4207	15087	21999170	39968	11.66	55.54	32.8	0.590565	3.6392	2.11488	2.5651e+06	1.22183e+07	7.21573e+06	11331706	482251	2348205	9.74	904768	1.02665
148777	11.9102	6.29	1.33	33.9	28448	0.460398	0.688494	470000	339400	28448	0.55	408.65	0.0181322	0.032359	40056547	52.86	693143	24355050	12686	58231	28161	0.933137	27756844	560	52.9	0.53	45.02	54.45	0.28037	23.8156	28.8041	14858	24355050	43491	11.12	54.98	33.9	0.616588	3.47591	2.04625	2.70828e+06	1.33904e+07	8.25636e+06	13095900	485390	2799881	10.46	1059950	1.13968
331436	12.7112	6.18	1.35	35.33	30522	0.51294	0.754589	590000	374200	30522	0.64	404	0.019269	0.0301147	47965787	52.04	677738	26693384	10468	53782	22677	0.9383	34159864	563.3	52.04	0.5	45.33	54.17	0.2602	23.5897	28.1901	14858	26693384	47862	10.79	53.87	35.33	0.655838	3.65728	2.15656	2.88022e+06	1.43797e+07	9.43077e+06	14713524	503888	3161715	10.17	1217404	1.27971
559982	13.2357	5.2693	1.5612	38.88	51700	0.596948	0.816841	720000	573000	51700	0.6614	403	0.0233449	0.0340635	57453344	48.3506	711974	28862800	11375	43084	19967	0.950539	42149272	564.39	48.3506	1.31	44.67	54.02	0.633393	21.5982	26.119	14858	28862800	51429	10.99	50.13	38.88	0.775583	6.10892	3.44225	3.17202e+06	1.44689e+07	1.12219e+07	17334702	527649	3758048	10.98	3027781	1.46033
787967	13.5772	5.273	1.6009	41.47	64275	0.66111	0.929252	850000	304013	64275	0.6707	397	0.0213974	0.0296679	66167489	46.904	731003	31008720	8207	19469	4978	0.977707	50740516	571	46.904	1.34	42.56	56.11	0.628514	19.9623	26.3178	14858	31008720	54832	11.15	47.38	41.47	0.875264	6.18457	3.52992	3.45747e+06	1.46919e+07	1.28593e+07	21718289	565581	4310233	10.98	3307521	1.63633
1.10013e+06	13.9109	4.5701	1.3001	45.165	79170	0.72546	1.00782	1010000	329527	79170	0.6331	427	0.0236374	0.0329935	76045660	43.0035	1362506	31197300	6742	13858	8229	0.984058	59398452	567	43.0035	1.85	41.74	56.41	0.795565	17.9497	24.2583	14858	34659816	61128.4	11.15	47.38	41.47	0.875264	7.53361	4.20444	3.86457e+06	1.64218e+07	1.43734e+07	25931089	650021	4890629	10.98	3180854	1.71376
373060	12.8295	5.9	0.37	34.88	29354	0.223552	2.50049	280000	518000	29354	0.61	231.5	0.0158878	0.0456441	14601897	30.93	314144	6914452	9205	120129	44467	0.862307	7.11176e+06	499.4	30.93	1.49	38.25	60.27	0.460857	11.8307	18.6415	14181	6914452	12313	12.78	52.34	34.88	0.666412	4.03166	2.34903	883667	3.61902e+06	2.41176e+06	4694000	223268	930775	4.02	326456	1.02854
107216	11.5826	5.56	0.29	39.76	33000	0.224816	0.398071	363000	567000	33000	0.45	276	0.0172437	0.0449635	16983908	32.16	291380	7230077	8130	117397	42490	0.865456	9168091	503.62	32.16	0.96	37.72	61.32	0.308736	12.1308	19.7205	14181	7230077	14306	15.87	44.37	39.76	0.896101	2.89872	1.89741	1.14741e+06	3.20799e+06	2.87468e+06	8278837	238811	1035827	4.05	262742	1.26805
187601	12.1421	5.76	0.29	38.75	17551	0.258169	0.443818	398000	646000	17551	0.38	302.9	0.0175215	0.0313514	19798567	32.05	362119	8274316	11854	121407	48997	0.860774	11682594	503.68	32.05	0.94	38.1	60.97	0.30127	12.2111	19.5409	14181	8274316	16175	17.1	44.15	38.75	0.87769	2.59406	1.73588	1.41491e+06	3.65311e+06	3.2063e+06	9516209	282558	1344544	5.04	355403	1.41191
245508	12.4111	6.15	0.3	35.22	20983	0.31048	1.24485	475000	263000	20983	0.33	327.6	0.0139838	0.0367845	22668525	32.75	370070	10168221	4934	121687	52170	0.860421	14488654	516.7	32.75	0.92	34.9	64.18	0.3013	11.4297	21.019	14181	10168221	19733	16.18	48.6	35.22	0.724691	2.41843	1.57156	1.64522e+06	4.94176e+06	3.58125e+06	11150795	379265	1655377	5.12	408156	1.4249
244173	12.4056	6.15	0.3	37.37	24081	0.260646	1.19581	600000	298000	24081	0.35	387.94	0.0163948	0.0422087	26361074	40.98	487769	10686498	5448	121687	58670	0.86032	17727716	519.5	41	0.63	28.04	71.33	0.2583	11.4964	29.2453	14181	10686498	20628	16.56	46.07	37.37	0.811157	1.89206	1.35161	1.76968e+06	4.92327e+06	3.99354e+06	13183796	405658	1926396	6.3	415406	1.65889
294218	12.5921	6.99	0.36	38.47	26679	0.308974	0.0722463	610000	315000	26679	0.85	398.47	0.0191733	0.0354807	30955468	36.86	501738	11401151	4839	128741	58990	0.852272	21549852	522.4	36.9	0.92	31.31	67.77	0.33948	11.5534	25.0071	14181	11401151	21841	17.19	44.35	38.47	0.867418	2.27347	1.57044	1.95986e+06	5.05641e+06	4.38602e+06	15073172	519338	2291650	8.7	454211	1.89015
293945	12.5911	6.8321	0.3781	42.25	43800	0.311309	0.0844233	720000	403000	43800	0.5089	426	0.0207725	0.033543	36512075	38.6	249151	12017177	8281	134217	117543	0.845116	26206730	525.2	38.6021	0.67	37.43	61.9	0.258634	14.4488	23.8947	14181	12017177	22940	16.41	41.34	42.25	1.02201	2.47178	1.74689	1.97202e+06	4.9679e+06	5.07726e+06	15950000	517383	2387663	10.31	527871	2.18077
214834	12.2776	6.5326	0.4121	46.08	46000	0.326305	0.0965178	850000	480000	46000	0.4829	442	0.0223977	0.0332397	42904195	35.9791	360009	11740143	6127	119527	100864	0.86213	31765818	510.2	35.9791	0.59	34.13	65.28	0.212277	12.2797	23.4872	14183	11740143	22304	16.4	37.52	46.08	1.22814	2.37916	1.80365	1.92538e+06	4.4049e+06	5.40986e+06	17170118	594444	2769475	10.5	562961	2.70574
287224	12.568	6.5464	0.3327	47.2	64000	0.347059	0.126499	1010000	812000	64000	0.4385	459	0.0279795	0.037927	49498982	35.2202	362807	12223486	2602	61590	49421	0.929	37833612	531	35.2202	0.56	32.41	67.03	0.197233	11.4149	23.6081	14183	12223486	23106	16.49	36.31	47.2	1.29992	2.30685	1.80338	2.01565e+06	4.43835e+06	5.76949e+06	18878308	585159	2878358	10.5	591100	3.09516
247359	12.4186	6.5033	0.3263	47.71	94000	0.390215	0.341553	1130000	973000	94000	0.413	523	0.0334769	0.0474217	48932380	34.245	3002206	13362914	3078.3	91088	66143	0.895103	41490812	513	34.245	0.56	31.78	67.66	0.191772	10.8831	23.1702	14183	13362914	26048.6	15.9684	36.4176	47.6141	1.30745	2.39628	1.85186	2133837	4866451	6362626	20031532	599606	3030131	10.5	671031	3.10492
8736.53	9.07527	1.47	0.09	59.61	3520	0.25065	0.85703	66504	129737	3520	0.1	38.06	0.00257919	0.00737345	4314571	7.34	50280	1839774	838	6606	4134	0.992404	2.00498e+06	164.56	7.34	3.13	20.98	75.89	0.229742	1.53993	5.57033	9516	1839774	12338	17.09	23.3	59.61	2.55837	5.86171	4.21004	314417	428667	1.09669e+06	1120812	63401	348247	5.43	95236	1.0898
3755.51	8.23098	1.53	0.12	63.59	4158	0.264105	0.974994	91400	210500	4158	0.17	63.58	0.00448739	0.0109955	4760730	7.69	104219	2030965	664	6654	4124	0.99235	2.4274e+06	165.27	7.69	0.91	20.29	78.8	0.069979	1.5603	6.05972	9516	2030965	13517	13.24	23.17	63.59	2.7445	4.01786	3.38118	268900	470575	1.29149e+06	1929575	70753	464708	5.83	120381	1.19519
18238.9	9.81131	1.59	0.12	62.35	5036	0.305774	0.993083	93038	253198	5036	0.18	73.66	0.00530669	0.00856069	5360950	7.93	73793	2424785	429	6379	3513	0.992673	2975694	164.75	7.93	0.88	21.44	77.68	0.069784	1.70019	6.16002	9516	2424785	16238	12.88	24.77	62.35	2.51716	4.09281	3.30498	312312	600619	1.51185e+06	2347841	74999	550894	6.77	143058	1.2272
16382.3	9.70396	1.75	0.11	61.39	6710	0.330058	0.89976	168000	91063	6710	0.24	76.69	0.0041169	0.00968137	5843037	9.03	72778	2980421	546	21177	4102	0.975789	3.57264e+06	1081	9.03	0.78	23.48	75.75	0.070434	2.12024	6.84022	9516	2980421	20082	12.99	25.62	61.39	2.39617	3.86589	3.13103	387157	763584	1.82968e+06	2923069	94934	683717	7.17	183339	1.1987
22611.5	10.0262	1.77	0.12	62.33	8991	0.376651	0.985141	170000	112745	8991	0.23	90.9	0.00480189	0.0111427	6129910	8.98	90573	3389855	579	20438	2565	0.976655	4.12462e+06	170.1	9	0.78	24.72	74.5	0.0702	2.2248	6.705	9516	3389855	22658	12.47	25.2	62.33	2.47341	4.17853	3.32597	422715	854243	2.1129e+06	3437709	179288	808328	8.32	226199	1.21675
27570.2	10.2245	1.63	0.09	62.15	10981	0.410843	1.11733	190000	125500	10981	0.2	93.08	0.00505394	0.00856889	6946634	8.93	97527	3656506	552	23280	2822	0.973411	4752721	170.9	8.9	0.78	26.2	73.02	0.06942	2.3318	6.49878	9516	3656506	21383	12.44	25.4	62.15	2.44685	4.22906	3.33796	454869	928753	2.27252e+06	4003178	166375	878954	9.13	255619	1.2998
51321.8	10.8459	1.503	0.0879	64.09	10697	0.445668	1.20882	200000	161001	10697	0.1967	103	0.00567673	0.00840551	7927247	9.2001	96667	4100187	546	26369	3365	0.96988	5.52468e+06	172.1	9.2001	0.7	26.98	72.32	0.0644007	2.48219	6.65351	9516	4100187	27051	11.6	24.31	64.09	2.63636	4.48573	3.56105	475622	996755	2.62781e+06	4618987	173880	1168432	7.26	412192	1.34742
34136.9	10.4381	1.2954	0.071	65.66	13100	0.516159	1.34165	240000	198500	13100	0.1809	104	0.00632404	0.00834336	8899237	8.6737	104980	4477004	541	25652	3039	0.970702	6.50454e+06	169.97	8.6737	0.85	23.7	75.45	0.0737264	2.05567	6.54431	9516	4477004	29425	11.58	22.76	65.66	2.88489	4.95097	3.91793	518437	1.01897e+06	2.9396e+06	5404989	196555	1443320	7.55	457025	1.45288
53720.1	10.8915	1.1929	0.0523	67.33	17926	0.570935	1.432	300000	104020	17926	0.175	120	0.00608214	0.007417	10036317	8.6367	121144	4930990	88	15614	2715	0.982155	7577267	171	8.6367	0.57	22.02	77.41	0.0492292	1.9018	6.68567	9534	4930990	32300	11.43	21.24	67.33	3.16996	4.14731	3.65864	563612	1.04734e+06	3.32004e+06	6831157	214827	1444074	7.55	494862	1.53666
63115.1	11.0527	1.3539	0.0403	69.73	21154	0.612897	1.43251	360000	113123	21154	0.1909	138	0.00704375	0.00846275	11238035	8.7819	246744	5382400	60	2141	2852	0.997517	8643024	170	8.7819	0.42	22.07	77.51	0.036884	1.93817	6.80685	9534	5497898	32340.6	11.43	21.24	67.33	3.16996	3.64067	3.40532	628410	1.16775e+06	3.70173e+06	7941673	207888	1523548	7.55	565662	1.57206
1.15396e+06	13.9587	10.11	3.08	42.03	36639	0.346254	4.10152	623458	1337157	36639	1.1	632.75	0.037866	0.10601	73228794	86.67	683642	30009795	4162	60550	38244	0.930355	35999072	645.14	86.67	0.2	43.53	56.27	0.17334	37.7275	48.7692	11819	30009795	45765	5.74	52.23	42.03	0.80471	6.0526	3.42866	1.72256e+06	1.56741e+07	1.26131e+07	35162670	388728	2605584	13.93	2055699	1.19958
1.14176e+06	13.9481	10.53	3.51	44.64	42218	0.372873	3.70624	756300	1463836	42218	1.23	644.13	0.040848	0.101741	84890860	100.43	817921	37447641	3726	52052	34704	0.940102	46744304	651.59	100.43	0.01	44.98	55.01	0.010043	45.1734	55.2465	11819	37447641	56620	4.79	50.57	44.64	0.882737	3.82239	2.35256	1.79374e+06	1.89373e+07	1.67166e+07	53258375	471281	3140820	14.48	2463300	1.24826
2.35201e+06	14.6708	10.98	3.81	41.96	54647	0.411275	3.25898	907827	791182	54647	1.69	780.21	0.0395808	0.0745444	100240787	110.56	943789	45470573	4336	54678	24746	0.937259	60047836	652.4	110.56	0.05	45.32	54.63	0.05528	50.1058	60.3989	11816	45470573	66443	4.44	53.6	41.96	0.782836	5.6048	3.19382	2.01889e+06	2.43722e+07	1.90795e+07	64279541	539336	4033349	14.97	3142836	1.32059
2.57326e+06	14.7607	11.38	4.06	39.58	61734	0.460941	2.91666	1156035	864049	61734	1.89	898.48	0.0451207	0.118026	114720033	121.91	1156205	56193285	4010	26029	10241	0.970154	74403784	651.8	121.91	0.12	48.1	51.78	0.146292	58.6387	63.125	11816	56193285	79530	4.33	56.09	39.58	0.705652	7.40086	4.05326	2.43317e+06	3.15188e+07	2.22413e+07	73642680	723656	5208876	14.35	4257827	1.32407
3.252e+06	14.9948	11.24	4.59	39.61	78177	0.516122	2.92345	1340000	942093	78177	1.95	984.45	0.0498247	0.124033	130793711	124.04	1268341	63999097	3777	21209	11976	0.975624	90400656	660.6	124	0.06	46.94	53	0.0744	58.2056	65.72	11816	63999097	89903	4.25	56.13	39.61	0.705683	6.02133	3.36351	2.71996e+06	3.59227e+07	2.535e+07	87314900	1166756	6246207	9.96	4906482	1.41253
3.75929e+06	15.1397	11.12	5.26	40.7	184008	0.548974	2.89832	1430000	1027921	184008	2.06	1086.5	0.0608843	0.113564	148851871	130.33	1373249	71531346	4049	21173	19000	0.975556	107470136	662.8	130.3	0.09	47.3	52.61	0.11727	61.6319	68.5508	11816	71531346	107890	4.12	55.18	40.7	0.737586	7.24115	3.98937	2.94709e+06	3.9471e+07	2.91133e+07	100772422	1187445	7018238	10.01	5366331	1.50242
5.36189e+06	15.4948	11.5959	5.4178	41.81	221701	0.5937	3.10384	1530000	994611	221701	2.2423	1118	0.0647892	0.100961	170255279	131.797	1382042	78248074	4397	19576	17323	0.977402	126507088	671.4	131.797	0.07	47.99	51.94	0.0922581	63.2495	68.4555	11816	78248074	107683	3.99	54.2	41.81	0.771402	7.32255	4.04698	3.1221e+06	4.24105e+07	3.27155e+07	111194866	1260751	8023838	14.44	6327992	1.61674
5.63173e+06	15.5439	10.1389	4.5681	45.06	269113	0.652306	3.36177	1800000	995652	269113	2.2901	1123	0.0690057	0.102629	195528114	130.462	1501794	85101328	5102	15952	11641	0.981621	148433056	680.36	130.462	0.08	48.02	51.9	0.10437	62.648	67.7099	11816	85101328	115443	4.02	50.92	45.06	0.884918	8.08788	4.4864	3.42107e+06	4.33336e+07	3.83467e+07	140288068	1444932	9249992	14.43	7189468	1.74419
5.24167e+06	15.4722	10.5871	4.7636	47.8	368747	0.773734	3.56887	2270000	1084510	368747	2.4898	1048	0.0770455	0.106938	220358784	120.932	1759889	93569088	4287	6634	6890	0.992322	172391280	696	120.932	0.08	44.3	55.62	0.0967454	53.5728	67.2623	11816	93569088	124122	3.96	48.23	47.8	0.991084	8.12435	4.55772	3.70534e+06	4.51284e+07	4.4726e+07	154596810	1567751	10414331	14.43	7436954	1.8424
5.68778e+06	15.5538	11.0687	4.9438	51.275	481560	0.827953	3.36012	2790000	1141809	481560	2.023	1203	0.0881563	0.120576	245843589	123.318	3129032	102101300	4066	3532	7577	0.995849	195967120	709	123.318	0.11	46.23	53.65	0.13565	57.0098	66.16	11816	101989846	143850	3.96	48.23	47.8	0.991084	9.33306	5.16207	4.0388e+06	4.91897e+07	4.87511e+07	171059152	1772617	11826043	14.43	8003456	1.92144
33735.6	10.4263	4.2	0.28	31.77	9815	0.195006	3.92934	174317	309373	9815	0.21	143.6	0.00821282	0.0235799	15251620	34.98	383501	6821316	3514	106547	53113	0.877674	6885603	327.4	34.98	0.86	52.77	46.37	0.300828	18.4589	16.2202	13896	6821316	20821	4.76	63.47	31.77	0.500551	12.7395	6.62001	324695	4.32949e+06	2.16713e+06	3983152	199651	971493	6.1	626259	1.00942
16503.8	9.71134	4.59	0.29	32.68	10328	0.215598	0.965895	239653	157344	10328	0.34	181.95	0.00814425	0.021037	17274201	35.96	352391	7752901	3677	104331	50104	0.880248	8570487	329.63	35.96	0.75	51.95	47.3	0.2697	18.6812	17.0091	13896	7752901	23558	4.54	62.78	32.68	0.520548	12.5327	6.52662	351982	4.86727e+06	2.53365e+06	11315201	239046	1126539	6.73	695730	1.10546
28457.7	10.2562	4.64	0.3	30.24	12202	0.246711	0.999774	299500	155843	12202	0.29	195.07	0.00850102	0.0154767	19867474	37.3	400864	9202336	5241	121102	64370	0.860899	10820209	331.54	37.3	0.83	52.82	46.35	0.30959	19.7019	17.2886	13896	9202336	27642	4.37	65.38	30.24	0.462527	12.0597	6.2611	402142	6.01649e+06	2.78279e+06	13676309	280415	1358657	6.51	779001	1.17581
30301	10.3189	4.84	0.3	28.09	15466	0.309368	1.07114	371315	199676	15466	0.38	229.67	0.0105882	0.0271529	22319507	39.39	438059	12186017	7287	146678	214965	0.829405	13435777	334.3	39.39	0.71	51.13	48.16	0.279669	20.1401	18.9702	13896	12186017	36425	4.02	67.89	28.09	0.413758	9.03015	4.72195	489878	8.27309e+06	3.42305e+06	15741967	328537	1760325	7.02	1044071	1.10256
550836	13.2192	4.92	0.34	28.62	16999	0.336357	1.32129	450000	195644	16999	0.38	261.72	0.0115936	0.0294535	26330274	39.52	410413	13286098	8659	136945	203124	0.840684	16682213	336.1	39.5	0.33	50.58	49.09	0.13035	19.9791	19.3906	13896	13286098	39523	4.02	67.36	28.62	0.424881	7.19105	3.80796	534101	8.94952e+06	3.80248e+06	17240536	444722	2018280	7.88	1334931	1.25561
510561	13.1433	5	0.38	30.74	18495	0.295725	1.42909	500000	228405	18495	0.33	287.7	0.0125805	0.0238913	31478204	45.05	397400	13337207	8065	131999	182355	0.846646	20740114	338.6	45.1	0.36	55.41	44.23	0.16236	24.9899	19.9477	13896	13337207	39343	4.25	65.01	30.74	0.47285	10.3152	5.39405	566831	8.67052e+06	4.09986e+06	18479804	411983	2458799	5.37	1486623	1.55506
223031	12.3151	5.1476	0.4077	37.29	24519	0.299306	1.58139	550000	203582	24519	0.3337	299	0.0131114	0.0209754	37288906	44.47	366547	13311415	7951	120102	208640	0.859807	25830848	339.2	44.4742	0.34	54.13	45.53	0.151212	24.0739	20.2491	13896	13311415	39196	4.37	58.33	37.29	0.639294	12.3867	6.51299	581709	7.76455e+06	4.96383e+06	19459399	392001	2440202	8.9	1363251	1.9405
21097.7	9.95692	5.0624	0.4098	44.01	21130	0.279887	2.451	550000	207138	21130	0.3288	298	0.0128824	0.0182014	44117978	42.708	315461	11953423	5816	86495	195489	0.898338	31856008	336.85	42.708	0.33	52.78	46.89	0.140936	22.5413	20.0258	13896	11953423	35029	4.87	51.13	44.01	0.860747	11.5006	6.18065	582132	6.11179e+06	5.2607e+06	20441683	457758	2415636	10.02	964350	2.66501
24789.4	10.1182	5.0013	0.4152	44.25	23040	0.298469	2.59368	550000	228606	23040	0.3053	306	0.0133346	0.0176001	50817945	42.5665	296578	12704767	4653	41161	43115	0.952389	38237352	339	42.5665	0.32	51.69	47.99	0.136213	22.0026	20.4277	13896	12704767	37063	4.83	50.92	44.25	0.86901	11.4215	6.14526	613640	6.46927e+06	5.62186e+06	21221771	452597	2343437	10.02	985278	3.00969
25470.3	10.1453	4.9184	0.3968	43.09	25439	0.343648	1.70129	670000	415574	25439	0.2901	326	0.0163263	0.0226535	50111480	42.9955	1449666	14775312	4088	26548	28602	0.969278	42062732	338	42.9955	0.32	51.84	47.84	0.137586	22.2889	20.569	13955	14775312	43713.9	4.24703	53.7004	42.0526	0.783095	13.4185	7.10078	627512	7934404	6213396	23625238	478483	2684289	10.02	1322832	2.84683
2.02411e+06	14.5206	11.27	3.35	41.6	60627	0.29974	3.18702	1090469	696240	60627	0.77	647.07	0.0324019	0.100865	71032667	100.22	2675799	30039925	12700	134535	67457	0.845517	32718830	719.61	100.22	0.39	46.01	53.6	0.390858	46.1112	53.7179	7446	30039925	40616	3.15	55.24	41.6	0.753077	16.2963	8.52469	946258	1.65941e+07	1.24966e+07	36122894	517593	2895018	10.56	2603899	1.08918
1.49443e+06	14.2173	11.81	2.73	42.89	67297	0.318248	3.35166	1333612	752290	67297	1.36	741.6	0.038839	0.105245	82574981	103.96	2644973	33085053	11240	112167	51410	0.871275	43329532	731.47	103.96	0.25	46.45	53.3	0.2599	48.2894	55.4107	7446	33085053	44231	3.12	54	42.89	0.794259	14.9517	7.87299	1.03225e+06	1.78659e+07	1.41902e+07	65402663	619427	3530483	10.71	3019248	1.30964
2.30024e+06	14.6485	12.81	2.96	40.74	61786	0.372432	3.11419	1448700	828670	61786	1	871.85	0.0410917	0.0795502	96014533	108.5	2887213	40408926	13484	116857	45011	0.866021	55839620	963	108.5	0.21	46.44	53.35	0.22785	50.3874	57.8848	7446	40408926	49947	3.08	56.17	40.74	0.725298	12.5467	6.63599	1.24459e+06	2.26977e+07	1.64626e+07	79908532	673169	4267968	6.19	3868040	1.38186
6.08829e+06	15.6219	13.63	3.25	39.64	79587	0.364397	3.92237	1722858	928976	79587	1.11	928.3	0.0459202	0.130449	108463410	136.66	3233661	49798455	16282	157997	71567	0.818691	68703840	814.6	136.66	0.15	53.14	46.71	0.20499	72.6211	63.8339	7446	49798455	56855	2.64	57.72	39.64	0.686764	17.1307	8.90871	1.31468e+06	2.87437e+07	1.97401e+07	89648657	919539	5665806	6.35	5023175	1.37964
1.27536e+07	16.3613	14.45	4	40.98	77360	0.342579	3.88355	2030000	1251000	77360	1.22	1021.8	0.0528623	0.146739	123494533	162.04	3413701	55497869	14041	141246	51242	0.838111	82976608	1072.5	162	0.14	57.46	42.4	0.2268	93.0852	68.688	7446	55497869	62054	2.57	56.45	40.98	0.725952	19.6784	10.2022	1.4263e+06	3.13285e+07	2.2743e+07	104482905	1240176	7006980	6.07	6066488	1.49513
1.52826e+07	16.5422	14.07	4.99	41.67	68000	0.323016	3.26554	2040000	1293000	68000	2.21	1249.1	0.0622023	0.122272	143108405	191.95	3618523	62019000	11837	106123	33823	0.878438	99536440	919.1	192	0.16	58.5	41.34	0.3072	112.32	79.3728	7446	62019000	67485	2.37	55.96	41.67	0.744639	23.6097	12.1772	1.46985e+06	3.47058e+07	2.58433e+07	124504572	1330655	8161571	7.42	7236091	1.60493
1.41888e+07	16.468	14.84	5.65	46.37	328010	0.343382	3.27758	2080000	1736000	328010	2.61	1310	0.087707	0.141189	166985859	197.36	3639902	67769890	14704	120909	70053	0.861011	119523808	937.8	197.36	0.15	57.32	42.53	0.29604	113.127	83.9372	7446	67769890	72991	2.17	51.46	46.37	0.901088	23.4931	12.1971	1.47061e+06	3.48744e+07	3.14249e+07	139555891	1244086	9185111	7.83	8338761	1.76367
1.70409e+07	16.6511	16.1538	6.0589	48.64	637061	0.368203	3.39854	2400000	2341056	637061	3.1101	1345	0.118899	0.18233	197031478	198.573	3816596	73115210	19394	106498	71794	0.877408	144635248	810.49	198.573	0.08	55.5	44.42	0.158859	110.208	88.2062	7446	73115210	77179	2.06	49.29	48.64	0.986813	19.0211	10.0039	1.50617e+06	3.60385e+07	3.55632e+07	166964909	1476043	11060158	13.73	9428968	1.97818
2.03233e+07	16.8273	15.2937	6.0877	51.28	641962	0.403974	3.44804	2750000	1297811	641962	3.8928	1373	0.112389	0.153429	229813619	200.854	3739035	8.11397e+07	7966	34898	28977	0.959742	173607424	827	200.854	0.12	52.81	47.07	0.241025	106.071	94.5419	7446	81139666	84114	1.93	46.79	51.28	1.09596	24.444	12.77	1.566e+06	3.79652e+07	4.16084e+07	190007395	1555258	13215255	13.73	10111833	2.13961
2.25831e+07	16.9327	14.8229	6.2042	52.975	746477	0.442956	2.87819	3200000	1390499	746477	4.4004	1506	0.126834	0.166723	260266832	207.555	5432187	91937800	8243	24546	16890	0.971733	201369152	842	207.555	0.11	52.39	47.5	0.228311	108.738	98.5887	7446	91937700	109190	1.64883	44.4075	53.9437	1.21474	25.0923	13.1535	1515900	40827200	49594600	203495592	1759635	15149533	13.73	10566713	2.19028
83970.3	11.3382	10.23	0.24	26.93	25414	0.225976	0.734557	199943	201045	25414	0.02	230.94	0.00928326	0.0288403	18596681	43.55	89122	9841251	2374	13661	8420	0.984289	9036518	1188.08	43.55	3.77	25.95	70.29	1.64183	11.3012	30.6113	11959	9841251	9905	30.3	42.77	26.93	0.629647	1.70411	1.16688	2.9819e+06	4.2091e+06	2.65025e+06	3951976	347393	1288312	11.01	254893	0.918229
93512.2	11.4458	10.47	0.14	25.4	31138	0.240057	0.726934	274200	206245	31138	0.43	251.16	0.012147	0.0324316	22350859	44.38	108571	10653712	2653	12902	5922	0.985193	12281844	1206.76	44.38	2.84	27.29	69.87	1.26039	12.1113	31.0083	11959	10653712	10649	29.87	44.73	25.4	0.567852	1.49957	1.03371	3.18226e+06	4.76541e+06	2.70604e+06	7924973	393420	1629281	10.98	308618	1.15282
116381	11.6646	10.7	0.19	24.81	35451	0.271628	0.849902	318793	231448	35451	0.45	301.85	0.0140881	0.0285906	26511419	45.22	121518	12283024	2852	11926	4859	0.986322	16083245	1224.35	45.22	2.43	27.49	70.08	1.09885	12.431	31.6902	11959	12283024	12944	29.77	45.42	24.81	0.546235	1.39594	0.971088	3.65666e+06	5.57895e+06	3.04742e+06	9307887	451539	1936989	11.73	383087	1.30939
163486	12.0045	10.89	0.19	25.85	55484	0.305445	1.29744	389257	258881	55484	0.5	348	0.0171939	0.0510502	30112737	46.08	106490	14074894	8556	21771	13849	0.974944	19876628	416.5	46.08	2.56	27.56	69.88	1.17965	12.6996	32.2007	11959	14074894	15734	27.7	46.45	25.85	0.556512	1.55025	1.05338	3.89875e+06	6.53779e+06	3.63836e+06	11260400	610880	2448338	10.65	487227	1.4122
235882	12.3711	10.63	0.23	25.89	75461	0.33152	1.45055	460000	283945	75461	0.78	402.74	0.0214536	0.0516836	33875137	47.52	124483	15747181	9667	22175	9773	0.974544	23775126	1229.2	47.5	0.95	30.28	68.77	0.45125	14.383	32.6657	11961	15747181	17734	26.52	47.59	25.89	0.544022	1.18322	0.863621	4.17615e+06	7.49408e+06	4.07695e+06	14034991	852638	3235596	11.22	601347	1.5098
359205	12.7916	10.86	0.32	25.19	58822	0.270492	1.50637	560000	317538	58822	0.81	511.73	0.0236279	0.0417635	38858765	66.19	151183	17906548	9492	20604	9411	0.976341	28041666	1130.8	66.2	1.8	46.88	51.32	1.1916	31.0346	33.9738	11961	17906548	15832	24.91	49.91	25.19	0.504708	1.97432	1.23951	4.46052e+06	8.93716e+06	4.51066e+06	16556235	927743	3542190	13.36	760460	1.566
328219	12.7014	10.51	0.4	25.42	60138	0.289001	1.37887	620000	344818	60138	0.81	543	0.024904	0.0371557	44965148	68.93	149136	19920815	11098	19088	8264	0.978084	33058070	1236.9	68.93	1.73	48.92	49.35	1.19249	33.7206	34.017	11961	19920815	22651	23.05	51.52	25.42	0.493401	2.19813	1.34576	4.59175e+06	1.02632e+07	5.06387e+06	18812184	904290	3825196	12.95	909500	1.65947
388213	12.8693	10.9579	0.4527	32.35	70330	0.296835	1.52426	820000	373807	70330	0.8087	574	0.0271582	0.0386128	52426216	70.3993	144663	20896975	8818	18870	8513	0.978334	39351068	1244.35	70.3993	0.58	49.53	49.9	0.408316	34.8688	35.1293	11961	20896975	23728	21.73	45.92	32.35	0.704486	1.63289	1.16869	4.54091e+06	9.59589e+06	6.76017e+06	21099224	932117	4337433	13.66	1004186	1.8831
457347	13.0332	11.0104	0.5053	33.84	80926	0.312279	1.58323	1040000	400809	80926	0.7743	571	0.0285495	0.0393355	61148535	72.4949	134414	22638615	3582	5846	2884	0.993284	46759260	1259	72.4949	0.54	49.41	50.05	0.391472	35.8197	36.2837	11961	22638615	25682	20.21	45.95	33.84	0.736453	1.76592	1.25119	4.57526e+06	1.04024e+07	7.66091e+06	23967324	965144	4755175	13.66	1038582	2.06546
520201	13.162	11.0918	0.536	36.005	128653	0.356139	1.42274	1310000	413890	128653	0.7447	633	0.0338982	0.0470007	69359095	69.0657	991604	24597000	1925	2584	1315	0.997032	54016128	1258	69.0657	0.18	48.39	51.43	0.124318	33.4209	35.5205	11961	24597000	19552.5	18.1579	45.7527	36.0894	0.788791	1.46132	1.12506	4466300	11253800	8876900	26869252	1016845	5133367	13.66	1118253	2.19605
305313	12.6291	3.63	0.3	33.27	11944	0.287747	2.25446	175302	442958	11944	0.36	151.86	0.0106992	0.0298098	14922286	31.61	524870	9095676	7750	68844	41476	0.92084	7062964	383.04	31.61	1.33	53.43	45.24	0.420413	16.8892	14.3004	11276	9095676	24563	12.05	54.67	33.27	0.60856	5.68622	3.14739	1.09603e+06	4.97261e+06	3.02613e+06	3493450	158417	942134	10.73	467413	0.776519
467848	13.0559	3.42	0.46	34.81	19200	0.307499	2.4093	185253	601700	19200	0.4	187.07	0.0139811	0.0345298	17799355	33.33	585141	10248939	8180	65197	33090	0.925127	9443205	382.8	33.33	0.45	54.16	45.39	0.149985	18.0515	15.1285	11276	10248939	27536	10.52	54.67	34.81	0.636729	4.09315	2.36494	1.07819e+06	5.60309e+06	3.56766e+06	9449678	188042	1220985	11.17	665815	0.921384
459152	13.0371	3.72	0.54	32.52	15530	0.358987	2.0884	326457	225501	15530	0.42	231.54	0.0109767	0.0201073	22041604	35.53	648163	12754805	7900	57883	5983	0.933886	12709875	390.27	35.53	0.28	54.83	44.89	0.099484	19.4811	15.9494	11247	12754805	33604	9.71	57.77	32.52	0.562922	3.70821	2.13557	1.23849e+06	7.36845e+06	4.14786e+06	11290883	220683	1569782	17.51	780383	0.996477
662514	13.4038	3.6	0.33	31.03	19335	0.384718	1.97937	356275	278293	19335	0.4	254.31	0.0123435	0.0323944	25755410	40.66	655319	15642651	7152	247387	11387	0.717703	16376021	877.6	40.66	0.25	58.88	40.88	0.10165	23.9406	16.6218	11248	15642651	40431	8.52	60.45	31.03	0.513317	4.32885	2.42108	1.33275e+06	9.45598e+06	4.85391e+06	13511178	262664	1918979	18.4	1092189	1.04688
1.15303e+06	13.9579	3.65	0.39	31.44	30312	0.417375	2.0779	530000	306432	30312	0.39	295.15	0.0147572	0.038775	30395325	42.24	702653	17613222	5992	35636	5769	0.959263	20658312	395.8	42.2	0.19	58.5	41.31	0.08018	24.687	17.4328	11247	17613222	45235	8.21	60.34	31.44	0.521047	4.13149	2.32627	1.44605e+06	1.06278e+07	5.5376e+06	15888429	431015	2302837	14.79	1354326	1.17289
1.17423e+06	13.9761	4.2	0.68	31.96	35091	0.428447	2.16788	590000	321780	35091	0.4	316.88	0.0159527	0.0309028	37510208	45.52	798579	19494317	7227	41671	5696	0.95238	25911760	399.6	45.5	0.35	56.52	43.13	0.15925	25.7166	19.6242	11262	19494317	48736	8.01	60.03	31.96	0.5324	5.23212	2.88226	1.56149e+06	1.17024e+07	6.23038e+06	18443875	374374	2597452	19.33	1486423	1.3292
1.11877e+06	13.9277	4.6801	0.7928	33.04	36975	0.477083	2.33327	570000	385627	36975	0.4635	306	0.0167677	0.0272441	45972296	45.2964	785926	21610147	5929	39589	5623	0.954758	32601966	396.1	45.2964	0.3	55.71	43.99	0.135889	25.2346	19.9259	11272	21610147	54741	7.72	59.24	33.04	0.557731	5.19346	2.8756	1.6683e+06	1.28019e+07	7.13999e+06	20575657	413741	2920256	16.46	1673823	1.50864
1.10257e+06	13.9132	3.8734	0.8291	35.05	26960	0.502455	2.61887	620000	392568	26960	0.3983	337	0.0167479	0.0241678	54260752	46.474	802654	23351075	3967	36464	1347367	0.937617	40437212	402.92	46.474	0.09	55.57	44.34	0.0418266	25.8256	20.6066	11272	23351075	58661	7.69	57.26	35.05	0.61212	3.61286	2.11249	1.7957e+06	1.33708e+07	8.18455e+06	21565892	424953	3501060	22.03	2904336	1.73171
856442	13.6605	3.3359	0.6062	39.1	22378	0.545225	2.93068	760000	406323	22378	0.3897	331	0.0168051	0.0232102	64332654	45.6409	671605	24884543	3851	24142	9938	0.972311	49177756	404	45.6409	0.09	56.1	43.81	0.0410768	25.6045	19.9953	11307	24884543	62081	7.92	52.98	39.1	0.738014	3.57376	2.15589	1.97086e+06	1.31838e+07	9.72986e+06	25509965	533096	4052291	22.03	3128122	1.97624
1.08366e+06	13.8959	3.1627	0.5684	44.19	93426	0.570225	2.9066	920000	299599	93426	0.4139	372	0.0218	0.0299135	74319916	44.3686	1112056	25300100	2177	19966	9810	0.977078	57859840	403	44.3686	0.34	54.9	44.75	0.150853	24.3584	19.8549	11248	25849164	64141.8	7.92	52.98	39.1	0.738014	5.62732	3.18267	2.04725e+06	1.36949e+07	1.0107e+07	30391762	544617	4470811	22.03	2240927	2.23836
80768.1	11.2993	7.96	0.57	29.9	26438	0.218424	0.608491	208062	176094	26438	0.19	202.97	0.00917929	0.0283392	14120969	37.22	180766	8129755	5440	19234	14498	0.977834	6749730	865.18	37.22	1.8	32.21	65.99	0.66996	11.9886	24.5615	15083	8129755	10610	27.85	42.25	29.9	0.707692	1.56065	1.13417	2.26414e+06	3.43482e+06	2.4308e+06	3350480	251924	1086456	12.37	256069	0.83025
88158.9	11.3869	8.16	0.54	31.13	30180	0.232393	0.634349	249000	181753	30180	0.29	227.69	0.0105992	0.0288056	17275695	38.75	225519	9005247	5525	17959	15061	0.979279	9369570	873.13	38.75	1.47	33.14	65.39	0.569625	12.8417	25.3386	15083	9005247	11708	26.17	42.69	31.13	0.729211	1.58584	1.15752	2.35667e+06	3.84434e+06	2.80333e+06	7932719	307749	1434963	12.62	293191	1.04046
118030	11.6787	8.17	0.56	30.54	33710	0.256004	0.788782	261283	199940	33710	0.31	276.87	0.0122864	0.0253006	20797180	41.16	250092	10537118	6365	18673	15413	0.978457	12530656	886.1	41.16	1.26	35.01	63.73	0.518616	14.4101	26.2313	15083	10537118	14117	27.58	41.88	30.54	0.729226	1.42553	1.07738	2.90614e+06	4.41295e+06	3.21804e+06	9693196	351001	1722990	12.84	364443	1.18919
118032	11.6787	8.7	0.59	30.1	56909	0.277913	1.11883	275000	219598	56909	0.32	291.4	0.0144636	0.0450461	24192537	44.79	290843	12447731	6360	34191	23888	0.960631	15817252	184.8	44.79	1.21	35.52	63.27	0.541959	15.9094	28.3386	15083	12447731	17396	27.31	42.59	30.1	0.706739	1.41873	1.06274	3.39948e+06	5.30149e+06	3.74677e+06	11736648	489190	2125951	10.39	470997	1.27069
135955	11.8201	8.1	0.6	30.54	53697	0.295386	1.23647	320000	231876	53697	0.27	333.02	0.0152513	0.0364536	27711355	46.5	379454	13735463	6732	31829	19237	0.963395	19304906	899.2	46.5	1.05	38.84	60.11	0.48825	18.0606	27.9511	15083	13735463	19592	26.64	42.82	30.54	0.713218	1.43593	1.07457	3.65913e+06	5.88153e+06	4.19481e+06	14295003	612713	2689825	12.52	589141	1.40548
194826	12.1799	9	0.67	30.69	46863	0.249518	1.24902	460000	267262	46863	0.49	485	0.0200073	0.0346397	32309417	61.84	422494	15420210	6482	31846	21829	0.963336	23224370	896	61.8	0.79	49.51	49.7	0.48822	30.5972	30.7146	15083	15420210	17210	25.54	43.77	30.69	0.701165	1.45798	1.07957	3.93832e+06	6.74943e+06	4.73246e+06	17100322	703454	3077076	12.97	719282	1.5061
164079	12.0081	9.09	0.68	35.19	54944	0.244832	1.28046	630000	300704	54944	0.52	476	0.0213069	0.0325428	37892964	69.08	440183	16912964	6207	29081	28498	0.966387	27800496	920.6	69.08	0.97	49.59	49.44	0.670076	34.2568	34.1532	15083	16912964	24461	23.49	41.32	35.19	0.851646	1.80635	1.329	3.97286e+06	6.98844e+06	5.95167e+06	19828906	740055	3476740	13.01	856458	1.64374
189645	12.1529	9.932	0.7479	37.65	60948	0.245371	1.32704	610000	306068	60948	0.4879	467	0.0213679	0.0299063	44878745	73.6475	438899	18070960	5983	24785	23191	0.971368	33569868	930.88	73.6475	0.71	48.6	50.69	0.522897	35.7927	37.3319	15083	18070960	27001	22.27	40.08	37.65	0.939371	1.72968	1.33452	4.0244e+06	7.24284e+06	6.80372e+06	22354724	766573	3837241	13.26	959790	1.85767
219175	12.2976	9.7878	0.7843	39.85	65061	0.275644	1.36698	950000	418306	65061	0.6459	553	0.0264844	0.0360361	53074015	71.5775	395539	19729881	3518	8518	7286	0.990169	40417752	949	71.5775	0.67	49.3	50.03	0.479569	35.2877	35.8102	15087	19729881	28305	20.93	39.23	39.85	1.0158	1.85169	1.43375	4.12946e+06	7.74003e+06	7.86236e+06	25262850	816584	4140220	13.26	1053862	2.04856
198045	12.1962	10.2266	0.9036	41.695	117700	0.291307	1.19954	1140000	380731	117700	0.6915	596	0.0312565	0.0425676	61026960	74.6648	1244102	21750400	2056	2560	1733	0.997052	47278052	961	74.6648	0.87	44.74	54.39	0.649584	33.405	40.6102	15076	21750400	22633.1	18.5279	40.0659	41.4061	1.03345	2.44177	1.73761	4029900	8714500	9006000	28188834	925915	4772273	13.26	1152034	2.17366
2.32695e+06	14.6601	12.46	1.92	36.07	36393	0.232006	2.30949	590785	466019	36393	0.7	491.47	0.0229622	0.0683556	44176837	68.14	582795	15808884	12451	60278	15007	0.931006	20758208	1141.73	68.14	0.54	43.09	56.37	0.367956	29.3615	38.4105	20584	15808884	14518	15.62	48.3	36.07	0.746791	2.38289	1.56484	2.46935e+06	7.63569e+06	5.70226e+06	7098009	395009	1662787	12.87	665971	1.31307
1.90117e+06	14.458	12.29	1.97	34.29	38210	0.256297	1.67658	702460	509675	38210	0.83	553.11	0.0258514	0.0675573	49221875	67.5	654786	17300023	13448	58420	12125	0.933167	25491258	1155.28	67.5	0.59	41.7	57.7	0.39825	28.1475	38.9475	20584	17300023	15770	15.35	50.37	34.29	0.680762	2.39855	1.53966	2.65555e+06	8.71402e+06	5.93218e+06	24341536	453761	2003560	13.33	732559	1.47348
2.8649e+06	14.868	13.39	1.99	33.59	43945	0.29107	1.53269	956036	529543	43945	0.94	635.4	0.029506	0.0565261	56157705	70.44	542218	20503000	17866	53984	14652	0.938177	31593890	1161.01	70.44	0.4	41.48	58.12	0.28176	29.2185	40.9397	20584	20503000	18451	14.81	51.6	33.59	0.650969	2.15816	1.40457	3.03649e+06	10579548	6.88696e+06	28564407	552003	2689044	16.15	910313	1.54094
3.37968e+06	15.0333	13.45	2.34	31.36	47596	0.301675	1.14637	1227655	594034	47596	0.74	741.51	0.0327917	0.0892996	62465697	81.21	755926	24499000	16395	76427	37707	0.912232	38405656	1160.7	81.21	0.17	48.33	51.5	0.138057	39.2488	41.8231	22185	24499000	21796	14	54.63	31.36	0.574044	1.89065	1.23234	3429860	1.33838e+07	7.68289e+06	32483793	658557	3326726	17.86	1285890	1.56764
2.99996e+06	14.9141	13.56	3.5	31.12	83294	0.269396	1.27172	1.39883e+06	652895	83294	0.81	789.5	0.0376955	0.102172	70606016	101.01	778858	27209000	15774	75312	36703	0.91352	46297652	1172.1	101	0.16	55.16	44.68	0.1616	55.7116	45.1268	22185	27209000	24053	13.9	54.98	31.12	0.566024	1.97546	1.27074	3782051	1.49595e+07	8.46744e+06	37598894	789651	3835725	18.28	1599292	1.70156
2.66015e+06	14.7939	12.37	4.45	31.54	109450	0.290722	1.30135	1570000	714206	109450	0.84	967.3	0.0447985	0.0881744	78106641	99.91	771190	29043115	14271	79253	39071	0.908993	54421572	1163.9	99.9	0.14	53.8	46.06	0.13986	53.7462	46.0139	20900	29043115	24951	14.09	54.36	31.54	0.580206	1.8658	1.223	4.09217e+06	1.57878e+07	9.1602e+06	44101656	781797	4604250	22.79	1803034	1.87382
2.79373e+06	14.8429	13.604	4.4331	34.48	68911	0.287149	1.2214	1740000	695609	68911	0.8564	905	0.0409984	0.0697466	88455953	105.7	855893	30352036	14200	64676	53790	0.925389	63672916	1196.6	105.701	0.12	52.87	47.01	0.126841	55.8842	49.6901	22185	30352036	26501	14.01	51.5	34.48	0.669515	1.8299	1.24971	4.25232e+06	1.56313e+07	1.04654e+07	50086179	870391	4575943	22.76	1924707	2.09781
3.14519e+06	14.9614	12.2852	4.4843	38.2	177248	0.300545	0.900171	1950000	669914	177248	0.8943	946	0.0495814	0.0770382	98467832	99.83	860936	30003400	10913	49850	31698	0.942643	73637624	1202.19	99.83	0.12	53.6	46.28	0.119796	53.5089	46.2013	22185	30003400	29067	11.78	50.02	38.2	0.763695	2.31248	1.53809	3.5344e+06	1.50077e+07	1.14613e+07	54952983	1221166	5668009	13.74	2128605	2.45431
3.55269e+06	15.0832	12.1505	4.2053	38.61	258725	0.345644	1.40343	2480000	707538	258725	0.8256	1023	0.0583337	0.0863492	111352006	100.598	936836	34771269	7419	27999	14050	0.967841	85173592	1207	100.598	0.1	52.28	47.63	0.100598	52.5928	47.915	22185	34771269	29992	13.02	48.37	38.61	0.798222	1.94065	1.36944	4.52722e+06	1.68189e+07	1.34252e+07	62985430	1307572	6120552	17.2225	2400998	2.44954
2.49721e+06	14.7307	12.2633	4.1341	42.44	338149	0.463793	1.38698	2840000	729698	338149	0.7421	1079	0.0657674	0.0951412	119559191	74.3811	3578052	34497444	6514	8413	9308	0.990251	94850960	1199	74.3811	0.13	38.83	61.04	0.0966954	28.8822	45.4022	22185	34497000	28771.5	11.3024	45.9431	42.7544	0.930595	2.32703	1.62881	3899000	15849000	14750000	68922515	1445318	6636722	17.7666	2584150	2.74954
3.92677e+07	17.4859	39.94	40.1	73.25	470335	0.183917	3.96319	4398295	7541280	470335	33.41	1616.15	0.308213	0.812603	258445471	570.26	6737774	104880500	8367	57783	19983	0.933783	129139280	1299.85	980.9	0.0642267	0.211438	0.724335	63	207.4	710.5	16411	104880500	80686.6	1.07	25.68	73.25	2.85241	0.215326	1.53387	1.12222e+06	2.69333e+07	7.6825e+07	192811049	3162957	19592857	7.72	18373238	1.2313
3.30199e+07	17.3126	41.67	43.77	75.53	507618	0.196222	3.43907	5049323	8667454	507618	36.21	1825.4	0.341997	0.821403	276451597	619.35	7222517	121530000	8713	59922	19077	0.931357	153542096	1245.83	998.3	0.0623059	0.19994	0.737754	62.2	199.6	736.5	16411	121530000	97549.4	0.97	23.5	75.53	3.21404	0.215385	1.71471	1.17884e+06	28559550	91791609	527302569	3656677	23193658	7.81	20268089	1.26341
3.67159e+07	17.4187	40.56	45.74	75.11	420790	0.218264	2.98607	5455639	10668311	420790	41.73	2117.7	0.390323	0.694976	297145521	646.63	7909810	141135800	8198	56844	21266	0.934835	178848768	1257.8	1031.6	0.0595192	0.196491	0.74399	61.4	202.7	767.5	16411	141135800	112208	0.88	24.01	75.11	3.12828	0.215349	1.67181	1.242e+06	3.38867e+07	1.06007e+08	620418389	4502155	27173174	7.91	23539301	1.26721
3.71739e+07	17.4311	42.6	50.57	76.07	515951	0.236943	2.73503	5233645	4362841	515951	49.09	2575.9	0.366886	0.867622	316217830	685.9	8018896	162519300	8633	61299	29405	0.929628	204897072	1277.9	1069.7	0.0552491	0.204917	0.739834	59.1	219.2	791.4	16411	162519300	127177	0.84	23.09	76.07	3.2945	0.215607	1.75505	1.36516e+06	3.75257e+07	1.23628e+08	698838733	5200778	32452264	7.59	30062751	1.26076
3.74818e+07	17.4394	44.38	54.05	76.46	584535	0.249225	2.82702	5720000	4880146	584535	52.63	3168	0.407377	0.87494	337385762	717.37	8535845	178794000	9190	59330	30844	0.93185	231978880	1297.5	1107.3	0.0517475	0.191999	0.756254	57.3	212.6	837.4	16411	178794000	137799	0.84	22.7	76.46	3.36828	0.215689	1.79199	1.50187e+06	40586238	1.36706e+08	778760000	6286510	36853076	7.53	33149340	1.29746
3.847e+07	17.4654	46.1	59.65	76.85	584585	0.262705	2.66511	5350000	5940104	584585	58.24	3373.8	0.447137	0.771032	361123377	742.26	8913540	195005600	9486	52041	27182	0.940218	260775968	1316.3	1141	0.0485539	0.184838	0.766608	55.4	210.9	874.7	16411	195005600	148147	0.83	22.32	76.85	3.4431	0.215773	1.82944	1.61855e+06	4.35252e+07	1.49862e+08	837612980	6811775	41736563	7.72	36611097	1.33727
3.8269e+07	17.4602	45.8032	59.798	77.95	637602	0.282206	2.59347	5530000	6873707	637602	61.1106	4076	0.490117	0.717933	386832744	755.86	9139017	213308300	9174	40347	22710	0.953623	291370368	1333.4	1156.7	0.0453013	0.181465	0.773234	52.4	209.9	894.4	16411	213308300	159973	0.74	21.31	77.95	3.65791	0.215876	1.93689	1.57848e+06	4.5456e+07	1.66274e+08	905458756	7420541	45246690	7.93	40271609	1.36596
4.20756e+07	17.555	47.3218	59.3471	79.65	678365	0.296067	3.66694	4920000	9233637	678365	68.007	4052	0.546865	0.730003	415095837	777.345	9527169	230145900	8978	22070	12987	0.974615	324447584	1345.2	1186.1	0.0424079	0.169294	0.788298	50.3	200.8	935	16411	230145900	171087	0.61	19.74	79.65	4.03495	0.215894	2.12542	1.40389e+06	4.54308e+07	1.83311e+08	1222842876	8556654	57377011	7.46	47238597	1.40975
4.65123e+07	17.6552	48.6258	68.9751	80.23	721895	0.324302	3.52093	4760000	13964015	721895	69.2226	3869	0.603785	0.740816	440410688	791.52	10202704	256691300	8515	10257	7874	0.988166	356410240	1363	1220.1	0.0406524	0.158184	0.801164	49.6	193	977.5	16411	256691300	188328	0.51	19.26	80.23	4.16563	0.215813	2.19072	1.30913e+06	4.94387e+07	2.05943e+08	1327919063	8873761	64066737	7.70875	50812595	1.38848
3.82708e+07	17.4602	50.5697	71.2481	80.56	830179	0.344647	5.67473	5420000	8755281	830179	77.44	3752	0.586496	0.740711	463672920	812.859	10668903	280149400	8494	3799	4282	0.995586	383963008	1359	1246.8	0.0391402	0.154636	0.806224	48.8	192.8	1005.2	16406	280149400	206144	0.43	19.01	80.56	4.23777	0.215782	2.22678	1.20464e+06	5.32564e+07	2.25688e+08	1379521000	9645817	68194936	7.70734	54307875	1.37057
1.5727e+06	14.2683	3.03	0.16	29.14	18468	0.342233	1.66136	196922	140820	18468	0.15	194.75	0.00786071	0.0241029	29114305	36.14	431407	12368300	13628	104966	17984	0.879998	14676184	375.68	36.14	0.44	67.65	31.9	0.159016	24.4487	11.5287	9454	12368300	33610	7.23	44.14	48.63	1.10172	4.56715	2.83443	894228	5.45937e+06	6.0147e+06	6498733	214451	1010792	15.25	703667	1.1866
1.20563e+06	14.0025	3.21	0.15	33.63	14578	0.379337	0.852748	271960	242882	14578	0.12	262.93	0.0103945	0.0271527	32243703	35.72	448957	13549931	14097	70668	14952	0.919155	17824732	377.49	35.72	0.53	65.57	33.9	0.189316	23.4216	12.1091	9454	13549931	36679	4.77	49.7	45.53	0.916097	9.86427	5.39018	646332	6.73432e+06	6.16928e+06	9182707	242018	1248044	16.57	801707	1.31549
1.68866e+06	14.3394	3.51	0.18	35.37	15463	0.413077	1.32333	304000	183647	15463	0.23	305.86	0.0113277	0.0208961	36153042	37.56	568684	15515164	15013	70668	14952	0.919153	21486274	377.92	37.56	0.24	65.1	34.66	0.090144	24.4516	13.0183	9600	15515164	41661	2	63.3	34.7	0.548183	39.9095	20.2289	310303	9.8211e+06	5.38376e+06	10610125	308079	1618432	18.22	1039879	1.38486
1.79254e+06	14.3991	3.33	0.4	36.71	22011	0.436604	3.6148	410400	156837	22011	0.2	355.96	0.0127697	0.0330508	40163163	41.63	526342	18175833	14182	84667	21878	0.903084	25399760	513.5	41.63	0.24	66.8	32.96	0.099912	27.8088	13.7212	9600	18175833	48326	7.44	48.59	43.97	0.904919	4.39443	2.64967	1.35228e+06	8.83164e+06	7.99191e+06	13096893	438849	2011716	20.03	1307601	1.39745
1.77802e+06	14.391	3.5	0.41	37.86	22683	0.462262	1.7105	400000	167953	22683	0.22	375.68	0.0134497	0.0316654	45579643	42.95	481598	19877262	16831	79872	18163	0.908604	30096150	380.9	43	0.14	65.68	34.18	0.0602	28.2424	14.6974	9600	19877262	52591	2.85	33.83	63.31	1.87142	3.97325	2.92233	566502	6.72448e+06	1.25863e+07	16976604	513378	2265906	20.94	1504601	1.5141
2.15983e+06	14.5855	3.94	0.27	38.9	37000	0.411398	0.859755	530000	174505	37000	0.38	403.69	0.0161576	0.029208	52300099	52.39	495775	21557271	15921	80330	21842	0.908027	35733560	381.6	52.4	0.02	65.38	34.6	0.01048	34.2591	18.1304	9660	21557271	56433	5.44	49.48	45.08	0.911075	3.49216	2.20162	1.17272e+06	1.06665e+07	9.71802e+06	19008284	515652	2517062	23.07	1700901	1.65761
2.31402e+06	14.6545	3.8767	0.2668	40.43	39000	0.441423	1.02814	560000	178217	39000	0.3626	389	0.0160025	0.0243841	60031608	51.58	624251	22767060	15622	140026	94304	0.838835	42465796	386.7	51.5765	0.02	65.04	34.94	0.0103153	33.5454	18.0208	9660	22767060	59557	6.2	55.79	38.01	0.681305	3.31025	1.99578	1.41156e+06	1.27017e+07	8.65376e+06	20801039	519503	2697848	17.24	1871456	1.86523
2.3585e+06	14.6735	3.7591	0.3027	41.93	44900	0.448265	1.131	520000	160149	44900	0.3717	366	0.0155931	0.0215417	69122593	52.5433	1639540	23553298	22522	93909	30123	0.8924	50501044	389.07	52.5433	0.02	64.78	35.21	0.0105087	34.0375	18.5005	9660	23553298	61189	10.41	45.05	44.53	0.988457	1.68901	1.33873	2.4519e+06	1.06108e+07	1.04906e+07	23448662	581816	3093104	18.12	2041481	2.14412
2.60966e+06	14.7747	3.7494	0.2861	44.34	58394	0.488098	1.1527	1110000	218743	58394	0.3922	370	0.0189364	0.0290841	78728438	50.6067	1746705	24701013	20086	157495	53570	0.819533	59356692	392	50.6067	0.01	62.72	37.27	0.00506067	31.7405	18.8611	9660	24701013	63745	9.4	46.26	44.34	0.958495	1.72499	1.34174	2.3219e+06	1.14267e+07	1.09524e+07	26770252	617857	3205406	18.68	2200082	2.40301
2.60327e+06	14.7723	3.696	0.3036	45.3	75900	0.554654	0.668884	1210000	224395	75900	0.4454	378	0.0208472	0.0310926	86744829	46.8966	10353925	26011400	17923	72459	36355	0.916774	67424304	394	46.8966	0.01	60.23	39.76	0.00468966	28.2458	18.6461	9660	26011400	66018.8	8.7823	46.9909	44.2268	0.941176	1.90221	1.42169	2284400	12223000	11504000	27420228	604237	3302785	19.1087	2262838	2.59211
1.07991e+06	13.8924	7.91	0.3	37.75	21951	0.371705	0.639867	321744	277288	21951	0.83	283.03	0.0149155	0.0425342	29224555	46.17	227481	17161616	7006	25641	8804	0.970612	14814780	710.1	46.17	2.19	37.67	60.15	1.01112	17.3922	27.7713	14053	17161616	24665	11.74	50.52	37.75	0.747229	5.89815	3.32269	2.01477e+06	8.67005e+06	6.47851e+06	5059213	376412	1249898	15.71	567465	0.863251
767619	13.551	7.92	0.29	39.75	23860	0.416662	0.624885	412512	318065	23860	0.81	391.09	0.0181425	0.0459259	35478172	43.23	272506	18012287	8098	23905	5271	0.972644	19978804	717.5	43.23	2.22	34.88	62.9	0.959706	15.0786	27.1917	14053	18012287	25719	12	48.24	39.75	0.824005	5.66601	3.24501	2.16147e+06	8.68913e+06	7.15988e+06	17654854	412295	1575413	16.57	647331	1.10918
921688	13.734	8.42	0.36	37.91	24680	0.504146	0.699118	507014	339504	24680	0.8	450.3	0.0200114	0.0368828	43543289	43.7	519383	22031199	6871	25832	6134	0.970436	26484342	730.89	43.7	2.15	33.46	64.39	0.93955	14.622	28.1384	14053	22031199	31091	11.47	50.62	37.91	0.748913	4.98064	2.86478	2.52698e+06	1.11522e+07	8.35203e+06	20265889	500502	2131343	16.38	912958	1.20213
1.18595e+06	13.9861	9	0.57	36	37223	0.532153	0.713616	628629	368155	37223	0.48	521.3	0.021755	0.0582743	50854103	48.58	574137	25851998	11366	43616	58812	0.949333	33623544	734.8	48.58	1.36	36.99	61.65	0.660688	17.9697	29.9496	14053	25851998	36053	11.44	52.56	36	0.684932	4.26233	2.47363	2.95747e+06	1.35878e+07	9.30672e+06	23000914	543775	2643508	17.32	1164888	1.30062
1.31868e+06	14.0921	9.14	0.59	36.06	54587	0.536722	0.795873	729314	401765	54587	0.49	541.4	0.0240664	0.0611603	60134760	52.38	816585	28124212	11666	44476	47863	0.948521	41883480	744.4	52.4	1.62	39.46	58.92	0.84888	20.677	30.8741	14053	28124212	38949	11.35	52.59	36.06	0.685682	5.12909	2.90739	3.1921e+06	1.47905e+07	1.01416e+07	26899012	737754	3115744	17.54	1425818	1.48923
1.26738e+06	14.0525	9	0.5	37.34	68217	0.574997	0.830117	830000	432427	68217	0.48	592.8	0.0267284	0.0504754	71538146	52.39	694136	30129850	8925	40689	54621	0.952741	51322744	754.3	52.4	1.58	37.64	60.78	0.82792	19.7234	31.8487	14053	30129850	39960	10.39	52.27	37.34	0.714368	5.39375	3.05406	3.13049e+06	1.57489e+07	1.12505e+07	31054796	704699	3524113	17.63	1722799	1.70339
1.31666e+06	14.0906	8.8375	0.4827	37.89	49050	0.59047	0.668692	920000	425180	49050	0.489	605	0.0259361	0.0415995	85079052	53.07	764329	31333822	9490	39803	63451	0.953614	62632556	768.4	53.0659	1.45	36.95	61.6	0.769456	19.6079	32.6886	14035	31333822	42676	10.14	51.97	37.89	0.729074	5.25349	2.99128	3.17725e+06	1.62842e+07	1.18724e+07	34388960	752865	3812703	17.78	1897102	1.99888
1.49531e+06	14.2178	8.838	0.4079	40.8	89592	0.631638	0.924888	1030000	409328	89592	0.4843	597	0.0285466	0.0424793	100593120	52.5718	768523	33206328	8926	32712	50879	0.961895	76122064	774.36	52.5718	1.16	35.21	63.63	0.609833	18.5105	33.4514	14035	33206328	44819	9.62	49.58	40.8	0.822912	5.21163	3.01727	3.19445e+06	1.64637e+07	1.35482e+07	38237852	1034550	4848296	17.61	2109070	2.2924
1.70215e+06	14.3474	8.5463	2.1826	41.7	54427	0.683125	1.10583	1460000	119476	54427	0.4736	680	0.0259624	0.0398454	117661397	51.8892	822319	35446800	4512	21832	13390	0.97489	91289288	780	51.8892	1.16	34.22	64.63	0.601915	17.7565	33.536	14035	35446800	47425	8.71	49.59	41.7	0.840895	5.65462	3.24776	3.08742e+06	1.75781e+07	1.47813e+07	42987063	1066808	5048978	17.0675	2203968	2.57539
1.56167e+06	14.2613	8.621	1.9527	45.61	60754	0.837755	1.11899	1780000	442425	60754	0.4508	742	0.0322262	0.0496326	133413102	43.4901	2980607	36434034	3124	12562	12161	0.985483	105640408	778	43.4901	1.33	25.07	73.6	0.578418	10.903	32.0087	14035	36434000	46830.3	7.22402	48.732	44.044	0.903802	4.54537	2.72459	2632000	17755000	16047000	46408017	1220731	5504803	17.2372	2395362	2.8995
9.04518e+06	16.0177	4.51	0.6	37.98	43573	0.594555	6.33118	582584	447780	43573	0.38	348.31	0.0185548	0.0581976	63191086	37.04	1776171	22022300	32601	66656	25392	0.923529	28801774	358.74	37.04	0.3	51	48.7	0.11112	18.8904	18.0385	4385	22022300	61503	3.1	58.92	37.98	0.644603	15.8667	8.25567	682691	1.29755e+07	8.36407e+06	18516900	280154	1866796	11.54	1851888	1.30785
7.41688e+06	15.8193	4.56	0.65	39.62	44507	0.676128	6.99636	820336	475696	44507	0.41	424.61	0.0214576	0.0601361	70661473	37.27	1872958	25199300	35942	62255	24917	0.928548	36581012	359.82	37.27	0.27	50.55	49.18	0.100629	18.84	18.3294	4385	25199300	70138	3.64	56.74	39.62	0.698273	13.4062	7.05225	917255	1.42981e+07	9.98396e+06	37659100	352349	2187465	12.39	2158888	1.45167
1.03036e+07	16.148	4.72	0.75	41.43	52115	0.797927	5.80731	782457	504759	52115	0.4	501.39	0.0239066	0.0484753	79770711	38.16	2151749	30448900	37715	48000	19582	0.944882	45073744	360.8	38.16	0.31	49.34	50.34	0.118296	18.8281	19.2097	4372	30448900	67327	3.28	55.3	41.43	0.749186	16.7405	8.74482	998724	1.68382e+07	1.26119e+07	45504739	406161	2814401	13.27	2861788	1.48031
1.21985e+07	16.3168	4.73	0.87	42.4	59851	0.714482	5.3708	960961	539640	59851	0.43	560.46	0.0267838	0.0786525	87840376	50.12	2408214	35809857	19324	43734	38482	0.949495	53495848	362.9	50.12	0.22	57.86	41.92	0.110264	28.9994	21.0103	4372	35809857	77485	3.12	54.48	42.4	0.778267	18.2563	9.51729	1.11727e+06	1.95092e+07	1.51834e+07	49021460	549170	3618123	14.11	3508800	1.49389
1.25456e+07	16.3449	4.79	0.68	43.9	67300	0.811834	5.32105	1010000	592009	67300	0.45	519.35	0.0271467	0.0752843	98216365	48.86	2541410	39698700	14630	35984	35837	0.958384	63263840	364.8	48.9	0.12	54.67	45.21	0.05868	26.7336	22.1077	4372	39698700	85039	3.18	52.92	43.9	0.829554	13.4975	7.16351	1.26242e+06	2.10086e+07	1.74277e+07	56048986	661143	3912183	14.97	3789900	1.5936
1.24216e+07	16.3349	4.99	0.95	45.22	168000	0.609921	4.93519	1080000	626771	168000	0.8	523.07	0.0360084	0.0708526	109134284	71.48	2803051	43609347	12017	3582	35161	0.995349	73554104	365.9	71.5	0.08	63.09	36.83	0.0572	45.1094	26.3334	4372	43609347	119151	3.17	51.61	45.22	0.876187	9.4531	5.16464	1.38242e+06	2.25068e+07	1.97201e+07	63480979	665415	4179007	16.05	4088800	1.68666
1.29014e+07	16.3728	5.33	1.16	48.05	197201	0.683283	3.00739	1170000	609534	197201	0.62	520	0.0371563	0.0614498	122030409	71.74	2804947	49018700	11909	35308	115086	0.957937	84900616	368.6	71.74	0.08	62.09	37.83	0.057392	44.5434	27.1392	4372	49018700	104423	2.82	49.13	48.05	0.978018	9.96538	5.4717	1.38233e+06	2.40829e+07	2.35535e+07	67585745	682014	4349289	16.82	4338800	1.732
1.46913e+07	16.5028	5.4763	1.2363	49.51	259463	0.754457	2.11889	1240000	598187	259463	0.6523	535	0.0418385	0.0657826	135264424	69.8933	3399272	52731500	12977	34420	97999	0.959211	97744472	370.85	69.8933	0.08	60.4	39.52	0.0559146	42.2156	27.6218	4372	52731500	112221	2.78	47.71	49.51	1.03773	10.2358	5.63679	1.46594e+06	2.51582e+07	2.61074e+07	74386754	792100	4853300	15.22	4662800	1.85363
1.67628e+07	16.6347	5.5428	1.12	50.9	338707	0.842899	3.00386	1950000	624760	338707	0.68	540	0.0495694	0.0729876	149062253	68.5	3571823	57738600	12178	31683	57542	0.962959	111245160	375	68.5	0.07	59.85	40.08	0.04795	40.9973	27.4548	4373	57738600	122721	2.64	46.46	50.9	1.09557	10.0184	5.55696	1.5243e+06	2.68254e+07	2.93889e+07	85408245	836900	5081100	14.2963	4802900	1.9267
1.49891e+07	16.5228	5.5845	1.3779	51.2	400400	0.96089	2.18788	2320000	649622	400400	0.6507	587	0.0559086	0.0788555	161654505	68.878	4550311	66184200	13315	28167	54916	0.967006	122536888	379	68.878	0.13	60.38	39.5	0.0895414	41.5885	27.2068	4374	66184200	174628	2.37368	46.8181	50.8082	1.08523	12.8599	6.97256	1571000	30986200	33627000	98733689	978778	5515534	14.6408	5188050	1.85145
1.19947e+06	13.9974	2.59	0.14	35.58	12414	0.3702	1.41814	135800	155679	12414	0.34	174	0.00779923	0.0221389	6965666	11.96	122718	4427597	4083	10416	7029	0.988008	3.75281e+06	256.13	136.93	0.356386	0.430366	0.213248	48.8	58.93	29.2	3100	4427597	17336	7.65	56.77	35.58	0.626739	0.207175	0.416957	338711	2.51355e+06	1.57534e+06	1600770	88740	373610	11.22	160175	0.847595
1.27664e+06	14.0597	2.67	0.15	37.64	10787	0.397501	1.43893	185600	156143	10787	0.31	181.96	0.00788568	0.0200157	7689166	12.08	125573	4801815	3922	10231	9644	0.988179	4.54597e+06	257.89	139.88	0.346869	0.439377	0.213683	48.52	61.46	29.89	3100	4801815	18681	7.4	54.95	37.64	0.684986	0.207194	0.44609	355334	2.6386e+06	1.8074e+06	5563115	98958	442984	11.18	182457	0.946719
1.55036e+06	14.254	2.71	0.16	37.47	10424	0.449191	1.33024	246100	168096	10424	0.31	211.55	0.00883983	0.0156789	8466893	12.45	140303	5592431	4237	13338	7448	0.984669	5.39232e+06	260.89	138.48	0.276358	0.497473	0.22617	38.27	68.89	31.32	3146	5592431	21663	7.21	55.31	37.47	0.677454	0.210277	0.443866	403214	3.09317e+06	2.09548e+06	6498077	113000	559920	11.23	232514	0.964218
1.70681e+06	14.3501	2.76	0.16	38.37	9450	0.484807	1.22578	298000	208023	9450	0.35	174.79	0.00869588	0.0215278	9217979	13.35	145653	6472168	3148	16800	4190	0.980773	6242937	260.1	138.8	0.272911	0.490922	0.236167	37.88	68.14	32.78	3146	6472168	24169	7.1	54.53	38.37	0.703649	0.21039	0.45702	459524	3.52927e+06	2.48337e+06	7234201	130899	635035	11.7	272716	0.964582
1.6946e+06	14.343	2.83	0.17	37.99	12210	0.539431	1.26376	350000	190831	12210	0.36	207.6	0.0096219	0.0238222	10069157	13.14	149901	7066543	2994	17300	3328	0.980217	7.13932e+06	264.8	134.98	0.289006	0.482738	0.22833	39.01	65.16	30.82	3146	7066543	26252	7	55.01	37.99	0.690602	0.209592	0.450097	494658	3.88731e+06	2.68458e+06	8298993	196790	778125	11.91	319337	1.0103
1.69704e+06	14.3444	2.84	0.18	37.1	12903	0.36983	0.789593	400000	197830	12903	0.42	241.04	0.0109074	0.0199784	11039752	21.1	593936	7803423	2982	13444	3225	0.984616	8099201	267.2	131.02	0.29942	0.467028	0.233552	39.23	61.19	30.6	3146	7803423	29226	7.04	55.86	37.1	0.66416	0.209426	0.436793	549361	4.35899e+06	2.89507e+06	9136618	223280	855845	2.66	370665	1.0379
1.74418e+06	14.3718	2.7775	0.17	38.02	171324	0.413041	0.785907	390000	1940656	171324	0.3767	248	0.0410721	0.0692845	12335434	20.5844	715688	8502208	2796	12578	4511	0.985584	9211698	268.8	127.68	0.308976	0.455749	0.235276	39.45	58.19	30.04	3146	8502208	31302	7.15	54.83	38.02	0.693416	0.209014	0.451215	607908	4.66176e+06	3.23254e+06	10042961	254625	1050911	3.02	412647	1.08345
1.79477e+06	14.4004	2.7838	0.1695	39.73	15380	0.459907	0.145839	350000	197966	15380	0.3427	261	0.0110637	0.0144577	14130497	19.789	638534	9101099	2544	12868	2214	0.985289	10641972	272.8	124.94	0.310629	0.455819	0.233632	38.81	56.95	29.19	3146	9101099	33954	7.06	53.21	39.73	0.746664	0.208601	0.477632	642538	4.84269e+06	3.61587e+06	10761856	351181	1476025	8.98857	471928	1.16931
1.82542e+06	14.4173	2.7708	0.1587	41.32	59025	0.484287	0.243583	570000	184851	59025	0.3414	228	0.0136518	0.0185625	16219314	20.1705	798800	9768303	1980	6994	1598	0.991998	12412160	274	124.55	0.314894	0.453392	0.231313	39.22	56.47	28.81	3146	9768303	36956	7.21	51.47	41.32	0.802798	0.208165	0.505481	704295	5.02775e+06	4.03626e+06	12035698	352383	1466967	8.6698	444022	1.27066
1.69816e+06	14.3451	2.647	0.1496	42.805	82693	0.546139	0.228719	660000	196636	82693	0.2551	230	0.0152781	0.0200671	18268344	18.544	857046	10127600	800	5463.67	801	0.993758	14294295	276	124.71	0.308476	0.455617	0.235827	38.47	56.82	29.41	3146	10127600	36694.2	2.73	52.79	44.48	0.842584	0.204126	0.523355	276483	5.34636e+06	4.50476e+06	12567407	357321	1428209	8.3112	445904	1.41142
240264	12.3895	4.3	0.24	24.83	10923	0.287934	0.532856	182804	144773	10923	0.42	120.82	0.00682829	0.0197723	16137015	24.83	410324	7149413	7985	83896	29169	0.903864	7.84128e+06	369.38	24.83	2.26	31.78	65.97	0.561158	7.89097	16.3804	39548	7149413	21048	15	60.17	24.83	0.412664	2.35093	1.3818	1.07241e+06	4.3018e+06	1.7752e+06	4307294	256691	1068293	9.49	377967	1.09677
69278.9	11.1459	4.37	0.25	33.48	11439	0.299022	0.6016	202390	161691	11439	0.43	163.19	0.00812166	0.0206188	19247193	25.42	475837	7601136	6098	76352	30675	0.912448	10380158	371.91	25.42	2.16	32.02	65.81	0.549072	8.13948	16.7289	39548	7601136	22198	14.91	51.61	33.48	0.648711	3.24521	1.94696	1.13333e+06	3.92295e+06	2.54486e+06	8969876	271866	1297273	9.26	451789	1.36561
155296	11.9531	4.45	0.29	33.28	14096	0.345631	0.521048	254913	176204	14096	0.42	185.3	0.00906926	0.0165585	23350780	25.72	512789	8889619	6290	71294	21383	0.918359	13687972	372.96	25.72	2.02	31.69	66.29	0.519544	8.15067	17.0498	39548	8889619	25699	15.68	51.04	33.28	0.652038	2.98274	1.81739	1.39389e+06	4.53726e+06	2.95847e+06	10875752	299265	1559205	11.88	548354	1.53977
102177	11.5345	4.49	0.34	30.18	16920	0.434041	0.324974	339857	193597	16920	0.39	208.85	0.0100959	0.026257	27099425	25.44	478984	11042013	1715	87360	47499	0.899645	17394468	374.3	25.44	1.57	30.86	67.57	0.399408	7.85078	17.1898	39548	11042013	31705	14.99	54.83	30.18	0.550429	2.43828	1.49436	1.6552e+06	6.05434e+06	3.33248e+06	11933918	387977	1923582	11.93	711003	1.5753
88353.4	11.3891	4.49	0.37	31.42	17534	0.447697	0.693631	410000	216095	17534	0.4	239.3	0.011323	0.0285437	31959628	26.4	432234	11819213	1421	83407	28127	0.904452	21730462	376.9	26.4	1.55	31.97	66.48	0.4092	8.44008	17.5507	39548	11819213	33791	15.67	52.91	31.42	0.593839	2.54063	1.56724	1.85207e+06	6.25355e+06	3.7136e+06	13591231	514602	2357968	12.11	825133	1.83857
140290	11.8515	4.55	0.59	32.38	26188	0.419832	0.198279	410000	227162	26188	0.64	267.47	0.0136988	0.0246273	37899481	30.28	461542	12720917	1638	72424	32032	0.916916	26704098	378.1	30.3	1.29	35.17	63.54	0.39087	10.6565	19.2526	39735	12720917	33653	16.54	51.08	32.38	0.633908	2.5361	1.585	2.10404e+06	6.49784e+06	4.11903e+06	16012558	528348	2617543	14.83	1025005	2.09923
172317	12.0571	4.6267	0.6473	33.2	28820	0.448712	0.680927	460000	221472	28820	0.4666	285	0.0136036	0.0209607	44751417	29.92	444457	13425500	1560	71938	76895	0.916778	32599832	380.7	29.9201	1.21	32.65	66.14	0.362033	9.76891	19.7892	39490	13425500	38128	16.81	49.98	33.2	0.664266	2.3457	1.50498	2.25683e+06	6.71006e+06	4.45727e+06	17555081	465273	2543206	12.37	1075605	2.4282
193863	12.1749	4.5576	0.6181	35.82	33314	0.453865	0.762709	490000	211022	33314	0.4458	281	0.0136848	0.0191288	51993501	29.9368	437876	13587278	1373	55393	50907	0.936047	39349132	382.35	29.9368	1.06	29.78	69.16	0.31733	8.91518	20.7043	39493	13587278	38505	17.34	46.84	35.82	0.764731	2.16881	1.46677	2.35603e+06	6.36428e+06	4.86696e+06	19329261	570380	2925360	12.31	972646	2.89603
218848	12.2961	4.5698	0.5822	37.68	40064	0.485601	0.964717	670000	224260	40064	0.438	319	0.0156106	0.0214049	59404722	29.6246	439883	14385741	1384	47879	40963	0.944769	46498056	383	29.6246	1.06	30.86	68.08	0.314021	9.14215	20.1684	39493	14385741	40741	16.53	45.79	37.68	0.822887	2.42803	1.62546	2.37796e+06	6.58723e+06	5.42055e+06	22103454	607532	3037531	11.7725	821331	3.23223
277945	12.5352	4.56	0.4872	41.68	44936	0.55091	0.168098	740000	216247	44936	0.5355	374	0.0177139	0.0239062	66300645	26.6006	1639948	14654537	1363	35048	35066	0.959492	52941856	380	26.6006	1.13	23.91	74.96	0.300587	6.3602	19.9398	39490	14654500	38564.5	16.034	41.637	42.329	1.01662	2.41339	1.715	2349700	6101700	6203100	25051832	663827	3376382	12.0578	892213	3.61267
833288	13.6331	5.74	0.12	31.96	21343	0.384548	0.800836	204797	183629	21343	0.26	259.73	0.0105191	0.0311465	40712851	36.43	351143	14009100	18195	123948	36903	0.85805	18770432	564.19	36.43	1.32	44.58	54.1	0.480876	16.2405	19.7086	10356	14009100	25606	12.12	55.92	31.96	0.571531	4.4006	2.48606	1.6979e+06	7.83389e+06	4.47731e+06	6770085	202473	957404	17.83	470973	1.33987
652120	13.388	5.71	0.15	32.01	41000	0.393203	0.641934	250991	677000	41000	0.31	233.83	0.0171456	0.0447153	44395477	37.54	385162	14760842	17977	106704	32281	0.877786	22748990	569.01	37.54	1.41	44.19	54.4	0.529314	16.5889	20.4218	10356	14760842	28046	12.94	55.05	32.01	0.581471	4.20062	2.39105	1.91005e+06	8.12584e+06	4.72495e+06	10884135	222391	1148099	17.35	552772	1.54117
884766	13.6931	5.65	0.14	33.04	41483	0.430044	0.473027	337500	721005	41483	0.34	360.86	0.0209524	0.0409402	49149828	38.55	393775	16578200	19335	103475	27590	0.881537	27439158	570.18	38.55	1.35	45.06	53.59	0.520425	17.3706	20.6589	10356	16578200	29772	12.7	54.26	33.04	0.60892	4.43095	2.51993	2.10543e+06	8.99533e+06	5.47744e+06	12869067	286075	1549133	18.85	729086	1.65513
1.1004e+06	13.9112	5.75	0.16	33.9	32700	0.506941	0.614776	426236	265675	32700	0.45	417.94	0.0172468	0.0456191	52970427	38.48	456243	19507100	7858	89760	20229	0.897316	32142694	506.5	38.48	1.22	44.72	54.05	0.469456	17.2083	20.7984	10356	19507100	34905	11.77	54.33	33.9	0.623965	4.66405	2.64401	2.29599e+06	1.05982e+07	6.61291e+06	14200241	417659	1763347	18.32	950634	1.64774
1.17388e+06	13.9758	5.93	0.23	34.86	35900	0.534906	0.59438	500000	283900	35900	0.48	476.79	0.0193444	0.0458407	58177211	41.7	503727	22305600	8354	84228	19171	0.903639	37382624	577.5	41.7	0.31	43.74	55.95	0.12927	18.2396	23.3312	10356	22305600	39710	10.96	54.19	34.86	0.643292	2.92453	1.78391	2.44469e+06	1.20874e+07	7.7735e+06	16364920	516664	2421075	22.35	1202354	1.67593
1.23551e+06	14.027	6.66	0.82	35.98	40500	0.431682	0.532038	540000	304000	40500	0.51	489.03	0.0203954	0.0363368	64927517	57.01	563993	24605900	9353	78214	16400	0.910538	43306024	578.8	57	0.14	46.31	53.55	0.0798	26.3967	30.5235	10356	24605900	42497	11.12	52.9	35.98	0.680151	2.41669	1.54842	2.73618e+06	1.30165e+07	8.8532e+06	19242185	604727	2673469	23.6	1500169	1.75999
1.36281e+06	14.1251	7.1062	0.8051	39.26	54377	0.453575	0.368991	560000	202533	54377	0.5235	484	0.0201681	0.0296716	72996153	57.24	704083	25960800	7941	68658	38810	0.921092	50454396	583.2	57.236	0.15	45.12	54.73	0.085854	25.8249	31.3253	10358	25960800	45641	10.42	50.31	39.26	0.780362	2.73038	1.75537	2.70512e+06	1.30609e+07	1.01948e+07	21527831	526040	2752649	23.53	1712588	1.94348
1.43297e+06	14.1753	6.7548	0.8648	40.32	60156	0.488267	0.28031	710000	181676	60156	0.5266	437	0.0196599	0.0281271	82690999	56.3409	751575	27509400	7930	69924	39637	0.919636	59148940	587.27	56.3409	0.14	46.1	53.76	0.0788773	25.9732	30.2889	10358	27509400	48062	10.31	49.36	40.32	0.816856	2.77021	1.79353	2.83622e+06	1.35786e+07	1.10945e+07	24703076	609782	3378202	23.54	1827800	2.15014
1.5563e+06	14.2578	6.595	0.782	42.06	59221	0.52857	0.286161	1170000	270961	59221	0.5476	445	0.0221313	0.0331707	93865263	55.4892	701048	29329900	7740	53486	35157	0.938451	69116616	593	55.4892	0.14	45.92	53.94	0.0776849	25.4806	29.9309	10358	29329900	50856	10.1	47.84	42.06	0.879181	2.88098	1.88008	2.96232e+06	1.40314e+07	1.23362e+07	28451086	651703	3309202	20.6712	1835081	2.35652
1.73145e+06	14.3645	6.606	0.8179	42.44	113100	0.57511	0.270818	1260000	269462	113100	0.5429	466	0.026401	0.0376612	103653846	54.6271	1875580	31416600	8263	34889	18145	0.959919	78601736	595	54.6271	0.14	45.5	54.36	0.0764779	24.8553	29.6953	10358	31416600	52801	10.002	47.7015	42.2964	0.886689	2.91219	1.89944	3142300	14986200	13288100	30980205	684171	3605225	21.0264	1874677	2.50192
4.48637e+07	17.6191	2.55	0.19	46.89	73675	1.74319	5.9544	963744	1650154	73675	0.24	1454.29	0.0599419	0.173613	46005931	21.24	5141578	37025344	33359	108222	41612	0.875877	7.09973e+06	655.97	24.97	2.56	36.96	60.47	0.639232	9.22891	15.0994	16591	6039863	10580	30.63	40.68	28.69	0.705261	1.70844	1.20685	1.85001e+06	2.45702e+06	1.73284e+06	2198331	212184	1045135	3.65	200957	1.17548
3.76692e+07	17.4444	2.56	0.19	51.17	71500	1.65957	4.70583	1180200	1491600	71500	0.25	1409.29	0.0576056	0.147779	50935369	22.68	4955747	37639142	29962	94031	30040	0.892246	9504717	657.56	24.99	1.88	34.77	63.35	0.469812	8.68902	15.8312	16591	6827297	11915	26.09	45.26	28.64	0.632788	1.72947	1.18113	1.78124e+06	3.09003e+06	1.95534e+06	7635219	238966	1295541	3.48	234138	1.39216
4.60959e+07	17.6462	2.61	0.21	48.72	81194	1.83037	4.26033	1539200	1498141	81194	0.25	1632.9	0.0644288	0.122891	55292761	23.2	5619998	42464527	29992	99913	29124	0.885552	12278006	685.49	25.27	1.58	34.86	63.55	0.399266	8.80912	16.0591	16591	8192030	14623	23.8	50	26.2	0.524	1.68432	1.10416	1.9497e+06	4096015	2.14631e+06	9010773	268472	1502741	3.84	305924	1.49877
4.93524e+07	17.7145	2.63	0.22	49.65	73686	1.90406	4.05901	1907161	1574893	73686	0.25	1677.77	0.066827	0.179815	58472922	24.87	5860653	47353949	28240	132444	11086	0.848738	15092996	690.7	25.78	2.13	35.84	62.02	0.549114	9.23955	15.9888	16580	10118289	18474	23	52.61	24.39	0.4636	1.9173	1.19045	2.32721e+06	5.32323e+06	2.46785e+06	10988164	350195	2001664	4.29	411542	1.49165
5.34599e+07	17.7944	2.74	0.2	52.21	78201	1.98031	4.22705	2.03358e+06	1621418	78201	0.25	1754.1	0.0697472	0.179812	62001364	25.29	6042842	50101727	26909	118663	15095	0.864394	18134478	695.6	26.8	0.52	30.98	68.5	0.13936	8.30264	18.358	16582	11354623	20685	21.93	53.3	24.77	0.464728	1.16575	0.81524	2.49007e+06	6.05201e+06	2.81254e+06	13171673	504472	2403530	4.52	520360	1.5971
5.53968e+07	17.83	3.59	1.06	53.75	88635	0.224174	4.37304	2160000	1669207	88635	0.84	1850.39	0.0760639	0.145557	66619867	244.92	6225139	54900207	23463	112132	15543	0.871842	21662842	687.6	34	0.88	46.61	52.51	0.2992	15.8474	17.8534	16588	12454149	18102	21.4	53.14	25.46	0.479112	1.75966	1.11938	2.66519e+06	6.61813e+06	3.17083e+06	15880534	154739	2610709	3.75	229386	1.73941
5.93951e+07	17.8997	3.6048	1.2424	52.14	108193	0.246342	4.71223	2050000	1586444	108193	0.7926	1763	0.0739216	0.118334	70963676	238.746	6609853	58813173	28396	106710	17851	0.877979	25866916	688.1	31.9784	0.68	43.51	55.81	0.217453	13.9138	17.8471	16588	13478324	24411	20.59	52.35	27.06	0.516905	1.65795	1.08743	2.77519e+06	7.0559e+06	3.64723e+06	17523738	582510	2873607	2.21	724120	1.91915
6.72801e+07	18.0244	3.5698	1.4034	53.1	992490	0.270157	5.50508	1960000	1497315	992490	0.8756	1757	0.131651	0.200333	75146483	232.275	6668438	62750737	20429	84940	14412	0.902875	30758872	682.8	34.4985	0.69	40.81	58.5	0.23804	14.0788	20.1816	16588	13507623	24342	21.53	48.68	29.79	0.611956	1.5986	1.10528	2.90819e+06	6.57551e+06	4.02392e+06	20864187	696644	3243334	1.78	791548	2.27715
6.86858e+07	18.0451	3.7854	1.3137	53.17	1395519	0.295266	3.98903	1850000	1555812	1395519	1.1371	1575	0.155742	0.199371	79735611	231.239	7020063	68276868	17245	67608	12647	0.922673	36271208	684	37.6134	0.69	40.81	58.5	0.259532	15.35	22.0038	16588	14470836	25921	21.42	41.55	37.03	0.891215	1.74219	1.3167	3.09965e+06	6.01263e+06	5.35855e+06	26249820	773113	3591154	3.44	846580	2.5065
6.78651e+07	18.033	4.1932	1.6307	52.11	1672002	0.312794	1.48136	1730000	1679919	1672002	2.5104	1681	0.183513	0.21187	84408321	242.399	7606805	75820900	20700	45971	11718	0.947354	41198324	672	48.4233	0.84	45.47	53.69	0.406756	22.0181	25.9985	16588	15839400	23570.5	20.3373	35.2362	44.4266	1.26082	2.10915	1.68498	3221300	5581200	7036900	28016378	794989	3891551	3.41375	907078	2.601
1.34801e+06	14.1141	3.14	0.81	20.05	11670	0.555062	0.598047	230008	148862	11670	0.49	239.56	0.0100762	0.0287607	42785526	36.98	861799	20526200	9783	93460	6394	0.893306	20934816	183.97	36.98	1.62	58.84	39.53	0.599076	21.759	14.6182	7923	20526200	102741	3.41	76.53	20.05	0.261989	11.0568	5.6594	699943	1.57087e+07	4.11756e+06	6958669	199763	897217	20.63	709531	1.01991
1.19862e+06	13.9967	3.06	1.42	22.45	12652	0.541977	0.547392	276593	163091	12652	0.5	295.96	0.0117653	0.0295208	47650512	37.99	929733	20589700	10079	75729	6795	0.913518	25751148	184.59	37.99	1.61	57.15	41.25	0.611639	21.7113	15.6709	7923	20589700	102370	3.63	73.92	22.45	0.303707	12.0288	6.16624	747406	1.52199e+07	4.62239e+06	13009727	218193	1052619	21.84	808719	1.25068
1.82623e+06	14.4178	3.11	1.72	23.74	12275	0.588514	0.588621	307339	180903	12275	0.51	348.84	0.0132809	0.0235081	53739683	40.1	1019390	23599400	10559	70995	5873	0.91893	31438354	184.87	40.1	1.47	57.11	41.42	0.58947	22.9011	16.6094	7923	23599400	116448	3.7	72.55	23.74	0.327223	13.223	6.7751	873178	1.71214e+07	5.60486e+06	15670964	250971	1419464	22.29	1048821	1.33217
2.74668e+06	14.8259	2.66	1.28	24.75	15065	0.580931	0.330424	401576	197880	15065	0.56	373.25	0.0146888	0.0348899	58380081	46.07	1170185	26763500	9701	59095	6793	0.932488	37010700	656.6	46.07	1.41	63.66	34.93	0.649587	29.3282	16.0923	7950	26763500	130811	3.71	71.55	24.75	0.345912	29.2207	14.7833	992926	1.91493e+07	6.62129e+06	19040135	384680	1797989	22.74	1352688	1.38288
3.13143e+06	14.957	2.64	1.65	25.67	16730	0.638438	0.340013	480000	219049	16730	0.56	362.94	0.0150155	0.0358856	67189713	47	1322437	30006600	10153	55457	5810	0.936651	43928480	185.5	47	0.81	62	37.19	0.3807	29.14	17.4793	7950	30006600	145395	3.48	70.85	25.67	0.362315	19.9591	10.1607	1.04423e+06	2.12597e+07	7.70269e+06	23489380	474179	2083973	24.2	1587051	1.46396
3.53797e+06	15.0791	2.43	0.66	26.91	15685	0.666025	0.362696	510000	220644	15685	0.41	321.47	0.013451	0.0250993	77795910	48.8	1472134	32502000	10111	52818	5636	0.939663	52356460	187	48.8	0.14	65.92	33.94	0.06832	32.169	16.5627	8243	32502000	173807	3.61	69.49	26.91	0.38725	10.9276	5.65744	1.17332e+06	2.25856e+07	8743038	27892740	441862	2322472	26.93	1837943	1.61087
3.72946e+06	15.1318	2.53	0.77	30.02	16290	0.717226	0.383676	540000	219773	16290	0.39	280	0.0125261	0.0202386	90075118	47.83	1535430	34304900	8624	48312	7194	0.94478	63067316	189.1	47.83	0.13	64.33	35.54	0.062179	30.769	16.9988	8243	34304900	163982	3.38	66.6	30.02	0.450751	12.1143	6.28251	1.15951e+06	2.28471e+07	1.02983e+07	32073968	464290	2413559	26.96	2062350	1.83843
3.22594e+06	14.9867	2.5302	0.8301	31.94	19228	0.78675	0.417659	560000	201524	19228	0.3913	242	0.0117035	0.0169256	104450191	43.8594	1663123	34506400	7819	47860	5156	0.945329	75756984	190.62	43.8594	0.12	61.73	38.15	0.0526313	27.0744	16.7324	8243	34506400	163938	3.41	64.64	31.94	0.494121	11.4731	5.9836	1.17667e+06	2.23049e+07	1.10248e+07	35684911	494462	2576377	27.48	2200829	2.19545
3.16243e+06	14.9669	2.6208	0.7922	34.33	22704	0.805478	0.444657	530000	215801	22704	0.4234	257	0.012496	0.0165827	113044269	43.1992	1950732	34796000	8034	43401	4916	0.950417	87650120	193	43.1992	0.03	61.02	38.95	0.0129598	26.3602	16.8261	8243	34796000	164024	3.5	62.17	34.33	0.552196	7.41624	3.98422	1217860	2.16327e+07	1.19455e+07	38377427	525599	2681450	24.1338	2218659	2.51897
3.22094e+06	14.9852	2.5022	0.8245	34.295	42762	0.954657	0.397823	580000	197598	42762	0.3897	266	0.013821	0.0181111	120396857	39.9552	2775628	38143500	7654	25434	4128	0.970919	96770384	195	39.9552	0.09	57.63	42.28	0.0359597	23.0262	16.8931	8243	38143500	195608	3.62185	62.7022	33.676	0.537079	9.08322	4.81015	1381500	23916800	12845200	36984796	500649	2776552	24.5717	2328804	2.53701
1.9793e+07	16.8008	6.11	0.49	32.2	58469	0.786444	2.84926	804000	2553582	58469	1.37	886.94	0.0605393	0.16789	2008	60366625	55.1	3960000	43333044	26347	124100	0.874264	29355	364.34	361.59	0.0763019	0.544622	0.378108	27.59	196.93	136.72	3848	43333044	72975	2.2	65.6	32.2	0.490854	0.215139	0.352997	953327	2.84265e+07	1.39532e+07	30031858	541948	2445100	5.99	2279940	0.709069
1.67823e+07	16.6358	6.68	0.51	35	60712	0.868943	2.65382	1116493	1015532	60712	1.2	944.31	0.0447478	0.115882	2009	67133515	55.48	4167685	48208972	25136	102294	0.865429	29866	367.63	381.14	0.0714173	0.539382	0.389201	27.22	205.58	148.34	3848	48208972	80686	1.99	63.01	35	0.555467	0.215492	0.38548	959359	3.03765e+07	1.68731e+07	72111412	589466	2669855	6.24	2546988	0.793937
2.188e+07	16.9011	7.14	0.55	35.45	64962.2	1.00794	2.30559	1305334	1031064	64962.2	1.05	1076	0.0480962	0.0916704	2010	74950572	56.07	4630795	56515223	26683	99100	0.845738	33401	370.89	443.46	0.0596221	0.594529	0.345826	26.44	263.65	153.36	3798	56515223	93983	1.86	62.68	35.45	0.565571	0.216218	0.390895	1.05118e+06	3.54237e+07	2.00346e+07	84623293	691057	3633477	6.08	3060545	0.821964
2.46308e+07	17.0195	7.92	0.64	34.58	67490	1.08442	2.06293	1678933	1222264	67490	1.02	1188.7	0.0538967	0.146107	2011	82958572	60.68	4856165	65802823	20748	89320	0.832558	37885	612.5	445.13	0.0593085	0.595826	0.344843	26.4	265.22	153.5	3798	65802823	91202	1.8	63.62	34.58	0.54354	0.216152	0.379846	1.18445e+06	4.18638e+07	2.27546e+07	91168402	834638	3886840	8.52	3417326	0.833757
2.52361e+07	17.0438	7.03	0.83	35.83	105099	1.01739	2.23346	2190000	1339302	105099	1.03	1356.2	0.0629929	0.169982	2012	91478500	64.95	5069529	66130223	20396	84626	0.832323	42338	377.7	437.25	0.0611778	0.590486	0.348359	26.75	258.19	152.32	3798	66130223	91259	1.97	62.2	35.83	0.576045	0.216204	0.396124	1.30277e+06	4.1133e+07	2.36945e+07	97842546	966523	4339550	9.31	3840803	0.965796
2.59258e+07	17.0707	8.67	1.14	36.1	130695	0.402421	2.19247	2330000	1396510	130695	1.47	1339.3	0.067221	0.134997	2013	100903088	174.22	5270608	70101725	14822	79441	0.830164	49831	381.6	437.29	0.0565757	0.587459	0.355965	24.74	256.89	155.66	3798	70101725	183512	1.98	61.92	36.1	0.58301	0.216355	0.399683	1.38801e+06	4.3407e+07	2.53067e+07	113871268	1025636	4883953	7.228	4382128	1.04707
2.85859e+07	17.1684	9.0329	1.2323	36.36	255584	0.428728	2.18385	2480000	1093192	255584	1.2986	1490	0.0752222	0.123078	2014	110875625	173.574	5641251	74415994	16413	71984	0.819129	44480	385.6	438.09	0.0492821	0.587185	0.363533	21.59	257.24	159.26	3798	74415994	101617	1.8	61.84	36.36	0.587969	0.216491	0.40223	1.33949e+06	4.60189e+07	2.70577e+07	112756317	1057418	5250119	7.4756	5011922	1.1205
3.13024e+07	17.2592	8.2997	1.5558	37.83	345432	0.47071	1.92869	2440000	1108724	345432	1.2395	1349	0.0777719	0.119971	2015	123305271	170.039	5878400	80039186	16336	67108	0.807122	29321	388.97	438.41	0.0493374	0.57761	0.373053	21.63	253.23	163.55	3798	80039186	108299	1.7	60.46	37.83	0.625703	0.216474	0.421088	1.36067e+06	4.83917e+07	3.02788e+07	118676708	1280022	7999307	7.72272	5575469	1.18401
3.25901e+07	17.2995	8.2301	1.6999	38.69	455266	0.502554	1.18296	2350000	1363974	455266	1.1897	1196	0.0839869	0.115299	2016	138083945	171.723	6208167	86300002	14107	34273	0.796622	22642	400	438.81	0.0502723	0.574417	0.375333	22.06	252.06	164.7	3798	86300002	115891	1.68	59.63	38.69	0.648834	0.216413	0.432624	1.44984e+06	5.14607e+07	3.33895e+07	127896063	1244663	6958523	8.05126	6045001	1.24828
3.0371e+07	17.229	8.6626	1.8458	40.365	597057	0.56905	1.12871	2680000	1377382	597057	1.4439	1167	0.0948836	0.127147	2017	155529004	165.162	6738234	93985300	14500	23463	0.779708	17568	420	435.51	0.0490689	0.567243	0.383688	21.37	247.04	167.1	3798	93985162	223774	1.42	57.72	40.86	0.7079	0.216295	0.462098	1.33459e+06	5.42482e+07	3.84023e+07	136120548	1402545	7749551	7.95752	6615815	1.29858
9.28591e+06	16.044	9.53	2.03	42.26	74880	0.238331	2.99666	613171	269786	74880	1.12	552.58	0.0265669	0.0809946	57553314	95.84	1045977	22841602	5659	92837	8047	0.894	27530274	635.95	95.84	0.64	53.47	45.89	0.613376	51.2456	43.981	13047	22841602	33615	10.28	47.45	42.26	0.890622	5.15672	3.02367	2.34812e+06	1.08383e+07	9.65286e+06	30782212	393878	1781952	10.64	1688559	1.20527
8.20127e+06	15.9198	9.54	2.45	48.15	66012	0.263834	2.70677	840775	270695	66012	1.05	655.82	0.0286746	0.0778301	66135725	98.7	1069861	26040448	4288	90277	7027	0.896938	35540920	637.92	98.7	0.85	50.89	48.26	0.83895	50.2284	47.6326	13066	26040448	38015	9.29	42.56	48.15	1.13134	6.89698	4.01416	2.41916e+06	1.10828e+07	1.25385e+07	47779931	458679	2050925	11.27	1952612	1.36484
1.08001e+07	16.1951	9.51	3.06	46.06	73069	0.296142	2.51312	5300000	841771	73069	1.19	653.36	0.0482694	0.0983622	79006086	105.47	937800	31234092	4920	93635	8590	0.893083	45887084	645.9	105.47	0.69	53	46.31	0.727743	55.8991	48.8432	13066	31234092	44667	9.05	44.88	46.06	1.02629	6.41836	3.72233	2.82669e+06	1.40179e+07	1.43864e+07	59610664	559878	2624208	12.34	2478206	1.46913
1.51941e+07	16.5364	10.02	3.12	45.5	57242	0.291745	2.15425	1332685	910500	57242	1.65	821.77	0.0430386	0.115116	92664755	128.07	1058998	37363796	5488	91320	33813	0.895332	57989596	649.4	128.07	0.52	62	37.49	0.665964	79.4034	48.0134	13066	37363796	52152	8.7	45.8	45.5	0.99345	5.14137	3.06741	3.25065e+06	1.71126e+07	1.70005e+07	67714350	713825	3633008	11.41	3200356	1.55203
1.32811e+07	16.4019	10.21	3.62	45.84	63555	0.293548	1.99485	1730000	1009500	63555	1.46	881.31	0.0462078	0.125544	108954430	143.71	1070480	42182887	5333	76225	37487	0.912489	72702968	655.3	143.7	0.13	63.9	35.97	0.18681	91.8243	51.6889	13066	42182887	58304	8.72	45.44	45.84	1.0088	3.09615	2.05248	3.67835e+06	1.91679e+07	1.93366e+07	77072789	957850	4107344	13.34	3820151	1.72352
1.17782e+07	16.2818	10.91	3.85	45.8	71800	0.327626	1.86401	1970000	1069000	71800	1.71	901.5	0.0496163	0.10227	128317630	142.75	1144165	46784951	4682	76043	46013	0.912567	89639824	655.5	142.8	0.14	58.4	41.46	0.19992	83.3952	59.2049	13066	46784951	71427	8.6	45.6	45.8	1.00439	3.48535	2.24487	4.02351e+06	2.13339e+07	2.14275e+07	89501389	1081133	5338424	13.3	4539690	1.916
1.30534e+07	16.3846	11.4667	4.1107	46.45	278400	0.34653	1.83068	2080000	1080969	278400	1.7572	945	0.0649798	0.108341	149998120	149.17	1151420	51691647	4681	56385	105712	0.934062	108890976	674.9	149.169	0.17	59.53	40.3	0.253588	88.8006	60.1153	13066	51691647	69995	8.05	45.5	46.45	1.02088	3.9336	2.47724	4.16118e+06	2.35197e+07	2.40108e+07	97310294	1206466	5748081	13.22	5108707	2.10655
1.35574e+07	16.4224	11.1556	4.2913	48.66	315315	0.359495	1.9401	2070000	1113262	315315	2.8178	908	0.0714719	0.109894	173849911	156.277	1552008	56180844	4439	55370	90911	0.935449	130820104	678.36	156.277	0.16	59.19	40.65	0.250043	92.5004	63.5266	12675	56180844	75259	7.74	43.6	48.66	1.11606	3.92975	2.5229	4.3484e+06	2.44948e+07	2.73376e+07	108756176	1351744	7259345	14.17	5604635	2.32855
1.49374e+07	16.5194	11.753	4.2783	50.26	403617	0.395189	2.03009	2450000	1060425	403617	2.6775	868	0.0762571	0.108182	198018583	156.827	1712776	61976395	3696	39196	67548	0.954255	154020272	687	156.827	0.16	58.3	41.54	0.250924	91.4304	65.1461	12675	61976395	82251	7.94	41.8	50.26	1.20239	3.74928	2.47584	4.92093e+06	2.59061e+07	3.11493e+07	120765033	1530806	8299274	12.4613	5989113	2.48514
1.427e+07	16.4737	11.977	3.2142	51.585	461427	0.4426	1.84598	2860000	1106600	461427	4.0706	890	0.0882165	0.121484	222469498	158.772	4562487	70272259	4390	34137	48554	0.960316	176382960	693	158.772	0.19	56.87	42.95	0.301666	90.2934	68.1924	12251	71040200	102511	7.31262	41.7079	50.9794	1.2223	4.44484	2.83357	5194900	29629400	36216000	131366751	1557755	9388572	12.6889	6341633	2.48286
2.93643e+07	17.1953	16.8	6.2	59.02	153194	0.364273	3.01372	2290000	2514245	153194	4.65	1917	0.108128	0.311031	135036784	225.54	5459186	82158151	21103	95500	17000	0.890791	65428940	784.14	714.54	0.111834	0.402147	0.486019	79.91	287.35	347.28	7434	82158151	81233	2.04	38.94	59.02	1.51567	0.214016	0.864841	1.67603e+06	3.19924e+07	4.84897e+07	110795500	959475	7133508	14.5914	6218355	0.796378
2.55407e+07	17.0558	17.38	6.45	60.85	159056	0.388612	2.81953	2801900	2520952	159056	5	2099.44	0.115671	0.296697	144794719	235.15	5115964	91382135	26023	86100	11900	0.901579	77360696	794.62	738.7	0.108014	0.40245	0.489536	79.79	297.29	361.62	7434	91382135	89082	1.89	37.26	60.85	1.63312	0.213863	0.923491	1.72712e+06	3.4049e+07	5.5606e+07	209441900	1103199	7899155	14.51	7026527	0.846563
3.20397e+07	17.2825	18.31	7.68	61.01	202291	0.436266	2.45148	2501300	2698651	202291	5.29	2328.83	0.126239	0.243884	157961110	246.37	5629954	107482828	26023	74100	9400	0.915301	91328000	806.14	711.07	0.0830017	0.384828	0.532156	59.02	273.64	378.4	7434	107482828	103625	1.75	37.24	61.01	1.63829	0.215096	0.926694	1.88095e+06	4.00266e+07	6.55753e+07	239539600	1126343	9773199	14.65	8726470	0.849699
3.55802e+07	17.3873	19.63	7.87	61.51	233700	0.400446	2.16565	5697300	2889700	233700	6.17	2566.93	0.148415	0.416264	169620855	310.24	5960200	124234390	24580	65900	15300	0.924564	106011136	543.4	743.18	0.0846363	0.380702	0.53477	62.9	282.93	397.43	7434	124234390	97588	1.65	36.84	61.51	1.66965	0.214953	0.942303	2.04987e+06	4.57679e+07	7.64166e+07	257917000	1753300	11812500	14.97	9794800	0.853316
3.70307e+07	17.4273	21.67	9.35	63.59	232504	0.414537	2.20002	5630000	3140535	232504	5.13	3040.21	0.157379	0.42511	182446079	326.85	6244969	135512072	22700	64200	14200	0.926524	121591944	822.3	751.3	0.0860908	0.376095	0.537814	64.68	282.56	404.06	7434	135512072	105909	1.58	34.84	63.59	1.8252	0.214651	1.01993	2.14109e+06	4.72124e+07	8.61721e+07	290069900	2234976	13436451	14.96	11023961	0.897278
3.82926e+07	17.4608	17.33	13.95	64.62	1256412	0.475051	1.89937	7660000	3328651	1256412	9.39	3176.12	0.254459	0.509092	198955553	324.59	6397985	154201434	22558	63331	11008	0.927564	138180432	832.3	759.93	0.0849157	0.345729	0.569368	64.53	262.73	432.68	7434	154201434	185338	1.48	33.9	64.62	1.90619	0.214848	1.06052	2.28218e+06	5.22743e+07	9.9645e+07	338381962	2539473	13861349	14.91	11418044	0.896103
4.44893e+07	17.6108	22.6426	15.7134	65.23	1812758	0.511855	1.8705	6450000	3239835	1812758	9.7149	3224	0.289626	0.459428	216650404	326.398	6906076	167068719	19181	56527	10006	0.935346	156234208	842.4	784.84	0.0769966	0.361615	0.561388	60.43	283.81	440.6	7434	167068719	128478	1.31	33.47	65.23	1.94891	0.214848	1.08188	2.1886e+06	5.59179e+07	1.08979e+08	354692862	2290438	14362226	14.99	12431035	0.935149
5.27088e+07	17.7803	24.0958	17.2514	67.11	2222763	0.565084	1.94313	4250000	3177319	2222763	10.0529	3219	0.311516	0.470384	236943865	320.313	7793233	181004136	18608	47846	9227	0.945259	176842192	854.19	810.99	0.0775225	0.353765	0.568712	62.87	286.9	461.22	7434	181004136	136188	1.25	31.64	67.11	2.12105	0.214678	1.16786	2.26255e+06	5.72697e+07	1.21472e+08	428436731	2870733	17277176	13.15	13494742	0.977006
5.42311e+07	17.8088	24.1538	13.7489	69.35	3070185	0.601027	2.02324	4960000	3419036	3070185	13.0072	2828	0.376197	0.491729	257421863	325.234	8235701	195474420	19326	20726	8951	0.976188	198393232	870	835.26	0.0743361	0.344911	0.580765	62.09	288.09	485.09	7434	195474420	141933	1.22	29.42	69.35	2.35724	0.214643	1.28594	2.38479e+06	5.75086e+07	1.35562e+08	459373383	3219820	19437465	14.5914	13936442	1.01493
5.57496e+07	17.8364	24.79	13.8669	70.55	4159351	0.653254	1.91119	5220000	3400899	4159351	16.5897	3083	0.470294	0.552496	275314696	329.17	8695865	215031500	20600	12889	8614	0.985127	218183440	898	862.33	0.0718982	0.332367	0.595735	62	286.61	513.72	7434	215031516	239456	1.09	27.97	70.94	2.53629	0.214582	1.37544	2.34384e+06	6.01443e+07	1.52543e+08	493325261	4043335	21860130	14.6031	15367365	1.01466
894184	13.7037	3.13	0.86	67.35	17682	0.153509	8.6363	308600	767972	17682	0.44	159.1	0.0156244	0.0442964	12266702	28.87	331122	4431808	481	204	236	0.999766	5742197	155.82	28.87	0.73	29.1	70.18	0.210751	8.40117	20.261	2304	4431808	24420	7.08	25.56	67.35	2.63498	10.0019	6.31843	313772	1.13277e+06	2.98482e+06	10922546	99391	467882	7.8	310313	1.29568
681516	13.4321	3.8	0.9	68.57	20425	0.157412	9.03584	310000	867973	20425	0.5	188.7	0.0178766	0.0445317	13274474	31.1	351727	4895519	476	103	94	0.999883	6845536	158.24	31.1	0.64	30.23	69.13	0.19904	9.40153	21.4994	2305	4895519	26366	6.96	24.47	68.57	2.80221	9.19165	5.99693	340728	1.19793e+06	3.35686e+06	17500670	121578	666116	7.68	384416	1.39833
865295	13.6708	3.95	0.97	69.58	23322	0.179856	7.9659	396400	1066300	23322	0.52	320.7	0.0236581	0.0422307	14644121	33.09	391263	5951444	513	92	93	0.999895	8155058	160.43	33.09	0.39	30.46	69.14	0.129051	10.0792	22.8784	2305	5951444	30329	6.42	24	69.58	2.89917	7.87195	5.38556	382083	1.42835e+06	4.14101e+06	22389488	142041	789877	9.8	503661	1.37027
958300	13.7729	4.45	0.97	68.37	13984	0.162668	3.59779	477550	414846	13984	0.77	324.45	0.0170566	0.0422142	16022348	43.85	462099	7132980	620	2002	722	0.997707	9591577	162.4	43.85	17.29	21.23	61.48	7.58167	9.30936	26.959	2305	7132980	35669	6.69	24.94	68.37	2.74138	20.2966	11.519	477196	1.77897e+06	4.87682e+06	23541210	178500	994265	13.63	609319	1.34468
1.12989e+06	13.9376	4.03	1.03	68.54	18223	0.181946	3.47433	490000	374372	18223	0.86	368.01	0.0183	0.043583	18010616	44.98	526700	8187550	879	1834	727	0.997898	11335617	161.6	45	16.96	21.94	61.1	7.632	9.873	27.495	2305	8187550	38634	6.83	24.63	68.54	2.78279	22.1628	12.4728	559210	2.01659e+06	5.61175e+06	25829728	212175	1138450	15.09	731687	1.38449
988411	13.8039	4.25	1.42	69.59	26934	0.186139	3.45069	530000	350391	26934	1.13	385.66	0.0202798	0.0364142	20799701	48.62	555210	9046355	824	1798	1230	0.997932	13576889	163.2	48.6	0.74	23.06	76.2	0.35964	11.2072	37.0332	2305	9046355	55499	6.42	23.99	69.59	2.90079	11.7586	7.32969	580776	2.17022e+06	6.29536e+06	28937987	242335	1319978	8.9	867324	1.50081
753769	13.5328	4.621	1.5555	74.85	38119	0.212905	1.84848	550000	436327	38119	1.3498	425	0.0238936	0.0360781	24485082	51.2765	603390	10917021	776	1773	998	0.997964	16488774	165.3	51.2765	12.77	20.79	66.44	6.54801	10.6604	34.0681	2284	10917021	49943	5.23	19.92	74.85	3.75753	29.4045	16.581	570960	2.17467e+06	8.17139e+06	31525878	234735	1509200	8.97	1001174	1.51037
944527	13.7584	4.6056	1.4798	75.84	26493	0.236354	1.62775	560000	414246	26493	1.3329	322	0.020464	0.0282131	29176631	49.162	650243	11619648	697	2517	854	0.997118	20227804	164.8	49.162	10.81	19.26	69.93	5.31441	9.4686	34.379	2304	11619648	52534	4.91	19.25	75.84	3.93974	44.0912	24.0155	570525	2.23678e+06	8.81234e+06	39628231	337138	1709331	10.15	1115041	1.74083
1.06433e+06	13.8779	4.7305	1.5045	76.35	85623	0.244607	0.197244	630000	359631	85623	1.3945	335	0.024529	0.0317821	35215903	51.4158	703442	12576653	507	593	156	0.999323	24923436	167	51.4158	8.87	19.63	71.49	4.56058	10.0929	36.7572	2304	12576653	56315	5.08	18.57	76.35	4.11147	86.2577	45.1846	638894	2.33548e+06	9.60227e+06	48512544	313432	2003000	10.15	1155064	1.98172
534739	13.1895	4.8191	1.5068	76.945	115186	0.266623	0.135517	850000	385946	115186	1.6254	387	0.0295725	0.0384131	41287276	52.1552	734482	13905779	598	502	113	0.999427	30125454	171	52.1552	7.06	18.95	73.99	3.68216	9.88341	38.5896	2289	14211680	83109.2	4.49	18.14	77.37	4.26516	158.359	81.3121	638104	2.578e+06	1.09956e+07	100166188	315243	1983183	10.15	1253645	2.11977
703287	13.4635	9.9	0.9	33.32	19772	0.35574	0.871064	962177	266584	19772	0.6	371.42	0.0174323	0.0568788	40061125	55.95	428342	19903633	9921	168816	55185	0.80662	19866482	928.08	55.95	0.54	42.72	56.75	0.30213	23.9018	31.7516	12062	19903633	22651	11.57	55.11	33.32	0.604609	3.14969	1.87715	2.30285e+06	1.09689e+07	6.63189e+06	8521024	391310	1549911	14.25	774586	0.998133
379552	12.8467	9.83	0.92	33.86	21043	0.367417	1.12611	999056	298421	21043	0.52	398.71	0.0182595	0.0520512	48265249	54.85	502482	20152800	7733	160121	35280	0.816847	26659486	942.77	54.85	0.47	40.55	58.98	0.257795	22.2417	32.3505	12062	20152800	22779	12.25	53.89	33.86	0.628317	2.74142	1.68487	2468718	1.08603e+07	6.82374e+06	18486892	494687	1977222	16.36	871760	1.32287
585493	13.2802	10.75	0.95	32.75	26962	0.417457	1.3795	596075	333593	26962	0.53	456.2	0.0193155	0.0364114	58168795	56.57	545290	23615569	7686	161805	34697	0.814936	35058056	963.5	56.57	0.44	39.44	60.12	0.248908	22.3112	34.0099	12062	23615569	26143	13.04	54.21	32.75	0.604132	2.40718	1.50566	3.07947e+06	1.2802e+07	7.7341e+06	21314976	579187	2638552	20.13	1158975	1.48453
891717	13.7009	11.36	1.01	32.66	44443	0.477246	1.4808	769612	366651	44443	0.62	538.37	0.0235934	0.0645705	66766742	58.44	636382	27890278	7205	220318	221276	0.745332	43998756	980	58.44	3.64	38.04	58.32	2.12722	22.2306	34.0822	12062	27890278	30270	12.57	54.77	32.66	0.596312	6.02185	3.30908	3.50581e+06	1.52755e+07	9.10896e+06	24909964	701344	3286308	21.39	1589504	1.57757
922616	13.735	11.66	1.02	33.71	44673	0.468882	1.66309	920000	416976	44673	0.62	620.7	0.0264746	0.0681712	77516190	64.52	677746	30242864	5906	202792	195790	0.765714	53952500	993.1	64.5	0.11	38.44	61.45	0.07095	24.7938	39.6352	12065	30242864	32650	12.69	53.59	33.71	0.629035	1.72954	1.17929	3.83782e+06	1.62072e+07	1.01949e+07	29244938	953544	3795820	22	1846504	1.78397
833215	13.633	11.31	1.06	35.76	51548	0.380784	1.76	1000000	457295	51548	0.64	651.5	0.0283968	0.0547531	90016732	80.38	1533065	30615043	7125	184980	213885	0.785744	64869096	994	80.4	0.24	49.96	49.8	0.19296	40.1678	40.0392	12065	30615043	30800	12.9	51.34	35.76	0.696533	2.44178	1.56916	3.94934e+06	1.57178e+07	1.09479e+07	34314866	854747	3671338	22.65	1726514	2.11886
839753	13.6409	11.4257	1.0894	36.8	41105	0.382671	1.83848	1080000	455411	41105	0.63	717	0.0293585	0.0472279	104489521	80.49	1522072	30800054	6388	145946	301827	0.828901	77510888	1029.5	80.487	0.21	48.85	50.94	0.169023	39.3179	41.0001	12065	30800054	32943	13.09	50.11	36.8	0.734384	2.30388	1.51913	4.03173e+06	1.54339e+07	1.13344e+07	37475742	905431	4046724	17.96	1831617	2.51658
954577	13.769	11.2656	1.0941	40.03	67481	0.407604	1.69341	1130000	435850	67481	0.6171	711	0.0308333	0.0451033	120735252	77.1689	1588564	31454319	6101	110193	191713	0.871372	92117304	1049.7	77.1689	0.22	46.58	53.19	0.169772	35.9453	41.0461	12065	31454319	33450	12.81	47.16	40.03	0.848813	2.42308	1.63595	4.0293e+06	1.48339e+07	1.25912e+07	41395294	1006026	5156300	17.99	1906215	2.92861
1.0875e+06	13.8994	11.1238	1.1346	40.26	86200	0.438525	2.12358	1480000	454865	86200	0.507	805	0.0349277	0.050034	138051189	76.0981	1895877	33370903	4806	71485	117504	0.916661	108108360	1055	76.0981	0.22	46.68	53.1	0.167416	35.5226	40.4081	12065	33370903	35265	12.5	47.24	40.26	0.852244	2.50521	1.67873	4.17136e+06	1.57644e+07	1.34351e+07	46210917	1066510	5316404	17.99	2045018	3.2396
880379	13.6881	10.8478	0.9377	43.045	105894	0.56205	2.11208	1900000	460398	105894	0.4815	867	0.0387539	0.0577039	153788672	60.1286	3733728	33795261	2743	58914	71523	0.93171	122835040	1051	60.1286	0.27	37.15	62.58	0.162347	22.3378	37.6285	12065	33795000	32155.1	9.08123	47.9213	42.9975	0.897252	3.57285	2.23505	3069000	16195000	14532000	53581305	1163136	5470074	17.99	2201150	3.63471
2.2963e+07	16.9494	12.1	4.63	46.29	84585	0.262111	4.73379	1321269	1163219	84585	4.9	866.81	0.0626553	0.174269	118722605	182.41	3257487	47811649	75585	91983	37124	0.894373	54046700	677.64	182.41	0.09	54.75	45.15	0.164169	99.8695	82.3581	16596	47811649	70832	3.74	49.97	46.29	0.926356	9.49814	5.21225	1.78816e+06	2.38915e+07	2.2132e+07	97843100	742531	4196674	10.04	4553531	1.13041
1.85588e+07	16.7365	12.78	5.24	49.33	93701	0.248951	5.38694	1783282	1261713	93701	5.55	1011.93	0.0717474	0.180507	126588905	204.36	3469277	50875530	79959	92926	35418	0.893315	64620160	683.38	204.36	0.08	55.21	44.71	0.163488	112.827	91.3694	16596	50875530	63333	3.74	46.92	49.33	1.05136	8.62322	4.83729	1.90274e+06	2.38708e+07	2.50969e+07	142842104	862769	4903983	10.44	5207899	1.27016
2.34029e+07	16.9684	14.41	8.52	48.69	114716	0.255647	4.84946	2178947	1325920	114716	6.49	1061.8	0.080122	0.150557	136540363	232.71	3926426	59491687	80468	88682	30860	0.898224	76164760	689.12	232.71	0.06	54.08	45.85	0.139626	125.85	106.698	16596	59491687	69828	3.5	47.81	48.69	1.01841	8.87611	4.94726	2.08221e+06	2.8443e+07	2.89665e+07	170843548	1058828	6165836	10.93	6713413	1.28026
2.61623e+07	17.0798	15.27	9.26	49.27	98592	0.265572	4.23914	2411439	1472177	98592	7.4	1218.11	0.0888243	0.221602	146585075	264.3	4325675	70190579	47954	91688	38297	0.894751	87891552	695.7	264.3	0.06	54.83	45.11	0.15858	144.916	119.226	16596	70190579	80478	3.37	47.35	49.27	1.04055	9.11015	5.07535	2.36542e+06	3.32352e+07	3.45829e+07	182443469	1320537	7475108	11.13	7851524	1.25218
2.59349e+07	17.0711	16.14	10.3	50.94	116084	0.276765	3.9964	2760000	1597281	116084	8.4	1438.67	0.101697	0.246715	160540611	281.9	4449519	78020058	42724	86181	33015	0.901124	101990936	700.5	281.9	0.05	54.99	44.96	0.14095	155.017	126.742	16571	78020058	88962	3.27	45.79	50.94	1.11247	8.58519	4.84883	2.55126e+06	3.57254e+07	3.97434e+07	195998475	1469766	7862800	11.86	8599875	1.30724
2.72932e+07	17.1221	16.91	8.62	52.93	133400	0.295241	3.8556	3390000	1752286	133400	9.82	1546.83	0.114885	0.220915	177230365	282.56	4840497	83435193	39186	82021	40243	0.905764	118254352	706.6	282.6	0.06	54.29	45.65	0.16956	153.424	129.007	16596	83435193	118013	3.18	43.89	52.93	1.20597	8.98954	5.09775	2.65324e+06	3.66197e+07	4.41622e+07	217490498	1624445	8557370	12.04	9452020	1.41732
3.00847e+07	17.2195	17.4832	8.5675	55.25	1176704	0.31373	4.21038	2790000	1700825	1176704	10.7464	1562	0.186323	0.281152	197281526	293.44	5527078	92061633	35370	80349	70346	0.907214	137118608	715.8	293.442	0.04	54.45	45.51	0.117377	159.779	133.545	16596	92061633	103813	2.98	41.77	55.25	1.32272	8.00785	4.66528	2.74344e+06	3.84541e+07	5.08641e+07	239500462	1826924	9611771	11.7	10273169	1.48942
3.25115e+07	17.2971	17.8314	8.6886	58.24	1596884	0.348288	4.59552	2950000	1736600	1596884	11.5793	1727	0.222441	0.333913	221035167	288.56	5595438	100502079	33807	63814	49176	0.9264	159469504	723.55	288.56	0.03	52.24	47.72	0.0865681	150.744	137.701	16596	100502079	112230	2.87	38.89	58.24	1.49756	7.56688	4.53222	2.88441e+06	3.90853e+07	5.85324e+07	290030714	2234425	12054777	12.27	12338820	1.58673
3.48647e+07	17.367	18.1376	11.5027	60.89	2151732	0.389947	4.42028	4440000	1908315	2151732	12.8899	1734	0.271088	0.362979	244932335	290.135	5839636	113137223	28382	39499	20414	0.954584	183676496	736	290.135	0.03	50.55	49.42	0.0870404	146.663	143.385	16596	113137223	124286	2.69	36.42	60.89	1.67188	7.77425	4.72307	3.04339e+06	4.12046e+07	6.88893e+07	325146405	2530114	14043065	12.27	14023826	1.62348
3.05676e+07	17.2355	18.6867	11.4182	62.395	2750911	0.439108	3.42695	5090000	1926784	2750911	16.1076	1724	0.326455	0.394777	264165935	287.022	7380288	126033600	24559	26497	16343	0.969482	205274352	754	287.022	0.04	48.28	51.68	0.114809	138.574	148.333	16596	126033600	167153	2.46823	34.6136	62.9181	1.81773	9.06075	5.43924	3110800	43624800	79298000	353219400	2792968	15409156	12.27	15674169	1.62873
851981	13.6553	3.62	0.2	31.66	10740	0.168938	5.57786	98129	117869	10740	0.17	136.86	0.00557722	0.0161746	9343921	23.33	143231	3941331	3154	16860	8261	0.980642	5.15158e+06	346.64	129.81	0.59926	0.198983	0.201756	77.79	25.83	26.19	15826	3941331	13860	13.39	54.95	31.66	0.57616	0.195873	0.386017	527744	2.16576e+06	1.24783e+06	2013293	153103	632029	9.05	176110	1.30707
964640	13.7795	3.7	0.16	34.86	8606	0.163506	3.82333	126024	126468	8606	0.15	134.83	0.00547608	0.0140214	10139559	24.8	155777	4054956	3023	20200	8261	0.976834	6.3269e+06	348.98	131.56	0.579431	0.207358	0.213135	76.23	27.28	28.04	15642	4054956	13928	13.14	52	34.86	0.670385	0.197637	0.434011	532821	2.10858e+06	1.41356e+06	4095868	169765	790470	9.65	201839	1.56029
1.13595e+06	13.943	3.69	0.21	35.83	8841	0.19252	2.34807	161258	134755	8841	0.16	105.03	0.00504059	0.00894713	11179322	24.68	210168	4751396	3247	21692	817	0.975247	7.36469e+06	358.39	133.15	0.547202	0.208637	0.244161	72.86	27.78	32.51	15642	4751396	16301	12.72	51.45	35.83	0.696404	0.199148	0.447776	604378	2.44459e+06	1.70243e+06	5000191	198631	945488	10.07	250906	1.55001
1.20729e+06	14.0039	3.73	0.18	34.59	10686	0.235578	1.94426	198385	182995	10686	0.29	189.47	0.00830357	0.0200964	11972140	24.59	230043	5792866	2054	16983	6935	0.980525	8.36182e+06	358.39	135.74	0.532341	0.216517	0.249153	72.26	29.39	33.82	15642	5792866	19505	12.5	52.92	34.59	0.653628	0.199563	0.426596	724108	3.06558e+06	2.00375e+06	5613649	250945	1100404	12.69	313667	1.44347
1.22733e+06	14.0203	3.59	0.17	35.38	12110	0.258512	2.01358	250000	167116	12110	0.27	140.04	0.0071397	0.0175065	12980478	23.77	201217	6152596	1900	13744.5	5200	0.984245	9432293	355.1	136.59	0.532689	0.217	0.250311	72.76	29.64	34.19	15642	6152596	20536	12.76	51.86	35.38	0.682221	0.200117	0.441169	785071	3.19074e+06	2.17679e+06	6346165	300538	1344731	14.52	376403	1.53306
1.36973e+06	14.1301	3.79	0.18	38.24	13853	0.267846	1.89208	290000	180293	13853	0.31	167.36	0.00831139	0.0148676	14352162	25.38	213481	6803296	1583	10506	4645	0.987947	10615043	361	135.19	0.514239	0.220209	0.265552	69.52	29.77	35.9	15654	6803296	18846	12.21	49.55	38.24	0.771746	0.201171	0.486458	830682	3.37103e+06	2.60158e+06	7542392	346409	1697211	13.52	487872	1.56028
1.62089e+06	14.2985	3.7921	0.1641	41.53	14748	0.293507	1.79993	360000	172232	14748	0.3268	216	0.00965785	0.0147254	16385430	26.1987	220338	7689506	1548	10118	6300	0.988364	12163918	365.3	134.63	0.514447	0.197653	0.2879	69.26	26.61	38.76	15654	7689506	25208	11.39	47.08	41.53	0.882116	0.200232	0.541174	875835	3.62022e+06	3.19345e+06	8759215	372001	2106054	13.54	604671	1.58189
1.83938e+06	14.4249	3.7746	0.1604	42.68	17134	0.299219	1.15623	450000	231971	17134	0.3181	231	0.0110429	0.0154337	19100550	27.0731	224645	8100793	1482	11739	6160	0.986518	14280944	366.41	136.52	0.51487	0.20063	0.284574	70.29	27.39	38.85	15654	8100793	26401	11.61	45.71	42.68	0.933713	0.200738	0.567225	940502	3.70287e+06	3.45742e+06	9888954	456155	2683846	13.54	674801	1.76291
1.9784e+06	14.4978	3.7915	0.1884	45.23	41534	0.322138	0.733439	470000	170553	41534	0.2993	235	0.0120359	0.0157062	22210281	27.8985	234074	8987162	1000	6997	4000	0.99196	16929696	373	138.42	0.513437	0.196359	0.290204	71.07	27.18	40.17	15654	8987162	29205	11.22	43.55	45.23	1.03858	0.200717	0.619647	1.00836e+06	3.91391e+06	4.06489e+06	11392577	542639	2939538	13.54	688934	1.88376
1.88185e+06	14.4478	3.8148	0.1949	48.095	50792	0.336673	0.71871	590000	178410	50792	0.309	217	0.012695	0.0167699	25680784	28.1032	862622	9461600	741	2255	3700	0.997373	19854678	373	141.02	0.501631	0.196993	0.301376	70.74	27.78	42.5	15654	9461600	25366.2	11.22	43.55	45.23	1.03858	0.201359	0.619968	1.06159e+06	4.12053e+06	4.27948e+06	12480009	584167	2828024	13.54	711865	2.09845
572391	13.2576	8.49	0.24	25.69	22556	0.239449	0.898705	236146	341880	22556	0.15	320.94	0.0134049	0.0393393	24586845	34.32	248624	8217900	6360	51414	19471	0.941058	12787663	919.94	34.32	1.46	23.69	74.85	0.501072	8.13041	25.6885	12239	8217900	10050	23.79	50.52	25.69	0.508511	1.29566	0.902084	1.95504e+06	4.15168e+06	2.11118e+06	4839190	268254	1155159	19.06	504847	1.55607
594395	13.2953	8.41	0.24	27.57	23509	0.273517	0.60742	378924	281790	23509	0.16	354.8	0.0139972	0.0371624	26119928	35	279079	9573109	7365	53212	13085	0.939105	15084062	939.44	35	1.23	24.51	74.26	0.4305	8.5785	25.991	12239	9573109	11649	21.44	51	27.57	0.540588	1.40187	0.971231	2.05247e+06	4.88229e+06	2.63835e+06	8983133	296870	1411712	18.85	605731	1.57567
802042	13.5949	8.6	0.22	29.2	25709	0.329774	0.639985	357485	249541	25709	0.15	512.58	0.0172965	0.0328774	28219880	37.21	343765	12270900	12432	51615	12676	0.940921	17138050	958.8	37.21	1.13	26.66	72.21	0.420473	9.92019	26.8693	12239	12270900	14841	17.94	52.85	29.2	0.552507	1.68555	1.11903	2.2014e+06	6.48517e+06	3.58433e+06	10897711	374454	1869663	18.5	846873	1.39664
907651	13.7186	8.59	0.23	30.8	32435	0.390105	0.325424	611600	346700	32435	0.19	611	0.0219613	0.0573992	29598616	39.9	391205	15565200	12429	81467	23816	0.906707	19131200	435.8	39.9	1.1	28.92	69.97	0.4389	11.5391	27.918	12239	15565200	18746	14.65	54.55	30.8	0.56462	2.11531	1.33997	2.2803e+06	8.49082e+06	4.79408e+06	13263973	549685	2315540	10.14	1115945	1.2291
960544	13.7753	8.78	0.3	32.01	43778	0.426577	0.580423	645800	379661	43778	0.31	629.33	0.0241157	0.0584831	30856372	41.87	521382	17873557	9711	77095	22032	0.911726	21072672	957.3	41.9	0.93	29.73	69.34	0.38967	12.4569	29.0535	12239	17873557	21461	13.48	54.51	32.01	0.587232	2.25504	1.42114	2.40936e+06	9.74288e+06	5.72133e+06	16077721	721354	2814870	8.4	1403004	1.17899
1.06696e+06	13.8803	9.12	0.59	33.24	68089	0.409184	0.648885	680000	418212	68089	0.36	681.41	0.0276687	0.0496299	33823849	50.12	599119	20500100	8972	69621	34661	0.920056	23324970	957.5	50.1	0.76	34.94	64.3	0.38076	17.5049	32.2143	12239	20500100	21421	12.44	54.32	33.24	0.611929	2.71654	1.66424	2.55021e+06	1.11357e+07	6.81423e+06	19086913	691512	3202391	9.14	1593001	1.1378
1.32023e+06	14.0933	9.2604	0.5785	34.69	69586	0.441821	0.601604	760000	459642	69586	0.3623	691	0.0286837	0.0436919	37436162	50.3	648008	22221900	9290	68939	55167	0.920517	26231152	990.6	50.2962	0.28	35.69	64.03	0.140829	17.9507	32.2047	12155	22221900	26446	11.74	53.58	34.69	0.647443	2.25385	1.45064	2.60885e+06	1.19065e+07	7.70655e+06	22282761	670331	3434842	9.65	1619658	1.18042
1.42666e+06	14.1708	9.2635	0.6014	35.96	79766	0.461747	0.590898	880000	503555	79766	0.3732	638	0.0290139	0.0419533	41853156	51.9973	705271	24009600	9894	64581	52047	0.925533	30193318	1003.06	51.9973	0.24	36.18	63.58	0.124794	18.8126	33.0599	12256	24009600	28350	11.25	52.79	35.96	0.68119	2.33996	1.51058	2701080	1.26747e+07	8.63385e+06	25504698	806069	4004399	9.68	1776571	1.25755
1.6891e+06	14.3397	9.1425	0.5797	37.77	92555	0.490336	0.677866	1140000	604055	92555	0.3643	643	0.031783	0.0435536	47009832	52.214	792519	25602400	8507	43263	24063	0.950278	34784408	1015	52.214	0.18	35.92	63.9	0.0939852	18.7553	33.3647	12256	25602400	29904	10.96	51.27	37.77	0.736688	2.30319	1.51994	2.80602e+06	1.31264e+07	9.67003e+06	30247126	923903	4284032	9.68	1850447	1.35864
1.50885e+06	14.2269	9.4044	0.508	38.495	147200	0.538156	0.249893	1570000	380875	147200	0.3733	687	0.0351101	0.0501956	51918459	52.5091	2049252	28258100	7046	27678	17718	0.968151	39293356	1019	52.5091	0.11	33.87	66.02	0.05776	17.7848	34.6665	12155	28258100	27731.2	10.1405	51.6079	38.2517	0.741199	2.1399	1.44055	2865500	14583400	10809200	34814840	1003390	5102594	9.68	1865511	1.39052
734856	13.5074	4.84	0.22	33.68	9308	0.301816	0.597825	206412	129549	9308	0.39	241.23	0.00924612	0.0263563	20838104	21	193622	6338142	6267	53208	34267	0.938785	9621402	432.51	21	0.62	26.24	73.14	0.1302	5.5104	15.3594	8815	6338142	14843	17.41	48.91	33.68	0.688612	1.60251	1.14556	1.10347e+06	3.09999e+06	2.13469e+06	3096328	157420	667767	19.34	154435	1.51802
720785	13.4881	4.72	0.22	30.35	9744	0.305866	0.720928	286775	146997	9744	0.42	201.48	0.00890784	0.0230336	21804874	21.32	206770	6521058	5613	44159	31646	0.949145	10749193	436.27	21.32	0.56	25.98	73.45	0.119392	5.53894	15.6595	8815	6521058	15192	18.85	50.8	30.35	0.597441	1.3601	0.978769	1.22922e+06	3.3127e+06	1.97914e+06	9839729	207498	904115	20.26	216876	1.64838
1.17903e+06	13.9802	5.24	0.23	29.63	11928	0.358799	0.851489	377892	155604	11928	0.42	252.1	0.010559	0.0189609	23485487	21.79	323142	7818229	6502	39053	28691	0.955012	12406008	440.2	21.79	0.6	25.01	74.39	0.13074	5.44968	16.2096	8815	7818229	18076	19.72	50.65	29.63	0.584995	1.29303	0.939013	1.54175e+06	3.95993e+06	2.31654e+06	11543875	223366	1120991	13.09	279702	1.58681
1.53938e+06	14.2469	5.51	0.23	28.65	14253	0.344612	0.998502	478083	176891	14253	0.37	300.8	0.012129	0.0303356	25489997	26.96	274816	9290736	4788	34333	18543	0.960555	14529679	441.6	26.96	0.56	36.2	63.24	0.150976	9.75952	17.0495	8837	9290736	21334	18.79	52.56	28.65	0.545091	1.58915	1.06712	1.74573e+06	4.88321e+06	2.6618e+06	13288871	298178	1374187	13.65	372515	1.56389
1.70308e+06	14.3479	5.87	0.24	29.58	23814	0.347432	1.14044	540000	195968	23814	0.35	305.9	0.0131795	0.0343788	27833663	29.06	281218	10110263	4684	34169	13937	0.960813	17091084	442.4	29.1	0.38	37.99	61.63	0.11058	11.0551	17.9343	8837	10110263	23101	18.7	51.72	29.58	0.571926	1.4903	1.03111	1.89062e+06	5.22903e+06	2.99062e+06	15710549	367478	1608095	13.43	507343	1.69047
1.95657e+06	14.4867	5.99	0.29	32.1	32736	0.361565	1.1528	570000	215371	32736	0.44	322.72	0.0148451	0.0282051	31061047	29.62	287351	10702335	5659	32996	16045	0.962116	20134898	447.5	29.6	0.41	35.72	63.87	0.12136	10.5731	18.9055	8825	10702335	23889	15.72	52.18	32.1	0.615178	1.8177	1.21644	1.68241e+06	5.58448e+06	3.43545e+06	18579341	340791	1855649	16.76	685345	1.88136
1.65646e+06	14.3202	5.7719	0.2975	37.65	19975	0.389115	1.15166	640000	213903	19975	0.4402	341	0.014591	0.023603	35147728	29.53	416816	11491345	4966	34636	22720	0.960144	23762148	452.6	29.532	0.37	35.65	63.98	0.109268	10.5282	18.8946	8815	11491345	26022	14.49	47.86	37.65	0.786669	2.11515	1.45091	1.6651e+06	5.49976e+06	4.32649e+06	21066773	366318	2425747	13.65	1486090	2.06783
1.91247e+06	14.4639	5.5891	0.2853	40	50099	0.413294	0.890469	720000	203949	50099	0.4432	354	0.017009	0.0250512	40057300	29.5191	439648	12200080	4554	29919	12481	0.965682	28237504	452.26	29.5191	0.39	34.98	64.63	0.115124	10.3258	19.0782	8815	12200080	27543	13.84	46.15	40	0.866739	2.32588	1.59631	1.68849e+06	5.63034e+06	4880032	24357963	434484	2689296	13.27	885155	2.31453
2.20822e+06	14.6077	5.3057	0.2852	39.96	67896	0.49605	1.16019	920000	214652	67896	0.4005	410	0.0199578	0.0286305	45661274	28.6298	537678	14201825	2216	9563	7133	0.988983	33393458	455	28.6298	0.39	33.65	65.96	0.111656	9.63393	18.8842	8815	14201825	31955	12.98	47.06	39.96	0.849129	2.42408	1.6366	1.8434e+06	6.68338e+06	5.67505e+06	25665457	500467	3027787	13.27	957247	2.35135
1.74517e+06	14.3724	5.0874	0.215	43.04	86846	0.668296	1.12097	1100000	217687	86846	0.3596	446	0.0223911	0.0318052	50794900	22.7921	1383440	15231872	615	2040	4846	0.9976	38306472	454	22.7921	0.52	21.46	78.02	0.118519	4.89118	17.7824	8837	15232000	33550.7	12.3162	45.3585	42.3254	0.933131	2.12585	1.52949	1876000	6909000	6447000	26944656	561044	2982886	13.27	1034737	2.51487
3.35358e+06	15.0255	2.72	0.37	34.66	14149	0.316481	5.29693	292076	243250	14149	0.24	202.19	0.00954655	0.0288601	32963972	32.7	491056	10348945	10706	46316	12092	0.946976	15366066	258.5	32.7	0.09	62.91	37	0.02943	20.5716	12.099	5818	10348945	40089	7.98	57.35	34.66	0.604359	3.54381	2.07408	825846	5.93512e+06	3.58694e+06	7758433	180979	864170	15.3	716116	1.4848
2.78287e+06	14.839	2.73	0.37	36.77	15378	0.324544	5.02559	394934	252537	15378	0.25	245.5	0.0110492	0.0297411	35168243	33.95	522405	11018263	10518	58695	11935	0.932863	18182582	259.17	33.95	0.06	64.04	35.91	0.02037	21.7416	12.1914	5818	11018263	38865	8.19	55.04	36.77	0.66806	3.04885	1.85846	902396	6.06445e+06	4.05142e+06	13976868	215076	1085102	16.58	800106	1.65022
3.88141e+06	15.1717	2.81	0.4	37.07	18308	0.343374	4.67577	485239	260847	18308	0.29	286.93	0.0127052	0.0238059	37572540	37.91	596188	13017294	10888	50976	10648	0.941684	21195812	259.98	37.91	0.05	66.14	33.81	0.018955	25.0737	12.8174	5818	13017294	45323	8.01	54.93	37.07	0.674859	2.95218	1.81352	1.04269e+06	7.1504e+06	4.82551e+06	18056148	251107	1271209	17.28	972655	1.62828
4.63482e+06	15.3491	2.89	0.32	38.56	22669	0.366897	3.89804	533488	283046	22669	0.29	322.11	0.0141839	0.038367	39975278	41.44	658500	15200553	11980	40285	27730	0.95361	24216990	261.1	41.43	0.05	67.07	32.89	0.020715	27.7871	13.6263	5820	15200553	52477	7.65	53.79	38.56	0.716862	3.05372	1.88529	1.16284e+06	8.17638e+06	5.86133e+06	21020466	321089	1517340	17.83	1221200	1.59317
4.64901e+06	15.3522	3.09	0.4	39.37	25308	0.353356	3.87481	600000	312329	25308	0.42	324.26	0.015478	0.0409784	43446025	47.13	702950	16643045	11069	38474	25398	0.955713	27763464	261.4	47.1	0.04	66.56	33.4	0.01884	31.3498	15.7314	5820	16643045	57350	7.37	53.26	39.37	0.739204	3.0261	1.88265	1.22659e+06	8.86409e+06	6.55237e+06	22333437	371108	1675076	18.18	1385508	1.66817
4.93099e+06	15.4111	3.2	0.45	40.17	23202.5	0.374098	3.57939	810000	315944	23202.5	0.91	366.35	0.0190176	0.0377845	47331330	48.22	755944	18031501	10789	36806	27626	0.957581	31782774	262.5	48.2	0.06	65.99	33.95	0.02892	31.8072	16.3639	5824	18031501	68823	6.96	52.86	40.17	0.759932	3.55675	2.15834	1.25499e+06	9.53145e+06	7.24325e+06	25779300	415340	1675076	18.48	1546646	1.76262
5.38839e+06	15.4998	3.2227	0.4425	42.77	21097	0.395722	3.07887	880000	308693	21097	0.8953	383	0.019305	0.0324708	52089338	49.43	780792	19559985	10020	36521	31655	0.957846	36397276	263.8	49.4286	0.05	65.68	34.27	0.0247143	32.4647	16.9392	5820	19559985	66917	6.15	51.08	42.77	0.837314	3.81246	2.32489	1.20294e+06	9.99124e+06	8.36581e+06	27560543	464525	2245670	19.97	1678400	1.8608
5.75008e+06	15.5647	3.2015	0.4384	44.87	26224	0.416371	2.93446	1040000	312966	26224	0.4164	450	0.0196114	0.0300075	57866143	50.0579	829917	20842666	8611	40226	28855	0.953667	41833132	263.71	50.0579	0.03	65.64	34.33	0.0150174	32.858	17.1849	5820	20842666	70894	5.87	49.26	44.87	0.910881	3.46677	2.18883	1.22346e+06	1.02671e+07	9.3521e+06	30346398	533475	2737406	21.22	1913116	2.00709
6.2544e+06	15.6488	3.2467	0.4271	46.29	33091	0.454822	3.0407	1180000	326084	33091	0.4318	456	0.0208004	0.0314313	64606152	50.2257	922584	22843743	8532	28298	19565	0.967413	48057852	265	50.2257	0.04	65.05	34.91	0.0200903	32.6718	17.5338	5820	22843743	77110	5.58	48.13	46.29	0.96177	3.82906	2.39542	1.27468e+06	1.09947e+07	1.05744e+07	34768018	581217	2886169	21.22	2111792	2.10376
6.57079e+06	15.6981	3.2845	0.4577	47.375	44473	0.491494	2.77926	1580000	360328	44473	0.4303	443	0.0227271	0.0370533	71038212	50.3797	2443329	24761300	8470	22117	15039	0.974531	54190636	266	50.3797	0.05	64.55	35.4	0.0251899	32.5201	17.8344	5820	24761300	93087.6	5.21459	47.3218	47.4636	1.003	4.26257	2.63278	1291200	11717500	11752600	39630456	636727	3250181	21.22	2374308	2.18852
815923	13.6121	5.79	0.22	35	16768	0.239935	3.39293	219286	166402	16768	0.4	133.81	0.00777243	0.0232757	32067283	38.17	589691	9158300	9513	44790	20562	0.948589	14246569	536.91	38.17	5.29	47.73	46.97	2.01919	18.2185	17.9284	10072	9158300	17104	15.51	49.49	35	0.707214	12.2249	6.46607	1.42045e+06	4.53244e+06	3205405	4517391	231167	1142941	5.28	713565	1.55559
710659	13.4739	5.68	0.19	36.49	20133	0.295586	3.73857	285569	172488	20133	0.28	170.12	0.00856308	0.0235575	37723383	37.95	628970	11217500	8130	51037	16603	0.941529	19038104	534.16	37.95	3.14	47.98	48.88	1.19163	18.2084	18.55	10072	11217500	20946	15.24	48.27	36.49	0.755956	7.30013	4.02804	1709547	5.41469e+06	4.09327e+06	9333139	270033	1482720	6.01	964504	1.69718
990279	13.8057	5.94	0.21	39.26	23312	0.353378	5.01701	294864	204500	23312	0.26	280.59	0.0116091	0.0225646	45321399	39.28	696662	13880700	10484	39597	16823	0.954566	25045624	538.74	39.28	2.88	47.91	49.21	1.13126	18.819	19.3297	10072	13880700	28861	14.12	46.62	39.26	0.842128	8.12542	4.48377	1.95995e+06	6.47118e+06	5.44956e+06	11907953	365738	20615112	7.51	1414264	1.80435
1.15884e+06	13.9629	5.99	0.2	39.78	29606	0.41381	6.03977	392783	226209	29606	0.41	255.44	0.0126057	0.035193	48190422	40.84	784296	16900000	10129	47879	22800	0.94503	30285422	543.2	40.84	2.69	49.09	48.21	1.0986	20.0484	19.689	10072	16900000	35181	13.22	46.99	39.78	0.846563	8.81172	4.82914	2234180	7941310	6724510	13100003	532351	2966772	8.48	2046283	1.79204
2.11457e+06	14.5644	6.35	0.25	40.8	35510	0.449862	6.94003	480000	240700	35510	0.42	294.94	0.0143478	0.0366668	52517964	42.73	829136	19209100	9951	46937	19740	0.946152	35411576	546.8	42.7	2.22	52.12	45.66	0.94794	22.2552	19.4968	10072	19209100	39992	12.91	46.29	40.8	0.8814	7.90808	4.39474	2.47989e+06	8.89189e+06	7.83731e+06	15027919	667318	3398581	9.31	2336111	1.84348
1.69577e+06	14.3436	6.31	0.65	41.75	59000	0.340578	3.68267	540000	302207	59000	0.55	357.85	0.0187675	0.0346565	57849448	63.29	913463	21558600	8348	4495	20886	0.994537	39863472	553	63.3	1.5	61.81	36.69	0.9495	39.1257	23.2248	10072	21558600	38985	12.64	45.6	41.75	0.91557	5.41558	3.16558	2.72501e+06	9.83072e+06	9.00287e+06	17212966	732505	3850537	9.79	2714195	1.84908
1.68378e+06	14.3366	6.5	0.68	44.08	78024	0.330603	2.98717	590000	297084	78024	0.6	376	0.0207405	0.0320142	64975964	74.27	933676	24553900	7989	43055	27494	0.950463	45435428	560.3	74.27	0.81	66.43	32.76	0.601587	49.3376	24.3309	10030	24553900	50736	11.69	44.23	44.08	0.996609	3.80251	2.39956	2.87035e+06	1.08602e+07	1.08234e+07	20057228	706174	4316544	9.98	3085130	1.85044
1.95296e+06	14.4849	6.2573	0.5942	45.93	103864	0.37855	2.87143	640000	290903	103864	0.6147	383	0.0227474	0.0331681	74910407	72.516	970705	27450900	6984	68540	17152	0.921563	53084104	564.45	72.516	0.76	66.03	33.22	0.551122	47.8823	24.0898	10030	27450900	56460	11.21	42.86	45.93	1.07163	3.76992	2.42077	3.07725e+06	1.17655e+07	1.26082e+07	23286329	787600	5124700	10.14	3503100	1.93378
2.26374e+06	14.6325	6.2598	0.52	47.74	145327	0.443345	2.64314	1110000	307818	145327	0.6	383	0.0269092	0.038823	86553673	68.75	1182224	30480000	6624	25214	9212	0.971093	62594560	568	68.75	0.74	65.19	34.07	0.50875	44.8181	23.4231	10030	30480000	62446	10.65	41.61	47.74	1.14732	3.87241	2.50986	3246120	12682728	14551152	30660032	778300	4834700	10.14	3155100	2.05363
1.96247e+06	14.4897	6.1055	0.4887	47.95	185800	0.515843	2.31274	1460000	323986	185800	0.5415	412	0.0311476	0.0442818	97850358	64.533	1729175	33288900	3690	18258	7225	0.979063	72053736	561	64.533	0.68	63.42	35.9	0.438824	40.9268	23.1673	10030	33288800	59338.3	10.1968	42.2481	47.555	1.12561	4.19843	2.66202	3394400	14063900	15830500	34326688	856931	4523140	10.14	2306078	2.1645
1.22946e+07	16.3247	4.12	0.43	34.12	19911	0.175178	7.16368	461379	458245	19911	0.36	410.38	0.0181087	0.0533722	29199515	73.66	906654	12903608	7189	32618	2566	0.962752	13460454	318.84	241.09	0.283131	0.435356	0.281638	68.26	104.96	67.9	11158	12903608	33077	7.03	58.86	34.12	0.579681	0.210497	0.395089	907124	7.59506e+06	4.40271e+06	6598938	197635	1062985	11.38	780657	1.04315
1.17095e+07	16.2759	4.1	0.44	37.85	21674	0.182448	6.73233	563293	461069	21674	0.31	466.12	0.0195989	0.0511414	32879757	77.54	959714	14147026	5782	35620	3182	0.959322	17212864	324.36	245.51	0.278196	0.43986	0.281944	68.3	107.99	69.22	11158	14147026	35819	6.38	55.77	37.85	0.67868	0.210302	0.444491	902580	7.8898e+06	5.35465e+06	17347202	258872	1347527	11.56	1015651	1.21671
1.33988e+07	16.4107	4.09	0.42	35.15	19366	0.215195	5.50353	676944	511270	19366	0.35	562.08	0.0226943	0.0410911	37137914	80.39	1173823	17299543	6029	33058	3237	0.962242	21532506	337.28	260.14	0.211886	0.48816	0.299954	55.12	126.99	78.03	11343	17299543	43397	5.92	58.94	35.15	0.596369	0.212904	0.404636	1.02413e+06	1.01964e+07	6.08079e+06	20411875	323894	1854379	14.06	1312270	1.24469
1.45687e+07	16.4944	4.49	0.5	35.99	21278	0.246971	4.72031	818166	549072	21278	0.46	419.86	0.0208427	0.0561255	41632037	84.75	1290336	20930808	6785	36875	12773	0.957741	26190404	225.6	267.94	0.196163	0.496828	0.307046	52.56	133.12	82.27	11343	20930808	45331	5.57	58.44	35.99	0.615845	0.213352	0.414599	1.16585e+06	1.2232e+07	7.533e+06	23260486	450302	2272099	12.87	1628309	1.25128
1.83564e+07	16.7255	4.59	0.52	36.57	23318	0.266017	4.58711	1040000	623911	23318	0.48	501.16	0.0243776	0.068133	46996629	88.98	1419567	23675499	8300	35501	21297	0.959173	31395292	341.9	270.04	0.19312	0.496704	0.310139	52.15	134.13	83.75	11343	23675499	50873	5.26	58.17	36.57	0.628675	0.213269	0.420972	1.24533e+06	1.3772e+07	8.65813e+06	25075498	626047	2740831	14.56	2008762	1.32607
2.03152e+07	16.8269	4.86	0.46	37	23765	0.311075	4.17523	1100000	616640	23765	0.67	597.79	0.0275197	0.0554379	53188250	86.08	1545632	26783541	8320	30029	23017	0.965386	37207936	343.4	277.27	0.186966	0.496303	0.316731	51.84	137.61	87.82	11343	26783541	78086	5.1	57.89	37	0.639143	0.213443	0.426293	1.36596e+06	1.5505e+07	9.90991e+06	29849362	727857	3282913	15.24	2501721	1.38921
2.22309e+07	16.917	4.8585	0.4911	38.74	26423	0.326679	4.00913	1230000	596051	26423	0.7505	698	0.030461	0.0510206	60173016	91.8445	1727088	30003674	8465	28941	24525	0.966603	43707832	348.5	280.62	0.180921	0.50367	0.315409	50.77	141.34	88.51	11346	30003674	63657	4.7	56.56	38.74	0.684936	0.213354	0.449145	1.41017e+06	1.69701e+07	1.16234e+07	31495471	850388	3729722	19.85	3007453	1.45675
2.25818e+07	16.9327	5.0343	0.5064	40.2	29108	0.341838	2.28513	1330000	579562	29108	0.8165	669	0.0303432	0.0455472	68564577	91.8574	1861589	31400306	8595	28683	15715	0.967033	51277528	357.07	281.51	0.178004	0.496679	0.325317	50.11	139.82	91.58	11346	31400306	66231	4.83	54.97	40.2	0.731308	0.213538	0.472423	1.51663e+06	1.72607e+07	1.26229e+07	36125234	949383	4860668	20.47	3400183	1.63303
2.07263e+07	16.8469	5.3951	0.5382	41.12	30522	0.355095	2.32276	1490000	609900	30522	0.7166	697	0.0314288	0.0457663	77440280	96.0917	2129195	34121671	6137	17297	14572	0.98004	59621848	364	285.57	0.172882	0.499737	0.327345	49.37	142.71	93.48	11346	34121671	71605	5.03	53.85	41.12	0.763603	0.213809	0.488706	1.71632e+06	1.83745e+07	1.40308e+07	45447300	1019079	5090750	20.47	3613044	1.74733
1.45917e+08	18.7986	5.2694	0.6329	42.075	28877	0.387853	1.95065	1830000	644799	28877	0.7129	717	0.0330814	0.0520803	86090564	98.7638	3683458	38305800	6100	14435	14087	0.983311	67898752	369	289.1	0.169561	0.497994	0.332446	49.02	143.97	96.11	11347	38305800	103810	1.84	56.85	41.31	0.726649	0.211447	0.469048	704827	2.17768e+07	1.58241e+07	50760024	1068551	5540130	20.47	3890838	1.77254
3.142e+06	14.9604	10.07	2.49	50.1	51000	0.250201	1.95809	887000	490000	51000	1.41	505.5	0.0283772	0.0855526	67775598	120.6	1616845	30174243	4749	68412	20359	0.921665	32908792	603.99	120.6	0.11	47.88	52.01	0.13266	57.7433	62.7241	8177	30174243	45724	5.8	44.1	50.1	1.13605	5.7154	3.42573	1.75011e+06	1.33068e+07	1.51173e+07	41166758	328570	2213190	16.87	1860155	1.09063
2.08059e+06	14.5482	10.17	2.4	51.05	51000	0.271894	1.99795	1059000	515000	51000	1.59	582.1	0.0316566	0.0843836	74825840	123.26	1653649	33513645	5014	65944	20146	0.924482	40554716	603.27	123.26	0.09	45.74	54.17	0.110934	56.3791	66.7699	8177	33513645	50376	5.58	43.37	51.05	1.17708	5.65178	3.41443	1.87006e+06	1.45349e+07	1.71087e+07	63632994	368010	2599178	18.55	2101923	1.2101
2.68262e+06	14.8023	10.35	2.5	52.62	47000	0.305988	2.04756	1173000	591000	47000	1.73	857.6	0.0394788	0.0736822	83353174	127.8	1894606	39105271	5594	70297	19709	0.919523	49086592	604.08	127.8	0.09	48.46	51.46	0.11502	61.9319	65.7659	8177	39105271	57966	5.5	41.87	52.62	1.25675	5.65845	3.4576	2.15079e+06	1.63734e+07	2.05811e+07	75104412	503295	3368037	16.97	2661314	1.25524
3.81017e+06	15.1532	10.51	2.65	53.09	53000	0.331101	2.02256	1327000	615000	53000	2.25	931.1	0.0444841	0.112179	89668575	133.09	1983821	44062900	6396	109299	103115	0.873758	57064756	746.3	133.08	0.12	45.93	53.94	0.159696	61.1236	71.7834	8177	44062900	64311	5.4	41.51	53.09	1.27897	6.44639	3.86268	2.3794e+06	1.82905e+07	2.3393e+07	82757985	652914	3968831	18.2	3254165	1.29507
3.59168e+06	15.0941	10.56	2.83	54.39	57675	0.339482	1.59655	1740000	647317	57675	2.59	977.99	0.0488174	0.124339	97112549	141.45	1820033	48036762	6653	103187	51609	0.881522	65312800	609.2	141.5	0.07	48.77	51.16	0.09905	69.0096	72.3914	8177	48036762	69444	5.27	40.35	54.39	1.34796	5.41835	3.38315	2.53154e+06	1.93828e+07	2.61224e+07	97985044	819974	4656731	20.59	3808218	1.35964
3.34167e+06	15.022	11.3	3.39	55.3	53343	0.353153	1.53937	1760000	704982	53343	8.76	1243.57	0.0817958	0.143512	107085608	148.08	1827981	52301948	8596	81118	47117	0.906754	74152768	613.3	148.1	0.06	48.33	51.61	0.08886	71.5767	76.4344	8177	52301948	85321	5.44	39.26	55.3	1.40856	4.95591	3.18223	2.84523e+06	2.05337e+07	2.8923e+07	108080692	889605	5193190	20.97	4820722	1.41778
3.70884e+06	15.1262	10.5571	3.0496	55.78	57359	0.405622	1.52161	2030000	698309	57359	8.2613	1178	0.0790785	0.120047	119143338	142.27	1850239	57705966	7880	67842	90082	0.921232	84646536	621.6	142.265	0.06	47.12	52.82	0.0853592	67.0355	75.1446	7998	57705966	82052	5.03	39.19	55.78	1.42332	5.52588	3.4746	2.90261e+06	2.2615e+07	3.21884e+07	117443944	932184	5714138	22.11	5431278	1.46686
3.89359e+06	15.1748	10.4776	3.2116	57.18	300300	0.462502	1.6803	2320000	729421	300300	8.2885	1090	0.094461	0.136256	133815791	131.896	1870105	61002320	7415	70327	92900	0.918355	97633072	625.73	131.896	0.06	43.43	56.51	0.0791378	57.2826	74.5346	7998	61002320	85919	5.01	37.82	57.18	1.5119	5.67812	3.59501	3.05622e+06	2.30711e+07	3.4875e+07	135529851	1163590	6581813	22.93	6143172	1.60048
5.09487e+06	15.4437	10.4419	3.5307	58.9	413900	0.480959	1.8215	2620000	790500	413900	7.9589	1088	0.102056	0.141063	150901013	135.898	2483158	65361165	5993	28458	54677	0.966694	112681632	633	135.898	0.06	42.45	57.5	0.0815386	57.6885	78.1411	7998	65361165	90999	4.85	36.24	58.9	1.62528	5.88646	3.75587	3.17002e+06	2.36869e+07	3.85043e+07	150327948	1308610	7412641	22.93	6412167	1.72398
4.90472e+06	15.4057	10.5279	3.7958	59.71	487300	0.545056	1.71426	2990000	829300	487300	8.382	971	0.10751	0.143598	167476172	131.209	2762869	71516300	5949	16545	25060	0.980736	127570392	644	131.209	0.04	41.12	58.84	0.0524837	53.9532	77.2035	7998	71516300	111050	3.74125	35.925	60.3338	1.67944	7.33172	4.50558	2675600	25692200	43148500	159577448	1433433	8340600	22.93	6772100	1.78379
1.27436e+06	14.058	8.4	0.31	32.13	24618	0.342284	1.24888	317226	254398	24618	0.44	358.8	0.0148865	0.0437135	44080439	62	675804	21221600	12741	111727	25897	0.872167	19958766	822.75	62	0.31	51.66	48.03	0.1922	32.0292	29.7786	11194	21221600	26721	12.1	55.77	32.13	0.576116	2.80183	1.68897	2.56781e+06	1.18353e+07	6.8185e+06	8646039	438655	1746223	15.37	1194466	0.940493
1.07046e+06	13.8836	8.1	0.27	33.06	27467	0.37	1.26915	373938	269662	27467	0.31	376.95	0.0152611	0.0401536	48731329	60.49	865290	22381300	13798	109853	26577	0.874292	24532152	831.31	60.49	0.28	49.83	49.89	0.169372	30.1422	30.1785	11194	22381300	27979	12.08	54.86	33.06	0.602625	2.69201	1.64732	2.70366e+06	1.22784e+07	7.39926e+06	18956020	476681	1984911	14.69	1346606	1.0961
1.52233e+06	14.2358	8.38	0.3	34.05	31689	0.40209	1.19233	458613	268138	31689	0.31	497.4	0.0185173	0.0358906	55406366	63.24	781427	25428200	16212	118716	22090	0.864249	30393506	843.03	63.24	0.28	51.88	47.83	0.177072	32.8089	30.2477	11423	25428200	31561	12.6	53.35	34.05	0.638238	2.63966	1.63895	3.20395e+06	1.35659e+07	8.6583e+06	22563133	558909	2521964	16.92	1692540	1.19527
1.93445e+06	14.4753	8.46	0.32	34.85	33734	0.404735	1.59456	543587	310116	33734	0.31	636.73	0.0225542	0.0577312	60387905	71.57	664514	28966900	16690	140451	40963	0.839171	36414336	796.6	71.57	0.24	53.92	45.84	0.171768	38.5905	32.8077	11423	28966900	35729	12.12	53.02	34.85	0.657299	2.69619	1.67675	3.51079e+06	1.53583e+07	1.00979e+07	26124551	753333	3003899	24.35	2070996	1.2571
2.00893e+06	14.5131	7.7	0.4	35.87	41102	0.415283	1.51765	720000	379597	41102	0.3	630.1	0.0241137	0.0597067	67879457	76.81	688993	31893700	16855	131236	45823	0.849604	43398264	847.1	76.8	0.14	55.72	44.14	0.10752	42.793	33.8995	11423	31893700	39165	11.66	52.47	35.87	0.683629	2.44089	1.56226	3.71881e+06	1.67346e+07	1.14403e+07	31461468	891067	3624886	28.42	2456266	1.36072
2.03281e+06	14.5249	8.65	0.64	36.92	55699	0.379365	1.44546	830000	462000	55699	0.42	657	0.0274457	0.0513131	77367583	92.26	991696	35015400	15680	122930	59809	0.858862	51350872	847.8	92.3	0.18	59.17	40.65	0.16614	54.6139	37.52	11311	35015400	41292	11.96	51.11	36.92	0.722364	2.55422	1.63829	4.18784e+06	1.78964e+07	1.29312e+07	35115463	956281	4282702	23.87	3022366	1.46652
2.00038e+06	14.5088	8.5411	0.6568	39.58	80400	0.415446	1.42744	1030000	499000	80400	0.4669	734	0.0320164	0.0507778	88448147	91.47	967468	38000607	16408	104519	71621	0.879673	61090280	860.1	91.4694	0.14	59.12	40.74	0.128057	54.0767	37.2646	11311	38000607	46213	11.35	49.07	39.58	0.806603	2.5252	1.6659	4.31307e+06	1.86469e+07	1.50406e+07	36433073	1034668	4668653	38.27	3341968	1.60761
2.2303e+06	14.6176	8.2677	0.592	41.43	50100	0.456787	1.48376	1120000	408800	50100	0.47	695	0.0283475	0.0414927	101533966	87.8554	1050540	40131243	1663	83194	54597	0.904286	72782328	867.44	87.8554	0.17	58.08	41.75	0.149354	51.0264	36.6796	11311	40131243	48529	11.32	47.25	41.43	0.876825	2.66968	1.77325	4.54286e+06	1.8962e+07	1.66264e+07	40282808	1140273	5150877	24.41	3686166	1.81361
2.33524e+06	14.6636	8.2665	0.6545	43.51	54515	0.504763	0.816881	1620000	415511	54515	0.4561	709	0.0303382	0.0459074	116481381	85.2246	1001065	43018200	13344	43943	29710	0.949405	86053088	876	85.2246	0.16	57.64	42.19	0.136359	49.1235	35.9563	11311	43018200	51662	11.17	45.32	43.51	0.960062	2.64074	1.8004	4.80513e+06	1.94958e+07	1.87172e+07	45580724	1249685	5556446	24.41	3915168	2.00039
2.27818e+06	14.6389	8.0277	0.6091	44.115	147201	0.562924	0.837397	1830000	452297	147201	0.4496	730	0.0379379	0.0558221	130024990	82.3694	2811150	46367700	13498	23568	12530	0.972904	98784896	883	82.3694	0.1	57.48	42.42	0.0823694	47.3459	34.9411	11187	46367700	52511.6	10.2662	45.7681	43.9657	0.96062	2.58447	1.77255	4760200	21221600	20385900	49663083	1309429	5696170	24.41	3857066	2.13047
9.64407e+06	16.0819	4.46	0.62	34.4	34869	0.243338	5.11946	541409	562707	34869	0.4	356.51	0.0194367	0.0590211	62094011	74.6	611855	18152979	16235	111739	19402	0.872246	27794872	338.07	74.6	0.22	71.9	27.88	0.16412	53.6374	20.7985	3915	18152979	43129	5.81	59.79	34.4	0.575347	6.56954	3.57244	1.05469e+06	1.08537e+07	6.24462e+06	16038436	326028	1359199	10.47	1268694	1.53115
8.4268e+06	15.9469	4.68	0.72	36.39	41888	0.252339	4.75119	646741	622905	41888	0.43	424.67	0.0225617	0.0606261	66501019	76.01	634418	19180282	17488	102805	19996	0.882422	33437534	339.6	76.01	0.14	70.1	29.76	0.106414	53.283	22.6206	3915	19180282	44898	5.61	58	36.39	0.627414	5.87066	3.24903	1.07601e+06	1.11246e+07	6.9797e+06	29042125	348888	1611135	10.86	1417039	1.74333
1.06228e+07	16.1785	4.84	0.73	36.24	41607	0.286095	4.63531	780996	664372	41607	0.45	493.5	0.0250412	0.0485306	72065688	80.41	738037	23002027	19812	67198	18900	0.923039	39647132	341.6	80.4	0.11	70.24	29.65	0.08844	56.473	23.8386	3915	23002027	52143	5.52	58.24	36.24	0.622253	5.56272	3.09249	1.26971e+06	1.33964e+07	8.33593e+06	35908226	429316	1990633	11.63	1768297	1.72364
1.21428e+07	16.3122	4.98	0.85	37.24	34231	0.338657	4.04981	919860	740943	34231	0.48	514.23	0.026398	0.0733778	76262533	79.06	851239	26770874	22381	80036	27386	0.908263	45681548	343.1	79.05	0.15	68.04	31.81	0.118575	53.7856	25.1458	3915	26770874	59256	5.33	57.42	37.24	0.648555	6.59831	3.62343	1.42689e+06	1.53718e+07	9.96947e+06	41681674	556019	2406148	12.53	2264023	1.70639
1.23212e+07	16.3268	5.16	0.95	39.3	36283	0.364971	3.87404	1120000	789241	36283	0.52	544.82	0.0284977	0.0797168	81305885	79.19	930296	28905730	23267	76572	25206	0.912244	52162644	344.5	79.2	0.09	67.02	32.89	0.07128	53.0798	26.0489	3915	28905730	63704	5.24	55.46	39.3	0.708619	5.61982	3.16422	1.51466e+06	1.60311e+07	1.136e+07	44530697	649278	2607030	13.21	2577319	1.80458
1.31157e+07	16.3893	5.29	0.88	40.2	40746	0.394444	4.27441	1320000	832749	40746	0.53	560.65	0.0302358	0.0641601	87881583	79.75	991233	31476636	21130	72960	24752	0.916375	58992288	345.9	79.8	0.09	66.52	33.39	0.07182	53.083	26.6452	3915	31476636	90973	4.94	54.86	40.2	0.732774	5.99691	3.36484	1.55495e+06	1.72681e+07	1.26536e+07	50726871	708107	3033633	13.91	2823092	1.87416
1.4472e+07	16.4877	5.4415	0.9177	41.58	44190	0.41868	4.55515	1420000	810134	44190	0.5264	615	0.0317122	0.0564796	96068139	80.08	1013706	33526045	20636	77133	29487	0.911544	66802820	348.1	80.0755	0.08	65.46	34.46	0.0640604	52.4174	27.594	3915	33526045	73458	4.32	54.1	41.58	0.768577	6.78876	3.77867	1.44833e+06	1.81376e+07	1.39401e+07	55138654	756642	3349028	14.32	3070675	1.99256
1.48879e+07	16.5161	5.4595	0.9267	43.44	44866	0.434774	4.95496	1480000	779187	44866	0.493	602	0.0311293	0.0490689	106160833	80.9112	1057122	35178068	21947	67924	20975	0.922174	76358448	349.48	80.9112	0.07	65.57	34.36	0.0566378	53.0535	27.8011	3915	35178068	76850	3.95	52.61	43.44	0.825699	6.88182	3.85376	1.38953e+06	1.85072e+07	1.52814e+07	57754133	888079	4241331	15.02	3503450	2.17063
1.63068e+07	16.6071	5.5289	0.9971	44.4	49932	0.479492	4.836	1640000	879175	49932	0.5399	608	0.0333696	0.0492255	117515633	80.5458	1173723	38621104	19763	27437	10978	0.968503	87210864	352	80.5458	0.06	64.76	35.18	0.0483275	52.1615	28.336	4223	38621104	83968	3.55	52.06	44.4	0.852862	7.43182	4.14234	1.37105e+06	2.01061e+07	1.71478e+07	66302180	897234	4421926	15.02	3879341	2.25811
1.71216e+07	16.6558	5.7245	1.4305	44.085	56981	0.553555	4.46677	1750000	845536	56981	0.5515	632	0.0343574	0.0533752	128201228	79.1343	4839624	43805200	19695	22516	10953	0.974115	97741120	336	79.1343	0.05	63.55	36.4	0.0395672	50.2898	28.8049	4223	43805200	130373	3.09438	52.9143	43.9914	0.83137	8.76663	4.799	1355500	23179200	19270500	73447081	1020834	4947026	15.02	4437941	2.23127
6.59744e+06	15.7022	4.28	0.28	34.34	35910	0.307095	4.89304	402300	1022338	35910	0.51	381.7	0.0253701	0.0723685	20530653	41.7	756015	12805877	13926	51704	22823	0.94066	10274910	389.93	233.79	0.344155	0.398178	0.257667	80.46	93.09	60.24	9541	12805877	30973	8.07	57.59	34.34	0.596284	0.208364	0.402324	1.03343e+06	7.3749e+06	4.39754e+06	6064200	208717	925977	12.25	746842	0.802359
5.42792e+06	15.5071	4.38	0.25	34.24	39431	0.323806	5.27906	236.53	1155698	39431	0.43	391	0.0258872	0.0615725	22763158	41.41	741422	13408813	11431	48132	20934	0.944768	12596817	391.52	233.56	0.351088	0.390307	0.258606	82	91.16	60.4	9504	13408813	32139	7.78	57.98	34.24	0.590548	0.207749	0.399149	1.04321e+06	7.77443e+06	4.59118e+06	19130300	232082	1110750	13.56	836323	0.939443
6.89327e+06	15.7461	4.47	0.24	37.01	44104	0.350149	4.67467	637300	1306667	44104	0.43	443.43	0.0308388	0.0580169	25817510	44.85	871199	15704191	11457	44712	17861	0.948715	15412902	392.28	249.55	0.310679	0.424284	0.264997	77.53	105.88	66.13	9568	15704191	37313	7.45	55.54	37.01	0.666367	0.209557	0.437962	1.16996e+06	8.72211e+06	5.81212e+06	22149700	262986	1329847	14.05	1042878	0.981452
7.72015e+06	15.8593	4.71	0.25	37.97	26146	0.333632	2.71615	677047	467906	26146	0.34	390.23	0.0186709	0.0512772	29171605	54.87	934562	18306373	15609	59475	11997	0.931961	18618512	370	253.03	0.302454	0.436193	0.261313	76.53	110.37	66.12	9504	18306373	41063	7.56	54.48	37.97	0.696953	0.209916	0.453434	1.38396e+06	9.97331e+06	6.95093e+06	24909172	354569	1653028	14.11	1191731	1.01705
8.15241e+06	15.9138	4.49	0.26	40.95	29446	0.352794	2.9076	1170000	415200	29446	0.34	497.29	0.022091	0.0646601	32957590	53.27	967877	18803941	14413	57007	10183	0.934806	22319910	391.8	248.34	0.30728	0.421519	0.271201	76.31	104.68	67.35	9505	18803941	42028	7.95	51.1	40.95	0.80137	0.209872	0.505621	1.49491e+06	9.60881e+06	7.70021e+06	28036122	440191	1881150	15.8	1350341	1.18698
8.53501e+06	15.9597	4.36	0.33	41.41	76669	0.336164	2.81359	830000	523995	76669	0.47	590.98	0.0282399	0.0535245	37438190	59.52	1018789	20001764	11750	57857	12510	0.933807	26473606	393	244.3	0.323005	0.408269	0.268727	78.91	99.74	65.65	9505	20001764	50895	7.94	50.65	41.41	0.817572	0.209117	0.513344	1.58814e+06	1.01309e+07	8.28273e+06	32073298	504425	2126085	15.97	1580325	1.32356
9.23175e+06	16.0382	4.1849	0.4774	42.88	90660	0.347599	2.50831	1210000	738899	90660	0.7701	595	0.0340109	0.0574133	42209532	59.9186	1114644	20827636	17284	52000	17723	0.940394	31009570	393.4	243.24	0.332429	0.395289	0.272283	80.86	96.15	66.23	9505	20827636	46237	8.07	49.05	42.88	0.87421	0.208702	0.541456	1.68079e+06	1.0216e+07	8.93089e+06	34612216	545150	2360956	15.97	1772018	1.48887
9.98203e+06	16.1163	4.2121	0.4681	43.79	126977	0.38432	2.54932	1080000	894802	126977	0.6655	557	0.0365118	0.0555635	48098874	58.2854	1208195	22400243	14055	45590	13031	0.947783	36292572	391.41	242.92	0.325375	0.394616	0.28001	79.04	95.86	68.02	9505	22400243	49608	7.79	48.42	43.79	0.904378	0.208826	0.556602	1.74498e+06	1.08462e+07	9.80907e+06	37668100	641516	2928957	13.8	1990104	1.62019
1.04269e+07	16.1599	4.2232	0.4705	44.61	160761	0.406275	1.36613	1600000	1499412	160761	0.6649	624	0.0485363	0.0664767	54983815	59.5355	1267596	24187806	9000	12204	10000	0.985912	42288004	394	244.07	0.325357	0.393125	0.281518	79.41	95.95	68.71	9509	24187806	53374	7.81	47.58	44.61	0.937579	0.208772	0.573176	1.88907e+06	1.15086e+07	1.07902e+07	38700574	671034	2932116	13.8	2041744	1.74832
1.05384e+07	16.1705	4.1456	0.4088	44.555	54916	0.474365	1.24104	1480000	477600	54916	0.5967	690	0.0308529	0.0458016	62478915	56.7127	2671250	26902500	9676	11914	10052	0.986241	48721336	396	244.94	0.322079	0.396546	0.281416	78.89	97.13	68.93	9509	26902500	67935.6	7.79	48.52	43.69	0.900453	0.209	0.554727	2.0957e+06	13053093	1.17537e+07	41234454	732484	3332625	13.8	2223728	1.81103
1.43368e+06	14.1758	5.95	0.14	31.12	18801	0.352641	1.92709	174183	326502	18801	0.35	256.31	0.0121887	0.0345533	11481768	20.56	294145	7250296	4885	28261	13397	0.967558	5.67611e+06	641.24	255.51	0.4383	0.309107	0.252593	111.99	78.98	64.54	5240	7250296	12679	12.87	56.01	31.12	0.555615	0.206384	0.381	933113	4.06089e+06	2.25629e+06	2331432	196420	623369	4.9	223709	0.78288
1.72402e+06	14.3602	6	0.14	33.62	22549	0.390662	2.06287	251385	370790	22549	0.35	355.51	0.0154234	0.0387582	13740907	20.89	326722	8160920	4406	26334	8508	0.969832	7.49805e+06	649.11	259.62	0.420576	0.320353	0.259071	109.19	83.17	67.26	5240	8160920	14159	11.83	54.56	33.62	0.616202	0.206881	0.411541	965437	4.4526e+06	2.7437e+06	8133109	221281	771324	5.05	288656	0.918775
2.04012e+06	14.5285	6.04	0.14	31.66	23361	0.487451	0.974664	328637	471787	23361	0.27	377.43	0.0169881	0.0315696	17099960	20.71	336800	10095114	3369	20321	4402	0.976755	10036842	661.79	270.62	0.348866	0.348237	0.301567	94.41	94.24	81.61	5266	10095114	17373	10.98	57.36	31.66	0.551953	0.20921	0.380581	1.10844e+06	5.79056e+06	3.19611e+06	9630101	247008	946830	5.96	386506	0.994228
2.38905e+06	14.6864	6.12	0.15	29.55	12748	0.531828	0.878214	406100	346333	12748	0.38	434.08	0.0168473	0.0405895	19233342	23.05	345031	12258643	4644	15027	2990	0.982811	12682784	348.4	273.55	0.34034	0.352075	0.307585	93.1	96.31	84.14	5266	12258643	20780	10.5	59.95	29.55	0.492911	0.208815	0.350863	1.28716e+06	7.34906e+06	3.62243e+06	11307661	330646	1239157	5.92	463496	1.0346
2.39485e+06	14.6888	6.17	0.16	28.44	17807	0.607302	0.85499	460000	390411	17807	0.4	447.07	0.0182118	0.043171	22525868	22.98	378838	13967948	3671	14643	2555	0.983257	15679085	673.9	271.94	0.339413	0.359418	0.3015	92.3	97.74	81.99	5266	13967948	23532	10.04	61.52	28.44	0.462289	0.208467	0.335378	1.40238e+06	8.59308e+06	3.97248e+06	12984986	386506	1494776	6.82	566950	1.1225
2.67065e+06	14.7978	6.22	0.14	27.23	699829	0.410576	0.838226	750000	1050815	699829	0.52	468.91	0.0727991	0.134667	26698353	39.06	508464	16053517	6074	17398	2962	0.980104	18962578	682.7	273.64	0.338364	0.353019	0.308617	92.59	96.6	84.45	5266	16053517	23504	9.62	63.15	27.23	0.431196	0.207583	0.319389	1.54435e+06	1.01378e+07	4.37137e+06	15296936	466727	1637455	3.3	666941	1.18121
3.10932e+06	14.9499	6.079	0.1468	29.5	872786	0.434274	0.820979	780000	1196941	872786	0.5424	531	0.087545	0.1329	32366398	40.9982	638090	17804442	3848	23829	8990	0.972682	23316748	694.2	274.16	0.335242	0.357456	0.307302	91.91	98	84.25	5240	17804442	29600	8.82	61.67	29.5	0.478353	0.207848	0.3431	1.57035e+06	1.098e+07	5.25231e+06	17020619	538482	1874139	3.67	736879	1.3096
4.35362e+06	15.2865	6.2255	0.1452	31.52	1045743	0.451932	0.13499	580000	1343067	1045743	0.5606	503	0.0995811	0.156103	39612861	41.8208	767716	18900144	5594	22906	3375	0.973818	29015986	701.68	275.07	0.333442	0.359508	0.307013	91.72	98.89	84.45	5240	18900144	31255	8.87	59.6	31.52	0.528859	0.208471	0.368665	1.67644e+06	1.12645e+07	5.95733e+06	18335653	689495	2768790	6.03	774045	1.53523
4.70306e+06	15.3637	5.9679	0.1441	34.88	1218700	0.485506	0.106186	570000	1489193	1218700	0.5503	474	0.111989	0.138202	47068209	41.3362	798480	20068992	3462	8060	2064	0.990772	35717900	697	274.97	0.321708	0.349638	0.32869	88.46	96.14	90.38	5265	20068992	33027	9.39	55.73	34.88	0.625875	0.209641	0.417758	1.88448e+06	1.11844e+07	7.00006e+06	20172641	684154	2669413	6.03	736436	1.77976
3.86832e+06	15.1683	5.9389	0.1429	37.535	1139074	0.525052	0.0552216	1070000	887533	1139074	0.5308	589	0.103814	0.117456	54549379	37.8608	1486811	19878900	1900	5440.5	4161	0.99373	42587644	703	274.94	0.31756	0.348403	0.334037	87.31	95.79	91.84	5265	19878900	28277.2	9.39	55.73	34.88	0.625875	0.209748	0.417811	1.86663e+06	1.10785e+07	6.93376e+06	21012701	663597	2847037	6.03	728126	2.14235
6.13545e+06	15.6296	4.91	0.52	40.98	53839	0.415784	2.08552	560953	520248	53839	0.41	425.08	0.0218863	0.0675759	44637740	40.45	289996	16818457	10144	36511	16160	0.958096	19243940	461.41	40.45	0.3	45.86	53.84	0.12135	18.5504	21.7783	10941	16818457	36538	5.33	53.69	40.98	0.763271	7.92726	4.34526	896424	9.02983e+06	6.8922e+06	18949051	357576	1375772	14.53	1197047	1.14422
5.87086e+06	15.5855	5.28	0.47	43.04	58647	0.369091	1.53913	758157	554009	58647	0.59	527.59	0.026247	0.0715083	45691669	48.12	305179	17760647	11074	29175	22953	0.966355	22055348	463.68	48.12	0.21	48.75	51.04	0.101052	23.4585	24.5604	10941	17760647	34294	5.15	51.81	43.04	0.830728	8.13351	4.48212	914673	9.20179e+06	7.64418e+06	32208301	417280	1653599	14.64	1292755	1.24181
8.07199e+06	15.9039	5.43	0.46	43.41	54142	0.401913	1.10678	914422	593348	54142	0.62	701.18	0.0309271	0.0607623	47509851	52.5	355567	21100441	12309	28045	13796	0.967782	24975132	466.65	52.5	0.19	50.42	49.39	0.09975	26.4705	25.9297	10941	21100441	39897	5.12	51.47	43.41	0.843404	8.11482	4.47911	1.08034e+06	1.08604e+07	9.1597e+06	39869900	483663	2115178	14.92	1559255	1.18363
9.54313e+06	16.0713	5.51	0.51	44.2	64056	0.426009	0.597646	1132346	651815	64056	0.66	707.03	0.0331451	0.0944012	49392940	57.7	398693	24580703	10436	41367	30280	0.95234	27882234	469.1	57.7	0.19	52.43	47.38	0.10963	30.2521	27.3383	10942	24580703	45721	5.1	50.69	44.2	0.871967	8.33525	4.60361	1.25362e+06	1.246e+07	1.08647e+07	47466941	591747	2350800	15.15	1857684	1.13431
1.33964e+07	16.4105	5.74	0.43	45.43	77600	0.306648	0.656521	1320000	706038	77600	0.7	950.31	0.0409194	0.106199	53134638	88.38	427253	27107675	9667	39547	28418	0.954446	31703906	470.6	88.4	0.08	67.68	32.24	0.07072	59.8291	28.5002	10942	27107675	50269	4.96	49.61	45.43	0.915743	4.84433	2.88004	1.34454e+06	1.34481e+07	1.2315e+07	52707111	723812	2719529	16.02	2148887	1.16955
1.98347e+07	16.8029	6.04	0.49	46.4	90479	0.328388	0.513196	1650000	736882	90479	0.84	985.03	0.0444183	0.08835	58305630	90.05	491643	29587771	8710	37141	33241	0.957117	36541176	473.4	90.1	0.03	66.71	33.26	0.02703	60.1057	29.9673	10942	29587771	62553	4.74	48.86	46.4	0.949652	4.12703	2.53834	1.40246e+06	1.44566e+07	1.37287e+07	60963832	765995	3222488	16.61	2424721	1.23501
2.42747e+07	17.0049	6.1658	0.532	48.67	110476	0.334187	0.530992	1950000	732874	110476	0.8578	918	0.0450569	0.0775832	64643432	96	503986	32082030	7627	35036	39514	0.959423	42576148	475.1	96.0001	0.04	67.9	32.06	0.0384	65.1841	30.7776	10942	32082030	59056	4.32	47.02	48.67	1.03509	4.29809	2.66659	1.38594e+06	1.5085e+07	1.56143e+07	65487835	818413	3528648	17.45	2688673	1.3271
3.09569e+07	17.2481	6.2318	0.5289	50.32	126568	0.360312	0.52354	1960000	737681	126568	0.7639	921	0.0458737	0.0715585	72546028	94.4277	521467	34023399	7638	39542	39659	0.954282	50019256	478.09	94.4277	0.05	66.7	33.25	0.0472139	62.9833	31.3972	10942	34023399	62480	4.15	45.53	50.32	1.10521	4.58646	2.84583	1.41197e+06	1.54909e+07	1.71206e+07	67887576	1013020	4643797	17.94	3096885	1.47014
3.27253e+07	17.3037	6.2576	0.5425	51.38	161410	0.397674	0.646253	2070000	771357	161410	0.7878	946	0.0495446	0.0720386	81674863	92.6623	575175	36849362	6467	16321	16390	0.981124	58549156	481	92.6623	0.03	65.93	34.04	0.0277987	61.0923	31.5422	10942	36849362	67158	4.03	44.6	51.38	1.15202	4.2608	2.70641	1.48503e+06	1.64348e+07	1.89332e+07	74783132	988721	5423599	17.94	3381394	1.58888
3.19045e+07	17.2783	6.9192	0.5748	52.75	190965	0.503149	0.730802	2540000	737437	190965	0.8259	1030	0.0544938	0.0811794	89895452	76.4906	3376777	38486200	6404	14941	15062	0.982719	66850100	486	76.4906	0.03	57.38	42.59	0.0229472	43.8903	32.5773	10942	38486200	79189.7	3.78369	42.2653	53.951	1.27649	5.51327	3.39488	1456200	16266300	20763700	77466191	1053388	5366856	17.94	3577073	1.73699
933736	13.7469	1.61	0.04	26.07	5889	0.328616	2.17428	86457	57845	5889	0.04	74.66	0.00256067	0.00802261	10081120	13.87	782335	4557900	1663	59136	11746	0.932382	4.7805e+06	125.96	13.87	0.1	65.87	34.03	0.01387	9.13617	4.71996	2247	4557900	35845	6.14	67.79	26.07	0.38457	4.93046	2.65752	279855	3.0898e+06	1.18824e+06	3501432	97863	393815	10.82	302488	1.04884
403847	12.9088	1.62	0.04	31.52	6806	0.355162	1.28567	106673	57560	6806	0.04	89.23	0.00300755	0.00825443	11247118	13.27	844025	4713000	1663	59136	11746	0.932382	5943789	126.38	13.27	0.1	64.48	35.42	0.01327	8.5565	4.70023	2246	4713000	36907	6.44	62.04	31.52	0.508059	4.81855	2.6633	303517	2.92395e+06	1.48554e+06	5624396	110922	446068	10.79	327009	1.26115
683476	13.4349	1.65	0.04	32.5	6733	0.391915	1.18434	134619	60369	6733	0.06	103.76	0.0035295	0.00615148	12707732	13.94	978714	5463300	2659	58497	12858	0.933091	7315773	126.69	13.94	0.1	65.68	34.22	0.01394	9.15579	4.77027	2246	5463300	42397	7.07	60.44	32.5	0.537723	4.27241	2.40507	386255	3.30202e+06	1.77503e+06	5857834	122768	519371	10.79	353207	1.33908
719128	13.4858	1.44	0.03	32.74	8000	0.359085	1.03141	157839	65722	8000	0.06	115.75	0.00401233	0.00965839	14079117	17.04	1111476	6118800	1901	88480	78069	0.897895	8742084	168.4	17.04	0.1	68.27	31.63	0.01704	11.6332	5.38975	2246	6118800	46983	6.73	60.53	32.74	0.540889	4.50994	2.52541	411795	3.70371e+06	2.0033e+06	6049739	151541	592276	10.78	392316	1.42873
461243	13.0417	1.53	0.04	35.16	8732	0.362879	1.19516	190000	70862	8732	0.43	123.29	0.00596676	0.0127992	15966169	17.43	995720	6314100	2011	88387	78499	0.897995	10416767	126.3	17.4	0.1	67.2	32.7	0.0174	11.6928	5.6898	2246	6314100	48212	7	57.84	35.16	0.607884	4.23474	2.42131	441987	3.65208e+06	2.22004e+06	7192407	172124	667256	10.84	420178	1.64976
457847	13.0343	1.28	0.06	36.41	10085	0.342136	1.13209	220000	75647	10085	0.55	134.71	0.00696905	0.0112979	17890044	19.12	1042604	6534800	1388	73084	76489	0.915478	12256471	126.5	19.1	0.1	67.58	32.32	0.0191	12.9078	6.17312	2246	6534800	51455	7.55	56.04	36.41	0.649714	3.77466	2.21219	493377	3.6621e+06	2.37932e+06	7517493	178422	758101	13.24	467616	1.87557
563291	13.2416	1.3011	0.0541	37.99	15913	0.352236	0.54489	210000	68441	15913	0.1003	134	0.00530222	0.00729182	20149779	19.52	1079857	6876000	1610	66176	153956	0.922159	14348644	127.8	19.521	0.1	64.99	34.91	0.019521	12.6867	6.81478	2246	6876000	51352	7.67	54.34	37.99	0.699117	3.73501	2.21706	527389	3.73642e+06	2.61219e+06	7882468	183499	801172	13.75	496017	2.08677
[truncated: 583 more rows]
[truncated: 4 more columns]
