# Supplementary material for: Digital economy and pollution reduction–Mechanism and regional heterogeneity
Source: PLoS One. 2023 Feb 10;18(2):e0277852. doi: 10.1371/journal.pone.0277852 (PMC9916565; doi:10.1371/journal.pone.0277852)
Supplement: S1 Data — (ZIP) [file pone.0277852.s001.zip › data/first+second.xlsx]

## Sheet: Sheet1
EX	lnex	hr	rd	is	post	grp	fdi	number of internet users	total capita telecom business volume	total capita postal business volume	number of employees in the information industry	number of mobile phone users at the end of the year	mydigitindex	Score	(I)capital	(I)labor	(I)electricity	(gO)gdp	(bO)water	(bO)so2	(bO) fume	myenvirindex	Regional capital stock	Total population (10,000 people)	Personnel (10,000 people)	Proportion of employees in primary industry	Proportion of employees in the secondary industry	Proportion of employees in the tertiary industry	Number of people employed in primary industry	Number of people employed in the secondary industry	Number of employees in the tertiary industry	Land area (square kilometers)	Gross Regional Product (ten thousand Yuan)	Per capita gross regional product (yuan)	Proportion of primary industry in GDP	The proportion of the secondary industry in GDP	The proportion of the tertiary industry in GDP	ais	theil	combine	Output value of primary industry	Output value of secondary industry	Output Value of Tertiary Industry	The loan balance of financial institutions at the end of the year (10,000 yuan)	Expenditure on science and technology (10,000 yuan)	Local general public budget expenditure (10,000 yuan)	Per capita road area	Local general public budget income (10,000 yuan)	The proportion of capital stock in GDP
3.92677e+07	17.4859	39.94	40.1	73.25	470335	0.183917	3.96319	4398295	7541280	470335	33.41	1616.15	0.308213	0.812603	258445471	570.26	6737774	104880500	8367	57783	19983	0.933783	129139280	1299.85	980.9	0.0642267	0.211438	0.724335	63	207.4	710.5	16411	104880500	80686.6	1.07	25.68	73.25	2.85241	0.215326	1.53387	1.12222e+06	2.69333e+07	7.6825e+07	192811049	3162957	19592857	7.72	18373238	1.2313
3.30199e+07	17.3126	41.67	43.77	75.53	507618	0.196222	3.43907	5049323	8667454	507618	36.21	1825.4	0.341997	0.821403	276451597	619.35	7222517	121530000	8713	59922	19077	0.931357	153542096	1245.83	998.3	0.0623059	0.19994	0.737754	62.2	199.6	736.5	16411	121530000	97549.4	0.97	23.5	75.53	3.21404	0.215385	1.71471	1.17884e+06	28559550	91791609	527302569	3656677	23193658	7.81	20268089	1.26341
3.67159e+07	17.4187	40.56	45.74	75.11	420790	0.218264	2.98607	5455639	10668311	420790	41.73	2117.7	0.390323	0.694976	297145521	646.63	7909810	141135800	8198	56844	21266	0.934835	178848768	1257.8	1031.6	0.0595192	0.196491	0.74399	61.4	202.7	767.5	16411	141135800	112208	0.88	24.01	75.11	3.12828	0.215349	1.67181	1.242e+06	3.38867e+07	1.06007e+08	620418389	4502155	27173174	7.91	23539301	1.26721
3.71739e+07	17.4311	42.6	50.57	76.07	515951	0.236943	2.73503	5233645	4362841	515951	49.09	2575.9	0.366886	0.867622	316217830	685.9	8018896	162519300	8633	61299	29405	0.929628	204897072	1277.9	1069.7	0.0552491	0.204917	0.739834	59.1	219.2	791.4	16411	162519300	127177	0.84	23.09	76.07	3.2945	0.215607	1.75505	1.36516e+06	3.75257e+07	1.23628e+08	698838733	5200778	32452264	7.59	30062751	1.26076
3.74818e+07	17.4394	44.38	54.05	76.46	584535	0.249225	2.82702	5720000	4880146	584535	52.63	3168	0.407377	0.87494	337385762	717.37	8535845	178794000	9190	59330	30844	0.93185	231978880	1297.5	1107.3	0.0517475	0.191999	0.756254	57.3	212.6	837.4	16411	178794000	137799	0.84	22.7	76.46	3.36828	0.215689	1.79199	1.50187e+06	40586238	1.36706e+08	778760000	6286510	36853076	7.53	33149340	1.29746
3.847e+07	17.4654	46.1	59.65	76.85	584585	0.262705	2.66511	5350000	5940104	584585	58.24	3373.8	0.447137	0.771032	361123377	742.26	8913540	195005600	9486	52041	27182	0.940218	260775968	1316.3	1141	0.0485539	0.184838	0.766608	55.4	210.9	874.7	16411	195005600	148147	0.83	22.32	76.85	3.4431	0.215773	1.82944	1.61855e+06	4.35252e+07	1.49862e+08	837612980	6811775	41736563	7.72	36611097	1.33727
3.8269e+07	17.4602	45.8032	59.798	77.95	637602	0.282206	2.59347	5530000	6873707	637602	61.1106	4076	0.490117	0.717933	386832744	755.86	9139017	213308300	9174	40347	22710	0.953623	291370368	1333.4	1156.7	0.0453013	0.181465	0.773234	52.4	209.9	894.4	16411	213308300	159973	0.74	21.31	77.95	3.65791	0.215876	1.93689	1.57848e+06	4.5456e+07	1.66274e+08	905458756	7420541	45246690	7.93	40271609	1.36596
4.20756e+07	17.555	47.3218	59.3471	79.65	678365	0.296067	3.66694	4920000	9233637	678365	68.007	4052	0.546865	0.730003	415095837	777.345	9527169	230145900	8978	22070	12987	0.974615	324447584	1345.2	1186.1	0.0424079	0.169294	0.788298	50.3	200.8	935	16411	230145900	171087	0.61	19.74	79.65	4.03495	0.215894	2.12542	1.40389e+06	4.54308e+07	1.83311e+08	1222842876	8556654	57377011	7.46	47238597	1.40975
4.65123e+07	17.6552	48.6258	68.9751	80.23	721895	0.324302	3.52093	4760000	13964015	721895	69.2226	3869	0.603785	0.740816	440410688	791.52	10202704	256691300	8515	10257	7874	0.988166	356410240	1363	1220.1	0.0406524	0.158184	0.801164	49.6	193	977.5	16411	256691300	188328	0.51	19.26	80.23	4.16563	0.215813	2.19072	1.30913e+06	4.94387e+07	2.05943e+08	1327919063	8873761	64066737	7.70875	50812595	1.38848
3.82708e+07	17.4602	50.5697	71.2481	80.56	830179	0.344647	5.67473	5420000	8755281	830179	77.44	3752	0.586496	0.740711	463672920	812.859	10668903	280149400	8494	3799	4282	0.995586	383963008	1359	1246.8	0.0391402	0.154636	0.806224	48.8	192.8	1005.2	16406	280149400	206144	0.43	19.01	80.56	4.23777	0.215782	2.22678	1.20464e+06	5.32564e+07	2.25688e+08	1379521000	9645817	68194936	7.70734	54307875	1.37057
4.56842e+06	15.3347	15.43	6.33	46.51	71244	0.250754	3.93365	1173100	1097108	71244	1.26	1274.1	0.0543445	0.158966	118026395	155.57	1003643	39009857	21005	107062	35882	0.877315	60342980	1124.96	155.57	0.21	50.86	48.93	0.326697	79.1229	76.1204	12390	39009857	30855	6.93	46.57	46.51	0.998712	5.62813	3.31342	2.70338e+06	1.81669e+07	1.81435e+07	54097178	687000	5064309	10.54	3546938	1.54686
5.5914e+06	15.5367	15.54	6.49	49.59	88274	0.273532	4.24165	1230000	3638000	88274	1.32	1449	0.0886071	0.218472	137147245	164.61	1892301	45026032	24553	93045	36670	0.89328	77407640	1139.63	164.61	0.19	51.24	48.57	0.312759	84.3462	79.9511	12121	45026032	35215	5.95	44.46	49.59	1.11538	6.57336	3.84437	2.67905e+06	2.00186e+07	2.23284e+07	124159316	796866	6009694	12.07	3873626	1.71918
8.11911e+06	15.9097	16.32	6.85	50.17	93654	0.322658	5.79287	1655400	4319000	93654	1.31	1732	0.104264	0.189456	155383172	172.05	2181060	55513336	12558	61928	28901	0.92891	96524736	1149.07	172.05	0.13	52.84	47.03	0.223665	90.9112	80.9151	12132	55513336	48510	5.14	44.69	50.17	1.12262	6.82252	3.97257	2.85339e+06	2.48089e+07	2.7851e+07	152772464	977300	7773800	12.07	5269400	1.73877
1.44643e+07	16.4872	18.54	7.52	49.36	93739	0.34459	6.02367	1887119	1586814	93739	1.69	2022.99	0.082335	0.212922	175146886	198.92	2465496	68545786	12904	52577	22227	0.939676	116547144	1163.3	198.92	0.11	55.14	44.76	0.218812	109.684	89.0366	12121	68545786	48755	4.78	45.86	49.36	1.07632	6.94141	4.00887	3.27649e+06	3.14351e+07	3.38342e+07	170980221	1178379	8578696	12.33	6806929	1.70028
1.90856e+07	16.7644	21.2	8.61	49.46	109598	0.38337	6.63384	1890000	1679676	109598	1.79	2136.1	0.0874691	0.208975	199240637	212.29	2631489	81389438	11780	56730	24723	0.934904	138228048	1173.3	212.3	0.04	54.07	45.89	0.08492	114.791	97.4245	12121	81389438	57624	4.28	46.27	49.46	1.06894	6.06175	3.56534	3.48347e+06	3.76589e+07	4.02552e+07	203541672	1622941	9838477	13.43	7808952	1.69835
1.94444e+07	16.7831	22.93	12.15	50.22	102673	0.172093	7.50726	2570000	1840208	102673	14.54	2274.84	0.148552	0.258493	225084886	529.3	2843239	91088904	10524	52040	21452	0.940305	162510720	1188	529.3	0.53	38.19	61.28	2.80529	202.14	324.355	12133	91088904	76674	3.88	45.91	50.22	1.09388	16.1796	8.63673	3.53425e+06	4.18189e+07	4.57448e+07	236622059	227849	1399376	13.18	383331	1.78409
2.06934e+07	16.8453	22.2298	11.6839	51.62	90961	0.368692	5.33008	2880000	3100859	90961	10.1674	2203	0.142454	0.22292	249045434	272.76	2332426	100565926	10064	50754	25574	0.941709	187871808	1210.7	272.764	0.06	44.39	55.55	0.163658	121.08	151.52	12121	100565926	70019	3.55	44.83	51.62	1.15146	8.97677	5.06412	3.57009e+06	4.50837e+07	5.19121e+07	267975023	1830552	13400037	12.73	10251696	1.86815
1.55223e+07	16.5578	24.1756	14.4379	52.81	574900	0.201492	4.52098	4740000	4040200	574900	16.9835	2221	0.219938	0.322062	273979454	536.059	2951764	108011633	11454	37224	20607	0.957212	214426928	1228.05	536.059	0.48	35.7	63.83	2.57309	191.373	342.167	12121	108011633	74273	3.45	43.73	52.81	1.20764	17.6429	9.42528	3.7264e+06	4.72335e+07	5.70409e+07	294749203	2283411	14684242	11.04	11576393	1.98522
1.52196e+07	16.5381	24.8395	17.3338	53.11	815600	0.220183	3.42257	5990000	2019100	815600	31.2864	2407	0.282124	0.384494	306519450	552.732	3605032	121702335	9262	17318	12500	0.980041	248491792	1399	552.732	0.6	33.35	66.05	3.31639	184.336	365.079	14335	121702335	76960	3.9	42.99	53.11	1.2354	15.0713	8.15333	4.74639e+06	5.23198e+07	6.46361e+07	314340000	2275985	15958949	12.1737	11754109	2.0418
1.9968e+07	16.8096	26.3282	17.9665	53.615	1013700	0.234005	4.72374	6780000	2113923	1013700	31.4432	2673	0.305282	0.401739	338608051	593.552	5699242	138893900	8319	11776.2	9900	0.986403	272589184	1435	593.552	0.63	34.01	65.36	3.73938	201.867	387.946	14335	138893900	96790.2	3.60613	43.1854	53.2085	1.23209	17.6627	9.44738	5008700	59981900	73903300	344232848	2505824	17566621	12.378	12755334	1.96257
4.48637e+07	17.6191	2.55	0.19	46.89	73675	1.74319	5.9544	963744	1650154	73675	0.24	1454.29	0.0599419	0.173613	46005931	21.24	5141578	37025344	33359	108222	41612	0.875877	7.09973e+06	655.97	24.97	2.56	36.96	60.47	0.639232	9.22891	15.0994	16591	6039863	10580	30.63	40.68	28.69	0.705261	1.70844	1.20685	1.85001e+06	2.45702e+06	1.73284e+06	2198331	212184	1045135	3.65	200957	1.17548
3.76692e+07	17.4444	2.56	0.19	51.17	71500	1.65957	4.70583	1180200	1491600	71500	0.25	1409.29	0.0576056	0.147779	50935369	22.68	4955747	37639142	29962	94031	30040	0.892246	9504717	657.56	24.99	1.88	34.77	63.35	0.469812	8.68902	15.8312	16591	6827297	11915	26.09	45.26	28.64	0.632788	1.72947	1.18113	1.78124e+06	3.09003e+06	1.95534e+06	7635219	238966	1295541	3.48	234138	1.39216
4.60959e+07	17.6462	2.61	0.21	48.72	81194	1.83037	4.26033	1539200	1498141	81194	0.25	1632.9	0.0644288	0.122891	55292761	23.2	5619998	42464527	29992	99913	29124	0.885552	12278006	685.49	25.27	1.58	34.86	63.55	0.399266	8.80912	16.0591	16591	8192030	14623	23.8	50	26.2	0.524	1.68432	1.10416	1.9497e+06	4096015	2.14631e+06	9010773	268472	1502741	3.84	305924	1.49877
4.93524e+07	17.7145	2.63	0.22	49.65	73686	1.90406	4.05901	1907161	1574893	73686	0.25	1677.77	0.066827	0.179815	58472922	24.87	5860653	47353949	28240	132444	11086	0.848738	15092996	690.7	25.78	2.13	35.84	62.02	0.549114	9.23955	15.9888	16580	10118289	18474	23	52.61	24.39	0.4636	1.9173	1.19045	2.32721e+06	5.32323e+06	2.46785e+06	10988164	350195	2001664	4.29	411542	1.49165
5.34599e+07	17.7944	2.74	0.2	52.21	78201	1.98031	4.22705	2.03358e+06	1621418	78201	0.25	1754.1	0.0697472	0.179812	62001364	25.29	6042842	50101727	26909	118663	15095	0.864394	18134478	695.6	26.8	0.52	30.98	68.5	0.13936	8.30264	18.358	16582	11354623	20685	21.93	53.3	24.77	0.464728	1.16575	0.81524	2.49007e+06	6.05201e+06	2.81254e+06	13171673	504472	2403530	4.52	520360	1.5971
5.53968e+07	17.83	3.59	1.06	53.75	88635	0.224174	4.37304	2160000	1669207	88635	0.84	1850.39	0.0760639	0.145557	66619867	244.92	6225139	54900207	23463	112132	15543	0.871842	21662842	687.6	34	0.88	46.61	52.51	0.2992	15.8474	17.8534	16588	12454149	18102	21.4	53.14	25.46	0.479112	1.75966	1.11938	2.66519e+06	6.61813e+06	3.17083e+06	15880534	154739	2610709	3.75	229386	1.73941
5.93951e+07	17.8997	3.6048	1.2424	52.14	108193	0.246342	4.71223	2050000	1586444	108193	0.7926	1763	0.0739216	0.118334	70963676	238.746	6609853	58813173	28396	106710	17851	0.877979	25866916	688.1	31.9784	0.68	43.51	55.81	0.217453	13.9138	17.8471	16588	13478324	24411	20.59	52.35	27.06	0.516905	1.65795	1.08743	2.77519e+06	7.0559e+06	3.64723e+06	17523738	582510	2873607	2.21	724120	1.91915
6.72801e+07	18.0244	3.5698	1.4034	53.1	992490	0.270157	5.50508	1960000	1497315	992490	0.8756	1757	0.131651	0.200333	75146483	232.275	6668438	62750737	20429	84940	14412	0.902875	30758872	682.8	34.4985	0.69	40.81	58.5	0.23804	14.0788	20.1816	16588	13507623	24342	21.53	48.68	29.79	0.611956	1.5986	1.10528	2.90819e+06	6.57551e+06	4.02392e+06	20864187	696644	3243334	1.78	791548	2.27715
6.86858e+07	18.0451	3.7854	1.3137	53.17	1395519	0.295266	3.98903	1850000	1555812	1395519	1.1371	1575	0.155742	0.199371	79735611	231.239	7020063	68276868	17245	67608	12647	0.922673	36271208	684	37.6134	0.69	40.81	58.5	0.259532	15.35	22.0038	16588	14470836	25921	21.42	41.55	37.03	0.891215	1.74219	1.3167	3.09965e+06	6.01263e+06	5.35855e+06	26249820	773113	3591154	3.44	846580	2.5065
6.78651e+07	18.033	4.1932	1.6307	52.11	1672002	0.312794	1.48136	1730000	1679919	1672002	2.5104	1681	0.183513	0.21187	84408321	242.399	7606805	75820900	20700	45971	11718	0.947354	41198324	672	48.4233	0.84	45.47	53.69	0.406756	22.0181	25.9985	16588	15839400	23570.5	20.3373	35.2362	44.4266	1.26082	2.10915	1.68498	3221300	5581200	7036900	28016378	794989	3891551	3.41375	907078	2.601
1.9793e+07	16.8008	6.11	0.49	32.2	58469	0.786444	2.84926	804000	2553582	58469	1.37	886.94	0.0605393	0.16789	2008	60366625	55.1	3960000	43333044	26347	124100	0.874264	29355	364.34	361.59	0.0763019	0.544622	0.378108	27.59	196.93	136.72	3848	43333044	72975	2.2	65.6	32.2	0.490854	0.215139	0.352997	953327	2.84265e+07	1.39532e+07	30031858	541948	2445100	5.99	2279940	0.709069
1.67823e+07	16.6358	6.68	0.51	35	60712	0.868943	2.65382	1116493	1015532	60712	1.2	944.31	0.0447478	0.115882	2009	67133515	55.48	4167685	48208972	25136	102294	0.865429	29866	367.63	381.14	0.0714173	0.539382	0.389201	27.22	205.58	148.34	3848	48208972	80686	1.99	63.01	35	0.555467	0.215492	0.38548	959359	3.03765e+07	1.68731e+07	72111412	589466	2669855	6.24	2546988	0.793937
2.188e+07	16.9011	7.14	0.55	35.45	64962.2	1.00794	2.30559	1305334	1031064	64962.2	1.05	1076	0.0480962	0.0916704	2010	74950572	56.07	4630795	56515223	26683	99100	0.845738	33401	370.89	443.46	0.0596221	0.594529	0.345826	26.44	263.65	153.36	3798	56515223	93983	1.86	62.68	35.45	0.565571	0.216218	0.390895	1.05118e+06	3.54237e+07	2.00346e+07	84623293	691057	3633477	6.08	3060545	0.821964
2.46308e+07	17.0195	7.92	0.64	34.58	67490	1.08442	2.06293	1678933	1222264	67490	1.02	1188.7	0.0538967	0.146107	2011	82958572	60.68	4856165	65802823	20748	89320	0.832558	37885	612.5	445.13	0.0593085	0.595826	0.344843	26.4	265.22	153.5	3798	65802823	91202	1.8	63.62	34.58	0.54354	0.216152	0.379846	1.18445e+06	4.18638e+07	2.27546e+07	91168402	834638	3886840	8.52	3417326	0.833757
2.52361e+07	17.0438	7.03	0.83	35.83	105099	1.01739	2.23346	2190000	1339302	105099	1.03	1356.2	0.0629929	0.169982	2012	91478500	64.95	5069529	66130223	20396	84626	0.832323	42338	377.7	437.25	0.0611778	0.590486	0.348359	26.75	258.19	152.32	3798	66130223	91259	1.97	62.2	35.83	0.576045	0.216204	0.396124	1.30277e+06	4.1133e+07	2.36945e+07	97842546	966523	4339550	9.31	3840803	0.965796
2.59258e+07	17.0707	8.67	1.14	36.1	130695	0.402421	2.19247	2330000	1396510	130695	1.47	1339.3	0.067221	0.134997	2013	100903088	174.22	5270608	70101725	14822	79441	0.830164	49831	381.6	437.29	0.0565757	0.587459	0.355965	24.74	256.89	155.66	3798	70101725	183512	1.98	61.92	36.1	0.58301	0.216355	0.399683	1.38801e+06	4.3407e+07	2.53067e+07	113871268	1025636	4883953	7.228	4382128	1.04707
2.85859e+07	17.1684	9.0329	1.2323	36.36	255584	0.428728	2.18385	2480000	1093192	255584	1.2986	1490	0.0752222	0.123078	2014	110875625	173.574	5641251	74415994	16413	71984	0.819129	44480	385.6	438.09	0.0492821	0.587185	0.363533	21.59	257.24	159.26	3798	74415994	101617	1.8	61.84	36.36	0.587969	0.216491	0.40223	1.33949e+06	4.60189e+07	2.70577e+07	112756317	1057418	5250119	7.4756	5011922	1.1205
3.13024e+07	17.2592	8.2997	1.5558	37.83	345432	0.47071	1.92869	2440000	1108724	345432	1.2395	1349	0.0777719	0.119971	2015	123305271	170.039	5878400	80039186	16336	67108	0.807122	29321	388.97	438.41	0.0493374	0.57761	0.373053	21.63	253.23	163.55	3798	80039186	108299	1.7	60.46	37.83	0.625703	0.216474	0.421088	1.36067e+06	4.83917e+07	3.02788e+07	118676708	1280022	7999307	7.72272	5575469	1.18401
3.25901e+07	17.2995	8.2301	1.6999	38.69	455266	0.502554	1.18296	2350000	1363974	455266	1.1897	1196	0.0839869	0.115299	2016	138083945	171.723	6208167	86300002	14107	34273	0.796622	22642	400	438.81	0.0502723	0.574417	0.375333	22.06	252.06	164.7	3798	86300002	115891	1.68	59.63	38.69	0.648834	0.216413	0.432624	1.44984e+06	5.14607e+07	3.33895e+07	127896063	1244663	6958523	8.05126	6045001	1.24828
3.0371e+07	17.229	8.6626	1.8458	40.365	597057	0.56905	1.12871	2680000	1377382	597057	1.4439	1167	0.0948836	0.127147	2017	155529004	165.162	6738234	93985300	14500	23463	0.779708	17568	420	435.51	0.0490689	0.567243	0.383688	21.37	247.04	167.1	3798	93985162	223774	1.42	57.72	40.86	0.7079	0.216295	0.462098	1.33459e+06	5.42482e+07	3.84023e+07	136120548	1402545	7749551	7.95752	6615815	1.29858
2.93643e+07	17.1953	16.8	6.2	59.02	153194	0.364273	3.01372	2290000	2514245	153194	4.65	1917	0.108128	0.311031	135036784	225.54	5459186	82158151	21103	95500	17000	0.890791	65428940	784.14	714.54	0.111834	0.402147	0.486019	79.91	287.35	347.28	7434	82158151	81233	2.04	38.94	59.02	1.51567	0.214016	0.864841	1.67603e+06	3.19924e+07	4.84897e+07	110795500	959475	7133508	14.5914	6218355	0.796378
2.55407e+07	17.0558	17.38	6.45	60.85	159056	0.388612	2.81953	2801900	2520952	159056	5	2099.44	0.115671	0.296697	144794719	235.15	5115964	91382135	26023	86100	11900	0.901579	77360696	794.62	738.7	0.108014	0.40245	0.489536	79.79	297.29	361.62	7434	91382135	89082	1.89	37.26	60.85	1.63312	0.213863	0.923491	1.72712e+06	3.4049e+07	5.5606e+07	209441900	1103199	7899155	14.51	7026527	0.846563
3.20397e+07	17.2825	18.31	7.68	61.01	202291	0.436266	2.45148	2501300	2698651	202291	5.29	2328.83	0.126239	0.243884	157961110	246.37	5629954	107482828	26023	74100	9400	0.915301	91328000	806.14	711.07	0.0830017	0.384828	0.532156	59.02	273.64	378.4	7434	107482828	103625	1.75	37.24	61.01	1.63829	0.215096	0.926694	1.88095e+06	4.00266e+07	6.55753e+07	239539600	1126343	9773199	14.65	8726470	0.849699
3.55802e+07	17.3873	19.63	7.87	61.51	233700	0.400446	2.16565	5697300	2889700	233700	6.17	2566.93	0.148415	0.416264	169620855	310.24	5960200	124234390	24580	65900	15300	0.924564	106011136	543.4	743.18	0.0846363	0.380702	0.53477	62.9	282.93	397.43	7434	124234390	97588	1.65	36.84	61.51	1.66965	0.214953	0.942303	2.04987e+06	4.57679e+07	7.64166e+07	257917000	1753300	11812500	14.97	9794800	0.853316
3.70307e+07	17.4273	21.67	9.35	63.59	232504	0.414537	2.20002	5630000	3140535	232504	5.13	3040.21	0.157379	0.42511	182446079	326.85	6244969	135512072	22700	64200	14200	0.926524	121591944	822.3	751.3	0.0860908	0.376095	0.537814	64.68	282.56	404.06	7434	135512072	105909	1.58	34.84	63.59	1.8252	0.214651	1.01993	2.14109e+06	4.72124e+07	8.61721e+07	290069900	2234976	13436451	14.96	11023961	0.897278
3.82926e+07	17.4608	17.33	13.95	64.62	1256412	0.475051	1.89937	7660000	3328651	1256412	9.39	3176.12	0.254459	0.509092	198955553	324.59	6397985	154201434	22558	63331	11008	0.927564	138180432	832.3	759.93	0.0849157	0.345729	0.569368	64.53	262.73	432.68	7434	154201434	185338	1.48	33.9	64.62	1.90619	0.214848	1.06052	2.28218e+06	5.22743e+07	9.9645e+07	338381962	2539473	13861349	14.91	11418044	0.896103
4.44893e+07	17.6108	22.6426	15.7134	65.23	1812758	0.511855	1.8705	6450000	3239835	1812758	9.7149	3224	0.289626	0.459428	216650404	326.398	6906076	167068719	19181	56527	10006	0.935346	156234208	842.4	784.84	0.0769966	0.361615	0.561388	60.43	283.81	440.6	7434	167068719	128478	1.31	33.47	65.23	1.94891	0.214848	1.08188	2.1886e+06	5.59179e+07	1.08979e+08	354692862	2290438	14362226	14.99	12431035	0.935149
5.27088e+07	17.7803	24.0958	17.2514	67.11	2222763	0.565084	1.94313	4250000	3177319	2222763	10.0529	3219	0.311516	0.470384	236943865	320.313	7793233	181004136	18608	47846	9227	0.945259	176842192	854.19	810.99	0.0775225	0.353765	0.568712	62.87	286.9	461.22	7434	181004136	136188	1.25	31.64	67.11	2.12105	0.214678	1.16786	2.26255e+06	5.72697e+07	1.21472e+08	428436731	2870733	17277176	13.15	13494742	0.977006
5.42311e+07	17.8088	24.1538	13.7489	69.35	3070185	0.601027	2.02324	4960000	3419036	3070185	13.0072	2828	0.376197	0.491729	257421863	325.234	8235701	195474420	19326	20726	8951	0.976188	198393232	870	835.26	0.0743361	0.344911	0.580765	62.09	288.09	485.09	7434	195474420	141933	1.22	29.42	69.35	2.35724	0.214643	1.28594	2.38479e+06	5.75086e+07	1.35562e+08	459373383	3219820	19437465	14.5914	13936442	1.01493
5.57496e+07	17.8364	24.79	13.8669	70.55	4159351	0.653254	1.91119	5220000	3400899	4159351	16.5897	3083	0.470294	0.552496	275314696	329.17	8695865	215031500	20600	12889	8614	0.985127	218183440	898	862.33	0.0718982	0.332367	0.595735	62	286.61	513.72	7434	215031516	239456	1.09	27.97	70.94	2.53629	0.214582	1.37544	2.34384e+06	6.01443e+07	1.52543e+08	493325261	4043335	21860130	14.6031	15367365	1.01466
2.2963e+07	16.9494	12.1	4.63	46.29	84585	0.262111	4.73379	1321269	1163219	84585	4.9	866.81	0.0626553	0.174269	118722605	182.41	3257487	47811649	75585	91983	37124	0.894373	54046700	677.64	182.41	0.09	54.75	45.15	0.164169	99.8695	82.3581	16596	47811649	70832	3.74	49.97	46.29	0.926356	9.49814	5.21225	1.78816e+06	2.38915e+07	2.2132e+07	97843100	742531	4196674	10.04	4553531	1.13041
1.85588e+07	16.7365	12.78	5.24	49.33	93701	0.248951	5.38694	1783282	1261713	93701	5.55	1011.93	0.0717474	0.180507	126588905	204.36	3469277	50875530	79959	92926	35418	0.893315	64620160	683.38	204.36	0.08	55.21	44.71	0.163488	112.827	91.3694	16596	50875530	63333	3.74	46.92	49.33	1.05136	8.62322	4.83729	1.90274e+06	2.38708e+07	2.50969e+07	142842104	862769	4903983	10.44	5207899	1.27016
2.34029e+07	16.9684	14.41	8.52	48.69	114716	0.255647	4.84946	2178947	1325920	114716	6.49	1061.8	0.080122	0.150557	136540363	232.71	3926426	59491687	80468	88682	30860	0.898224	76164760	689.12	232.71	0.06	54.08	45.85	0.139626	125.85	106.698	16596	59491687	69828	3.5	47.81	48.69	1.01841	8.87611	4.94726	2.08221e+06	2.8443e+07	2.89665e+07	170843548	1058828	6165836	10.93	6713413	1.28026
2.61623e+07	17.0798	15.27	9.26	49.27	98592	0.265572	4.23914	2411439	1472177	98592	7.4	1218.11	0.0888243	0.221602	146585075	264.3	4325675	70190579	47954	91688	38297	0.894751	87891552	695.7	264.3	0.06	54.83	45.11	0.15858	144.916	119.226	16596	70190579	80478	3.37	47.35	49.27	1.04055	9.11015	5.07535	2.36542e+06	3.32352e+07	3.45829e+07	182443469	1320537	7475108	11.13	7851524	1.25218
2.59349e+07	17.0711	16.14	10.3	50.94	116084	0.276765	3.9964	2760000	1597281	116084	8.4	1438.67	0.101697	0.246715	160540611	281.9	4449519	78020058	42724	86181	33015	0.901124	101990936	700.5	281.9	0.05	54.99	44.96	0.14095	155.017	126.742	16571	78020058	88962	3.27	45.79	50.94	1.11247	8.58519	4.84883	2.55126e+06	3.57254e+07	3.97434e+07	195998475	1469766	7862800	11.86	8599875	1.30724
2.72932e+07	17.1221	16.91	8.62	52.93	133400	0.295241	3.8556	3390000	1752286	133400	9.82	1546.83	0.114885	0.220915	177230365	282.56	4840497	83435193	39186	82021	40243	0.905764	118254352	706.6	282.6	0.06	54.29	45.65	0.16956	153.424	129.007	16596	83435193	118013	3.18	43.89	52.93	1.20597	8.98954	5.09775	2.65324e+06	3.66197e+07	4.41622e+07	217490498	1624445	8557370	12.04	9452020	1.41732
3.00847e+07	17.2195	17.4832	8.5675	55.25	1176704	0.31373	4.21038	2790000	1700825	1176704	10.7464	1562	0.186323	0.281152	197281526	293.44	5527078	92061633	35370	80349	70346	0.907214	137118608	715.8	293.442	0.04	54.45	45.51	0.117377	159.779	133.545	16596	92061633	103813	2.98	41.77	55.25	1.32272	8.00785	4.66528	2.74344e+06	3.84541e+07	5.08641e+07	239500462	1826924	9611771	11.7	10273169	1.48942
3.25115e+07	17.2971	17.8314	8.6886	58.24	1596884	0.348288	4.59552	2950000	1736600	1596884	11.5793	1727	0.222441	0.333913	221035167	288.56	5595438	100502079	33807	63814	49176	0.9264	159469504	723.55	288.56	0.03	52.24	47.72	0.0865681	150.744	137.701	16596	100502079	112230	2.87	38.89	58.24	1.49756	7.56688	4.53222	2.88441e+06	3.90853e+07	5.85324e+07	290030714	2234425	12054777	12.27	12338820	1.58673
3.48647e+07	17.367	18.1376	11.5027	60.89	2151732	0.389947	4.42028	4440000	1908315	2151732	12.8899	1734	0.271088	0.362979	244932335	290.135	5839636	113137223	28382	39499	20414	0.954584	183676496	736	290.135	0.03	50.55	49.42	0.0870404	146.663	143.385	16596	113137223	124286	2.69	36.42	60.89	1.67188	7.77425	4.72307	3.04339e+06	4.12046e+07	6.88893e+07	325146405	2530114	14043065	12.27	14023826	1.62348
3.05676e+07	17.2355	18.6867	11.4182	62.395	2750911	0.439108	3.42695	5090000	1926784	2750911	16.1076	1724	0.326455	0.394777	264165935	287.022	7380288	126033600	24559	26497	16343	0.969482	205274352	754	287.022	0.04	48.28	51.68	0.114809	138.574	148.333	16596	126033600	167153	2.46823	34.6136	62.9181	1.81773	9.06075	5.43924	3110800	43624800	79298000	353219400	2792968	15409156	12.27	15674169	1.62873
3.71114e+06	15.1268	6.17	2.19	43.53	27791	0.334641	4.92656	324680	389686	27791	0.87	254.94	0.0161088	0.0460504	52099100	49.75	718911	16648400	2093	27473	12670	0.968474	26177904	486.73	301.4	0.242535	0.374917	0.382548	73.1	113	115.3	7047	16648400	34482	6.32	50.15	43.53	0.867996	0.211761	0.539879	1.05218e+06	8.34917e+06	7.24705e+06	26406068	248129	2222517	17.76	2220776	1.5724
3.03712e+06	14.9264	7.3	2.33	42.26	40901	0.335106	2.78524	412092	961606	40901	0.85	308.11	0.024813	0.0627709	67518705	62.73	750319	21021200	2036	30453	10602	0.965108	38476896	491.43	307	0.231596	0.370358	0.398046	71.1	113.7	122.2	7047	21021200	41543	5.17	52.56	42.26	0.804033	0.211127	0.50758	1.0868e+06	1.10487e+07	8.88356e+06	37353091	300537	2458575	18.91	1808977	1.83039
3.72367e+06	15.1302	7.66	2.6	41.17	32133	0.379973	3.50588	537615	488000	32133	0.97	404.94	0.0219566	0.0411307	85109866	71.1	856458	27016100	3290	31988	10604	0.963354	53186464	494.95	344.5	0.236284	0.334688	0.429028	81.4	115.3	147.8	7047	27016100	54796	4.91	53.92	41.17	0.763539	0.209723	0.486631	1.32649e+06	1.45671e+07	1.11225e+07	45417842	370147	3177157	20.05	2594283	1.9687
4.92714e+06	15.4103	9.58	3.06	39.22	497521	0.372069	3.14111	776000	628097	497521	1.22	576.31	0.0601165	0.255968	101459303	97.74	1004013	36366000	5978	49497	40062	0.942928	72601560	706.1	476.2	0.242125	0.329273	0.428811	115.3	156.8	204.2	11430	36366000	48563	5.73	55.06	39.22	0.712314	0.209594	0.460954	2.08377e+06	2.00231e+07	1.42627e+07	57563020	671066	4748895	21.36	3385113	1.99641
8.56577e+06	15.9633	10.02	3.59	39.17	55193	0.360237	2.50018	930000	702602	55193	1.2	615.47	0.0327961	0.083255	120317893	115.57	1085783	41643400	5971	45572	41120	0.947387	89255768	710.5	484.9	0.219633	0.339245	0.441328	106.5	164.5	214	11445	41643400	55186	5.5	55.32	39.17	0.708062	0.210423	0.459242	2290387	2.30371e+07	1.63117e+07	69138402	996394	5720987	21.85	3894991	2.14334
7.25463e+06	15.7972	9.84	2.95	39.42	62194	0.323385	2.50228	1030000	798399	62194	1.93	703.32	0.0397623	0.0744256	142384067	144.5	1170320	46729100	6018	41483	42387.4	0.95203	107851384	711.5	504.4	0.203013	0.347542	0.449445	102.4	175.3	226.7	11445	46729100	65631	5.29	55.29	39.42	0.712968	0.211014	0.461991	2.47197e+06	2.58365e+07	1.84206e+07	82325791	1044694	6308509	22.72	4386226	2.30801
7.81623e+06	15.8717	10.3335	3.7568	39.88	183374	0.35725	2.57699	1110000	815300	183374	2.8782	782	0.0540957	0.0828583	166646300	145.01	1285143	51805600	6920	42364	106284	0.950038	128821688	712.8	513.9	0.180385	0.352987	0.466628	92.7	181.4	239.8	11445	51805600	67689	4.87	55.25	39.88	0.72181	0.211582	0.466696	2.52293e+06	28622594	2.06601e+07	91426847	1087882	6987901	23.84	5003420	2.48664
8.90404e+06	16.002	10.2832	3.7854	42.75	60576	0.393439	2.87584	1870000	844214	60576	3.3085	822	0.051093	0.0757128	193847559	143.867	1406197	56602700	5335	40829	85036	0.952119	153212944	717.72	523.8	0.163	0.351	0.486	85.3794	183.854	254.567	11445	56602700	73102	4.65	52.6	42.75	0.812738	0.212549	0.512643	2.63203e+06	2.9773e+07	2.41977e+07	109679060	1192865	7726647	25.29	5715440	2.70681
8.76524e+06	15.9863	10.7989	3.9532	44.99	388300	0.423894	3.1286	2170000	890053	388300	3.6876	799	0.0753035	0.105157	223617494	148.018	1555875	62743777	5130	9011	11483	0.989539	179749904	730	530.3	0.154	0.349	0.497	81.6662	185.075	263.559	11445	62743777	80138	4.31	50.7	44.99	0.887377	0.213	0.550189	2.70426e+06	3.18111e+07	2.82284e+07	131509496	1190748	8598503	25.29	6148493	2.86482
9.51765e+06	16.0687	10.419	3.9517	47.635	497700	0.462584	2.81816	2580000	908120	497700	3.9948	877	0.0869995	0.116728	246158591	151.39	2960923	70030500	4389	9379	13599	0.989088	202954848	743	538.1	0.145	0.35	0.505	78.0245	188.335	271.74	11445	70030500	94253.7	3.89473	49.0168	47.0885	0.96066	0.213396	0.587028	2727500	34326700	32976300	138817185	1418002	9653444	25.29	6559039	2.89809
1.61276e+07	16.596	11.48	3.6	49.99	72703	0.362528	4.29454	1107400	808952	72703	1.15	655.09	0.036338	0.111491	117249689	104.13	2977009	37750000	37712	137577	33857	0.842512	52290752	624.46	104.13	0.46	44.23	55.31	0.478998	46.0567	57.5943	6582	37750000	60808	2.46	47.55	49.99	1.05131	39.8291	20.4402	928650	17950125	18871225	71717001	580700	4046656	16.27	3865600	1.38519
1.26039e+07	16.3495	11.52	3.84	51.31	60835	0.359533	3.86099	1421028	872602	60835	1.26	801.14	0.0409432	0.110282	127020038	117.66	3224717	42302608	35446	134026	31168	0.846608	63334124	629.77	117.66	0.36	46.88	52.76	0.423576	55.159	62.0774	6582	42302608	67455	3.05	45.64	51.31	1.12423	25.8808	13.5025	1.29023e+06	1.93069e+07	2.17055e+07	108869194	640703	4612662	17.06	4345080	1.49717
1.64805e+07	16.6177	11.54	4.36	51.85	68995	0.408361	3.63494	1477477	917974	68995	2.43	931.34	0.0501571	0.094947	139803947	125.64	3547502	51306500	33784	115507	33788	0.86769	75700968	632.42	125.64	0.33	47.43	52.24	0.414612	59.5911	65.6343	6587	51306500	64037	2.77	45.37	51.85	1.14283	28.6528	14.8978	1.42119e+06	2.32778e+07	2.66076e+07	126495200	764951	5421812	17.46	5188008	1.47547
1.9448e+07	16.7833	11.98	4.67	52.4	80150	0.44114	3.65604	2473600	971671	80150	3.12	1002.1	0.0587976	0.158939	152962132	139.31	3789004	61455200	24268	122156	49842	0.85988	88923096	636.4	139.31	0.3	49.52	50.18	0.41793	68.9863	69.9058	6587	61455200	76263	2.67	44.92	52.4	1.16652	26.8403	14.0034	1.64085e+06	2.76057e+07	3.22087e+07	139459234	952995	6662056	18.96	6350018	1.44696
2.00513e+07	16.8138	13.04	5.29	53.4	97132	0.488573	3.60492	2050000	1062920	97132	3.63	1153.1	0.0654559	0.166163	170983058	147.4	4039334	72015700	24223	119155	40679	0.863444	105321096	638.5	147.4	0.26	48.25	51.49	0.38324	71.1205	75.8963	6587	72015700	88525	2.57	44.03	53.4	1.21281	26.2951	13.754	1.8508e+06	3.17085e+07	3.84564e+07	161314100	1249855	7696569	20.65	7330168	1.46247
1.96723e+07	16.7947	11.77	6.59	54.38	398000	0.370744	3.06879	2150000	1237707	398000	14.96	992.27	0.132613	0.234909	190932672	216.1	4626718	80117800	25291	11066	65256	0.986322	123790408	643.1	216.1	0.08	50.93	48.99	0.17288	110.06	105.867	6587	80117800	124600	2.55	43.07	54.38	1.2626	13.7283	7.49545	2.043e+06	3.45067e+07	4.35681e+07	180508183	1258890	8509085	19.84	8313076	1.5451
1.72446e+07	16.663	14.74	7.23	56.49	548713	0.383511	2.28278	2270000	1222323	548713	14.89	1042	0.143621	0.213926	210951033	230	4704973	88207500	21561	103949	96177	0.879933	143553856	648.7	230	0.07	49.9	50.03	0.161	114.77	115.069	6587	88207500	107545	2.43	41.08	56.49	1.37512	13.3516	7.36337	2.14344e+06	36235641	4.98284e+07	201618645	1368787	9212047	20.8	9034890	1.62746
1.94809e+07	16.7849	14.7483	8.1089	57.32	771433	0.456166	2.22755	2420000	1239380	771433	14.5909	1082	0.158656	0.229093	230527223	213.097	4951753	97207700	23216	101021	84128	0.883455	164781136	653.4	213.097	0.08	46.37	53.55	0.170478	98.8132	114.114	6587	97207700	118171	2.39	40.29	57.32	1.42269	15.7335	8.57812	2.32326e+06	3.9165e+07	5.57195e+07	258877744	1781700	10455700	21.81	10200300	1.69514
2.20724e+07	16.9098	14.82	8.2	58.39	787887	0.511868	2.29804	3740000	1322322	787887	14.15	1115	0.163142	0.225057	249507143	205.19	5247900	105030200	21624	28639	48592	0.966548	185211152	663	205.19	0.08	44.19	55.73	0.164152	90.6735	114.352	6587	105030200	127264	2.4	39.2	58.39	1.48954	16.1594	8.82446	2.52072e+06	4.11718e+07	6.13376e+07	276335510	2028600	11738400	21.81	11426000	1.76341
2.24872e+07	16.9285	14.73	8.62	59.715	963100	0.572894	2.0485	4570000	1370690	963100	14.51	1124	0.17934	0.236683	268467665	204.49	5569607	117151000	15710	15416	40233	0.981768	202234672	681	204.49	0.07	44.32	55.62	0.143143	90.63	113.737	6587	117151000	172028	2.25	38.03	59.73	1.5706	16.0121	8.79136	2.6359e+06	4.45525e+07	6.99626e+07	299448611	2178419	13540873	21.81	12719111	1.72627
2.23022e+07	16.9202	10.58	1.43	44.12	60990	0.351464	4.07186	1494370	729617	60990	0.66	625.49	0.032935	0.107163	100200826	126.22	1582865	44361800	9685	87779	21522	0.899551	48154180	761.56	126.22	0.32	63.26	36.41	0.403904	79.8468	45.9567	10978	44361800	52677	5.04	50.84	44.12	0.867821	8.88375	4.87579	2.23583e+06	2.25535e+07	1.95724e+07	37483209	670607	3694111	20.26	3424359	1.08549
1.86401e+07	16.7408	10.69	1.47	45.4	62928	0.394752	2.62215	1614347	751901	62928	0.61	839.15	0.0383277	0.107408	110718727	122.96	1653309	48538672	10402	84262	20509	0.903575	59170336	762.92	122.96	0.41	61.39	38.2	0.504136	75.4851	46.9707	10978	48538672	57251	4.74	49.86	45.4	0.91055	11.0265	5.96854	2.30073e+06	2.42014e+07	2.20366e+07	63019764	719182	4335754	20.92	3770086	1.21903
2.24443e+07	16.9265	11.05	1.78	46.43	52669	0.456546	3.3227	1882965	823463	52669	0.62	949.98	0.04177	0.0801712	123982318	124.11	1877516	56661900	10800	86190	12334	0.901502	71923264	763.64	124.11	0.42	60.92	38.66	0.521262	75.6078	47.9809	10978	56661900	65827	4.89	48.69	46.43	0.953584	10.4212	5.6874	2.77077e+06	2.75887e+07	2.63025e+07	76592065	860663	5323888	21.39	4526138	1.26934
2.55696e+07	17.0569	11.16	1.77	47.74	60227	0.515073	3.46066	1856893	886137	60227	0.48	1094.88	0.0456322	0.126146	138004589	128.44	1963859	66156000	11229	75777	26845	0.913152	85524544	295.3	128.44	0.23	60.85	38.91	0.295412	78.1557	49.976	10978	66156000	75563	4.63	47.63	47.74	1.00231	8.33533	4.66882	3.06302e+06	3.15101e+07	3.15829e+07	86384994	1126402	6580605	23.84	5661400	1.29277
2.56391e+07	17.0596	10.88	1.8	48.96	74688	0.566055	3.95981	2180000	916954	74688	0.56	1178.95	0.0500915	0.14061	155257970	129.02	2148190	73021100	11145	72562	26308	0.916826	101431632	769.6	129	0.12	59.85	40.03	0.1548	77.2065	51.6387	11282	73021100	82680	4.44	46.59	48.96	1.05087	7.03084	4.04086	3.24214e+06	3.40205e+07	3.57584e+07	94348924	1432445	7659801	20.69	6701820	1.38907
2.55824e+07	17.0574	11.78	2.08	50.12	80351	0.544296	4.20512	2280000	1033204	80351	1.3	1262.19	0.057137	0.116139	177125276	147.11	2034910	80066000	10641	69337	27803	0.920482	120220696	773.7	147.1	0.1	58.94	40.96	0.1471	86.7007	60.2522	11282	80066000	103444	4.4	45.48	50.12	1.10202	6.67767	3.88984	3522904	3.6414e+07	4.01291e+07	109695588	1723376	10142273	21.45	7889313	1.50152
2.80109e+07	17.1481	12.4617	2.6418	51.22	308638	0.579033	4.28086	6970000	2306237	308638	1.3556	1301	0.100576	0.208701	202165878	150.11	2010951	86921000	10989	64029	32196	0.926467	142205872	780.6	150.114	0.09	55.79	44.12	0.135103	83.7487	66.2303	11282	86921000	96524	4.02	44.76	51.22	1.14433	7.65928	4.4018	3.49422e+06	3.89058e+07	4.45209e+07	113703085	1871258	10747138	21.34	8952450	1.63604
2.94334e+07	17.1976	12.5224	2.6645	52.79	370904	0.619522	4.6716	2490000	965792	370904	1.4452	1336	0.07857	0.121454	231685786	150.117	2270034	93000700	10566	64029	28767	0.92652	168515232	783.09	150.117	0.08	55.16	44.77	0.120093	82.8044	67.2073	11282	93000700	102519	3.91	43.29	52.79	1.21945	7.45374	4.3366	3.63633e+06	4.026e+07	4.91044e+07	125330268	2340929	12228664	21.3	10063220	1.81198
2.94583e+07	17.1985	12.5054	2.6448	54.73	249061	0.688495	4.85232	2940000	1040026	249061	1.4475	1446	0.0750689	0.10875	265586942	145.408	2425795	100112900	6865	12908	9033	0.985129	198313760	791	145.408	0.08	53.26	46.66	0.116327	77.4445	67.8475	11282	100112900	109407	3.71	41.56	54.73	1.31689	7.90119	4.60904	3.71419e+06	4.16069e+07	5.47918e+07	140071344	2530205	13528516	21.3	11000303	1.9809
2.91379e+07	17.1876	13.41	3.2061	55.545	534344	0.755703	4.58468	3690000	1082183	534344	1.7075	1291	0.0941032	0.13403	295450758	145.879	4010565	110241100	5613	5137	7245	0.994021	226671520	795	145.879	0.07	51.27	48.66	0.102115	74.7921	70.9847	11282	110241100	138668	3.34585	41.2388	55.4154	1.34377	8.95775	5.15076	3688500	45462100	61090500	143877550	2538189	14030252	21.3	11572389	2.05614
115743951	18.5669	27.1	18.13	53.66	577000	0.363134	5.03148	11600000	7761156	577000	5.63	1880.9	0.224271	0.756258	297814600	377.22	11382200	136981500	44120	298000	40629	0.659455	148931984	1391.04	1053.24	0.0468839	0.402719	0.550397	49.38	424.16	579.7	6340	136981500	73124	0.82	45.52	53.66	1.17882	0.215842	0.697332	1.12325e+06	6.2354e+07	7.35043e+07	241661200	3260627	25939162	6.62	23587465	1.08724
9.69017e+07	18.3892	26.75	20.91	59.36	685933	0.390401	4.78239	12500000	8068551	685933	6.52	2106.32	0.246419	0.740114	314440424	385.41	11533784	150464500	41192	239348	36450	0.72641	174119136	1400.7	1064.42	0.0455929	0.397428	0.556979	48.53	423.03	592.86	6340	150464500	78989	0.76	39.89	59.36	1.48809	0.215923	0.852007	1.14353e+06	6.00203e+07	8.93157e+07	446202700	3469520	29896500	6.97	25402974	1.15721
1.19728e+08	18.6007	26.14	23.25	57.28	494779	0.436938	4.29069	51740000	9669590	494779	6.71	2361.55	0.365212	0.754766	328181105	392.87	12958700	171659800	36696	221476	41793	0.746718	197526176	1412.32	1090.76	0.0340038	0.406817	0.559179	37.09	443.74	609.93	6340	171659800	76074	0.66	42.05	57.28	1.36219	0.216376	0.789282	1.13295e+06	7.21829e+07	9.83267e+07	521900400	4172775	33028860	7.24	28735840	1.15068
1.32186e+08	18.6997	27.73	12.36	58.05	509609	0.385983	4.13607	5307000	4150000	509609	8.2	2620.61	0.189866	0.578462	335956190	497.32	13396200	191956900	44626	210091	66446	0.759303	216563584	1419.4	1104.33	0.033758	0.403032	0.56321	37.28	445.08	621.97	6340	191956900	82560	0.65	41.3	58.05	1.40557	0.216352	0.81096	1.24772e+06	7.92782e+07	1.11431e+08	581864800	5492393	39148820	7.36	34298318	1.12819
1.2994e+08	18.6826	27.99	12.23	60.45	526094	0.363177	4.72915	6270000	4473500	526094	8.55	3008.3	0.20763	0.560954	344682246	555.73	13534500	201817200	47700	240100	87100	0.724757	233928112	1426.9	1115.5	0.0409682	0.394406	0.564626	45.7	439.96	629.84	6340	201817200	85373	0.63	38.92	60.45	1.55319	0.216008	0.884597	1.27145e+06	7.85473e+07	1.21998e+08	598927500	6489517	41840170	7.15	37437053	1.15911
1.24487e+08	18.6397	29.5	20.3	62.24	512461	0.348984	4.7358	5110000	4873900	512461	49.43	3200.65	0.387879	0.671765	355547264	618.96	14106000	216021200	45400	17290	67200	0.979151	250462400	1432.3	1137.35	0.0407614	0.392219	0.56702	46.36	446.09	644.9	6340	216021200	150853	0.6	37.16	62.24	1.67492	0.215908	0.945414	1.29613e+06	8.02735e+07	1.34452e+08	692563200	6795414	45286106	7.28	41095087	1.15943
1.18516e+08	18.5906	34.88	24.95	64.82	527300	0.322642	4.71651	6720000	5969900	527300	27.02	3293	0.311606	0.49679	368008627	730.46	13465607	235677000	43939	155360	131433	0.820714	267676736	1438.7	1365.63	0.0328127	0.349194	0.617993	44.81	476.87	843.95	6340	235677000	97370	0.53	34.66	64.82	1.87017	0.216248	1.04321	1.24909e+06	8.16856e+07	1.52766e+08	738824500	6955284	49234377	7.7	45855536	1.13578
1.31855e+08	18.6972	34.1124	25.533	67.76	574487	0.347545	4.77111	6950000	5317909	574487	27.8195	3260	0.310674	0.448398	383402279	722.884	14055500	251234500	46939	104900	111400	0.878559	287478272	1442.97	1361.51	0.0337934	0.337669	0.628537	46.01	459.74	855.76	6341	251234500	103796	0.44	31.81	67.76	2.13015	0.216048	1.1731	1.10543e+06	7.99177e+07	1.70236e+08	1037605977	7673169	61915601	7.96	55194964	1.14426
1.47357e+08	18.8084	29.6841	23.1873	69.78	677737	0.448865	4.55771	6360000	5693463	677737	26.7844	3156	0.313348	0.416269	400748456	627.776	14860200	281786500	36599	67376	72782	0.921968	308380864	1450	1365.24	0.0332908	0.328514	0.638195	45.45	448.5	871.29	6341	281786500	116562	0.39	29.83	69.78	2.33926	0.215967	1.27761	1.09897e+06	8.40569e+07	1.96631e+08	1031639421	8409686	69189405	7.96	64061300	1.09438
1.26528e+08	18.656	30.8006	24.5506	69.18	733995	0.484462	3.62796	6810000	5681000	733995	30.7312	3299	0.338381	0.455298	416749331	632.309	15267716	306329900	31586	12651	30262	0.985041	326944800	1455	1372.65	0.0309183	0.313634	0.655447	42.44	430.51	899.7	6341	306329900	210536	0.36	30.46	69.18	2.27118	0.216176	1.24368	1.10279e+06	9.33081e+07	2.11919e+08	1050988000	8741040	75476205	7.96	66422638	1.0673
1.22826e+08	18.6263	6.56	4.17	51.04	170900	0.389548	3.52841	2055000	5946600	170900	4.2	1862	0.144252	0.402588	104821110	200.4	5837586	78065387	8308	33850	2988	0.961338	49939604	228.07	733.45	0.000488037	0.514879	0.48462	0.35795	377.638	67.26	1953	78065387	89814	0.09	48.88	51.04	1.04419	0.21705	0.63062	70258.8	3.81584e+07	3.98446e+07	90584600	1030900	8898555	37.84	8003603	0.639715
1.10603e+08	18.5215	7	4.3	53.25	258900	0.369429	3.46351	2475800	6506300	258900	4.4	1856	0.158289	0.401272	109358506	222	5856808	82013176	8073	31347	2450	0.964201	57564472	245.96	745.23	0.000488037	0.514879	0.48462	0.363699	383.703	67.26	1992	82013176	92772	0.08	46.66	53.25	1.14123	0.216951	0.679093	65610.5	3.82673e+07	4.3672e+07	169381900	1366266	10008394	36.04	8808168	0.701893
1.35222e+08	18.7224	7.66	5.43	52.72	280700	0.378686	2.97023	2615000	7881800	280700	5.19	2008.6	0.182546	0.347643	114988609	253.02	6635406	95815101	9001	32641	912	0.962747	65686736	259.87	758.14	0.000488037	0.514879	0.48462	0.37	390.35	367.41	1992	95815101	106880	0.07	47.21	52.72	1.11671	0.216973	0.666843	67070.6	4.52343e+07	5.05137e+07	202107500	1245545	12652699	34.41	11068166	0.685557
1.54624e+08	18.8565	8.91	5.52	53.5	381000	0.436295	2.51872	2805200	3181600	381000	5.23	2313	0.143777	0.428746	120744293	263.71	6960198	115055298	11631	4928	1251	0.994339	73930392	548.9	764.54	0.000418552	0.500837	0.498744	0.32	382.91	381.31	1992	115055298	110421	0.06	46.44	53.5	1.15202	0.217021	0.684523	69033.2	5.34317e+07	6.15546e+07	227823900	1967928	15905599	33.89	13395728	0.642564
1.70561e+08	18.9546	8.86	6.08	55.65	1170000	0.462502	2.53818	3040000	4464900	1170000	5.23	2570.6	0.217253	0.567637	127078190	280.01	7221044	129500601	11937	9847	828	0.988735	82624992	287.6	771.2	0.000168568	0.483973	0.515845	0.13	373.24	397.82	1997	129500601	123247	0.05	44.31	55.65	1.25592	0.216953	0.736439	64750.3	5.73817e+07	7.20671e+07	259102400	2462099	15657078	36.96	14820803	0.638028
1.86383e+08	19.0433	9.34	7.87	56.54	2203600	0.317014	2.29908	4330000	3663000	2203600	12.5	2553	0.311171	0.574062	133981637	457.41	7297680	145002302	12012	8193	753	0.990622	91609328	310.5	899.2	0.000144573	0.486343	0.513512	0.13	437.32	461.75	1997	145002302	467749	0.04	43.43	56.54	1.30187	0.216858	0.759362	58000.9	6.29745e+07	8.19843e+07	298309900	2877280	16908280	37.03	17312618	0.631778
1.74001e+08	18.9746	9.2589	7.8117	57.39	2976800	0.349022	2.21968	4420000	4643100	2976800	13.267	3377	0.396059	0.596803	141568604	458.476	7799339	160018207	12115	8079	725	0.990753	100833240	332.2	899.66	0.000133384	0.480115	0.519752	0.12	431.94	467.6	1997	160018207	149495	0.03	42.57	57.39	1.34813	0.216891	0.782512	48005.5	6.81198e+07	9.18344e+07	324977500	3308000	21661400	35.02	20824400	0.630136
1.71457e+08	18.9598	9.6007	8.7034	58.78	2472700	0.380526	2.41052	6710000	3352000	2472700	13.4808	2621	0.337781	0.528993	153049221	459.965	8155442	175028634	19077	4132	1079	0.995233	111706192	354.99	906.14	0.000143466	0.466352	0.533505	0.13	422.58	483.43	1997	175028634	157985	0.04	41.18	58.78	1.42739	0.216858	0.822125	70011.5	7.20768e+07	1.02882e+08	577789000	2885520	35216708	33.35	27268543	0.638217
1.64642e+08	18.9193	9.9181	9.3583	60.05	3299950	0.427251	2.39587	6320000	3380000	3299950	18.4605	2505	0.41071	0.547084	169262848	456.233	8420909	194926012	10891	4749	1741	0.994537	125289920	385	926.38	0.000118742	0.451704	0.548177	0.11	418.45	507.82	1997	194926012	167411	0.04	39.91	60.05	1.50464	0.216873	0.860754	77970.4	7.7795e+07	1.17053e+08	595622500	4147269	42110429	33.35	31364923	0.642756
1.59668e+08	18.8886	11.0712	10.3084	59.415	4127200	0.484915	2.15034	4630000	3408000	4127200	19.2466	2679	0.468765	0.546489	190059151	463.794	8844861	224900600	7954	1329	892	0.998456	141825616	435	943.29	0.0017386	0.444497	0.553764	1.64	419.29	522.36	1997	224900586	517013	0.09	41.44	58.47	1.41096	0.217047	0.814001	202411	9.31988e+07	1.31499e+08	644873800	5090971	45938003	33.35	33321303	0.630615
2.81815e+06	14.8516	10.81	4.01	45.14	46000	0.369706	10.6249	1077000	908700	46000	1.11	512.6	0.0321682	0.0975354	106660935	104.42	1665543	38604745	7369	92665	62868	0.893346	56022544	713.51	104.42	0.59	39.46	59.95	0.616078	41.2041	62.5998	12980	38604745	54248	4.76	50.1	45.14	0.900998	11.0002	5.9506	1.83759e+06	1.9341e+07	1.74262e+07	35261608	598921	4067372	8.93	2910381	1.45118
2.40591e+06	14.6934	11.03	4.02	45.31	39498	0.405675	8.65482	1283000	944570	39498	1.3	747.05	0.038894	0.102034	125413286	105.22	1781666	42685137	6259	82362	52941	0.905251	73820056	716.55	105.22	0.74	39.18	60.08	0.778628	41.2252	63.2162	12980	42685137	54654	4.85	49.84	45.31	0.909109	12.0073	6.45819	2.07023e+06	2.12743e+07	1.93406e+07	66574455	663651	4758822	10.27	3202070	1.72941
2.70019e+06	14.8088	11.45	4.59	44.94	42984	0.454405	6.67041	1359000	990880	42984	1.52	855.3	0.0432822	0.0795646	146376342	110.42	2033395	50175427	6140	77385	60363	0.910812	93530064	719.6	110.42	0.9	37.38	61.73	0.99378	41.275	68.1623	12980	50175427	62357	4.64	50.42	44.94	0.891313	11.859	6.37516	2.32814e+06	2.52985e+07	2.25488e+07	80919886	770606	5166242	11.07	4653540	1.86406
3.04026e+06	14.9275	12.46	5.38	44.12	46529	0.489711	5.86075	1505562	1076991	46529	1.98	881.5	0.0474636	0.123808	166559295	120.8	2169621	59157142	7242	95199	50728	0.890644	113150040	722.7	120.8	0.79	36.55	62.66	0.95432	44.1524	75.6933	12980	59157142	72648	4.72	51.17	44.12	0.862224	9.82638	5.3443	2.79222e+06	3.02707e+07	2.61001e+07	88956679	958986	6392904	11.99	6201243	1.9127
3.74939e+06	15.1371	13.49	5.95	43.99	123755	0.541196	5.5256	1760000	1167899	123755	1.92	995.5	0.0566718	0.150219	192229056	121.95	2326455	66025865	7705	96756	53191	0.888829	135428320	724.8	122	0.54	37.53	61.93	0.6588	45.7866	75.5546	12980	66025865	80480	4.77	51.24	43.99	0.858509	8.84935	4.85393	3.14943e+06	3.38317e+07	2.90448e+07	102753529	1194323	7660854	12.73	7150377	2.05114
4.26528e+06	15.266	14.21	6.38	43.84	150663	0.468493	4.94912	1510000	1147776	150663	2.64	1015.87	0.0611085	0.115304	221051760	152.78	2479961	71585745	8533	130672	60425	0.85004	160671888	727.1	152.8	0.22	46.41	53.37	0.33616	70.9145	81.5494	12980	71585745	98467	4.49	51.67	43.84	0.848461	9.55498	5.20172	3.2142e+06	3.69884e+07	3.13832e+07	114372103	1316194	8812817	14.82	8009997	2.24447
4.37083e+06	15.2905	14.584	6.3845	45.53	174867	0.461975	1.96019	1610000	1065340	174867	2.5684	1044	0.0623955	0.0990013	248587853	153.66	2538214	70987051	9134	131344	83226	0.84892	188170336	730.8	153.66	0.19	46.49	53.32	0.291954	71.4366	81.9316	12860	70987051	85816	4.58	49.88	45.53	0.912791	9.17834	5.04556	3.25121e+06	3.54083e+07	3.23204e+07	123095522	1174452	9143712	15.92	7855020	2.65077
4.40664e+06	15.2986	14.6932	6.2355	47.53	226418	0.495561	0.947533	1780000	1006456	226418	2.5491	1349	0.0725308	0.104895	265133255	146.749	2573527	72723051	7990	97839	84871	0.887105	213278176	730.41	146.749	0.2	44.75	55.05	0.293498	65.6701	80.7852	12860	72723051	87734	4.69	47.77	47.53	0.994976	9.14513	5.07005	3.41071e+06	3.47398e+07	3.45653e+07	138678978	1075909	8085751	17.02	6062411	2.93275
2.94603e+06	14.896	12.2953	5.1356	56.41	315198	0.429078	1.02065	2080000	1066256	315198	2.2064	1226	0.0756308	0.102957	252159756	129.264	2714322	55464498	5547	37530	30130	0.956728	225060384	734	129.264	0.23	42.38	57.39	0.297308	54.7822	74.1848	12860	55464498	66893	4.8	38.79	56.41	1.45424	9.82438	5.63931	2.6623e+06	2.15147e+07	3.12875e+07	142427559	1151256	8253935	17.02	6209494	4.05774
3.06566e+06	14.9358	11.432	4.4855	57.255	368584	0.477805	1.14383	2010000	1110084	368584	2.294	1244	0.0802717	0.106072	238866099	121.068	3385848	57847000	5407	25904	20489	0.970135	222972208	737	121.068	0.21	39.53	60.26	0.254243	47.8583	72.9557	12860	57847000	78489.8	4.31569	37.9309	57.7534	1.52259	11.0792	6.30091	2496500	21941900	33409000	155591910	1144224	8550151	17.02	6562406	3.85452
9.00268e+07	18.3156	7.36	0.6	36.36	107155	0.553231	8.2944	1528110	1358028	107155	1.03	1031.15	0.0540856	0.166137	160994959	121.13	2267713	67012900	58094	176990	42753	0.797386	65991532	629.75	121.13	0.13	72.05	27.81	0.157469	87.2742	33.6863	8488	67012900	106863	1.62	62.01	36.36	0.586357	22.0832	11.3348	1.08561e+06	4.15547e+07	2.43726e+07	63018052	862274	6223668	23.49	6689063	0.984759
7.79011e+07	18.171	7.52	0.6	39.41	128308	0.6494	7.25723	1852094	1437025	128308	1.06	1146.15	0.0600313	0.164791	169101694	119.19	2296425	77402000	57349	147286	48054	0.831179	78753736	633.29	119.19	0.13	71.04	28.83	0.154947	84.6726	34.3625	8488	77402000	122565	1.85	58.75	39.41	0.670809	16.4676	8.56923	1431937	45473675	30496388	109502460	1024853	6867778	23.92	7451800	1.01746
1.01399e+08	18.4346	7.67	0.73	41.38	152658	0.705197	6.12483	1884662	1573473	152658	1.09	1308.82	0.0671392	0.138488	180201267	130.87	2692950	92289100	64055	496377	46272	0.433106	92045592	637.66	130.87	0.11	72.35	27.53	0.143957	94.6844	36.0285	8488	92289100	93043	1.69	56.93	41.38	0.726858	12.7639	6.74538	1.55969e+06	5.25402e+07	3.81892e+07	135703495	1231148	8256650	24.45	9005527	0.997361
1.05372e+08	18.473	7.9	0.79	42.75	344993	0.805304	5.30096	2205342	1691515	344993	1.21	1459.5	0.0860967	0.290381	193179174	133.08	2899339	107169900	71307	191925	50929	0.7802	106044584	642.3	133.08	0.11	71.31	28.58	0.146388	94.8993	38.0343	8488	107169900	102129	1.66	55.59	42.75	0.769023	12.6977	6.73337	1.77902e+06	5.95757e+07	4.58151e+07	151807837	1512669	10026263	24.83	11008808	0.9895
1.09801e+08	18.5142	7.8	0.85	44.24	497171	0.898403	4.79584	2520000	1873452	497171	1.41	1551.52	0.102089	0.279778	211529399	133.65	5140791	120116500	70754	183401	54382	0.789869	123763096	647.8	133.7	0.05	70.09	29.86	0.06685	93.7103	39.9228	8488	120116500	114029	1.62	54.13	44.24	0.817292	11.0631	5.9402	1.94589e+06	6.50191e+07	5.31516e+07	176634972	1806986	11134678	23.4	12043336	1.03036
1.07126e+08	18.4895	9.51	2.35	45.73	654000	0.443616	4.0744	2730000	2077036	654000	4.51	1474.47	0.126914	0.242988	232786240	293.4	5492795	130157000	66916	16491	65042	0.980049	144320640	653.8	293.4	0.01	74.22	25.77	0.02934	217.761	75.6092	8488	130157000	199017	1.65	52.63	45.73	0.868896	6.03809	3.45349	2.14759e+06	6.85016e+07	5.95078e+07	200375764	1960726	12126837	24.05	13310254	1.10882
1.09043e+08	18.5073	9.68	2.32	48.43	791144	0.436272	3.61059	2960000	2009871	791144	4.48	1469	0.13564	0.21683	253187422	315.42	5454612	137608900	61438	168413	75947	0.806648	166117472	661.1	315.42	0.01	75.77	24.22	0.031542	238.994	76.3947	8657	137608900	129925	1.48	50.09	48.43	0.96686	4.9447	2.95578	2.03661e+06	6.89283e+07	6.6644e+07	214281958	2040512	13048293	24.47	14438174	1.20717
1.22095e+08	18.6203	10.2545	2.4759	49.94	1085329	0.477218	2.68636	3200000	1935033	1085329	4.2453	1447	0.153485	0.240529	272668682	303.93	5679415	145040700	60506	150010	75406	0.827644	189261568	667.01	303.93	0.01	75.12	24.87	0.030393	228.312	75.5874	8657	145040700	136702	1.49	48.57	49.94	1.02821	4.74122	2.88471	2.16111e+06	7.04463e+07	7.24333e+07	236590970	2305600	15271700	25.01	15607600	1.30489
1.37245e+08	18.7373	10.14	2.56	51.54	1341418	0.536045	2.69096	4720000	2010602	1341418	3.87	1448	0.173904	0.245306	288456813	288.69	6069996	154750900	48437	109594	61777	0.873969	210023552	678	288.69	0.01	74.21	25.78	0.028869	214.237	74.4243	8657	154750900	145556	1.43	47.03	51.54	1.0959	4.68369	2.88979	2.21294e+06	7.27793e+07	7.97586e+07	258642564	2623200	16171100	25.01	17300400	1.35717
1.22294e+08	18.6219	10.7283	2.6308	51.175	1583000	0.59523	1.69921	6160000	2053346	1583000	4.1493	1596	0.198949	0.268251	299634803	290.972	15035283	173195129	42380	84388	47694	0.902943	224170912	691	290.972	0.01	73	26.99	0.0290972	212.409	78.5333	8657	173195100	250644	1.28168	47.5526	51.1657	1.07598	5.38676	3.23137	2219800	82358800	88616500	264675936	2995668	17714698	25.01	19081002	1.29433
3.34015e+06	15.0215	4.86	0.25	34.17	31584	0.39965	5.14602	344195	246936	31584	0.49	230.27	0.0126051	0.0385614	34805202	34.89	325618	13943800	15680	58576	18161	0.932891	21104750	574.06	58.18	0.79	58.1	41.11	0.459622	33.8026	23.9178	9411	19652660	34374	6.8	52.79	40.41	0.765486	11.2557	6.0106	1.33638e+06	1.03746e+07	7.94164e+06	18930765	390568	1538078	13.79	1260498	1.07389
2.8777e+06	14.8725	4.87	0.29	35.17	45400	0.467601	4.34239	391192	286081	45400	0.53	300.63	0.0158786	0.0433295	40724099	35.52	371976	16609200	16449	57816	15378	0.933799	25221458	578.47	64.24	0.76	59.93	39.31	0.488224	38.499	25.2527	9411	20404529	35489	6.48	51.84	41.68	0.804012	11.3506	6.0773	1.32221e+06	1.05777e+07	8.50461e+06	29356051	449578	1759524	14.81	1360227	1.23607
3.89192e+06	15.1744	5.02	0.36	37.64	35908	0.551472	4.40455	504150	305186	35908	0.51	339.32	0.0165725	0.0330388	48434703	37.15	399557	20487200	15493	52950	16826	0.939328	29225726	583.14	69.78	0.69	61.34	37.98	0.481482	42.8031	26.5024	9411	24264533	41172	6.61	51.69	41.69	0.806539	10.0259	5.41621	1.60389e+06	1.25423e+07	1.01159e+07	35884773	515679	2227592	15.11	1648845	1.20446
4.71174e+06	15.3656	5.06	0.43	38.77	40570	0.614876	3.68611	469858	329045	40570	0.52	369.15	0.0177857	0.0497625	52257336	39.4	405334	24226100	12558	52738	25347	0.939445	32944012	586.8	86.31	0.56	67.42	32.02	0.483336	58.1902	27.6365	9411	27544144	46011	6.87	50.49	42.64	0.844524	6.74017	3.79235	1.89228e+06	1.3907e+07	1.17448e+07	39989019	623131	2655309	16.44	2001150	1.19604
4.36533e+06	15.2892	5.1	0.51	39.8	49222	0.660555	3.37388	710000	354452	49222	0.58	417.62	0.0206699	0.0541144	57676737	40.94	458012	27016700	8331	51979	17765	0.940436	37309760	591	96.8	0.14	68.18	31.68	0.13552	65.9982	30.6662	9411	29112616	48505	6.9	48.76	44.34	0.909352	3.92858	2.41896	2.00877e+06	1.41953e+07	1.29085e+07	44573554	739748	2879269	16.56	2204230	1.28157
3.8356e+06	15.1598	5.12	0.67	40.8	86000	0.317185	2.68172	740000	379358	86000	0.39	380	0.021799	0.0426439	64734005	94.76	762225	30069100	7514	5034	15584	0.994006	42555992	594	102.3	0.11	69.54	30.35	0.11253	71.1394	31.048	9411	31533369	53086	6.76	48.06	45.17	0.939867	3.56569	2.25278	2.13166e+06	1.51549e+07	1.42436e+07	51541069	776018	3290300	17.25	2477341	1.34955
4.54453e+06	15.3294	5.09	0.61	43.44	98788	0.314273	1.70533	750000	364022	98788	0.72	383	0.0239872	0.0383629	74035434	107.26	784406	33708900	7376	54224	22240	0.937809	49015580	597.1	107.431	0.07	70.98	28.95	0.0752014	76.2542	31.1012	9411	33873783	56208	6.37	46.61	47.02	1.0088	3.1313	2.07005	2.15776e+06	1.57886e+07	1.59275e+07	56090430	838763	3714666	17.93	2652092	1.44701
5.19528e+06	15.4633	5.082	0.6554	44.96	123968	0.344111	1.87612	790000	349608	123968	0.6483	407	0.0258492	0.0387352	86700541	107.172	800883	36879000	6943	34170	13880	0.960808	56978708	597.49	101.11	0.05	68.72	31.23	0.0505549	69.4827	31.5766	9411	35538533	58917	6.46	44.11	49.42	1.12038	2.89598	2.00818	2.29579e+06	1.5676e+07	1.75631e+07	61886513	986283	4572105	18	2980170	1.60329
5.94801e+06	15.5986	4.984	0.88	47	144412	0.372889	2.27381	1350000	370329	144412	0.7	405	0.0291411	0.0433957	101823208	110	841311	41017800	5687	15106	9794	0.982613	66094320	600	94.1404	0.05	67.02	32.93	0.0470702	63.0929	31.0004	9411	38986594	64287	6.52	43.5	49.98	1.14897	2.95788	2.05343	2.54193e+06	1.69592e+07	1.94855e+07	69232204	1084686	5143996	18	3432835	1.69531
5.36871e+06	15.4961	4.9227	0.9348	46.93	169800	0.416075	2.34458	1750000	399482	169800	0.6855	432	0.0328026	0.0489858	117065672	114.031	2739038	47445300	4596	11721	6728	0.986523	75185200	604	101.232	0.05	68.68	31.27	0.050616	69.5261	31.6552	9411	43882200	72652.6	6.11318	44.1721	49.7147	1.12548	3.0363	2.08089	2682600	19383700	21815900	74292622	1226156	5630966	18	3822482	1.71334
8468.07	9.04406	1.42	0.1	28.75	2395	0.206429	0.366945	37046	47251	2395	0.09	57.36	0.00189211	0.0052365	7976893	8.38	194551	1729879	5645	98363	26342	0.887416	3104719	135.68	8.38	8.35	29.83	61.81	0.69973	2.49975	5.17968	20394	1729879	12982	16.22	55.03	28.75	0.522442	4.45193	2.48719	280586	951952	497340	1624528	88743	415607	8.97	96808	1.79476
4943.62	8.50585	1.4	0.12	30.37	3000	0.242999	0.525335	42000	12140	3000	0.07	70.2	0.00175779	0.0043665	8566217	7.65	202800	1858945	6167	84959	8603	0.902974	3.81215e+06	137.21	7.65	8.1	28.63	63.27	0.61965	2.1902	4.84016	20394	1858945	13624	16.09	53.55	30.37	0.567134	4.48757	2.52735	299104	995465	564562	2136426	108448	583063	9.53	123291	2.0507
13556.7	9.51463	1.23	0.12	31.71	3000	0.287795	0.776727	69000	20400	3000	0.08	80.6	0.00220599	0.00322255	9447865	7.54	210230	2169973	6944	77043	14200	0.911913	4.76471e+06	138.35	7.54	5.57	29.05	65.38	0.419978	2.19037	4.92965	20394	2169973	15685	17.47	50.83	31.71	0.623844	3.92731	2.27558	379094	1.103e+06	688098	2696767	141631	783724	9.87	156692	2.19574
28158.7	10.2456	1.5	0.09	30.76	3218	0.333283	0.563709	59000	76746	3218	0.08	96	0.00318308	0.00616925	10268514	8.16	227100	2719592	3919	74532	18416	0.914717	5.78551e+06	139.8	8.16	6.86	29.41	63.73	0.559776	2.39986	5.20037	20700	2719592	21107	15.88	53.36	30.76	0.576462	4.40333	2.4899	431871	1.45117e+06	836546	3196168	151879	1081638	11.07	219148	2.12735
60617.4	11.0123	1.54	0.06	30.83	3194	0.379552	0.585501	90000	104740	3194	0.08	103.4	0.00375181	0.00732409	11806325	8.28	168200	3150281	2703	65799	12394	0.924772	7.12104e+06	141.6	8.3	6.28	29.71	64.01	0.52124	2.46593	5.31283	16757	3150281	24166	14.88	54.28	30.83	0.567981	4.34285	2.45542	468762	1.70997e+06	971232	3726032	178010	1399374	11.74	287426	2.26044
48372.8	10.7867	1.53	0.1	31.58	3877	0.338392	0.00796918	100000	98849	3877	0.11	112.34	0.00409158	0.00563609	14253031	10.39	177100	3519276	2437	64137	12795	0.926661	8989347	143.7	10.4	2.79	40.04	57.17	0.29016	4.16416	5.94568	16757	3519276	24439	14.12	54.29	31.58	0.581691	4.83498	2.70834	496922	1.91061e+06	1.11139e+06	4174415	191330	1398375	12.47	324749	2.55432
56576.3	10.9433	1.5194	0.1213	28.9	4300	0.367005	0.628351	110000	122604	4300	0.1074	115	0.00446514	0.00560587	17189292	10.45	190995	3834317	2042	54812	15341	0.937257	11506952	143.5	10.4476	2.4	38.22	59.38	0.250742	3.99307	6.20378	16757	3834317	28572	14.06	57.04	28.9	0.506662	3.71978	2.11322	539105	2.18709e+06	1.10812e+06	4748770	195428	1449493	12.76	351383	3.00104
24610.7	10.1109	1.4699	0.1306	30.57	6411	0.419602	0.712044	120000	273511	6411	0.097	113	0.0062471	0.00747721	20444700	9.6474	186073	4048073	1811	45940	11547	0.947433	14626884	140.41	9.6474	2.15	36.05	61.8	0.207419	3.47789	5.96209	16758	4048073	29698	13.37	56.06	30.57	0.545309	3.6143	2.0798	541227	2.26935e+06	1.2375e+06	5325113	240148	1568074	12.91	319659	3.6133
39353.6	10.5803	1.0681	0.1285	30.87	7055	0.461994	0.859387	170000	27351	7055	0.0966	114	0.00366597	0.00349956	24250788	9.5765	307303	4424283	1015	30068	8664	0.965579	18159800	142	9.5765	2.91	34.75	62.34	0.278676	3.32783	5.96999	16758	4424283	32039	12.51	56.62	30.87	0.545214	4.13408	2.33965	553478	2.50503e+06	1.36578e+06	6246954	258210	1937856	12.91	424704	4.10457
494717	13.1117	1.0838	0.1242	30.895	9269	0.515533	0.892977	240000	29150	9269	0.1036	69	0.00302176	0.00269073	26689351	9.8561	1562661	5081146	993	27812	13107	0.968083	21265798	143	9.8561	2.5	34.63	62.87	0.246402	3.41317	6.19653	16758	5081146	35532.5	11.3759	58.8485	29.7756	0.50597	3.81864	2.1623	578026	2990179	1512941	6768653	309621	2002162	12.91	326885	4.18524
4.71889e+06	15.3671	15.91	5.59	50.19	71768	0.232331	4.44133	1320000	971233	71768	1.66	815	0.0445431	0.133942	92716601	170.45	2529619	39600819	22483	123660	37100	0.858366	45910256	833.24	170.45	2.15	49.57	48.27	3.66467	84.4921	82.2762	8494	39600819	44290	3.65	46.15	50.19	1.08754	169.413	85.2501	1.44543e+06	1.82758e+07	1.98757e+07	51762300	560910	3778847	11.34	2773176	1.15933
3.97758e+06	15.1962	16.75	5.69	50.42	71731	0.262937	4.33704	1660000	1052249	71731	2.23	1037	0.0539178	0.141522	108001113	175.74	2727838	46208600	22532	114579	30890	0.868817	59223752	835.55	175.74	0.52	50.4	49.07	0.913848	88.573	86.2356	8494	46208600	51144	3.23	46.36	50.42	1.08758	29.4626	15.2751	1.49254e+06	2.14223e+07	2.32984e+07	87616226	664917	5036430	13.21	3160716	1.28166
5.79761e+06	15.573	16.9	5.74	51.44	64606	0.311887	3.91781	2120000	1129983	64606	2.22	1145	0.0580079	0.108539	126521294	178.46	3117800	55659300	22465	87256	12537	0.900258	75317640	836.73	178.46	0.44	49.89	49.66	0.785224	89.0337	88.6232	8494	55659300	58961	3.06	45.51	51.44	1.1303	28.0565	14.5934	1.70317e+06	2.53305e+07	2.86311e+07	109307663	752936	5835453	14.21	3901866	1.35319
7.3926e+06	15.816	16.51	5.84	48.94	74704	0.356337	3.50364	2490000	1239221	74704	2.25	1271	0.0639382	0.172069	144899161	189.77	3281625	67622000	23304	108500	22600	0.875875	92865144	262.8	189.77	0.21	52.16	47.63	0.398517	98.984	90.3875	8494	67622000	68315	2.94	48.12	48.94	1.01704	19.2037	10.1103	1.98809e+06	3.25397e+07	3.30942e+07	115195824	853175	7650426	15	6732600	1.3733
6.7555e+06	15.7259	16.4	5.93	47.89	88181	0.417083	3.49012	3300000	1366532	88181	2.32	1593	0.0761609	0.211772	166334855	191.85	3476037	80038200	20704	100072	20496	0.885524	112705176	821.7	191.9	0.18	52.26	47.56	0.34542	100.287	91.2676	8494	80038200	79482	3.76	48.35	47.89	0.990486	12.5021	6.74629	3.00944e+06	3.86985e+07	3.83303e+07	131315868	1338027	8855477	17.6	8285846	1.40814
7.28147e+06	15.8008	17.7	6.64	47.72	99619	0.455983	3.53645	3690000	1414885	99619	2.71	1662	0.0817837	0.17217	192257037	198.54	3768151	90512700	14700	97600	18200	0.888392	135366464	822.1	198.5	0.19	51.52	48.29	0.37715	102.267	95.8557	8494	90512700	110113	3.71	48.57	47.72	0.982499	13.167	7.07476	3.35802e+06	4.3962e+07	4.31927e+07	149156900	1373138	11228838	16.3	17306543	1.49555
8.43865e+06	15.9483	17.9104	7.2495	49	397400	0.497643	3.76674	3900000	1455441	397400	3.0168	1644	0.103504	0.176309	222134743	202.34	3758831	100694800	17097	84500	21600	0.903273	161446016	827.3	202.344	0.18	51.38	48.44	0.364218	103.964	98.0152	8569	100694800	98000	3.48	47.53	49	1.03093	13.9501	7.49054	3.50418e+06	4.78602e+07	49340452	162687073	1442633	11751039	17.25	11010207	1.60332
9.83975e+06	16.1019	18.0669	7.7783	51.02	545600	0.526137	4.37231	4630000	1391110	545600	3.313	1585	0.114529	0.186111	254452894	207.277	3928378	109056000	15452	75035	20811	0.914082	191196112	829.27	207.277	0.17	50.5	49.33	0.352371	104.675	102.25	8569	109056000	104132	3.3	45.68	51.02	1.1169	14.4431	7.77998	3598848	4.98168e+07	5.56404e+07	193931600	1842041	13380508	17.25	12456338	1.75319
9.51965e+06	16.0689	18.0946	8.072	52.84	736200	0.558598	4.96289	4890000	1480456	736200	3.7364	1519	0.129214	0.191512	279142001	213.259	4171334	119126100	12623	17917	54089	0.978709	220532736	834	213.259	0.16	49.38	50.46	0.341215	105.307	107.611	8569	119126100	111469	3.28	43.88	52.84	1.20419	13.9653	7.58474	3.90734e+06	5.22725e+07	6.29462e+07	217927961	2310728	15246791	17.25	13220962	1.85125
1.11741e+07	16.2291	18.1126	8.4448	53.725	1011000	0.60983	4.70046	4300000	2075851	1011000	5.0113	1601	0.159947	0.213737	303846382	219.903	5193651	134103400	11931	14100	42300	0.983245	245990688	854	219.903	0.15	47.19	52.67	0.329855	103.772	115.823	8569	134103400	157030	3.04	43.71	53.25	1.21826	15.6689	8.44358	4.07674e+06	5.86166e+07	7.14101e+07	239676878	2679919	17282839	17.25	14029265	1.83434
1.15396e+06	13.9587	10.11	3.08	42.03	36639	0.346254	4.10152	623458	1337157	36639	1.1	632.75	0.037866	0.10601	73228794	86.67	683642	30009795	4162	60550	38244	0.930355	35999072	645.14	86.67	0.2	43.53	56.27	0.17334	37.7275	48.7692	11819	30009795	45765	5.74	52.23	42.03	0.80471	6.0526	3.42866	1.72256e+06	1.56741e+07	1.26131e+07	35162670	388728	2605584	13.93	2055699	1.19958
1.14176e+06	13.9481	10.53	3.51	44.64	42218	0.372873	3.70624	756300	1463836	42218	1.23	644.13	0.040848	0.101741	84890860	100.43	817921	37447641	3726	52052	34704	0.940102	46744304	651.59	100.43	0.01	44.98	55.01	0.010043	45.1734	55.2465	11819	37447641	56620	4.79	50.57	44.64	0.882737	3.82239	2.35256	1.79374e+06	1.89373e+07	1.67166e+07	53258375	471281	3140820	14.48	2463300	1.24826
2.35201e+06	14.6708	10.98	3.81	41.96	54647	0.411275	3.25898	907827	791182	54647	1.69	780.21	0.0395808	0.0745444	100240787	110.56	943789	45470573	4336	54678	24746	0.937259	60047836	652.4	110.56	0.05	45.32	54.63	0.05528	50.1058	60.3989	11816	45470573	66443	4.44	53.6	41.96	0.782836	5.6048	3.19382	2.01889e+06	2.43722e+07	1.90795e+07	64279541	539336	4033349	14.97	3142836	1.32059
2.57326e+06	14.7607	11.38	4.06	39.58	61734	0.460941	2.91666	1156035	864049	61734	1.89	898.48	0.0451207	0.118026	114720033	121.91	1156205	56193285	4010	26029	10241	0.970154	74403784	651.8	121.91	0.12	48.1	51.78	0.146292	58.6387	63.125	11816	56193285	79530	4.33	56.09	39.58	0.705652	7.40086	4.05326	2.43317e+06	3.15188e+07	2.22413e+07	73642680	723656	5208876	14.35	4257827	1.32407
3.252e+06	14.9948	11.24	4.59	39.61	78177	0.516122	2.92345	1340000	942093	78177	1.95	984.45	0.0498247	0.124033	130793711	124.04	1268341	63999097	3777	21209	11976	0.975624	90400656	660.6	124	0.06	46.94	53	0.0744	58.2056	65.72	11816	63999097	89903	4.25	56.13	39.61	0.705683	6.02133	3.36351	2.71996e+06	3.59227e+07	2.535e+07	87314900	1166756	6246207	9.96	4906482	1.41253
3.75929e+06	15.1397	11.12	5.26	40.7	184008	0.548974	2.89832	1430000	1027921	184008	2.06	1086.5	0.0608843	0.113564	148851871	130.33	1373249	71531346	4049	21173	19000	0.975556	107470136	662.8	130.3	0.09	47.3	52.61	0.11727	61.6319	68.5508	11816	71531346	107890	4.12	55.18	40.7	0.737586	7.24115	3.98937	2.94709e+06	3.9471e+07	2.91133e+07	100772422	1187445	7018238	10.01	5366331	1.50242
5.36189e+06	15.4948	11.5959	5.4178	41.81	221701	0.5937	3.10384	1530000	994611	221701	2.2423	1118	0.0647892	0.100961	170255279	131.797	1382042	78248074	4397	19576	17323	0.977402	126507088	671.4	131.797	0.07	47.99	51.94	0.0922581	63.2495	68.4555	11816	78248074	107683	3.99	54.2	41.81	0.771402	7.32255	4.04698	3.1221e+06	4.24105e+07	3.27155e+07	111194866	1260751	8023838	14.44	6327992	1.61674
5.63173e+06	15.5439	10.1389	4.5681	45.06	269113	0.652306	3.36177	1800000	995652	269113	2.2901	1123	0.0690057	0.102629	195528114	130.462	1501794	85101328	5102	15952	11641	0.981621	148433056	680.36	130.462	0.08	48.02	51.9	0.10437	62.648	67.7099	11816	85101328	115443	4.02	50.92	45.06	0.884918	8.08788	4.4864	3.42107e+06	4.33336e+07	3.83467e+07	140288068	1444932	9249992	14.43	7189468	1.74419
5.24167e+06	15.4722	10.5871	4.7636	47.8	368747	0.773734	3.56887	2270000	1084510	368747	2.4898	1048	0.0770455	0.106938	220358784	120.932	1759889	93569088	4287	6634	6890	0.992322	172391280	696	120.932	0.08	44.3	55.62	0.0967454	53.5728	67.2623	11816	93569088	124122	3.96	48.23	47.8	0.991084	8.12435	4.55772	3.70534e+06	4.51284e+07	4.4726e+07	154596810	1567751	10414331	14.43	7436954	1.8424
5.68778e+06	15.5538	11.0687	4.9438	51.275	481560	0.827953	3.36012	2790000	1141809	481560	2.023	1203	0.0881563	0.120576	245843589	123.318	3129032	102101300	4066	3532	7577	0.995849	195967120	709	123.318	0.11	46.23	53.65	0.13565	57.0098	66.16	11816	101989846	143850	3.96	48.23	47.8	0.991084	9.33306	5.16207	4.0388e+06	4.91897e+07	4.87511e+07	171059152	1772617	11826043	14.43	8003456	1.92144
2.02411e+06	14.5206	11.27	3.35	41.6	60627	0.29974	3.18702	1090469	696240	60627	0.77	647.07	0.0324019	0.100865	71032667	100.22	2675799	30039925	12700	134535	67457	0.845517	32718830	719.61	100.22	0.39	46.01	53.6	0.390858	46.1112	53.7179	7446	30039925	40616	3.15	55.24	41.6	0.753077	16.2963	8.52469	946258	1.65941e+07	1.24966e+07	36122894	517593	2895018	10.56	2603899	1.08918
1.49443e+06	14.2173	11.81	2.73	42.89	67297	0.318248	3.35166	1333612	752290	67297	1.36	741.6	0.038839	0.105245	82574981	103.96	2644973	33085053	11240	112167	51410	0.871275	43329532	731.47	103.96	0.25	46.45	53.3	0.2599	48.2894	55.4107	7446	33085053	44231	3.12	54	42.89	0.794259	14.9517	7.87299	1.03225e+06	1.78659e+07	1.41902e+07	65402663	619427	3530483	10.71	3019248	1.30964
2.30024e+06	14.6485	12.81	2.96	40.74	61786	0.372432	3.11419	1448700	828670	61786	1	871.85	0.0410917	0.0795502	96014533	108.5	2887213	40408926	13484	116857	45011	0.866021	55839620	963	108.5	0.21	46.44	53.35	0.22785	50.3874	57.8848	7446	40408926	49947	3.08	56.17	40.74	0.725298	12.5467	6.63599	1.24459e+06	2.26977e+07	1.64626e+07	79908532	673169	4267968	6.19	3868040	1.38186
6.08829e+06	15.6219	13.63	3.25	39.64	79587	0.364397	3.92237	1722858	928976	79587	1.11	928.3	0.0459202	0.130449	108463410	136.66	3233661	49798455	16282	157997	71567	0.818691	68703840	814.6	136.66	0.15	53.14	46.71	0.20499	72.6211	63.8339	7446	49798455	56855	2.64	57.72	39.64	0.686764	17.1307	8.90871	1.31468e+06	2.87437e+07	1.97401e+07	89648657	919539	5665806	6.35	5023175	1.37964
1.27536e+07	16.3613	14.45	4	40.98	77360	0.342579	3.88355	2030000	1251000	77360	1.22	1021.8	0.0528623	0.146739	123494533	162.04	3413701	55497869	14041	141246	51242	0.838111	82976608	1072.5	162	0.14	57.46	42.4	0.2268	93.0852	68.688	7446	55497869	62054	2.57	56.45	40.98	0.725952	19.6784	10.2022	1.4263e+06	3.13285e+07	2.2743e+07	104482905	1240176	7006980	6.07	6066488	1.49513
1.52826e+07	16.5422	14.07	4.99	41.67	68000	0.323016	3.26554	2040000	1293000	68000	2.21	1249.1	0.0622023	0.122272	143108405	191.95	3618523	62019000	11837	106123	33823	0.878438	99536440	919.1	192	0.16	58.5	41.34	0.3072	112.32	79.3728	7446	62019000	67485	2.37	55.96	41.67	0.744639	23.6097	12.1772	1.46985e+06	3.47058e+07	2.58433e+07	124504572	1330655	8161571	7.42	7236091	1.60493
1.41888e+07	16.468	14.84	5.65	46.37	328010	0.343382	3.27758	2080000	1736000	328010	2.61	1310	0.087707	0.141189	166985859	197.36	3639902	67769890	14704	120909	70053	0.861011	119523808	937.8	197.36	0.15	57.32	42.53	0.29604	113.127	83.9372	7446	67769890	72991	2.17	51.46	46.37	0.901088	23.4931	12.1971	1.47061e+06	3.48744e+07	3.14249e+07	139555891	1244086	9185111	7.83	8338761	1.76367
1.70409e+07	16.6511	16.1538	6.0589	48.64	637061	0.368203	3.39854	2400000	2341056	637061	3.1101	1345	0.118899	0.18233	197031478	198.573	3816596	73115210	19394	106498	71794	0.877408	144635248	810.49	198.573	0.08	55.5	44.42	0.158859	110.208	88.2062	7446	73115210	77179	2.06	49.29	48.64	0.986813	19.0211	10.0039	1.50617e+06	3.60385e+07	3.55632e+07	166964909	1476043	11060158	13.73	9428968	1.97818
2.03233e+07	16.8273	15.2937	6.0877	51.28	641962	0.403974	3.44804	2750000	1297811	641962	3.8928	1373	0.112389	0.153429	229813619	200.854	3739035	8.11397e+07	7966	34898	28977	0.959742	173607424	827	200.854	0.12	52.81	47.07	0.241025	106.071	94.5419	7446	81139666	84114	1.93	46.79	51.28	1.09596	24.444	12.77	1.566e+06	3.79652e+07	4.16084e+07	190007395	1555258	13215255	13.73	10111833	2.13961
2.25831e+07	16.9327	14.8229	6.2042	52.975	746477	0.442956	2.87819	3200000	1390499	746477	4.4004	1506	0.126834	0.166723	260266832	207.555	5432187	91937800	8243	24546	16890	0.971733	201369152	842	207.555	0.11	52.39	47.5	0.228311	108.738	98.5887	7446	91937700	109190	1.64883	44.4075	53.9437	1.21474	25.0923	13.1535	1515900	40827200	49594600	203495592	1759635	15149533	13.73	10566713	2.19028
3.91064e+06	15.1792	33.4	5.29	40.97	120600	0.210841	3.65975	1895700	1397500	120600	2.69	1281.7	0.0692927	0.207353	175646638	241.73	3741584	50966600	67027	627238	100978	0.283027	86544192	3257.05	1492.43	0.436999	0.206147	0.356854	652.19	307.66	532.58	82826	50966600	18025	11.29	47.74	40.97	0.85819	0.203672	0.530931	5.75413e+06	2.43315e+07	2.0881e+07	63208071	1534951	10160112	5.44	5775700	1.69806
2.92252e+06	14.888	33.78	5.39	37.89	156200	0.262513	4.19984	2038000	1477100	156200	2.55	1440.92	0.075996	0.203262	201557536	248.75	3986079	65300100	65684	586117	108674	0.329804	110977480	3275.61	1513	0.421732	0.215492	0.362776	638.08	326.04	548.88	82826	65300100	22920	9.29	52.81	37.89	0.717478	0.201857	0.459667	6.06638e+06	3.4485e+07	2.47422e+07	109330028	1902818	13180913	5.8	6818189	1.6995
4.95957e+06	15.4168	33.78	5.39	36.35	192034	0.318616	5.30109	12325000	1598773	192034	2.55	1664.4	0.112859	0.235303	236838588	248.75	4680337	79255800	45180	572747	102132	0.345196	142003488	3303.45	1539.95	0.403448	0.228488	0.368064	621.29	351.86	566.8	82829	79255800	27596	8.65	55	36.35	0.660909	0.201997	0.431453	6.85563e+06	43590690	2.88095e+07	134549800	2404608	17691065	6.44	10182938	1.79171
1.24998e+07	16.3412	34.56	4.65	36.2	247297	0.342738	6.62699	15351743	1776624	247297	2.73	1801.19	0.130684	0.450229	270484478	292.1	5688373	100113700	33954	531340	171224	0.391372	176225760	3329.8	1585.16	0.381274	0.246537	0.37219	604.38	390.8	589.98	82829	100113700	34500	8.44	55.37	36.2	0.653784	0.203404	0.428594	8.4496e+06	5.5433e+07	3.62412e+07	158328053	3187008	25702404	6.14	14883336	1.76026
2.42417e+07	17.0036	38.89	8.76	39.39	304905	0.133259	5.80284	3880000	2006441	304905	12.06	2069.65	0.152087	0.371053	312141435	856.17	5476605	114096000	30611	509788	166142	0.416035	215660784	3343.4	1633.14	0.362853	0.258845	0.378302	592.59	422.73	617.82	82374	114096000	38914	8.24	52.37	39.39	0.752148	0.205424	0.478786	9.40151e+06	5.97521e+07	4.49424e+07	189348300	4714875	30463599	6.71	17034885	1.89017
2.8531e+07	17.1665	40.85	9.68	41.53	385542	0.137081	5.10479	5050000	2187644	385542	13.95	2380.78	0.177919	0.340599	362592766	923.28	6416839	126566900	33450	494415	179841	0.433348	260767744	3358.4	1683.51	0.345065	0.268611	0.386324	580.92	452.21	650.38	82374	126566900	37691	7.92	50.55	41.53	0.821563	0.206686	0.514124	1.00241e+07	6.39796e+07	5.25632e+07	222020988	7968896	45551458	7.12	18812767	2.06032
2.20136e+07	16.9072	42.7	10.26	46.78	477171	0.14945	4.5603	5400000	2218948	477171	15.09	2590	0.195003	0.310324	422821142	954.34	7109800	142626000	34968	474805	214774	0.455168	314328448	3375.2	1696.94	0.327407	0.273716	0.398877	555.59	464.48	676.87	82374	142626000	47850	7.44	45.78	46.78	1.02184	0.208118	0.614981	1.06114e+07	6.52942e+07	6.67204e+07	245015418	4699807	33043884	7.47	19220159	2.20386
2.62074e+07	17.0816	42.2668	10.89	47.7	603910	0.159264	4.44759	6970000	2220727	603910	16.04	2789	0.216355	0.325922	495678171	986.87	7590866	157172700	35524	426800	196416	0.510192	378816960	3371.84	1707.37	0.308346	0.277444	0.41421	526.46	473.7	707.21	82374	157172700	52321	7.32	44.98	47.7	1.06047	0.209005	0.634738	1.1505e+07	7.06963e+07	7.49714e+07	280943699	5362416	37919973	7.58	21548276	2.4102
3.10373e+07	17.2507	41.8335	8.0907	48.13	766900	0.429677	4.43493	8490000	2453000	766900	4.5809	2880	0.186872	0.286481	576818982	412.882	8260454	177405900	25875	174048	83787	0.800178	453284000	3392	1717.52	0.288794	0.277528	0.433678	496.01	476.66	744.85	82402	177405900	57902	7.35	44.52	48.13	1.08109	0.209857	0.645472	1.30393e+07	7.89811e+07	8.53855e+07	312164546	5751833	40018090	7.58	22279117	2.55507
27835692	17.1418	41.7137	8.2186	49.2364	924500	0.479845	3.41199	8670000	2584000	924500	4.7844	3275	0.209247	0.308231	645072073	406.387	9926346	195002700	19304	139880	68731	0.839388	525487840	3390	1714.55	0.276971	0.269272	0.453758	474.88	461.68	777.99	82402	195002700	57522.9	2.9	46.3	50.8	1.09719	0.206269	0.651731	5.65508e+06	9.02863e+07	9.90614e+07	337189767	6263003	43362800	7.58	22523788	2.69477
2.32695e+06	14.6601	12.46	1.92	36.07	36393	0.232006	2.30949	590785	466019	36393	0.7	491.47	0.0229622	0.0683556	44176837	68.14	582795	15808884	12451	60278	15007	0.931006	20758208	1141.73	68.14	0.54	43.09	56.37	0.367956	29.3615	38.4105	20584	15808884	14518	15.62	48.3	36.07	0.746791	2.38289	1.56484	2.46935e+06	7.63569e+06	5.70226e+06	7098009	395009	1662787	12.87	665971	1.31307
1.90117e+06	14.458	12.29	1.97	34.29	38210	0.256297	1.67658	702460	509675	38210	0.83	553.11	0.0258514	0.0675573	49221875	67.5	654786	17300023	13448	58420	12125	0.933167	25491258	1155.28	67.5	0.59	41.7	57.7	0.39825	28.1475	38.9475	20584	17300023	15770	15.35	50.37	34.29	0.680762	2.39855	1.53966	2.65555e+06	8.71402e+06	5.93218e+06	24341536	453761	2003560	13.33	732559	1.47348
2.8649e+06	14.868	13.39	1.99	33.59	43945	0.29107	1.53269	956036	529543	43945	0.94	635.4	0.029506	0.0565261	56157705	70.44	542218	20503000	17866	53984	14652	0.938177	31593890	1161.01	70.44	0.4	41.48	58.12	0.28176	29.2185	40.9397	20584	20503000	18451	14.81	51.6	33.59	0.650969	2.15816	1.40457	3.03649e+06	10579548	6.88696e+06	28564407	552003	2689044	16.15	910313	1.54094
3.37968e+06	15.0333	13.45	2.34	31.36	47596	0.301675	1.14637	1227655	594034	47596	0.74	741.51	0.0327917	0.0892996	62465697	81.21	755926	24499000	16395	76427	37707	0.912232	38405656	1160.7	81.21	0.17	48.33	51.5	0.138057	39.2488	41.8231	22185	24499000	21796	14	54.63	31.36	0.574044	1.89065	1.23234	3429860	1.33838e+07	7.68289e+06	32483793	658557	3326726	17.86	1285890	1.56764
2.99996e+06	14.9141	13.56	3.5	31.12	83294	0.269396	1.27172	1.39883e+06	652895	83294	0.81	789.5	0.0376955	0.102172	70606016	101.01	778858	27209000	15774	75312	36703	0.91352	46297652	1172.1	101	0.16	55.16	44.68	0.1616	55.7116	45.1268	22185	27209000	24053	13.9	54.98	31.12	0.566024	1.97546	1.27074	3782051	1.49595e+07	8.46744e+06	37598894	789651	3835725	18.28	1599292	1.70156
2.66015e+06	14.7939	12.37	4.45	31.54	109450	0.290722	1.30135	1570000	714206	109450	0.84	967.3	0.0447985	0.0881744	78106641	99.91	771190	29043115	14271	79253	39071	0.908993	54421572	1163.9	99.9	0.14	53.8	46.06	0.13986	53.7462	46.0139	20900	29043115	24951	14.09	54.36	31.54	0.580206	1.8658	1.223	4.09217e+06	1.57878e+07	9.1602e+06	44101656	781797	4604250	22.79	1803034	1.87382
2.79373e+06	14.8429	13.604	4.4331	34.48	68911	0.287149	1.2214	1740000	695609	68911	0.8564	905	0.0409984	0.0697466	88455953	105.7	855893	30352036	14200	64676	53790	0.925389	63672916	1196.6	105.701	0.12	52.87	47.01	0.126841	55.8842	49.6901	22185	30352036	26501	14.01	51.5	34.48	0.669515	1.8299	1.24971	4.25232e+06	1.56313e+07	1.04654e+07	50086179	870391	4575943	22.76	1924707	2.09781
3.14519e+06	14.9614	12.2852	4.4843	38.2	177248	0.300545	0.900171	1950000	669914	177248	0.8943	946	0.0495814	0.0770382	98467832	99.83	860936	30003400	10913	49850	31698	0.942643	73637624	1202.19	99.83	0.12	53.6	46.28	0.119796	53.5089	46.2013	22185	30003400	29067	11.78	50.02	38.2	0.763695	2.31248	1.53809	3.5344e+06	1.50077e+07	1.14613e+07	54952983	1221166	5668009	13.74	2128605	2.45431
3.55269e+06	15.0832	12.1505	4.2053	38.61	258725	0.345644	1.40343	2480000	707538	258725	0.8256	1023	0.0583337	0.0863492	111352006	100.598	936836	34771269	7419	27999	14050	0.967841	85173592	1207	100.598	0.1	52.28	47.63	0.100598	52.5928	47.915	22185	34771269	29992	13.02	48.37	38.61	0.798222	1.94065	1.36944	4.52722e+06	1.68189e+07	1.34252e+07	62985430	1307572	6120552	17.2225	2400998	2.44954
2.49721e+06	14.7307	12.2633	4.1341	42.44	338149	0.463793	1.38698	2840000	729698	338149	0.7421	1079	0.0657674	0.0951412	119559191	74.3811	3578052	34497444	6514	8413	9308	0.990251	94850960	1199	74.3811	0.13	38.83	61.04	0.0966954	28.8822	45.4022	22185	34497000	28771.5	11.3024	45.9431	42.7544	0.930595	2.32703	1.62881	3899000	15849000	14750000	68922515	1445318	6636722	17.7666	2584150	2.74954
9.04518e+06	16.0177	4.51	0.6	37.98	43573	0.594555	6.33118	582584	447780	43573	0.38	348.31	0.0185548	0.0581976	63191086	37.04	1776171	22022300	32601	66656	25392	0.923529	28801774	358.74	37.04	0.3	51	48.7	0.11112	18.8904	18.0385	4385	22022300	61503	3.1	58.92	37.98	0.644603	15.8667	8.25567	682691	1.29755e+07	8.36407e+06	18516900	280154	1866796	11.54	1851888	1.30785
7.41688e+06	15.8193	4.56	0.65	39.62	44507	0.676128	6.99636	820336	475696	44507	0.41	424.61	0.0214576	0.0601361	70661473	37.27	1872958	25199300	35942	62255	24917	0.928548	36581012	359.82	37.27	0.27	50.55	49.18	0.100629	18.84	18.3294	4385	25199300	70138	3.64	56.74	39.62	0.698273	13.4062	7.05225	917255	1.42981e+07	9.98396e+06	37659100	352349	2187465	12.39	2158888	1.45167
1.03036e+07	16.148	4.72	0.75	41.43	52115	0.797927	5.80731	782457	504759	52115	0.4	501.39	0.0239066	0.0484753	79770711	38.16	2151749	30448900	37715	48000	19582	0.944882	45073744	360.8	38.16	0.31	49.34	50.34	0.118296	18.8281	19.2097	4372	30448900	67327	3.28	55.3	41.43	0.749186	16.7405	8.74482	998724	1.68382e+07	1.26119e+07	45504739	406161	2814401	13.27	2861788	1.48031
1.21985e+07	16.3168	4.73	0.87	42.4	59851	0.714482	5.3708	960961	539640	59851	0.43	560.46	0.0267838	0.0786525	87840376	50.12	2408214	35809857	19324	43734	38482	0.949495	53495848	362.9	50.12	0.22	57.86	41.92	0.110264	28.9994	21.0103	4372	35809857	77485	3.12	54.48	42.4	0.778267	18.2563	9.51729	1.11727e+06	1.95092e+07	1.51834e+07	49021460	549170	3618123	14.11	3508800	1.49389
1.25456e+07	16.3449	4.79	0.68	43.9	67300	0.811834	5.32105	1010000	592009	67300	0.45	519.35	0.0271467	0.0752843	98216365	48.86	2541410	39698700	14630	35984	35837	0.958384	63263840	364.8	48.9	0.12	54.67	45.21	0.05868	26.7336	22.1077	4372	39698700	85039	3.18	52.92	43.9	0.829554	13.4975	7.16351	1.26242e+06	2.10086e+07	1.74277e+07	56048986	661143	3912183	14.97	3789900	1.5936
1.24216e+07	16.3349	4.99	0.95	45.22	168000	0.609921	4.93519	1080000	626771	168000	0.8	523.07	0.0360084	0.0708526	109134284	71.48	2803051	43609347	12017	3582	35161	0.995349	73554104	365.9	71.5	0.08	63.09	36.83	0.0572	45.1093	26.3334	4372	43609347	119151	3.17	51.61	45.22	0.876187	9.4531	5.16464	1.38242e+06	2.25068e+07	1.97201e+07	63480979	665415	4179007	16.05	4088800	1.68666
1.29014e+07	16.3728	5.33	1.16	48.05	197201	0.683283	3.00739	1170000	609534	197201	0.62	520	0.0371563	0.0614498	122030409	71.74	2804947	49018700	11909	35308	115086	0.957937	84900616	368.6	71.74	0.08	62.09	37.83	0.057392	44.5434	27.1392	4372	49018700	104423	2.82	49.13	48.05	0.978018	9.96538	5.4717	1.38233e+06	2.40829e+07	2.35535e+07	67585745	682014	4349289	16.82	4338800	1.732
1.46913e+07	16.5028	5.4763	1.2363	49.51	259463	0.754457	2.11889	1240000	598187	259463	0.6523	535	0.0418385	0.0657826	135264424	69.8933	3399272	52731500	12977	34420	97999	0.959211	97744472	370.85	69.8933	0.08	60.4	39.52	0.0559146	42.2156	27.6218	4372	52731500	112221	2.78	47.71	49.51	1.03773	10.2358	5.63679	1.46594e+06	2.51582e+07	2.61074e+07	74386754	792100	4853300	15.22	4662800	1.85363
1.67628e+07	16.6347	5.5428	1.12	50.9	338707	0.842899	3.00386	1950000	624760	338707	0.68	540	0.0495694	0.0729876	149062253	68.5	3571823	57738600	12178	31683	57542	0.962959	111245160	375	68.5	0.07	59.85	40.08	0.04795	40.9973	27.4548	4373	57738600	122721	2.64	46.46	50.9	1.09557	10.0184	5.55696	1.5243e+06	2.68254e+07	2.93889e+07	85408245	836900	5081100	14.2963	4802900	1.9267
1.49891e+07	16.5228	5.5845	1.3779	51.2	400400	0.96089	2.18788	2320000	649622	400400	0.6507	587	0.0559086	0.0788555	161654505	68.878	4550311	66184200	13315	28167	54916	0.967006	122536888	379	68.878	0.13	60.38	39.5	0.0895414	41.5885	27.2068	4374	66184200	174628	2.37368	46.8181	50.8082	1.08523	12.8599	6.97256	1571000	30986200	33627000	98733689	978778	5515534	14.6408	5188050	1.85145
1.72954e+07	16.6659	7.42	1.29	40.83	54040	0.406089	8.86914	1020813	783941	54040	2.25	510.18	0.0359752	0.104876	88993546	95.01	1733911	38582471	27386	101242	18768	0.884202	45545220	583.37	95.01	0.98	50.16	48.86	0.931098	47.657	46.4219	12574	38582471	63198	7.49	51.68	40.83	0.790054	10.5876	5.6888	2.88983e+06	1.99394e+07	1.57532e+07	37108156	529379	4100013	13.13	3390691	1.18046
1.48675e+07	16.5147	8.02	1.45	43.89	42183	0.462861	9.44592	1231956	811925	42183	2.17	630.01	0.0384829	0.0996966	106095899	93.97	1799860	43495050	27820	83765	23220	0.904063	60887280	584.8	93.97	0.96	51.23	47.81	0.902112	48.1408	44.9271	12574	43495050	70781	7.21	48.91	43.89	0.897363	11.7425	6.31992	3.13599e+06	2.12734e+07	1.909e+07	68747790	585612	4711648	13.53	4002340	1.39987
1.80529e+07	16.7088	7.82	1.59	42.43	45502	0.547576	12.8781	1158475	843767	45502	2.42	674.63	0.0409592	0.075054	128185785	94.2	1996630	51581621	27421	78866	24171	0.909635	79380552	586.44	94.2	1.03	50.5	48.47	0.97026	47.571	45.6587	12574	51581621	77704	6.69	50.88	42.43	0.833923	13.7897	7.3118	3.45081e+06	2.62447e+07	2.18861e+07	85035192	753455	6114743	13.59	5008322	1.53893
1.99698e+07	16.8097	8.24	2.01	41.47	92493	0.560166	11.2811	1331104	907914	92493	2.98	776.51	0.0500152	0.135928	150137205	109.8	2066328	61506265	31488	132003	51099	0.848616	99250288	588.5	109.8	0.9	51.32	47.78	0.9882	56.3494	52.4624	12574	61506265	91295	6.43	52.1	41.47	0.795969	13.235	7.01546	3.95485e+06	3.20448e+07	2.55066e+07	90926669	968528	7349406	13.7	6511266	1.61366
2.17996e+07	16.8974	8.35	2.19	41.65	116014	0.628057	11.0852	1420000	959980	116014	3.31	840.31	0.0552872	0.137494	177376056	111.49	2256215	70028306	30795	114589	52149	0.86846	122714416	590.3	111.5	0.57	51.68	47.75	0.63555	57.6232	53.2413	12574	70028306	102922	6.45	51.9	41.65	0.802505	9.82625	5.31438	4.51683e+06	3.63447e+07	2.91668e+07	103223415	1369604	8909590	13.7	7501085	1.75235
2.28252e+07	16.9434	8.19	2.03	42.89	134001	0.582252	10.8377	1300000	987046	134001	5.67	908.71	0.068155	0.122028	208322199	131.41	2631966	76507861	26154	102938	46332	0.881846	149449328	591.5	131.4	0.43	55.87	43.7	0.56502	73.4132	57.4218	12574	76507861	129455	6.24	50.87	42.89	0.84313	8.99283	4.91798	4.77409e+06	3.89195e+07	3.28142e+07	114817355	1222048	10835360	14.48	8501646	1.95339
1.84945e+07	16.733	8.5159	2.1256	45.93	163000	0.631196	11.1936	1320000	894465	163000	6.0006	849	0.0691393	0.10421	238637018	121.29	2559994	76555761	40150	94370	72465	0.891183	178763328	594.3	121.287	0.43	52	47.57	0.521534	63.0692	57.6962	12574	76555761	109939	5.77	48.3	45.93	0.950932	10.1977	5.57433	4.41727e+06	3.69764e+07	3.51621e+07	116137779	1049086	9894552	14.49	7808645	2.33507
1.71091e+07	16.6551	8.4987	2.0863	50.83	197200	0.6801	2.2702	1310000	817487	197200	6.2504	726	0.0687656	0.096639	250320090	113.684	2556320	77316363	34565	95796	54112	0.889852	203685856	593.56	113.684	0.36	48.42	51.22	0.409262	55.0457	58.2288	12574	77316363	110682	5.86	43.31	50.83	1.17363	8.98522	5.07943	4.53074e+06	3.34857e+07	3.92999e+07	133387085	1094058	9106922	14.93	5799130	2.63445
1.69151e+07	16.6437	8.5442	1.9314	51.36	234678	0.632011	3.05789	1500000	895271	234678	6.3764	833	0.0756463	0.0994811	237275185	107.754	2663863	68101998	27709	51021	32710	0.941256	214594608	596	107.754	0.55	46.03	53.43	0.592649	49.5994	57.5732	12574	68101998	97470	6.8	41.85	51.36	1.22724	9.01973	5.12349	4.63094e+06	2.85007e+07	3.49772e+07	141794778	1093409	8702783	13.9438	6119041	3.15108
1.70932e+07	16.6542	8.57	1.9588	51.66	292494	0.718433	3.0369	1670000	866327	292494	6.8219	888	0.0827963	0.106335	226651842	97.2937	3380471	69899000	24805	34282	28931	0.960409	211692800	595	97.2937	0.59	40.49	58.92	0.574033	39.3942	57.3254	12574	69898000	117476	5.84008	40.5083	53.6516	1.32446	11.9325	6.62847	4082100	28314500	37501700	135622338	1092038	9198403	14.0455	6576367	3.0286
9.28591e+06	16.044	9.53	2.03	42.26	74880	0.238331	2.99666	613171	269786	74880	1.12	552.58	0.0265669	0.0809946	57553314	95.84	1045977	22841602	5659	92837	8047	0.894	27530274	635.95	95.84	0.64	53.47	45.89	0.613376	51.2456	43.981	13047	22841602	33615	10.28	47.45	42.26	0.890622	5.15672	3.02367	2.34812e+06	1.08383e+07	9.65286e+06	30782212	393878	1781952	10.64	1688559	1.20527
8.20127e+06	15.9198	9.54	2.45	48.15	66012	0.263834	2.70677	840775	270695	66012	1.05	655.82	0.0286746	0.0778301	66135725	98.7	1069861	26040448	4288	90277	7027	0.896938	35540920	637.92	98.7	0.85	50.89	48.26	0.83895	50.2284	47.6326	13066	26040448	38015	9.29	42.56	48.15	1.13134	6.89698	4.01416	2.41916e+06	1.10828e+07	1.25385e+07	47779931	458679	2050925	11.27	1952612	1.36484
1.08001e+07	16.1951	9.51	3.06	46.06	73069	0.296142	2.51312	5300000	841771	73069	1.19	653.36	0.0482694	0.0983622	79006086	105.47	937800	31234092	4920	93635	8590	0.893083	45887084	645.9	105.47	0.69	53	46.31	0.727743	55.8991	48.8432	13066	31234092	44667	9.05	44.88	46.06	1.02629	6.41836	3.72233	2.82669e+06	1.40179e+07	1.43864e+07	59610664	559878	2624208	12.34	2478206	1.46913
1.51941e+07	16.5364	10.02	3.12	45.5	57242	0.291745	2.15425	1332685	910500	57242	1.65	821.77	0.0430386	0.115116	92664755	128.07	1058998	37363796	5488	91320	33813	0.895332	57989596	649.4	128.07	0.52	62	37.49	0.665964	79.4034	48.0134	13066	37363796	52152	8.7	45.8	45.5	0.99345	5.14137	3.06741	3.25065e+06	1.71126e+07	1.70005e+07	67714350	713825	3633008	11.41	3200356	1.55203
1.32811e+07	16.4019	10.21	3.62	45.84	63555	0.293548	1.99485	1730000	1009500	63555	1.46	881.31	0.0462078	0.125544	108954430	143.71	1070480	42182887	5333	76225	37487	0.912489	72702968	655.3	143.7	0.13	63.9	35.97	0.18681	91.8243	51.6889	13066	42182887	58304	8.72	45.44	45.84	1.0088	3.09615	2.05248	3.67835e+06	1.91679e+07	1.93366e+07	77072789	957850	4107344	13.34	3820151	1.72352
1.17782e+07	16.2818	10.91	3.85	45.8	71800	0.327626	1.86401	1970000	1069000	71800	1.71	901.5	0.0496163	0.10227	128317630	142.75	1144165	46784951	4682	76043	46013	0.912567	89639824	655.5	142.8	0.14	58.4	41.46	0.19992	83.3952	59.2049	13066	46784951	71427	8.6	45.6	45.8	1.00439	3.48535	2.24487	4.02351e+06	2.13339e+07	2.14275e+07	89501389	1081133	5338424	13.3	4539690	1.916
1.30534e+07	16.3846	11.4667	4.1107	46.45	278400	0.34653	1.83068	2080000	1080969	278400	1.7572	945	0.0649798	0.108341	149998120	149.17	1151420	51691647	4681	56385	105712	0.934062	108890976	674.9	149.169	0.17	59.53	40.3	0.253588	88.8006	60.1153	13066	51691647	69995	8.05	45.5	46.45	1.02088	3.9336	2.47724	4.16118e+06	2.35197e+07	2.40108e+07	97310294	1206466	5748081	13.22	5108707	2.10655
1.35574e+07	16.4224	11.1556	4.2913	48.66	315315	0.359495	1.9401	2070000	1113262	315315	2.8178	908	0.0714719	0.109894	173849911	156.277	1552008	56180844	4439	55370	90911	0.935449	130820104	678.36	156.277	0.16	59.19	40.65	0.250043	92.5004	63.5266	12675	56180844	75259	7.74	43.6	48.66	1.11606	3.92975	2.5229	4.3484e+06	2.44948e+07	2.73376e+07	108756176	1351744	7259345	14.17	5604635	2.32855
1.49374e+07	16.5194	11.753	4.2783	50.26	403617	0.395189	2.03009	2450000	1060425	403617	2.6775	868	0.0762571	0.108182	198018583	156.827	1712776	61976395	3696	39196	67548	0.954255	154020272	687	156.827	0.16	58.3	41.54	0.250924	91.4304	65.1461	12675	61976395	82251	7.94	41.8	50.26	1.20239	3.74928	2.47584	4.92093e+06	2.59061e+07	3.11493e+07	120765033	1530806	8299274	12.4613	5989113	2.48514
1.427e+07	16.4737	11.977	3.2142	51.585	461427	0.4426	1.84598	2860000	1106600	461427	4.0706	890	0.0882165	0.121484	222469498	158.772	4562487	70272259	4390	34137	48554	0.960316	176382960	693	158.772	0.19	56.87	42.95	0.301666	90.2934	68.1924	12251	71040200	102511	7.31262	41.7079	50.9794	1.2223	4.44484	2.83357	5194900	29629400	36216000	131366751	1557755	9388572	12.6889	6341633	2.48286
964020	13.7789	5.94	1.75	47.21	24708	0.122183	0.787909	272600	318400	24708	0.91	309.79	0.0163864	0.045865	31021841	66.38	1125623	8110521	2404	85273	17069	0.902493	15067587	363.93	66.38	0.53	48.03	51.45	0.351814	31.8823	34.1525	8034	8110521	20638	5.82	46.97	47.21	1.00511	11.3157	6.16042	472032	3.80951e+06	3.82898e+06	16237719	259727	1422818	5.27	889890	1.85778
862572	13.6677	6.16	1.93	54.2	27630	0.141765	0.788244	391818	364192	27630	0.95	367.75	0.0189232	0.0476939	34469836	68.56	1238358	9719382	2356	84488	13831	0.903438	18592292	367.08	68.56	0.38	46.3	53.33	0.260528	31.7433	36.563	8034	9719382	24585	5.15	40.65	54.2	1.33333	11.098	6.21567	500548	3.95093e+06	5.26791e+06	24544282	276730	1698423	5.32	1053636	1.91291
552631	13.2224	5.92	1.68	54.18	22871	0.159485	0.795208	507911	399132	22871	1.14	496.84	0.0230933	0.0415296	39306809	70.34	1470703	11218174	2380	84508	12601	0.903434	23001920	337.16	70.34	0.43	48.51	51.07	0.302462	34.1219	35.9226	8034	11218174	26057	5.09	40.73	54.18	1.33022	11.5451	6.43767	571005	4.56916e+06	6.07801e+06	30353089	352990	2043801	6.07	1363034	2.05042
1.75173e+06	14.3761	5.94	1.71	53.05	25478	0.180747	1.26986	672440	421310	25478	1.11	544.05	0.0249187	0.0614433	47671997	76.52	1712691	13830724	1986	81625	30892	0.906441	29037634	376.1	76.52	0.26	52.51	47.23	0.198952	40.1807	36.1404	8034	13830724	31712	4.52	42.43	53.05	1.25029	9.97199	5.61114	625149	5.86838e+06	7.3372e+06	36036468	483766	2773807	6.02	1870940	2.0995
2.64867e+06	14.7896	5.6	1.91	53.56	30065	0.205599	1.75279	810000	477540	30065	0.78	640.85	0.0270375	0.066517	57272065	82.73	1595293	17003048	2009	65259	19743	0.925276	37004440	374.5	82.7	0.21	54.1	45.69	0.17367	44.7407	37.7856	8034	17003048	38447	4.25	42.19	53.56	1.2695	9.25626	5.26288	722630	7.17359e+06	9.10683e+06	43943720	626051	3493275	6	2411920	2.17634
3.61158e+06	15.0997	5.93	2.38	55.4	41086	0.213452	1.84185	940000	560600	41086	1.47	753.25	0.0345999	0.0634263	74214321	97.74	1745085	20854252	2262	70602	22024	0.919147	48610212	379.1	97.7	0.21	53.78	46.01	0.20517	52.5431	44.9518	8043	20854252	55024	3.91	40.69	55.4	1.36151	9.64016	5.50084	815401	8.4856e+06	1.15533e+07	57420872	373662	2191657	7.15	1235902	2.33095
2.05884e+06	14.5377	6.8282	3.2014	56.57	33458	0.240433	1.86647	1050000	563400	33458	1.5058	810	0.035879	0.055616	84200364	103.87	1576332	24972691	2895	70533	29669	0.919106	60573384	382.9	103.865	0.17	51.96	47.87	0.176571	53.9685	49.7204	8043	24972691	55018	4.33	39.11	56.57	1.44643	8.09448	4.77046	1.08132e+06	9.76682e+06	1.41271e+07	69921960	804652	4486298	11.32	3315962	2.42558
2.36426e+06	14.676	7.1926	3.0703	57.17	38556	0.277944	2.08296	1160000	575072	38556	1.5412	857	0.0378787	0.05303	96992473	104.019	1.96168e+06	28911600	2700	57192	23545	0.934415	73667504	391.79	104.019	0.15	51.04	48.81	0.156029	53.0915	50.7719	8043	28911600	63003	4.49	38.34	57.17	1.49113	7.50191	4.49652	1.29813e+06	1.10847e+07	1.65288e+07	87722178	986633	5035189	11.2	3741476	2.54803
2.71733e+06	14.8152	7.5406	2.9577	57.06	48095	0.298615	2.46021	1240000	628295	48095	1.9055	656	0.0362843	0.0497353	113203527	105.745	2.34703e+06	31577001	3768	40373	8475	0.953824	86674416	401	105.745	0.14	50.87	49	0.148043	53.7924	51.815	8043	31577001	67772	4.34	38.6	57.06	1.47824	7.72895	4.6036	1.37044e+06	1.21887e+07	1.80178e+07	99283045	992693	5252621	11.2	3663181	2.74486
1.48422e+06	14.2104	7.6692	3.0145	57.905	200304	0.324394	2.4848	1460000	636276	200304	2.1218	749	0.0501484	0.0670286	129734231	109.064	2732383	35379600	4452	50631	12983	0.942056	100874032	408	109.064	0.13	49.94	49.93	0.141783	54.4664	54.4555	8043	35379600	86714.7	4.16426	38.8693	56.9664	1.46559	8.19293	4.82926	1473300	13751800	20154500	108145106	1047672	5824776	11.2	3778473	2.85119
1.28545e+06	14.0666	14.77	3.37	48.82	65292	0.19718	1.36638	867540	707900	65292	2.31	576.78	0.0372317	0.107469	59031299	145.46	1192200	28681851	4039	54022	59969	0.937464	29130394	989.86	145.46	5.27	44.73	50.01	7.66574	65.0643	72.7445	53068	28681851	29012	13.61	37.57	48.82	1.29944	19.2922	10.2958	3.9036e+06	1.07758e+07	1.40025e+07	26367673	553758	3012746	5.95	1640056	1.01564
855177	13.6591	15.2	3.66	51.28	74739	0.220462	1.30073	946879	739348	74739	1.97	844.26	0.0431067	0.110934	68898350	144.04	1212452	31755391	3510	51879	50271	0.940059	37591768	991.6	144.04	4.42	43.68	51.91	6.36657	62.9167	74.7712	53068	31755391	32053	12.57	36.16	51.28	1.41814	17.6065	9.51233	3.99165e+06	1.14827e+07	1.62842e+07	50311499	640524	3484127	6.17	1933598	1.18379
1.32352e+06	14.0958	16.09	4.29	50.96	75821	0.271129	1.26514	1213677	804960	75821	2.29	965.36	0.0487959	0.093612	82979732	135.17	1323300	36648538	3283	54000	30000	0.937954	48711104	992.02	135.17	4.07	36.75	59.18	5.50142	49.675	79.9936	53068	36648538	36951	11.26	37.78	50.96	1.34886	20.4837	10.9163	4.12663e+06	1.38458e+07	1.86761e+07	59563551	693036	4529706	6.99	2381428	1.32914
1.35067e+06	14.1161	16.53	4.53	50.63	72363	0.322993	1.17938	5522856	953702	72363	2.43	851	0.0599459	0.183171	96879612	131.34	1548364	42421894	5838	90208	47577	0.896387	61558684	993.3	131.34	5.54	34.27	60.19	7.27624	45.0102	79.0535	53068	42421894	42736	10.54	38.83	50.63	1.30389	34.8088	18.0563	4.47127e+06	1.64724e+07	2.14782e+07	65518712	848800	5571368	8.73	3003190	1.45111
974636	13.7898	17.04	4.53	52.84	93905	0.329011	2.6246	1610000	958226	93905	2.63	995.4	0.0549549	0.139008	116027011	138.26	1525932	45502155	6497	80740	52257	0.90711	77794104	993.5	138.3	5.21	35.64	59.15	7.20543	49.2901	81.8045	53068	45502155	45810	11.14	36.02	52.84	1.46696	34.6354	18.0512	5.06894e+06	1.63899e+07	2.40433e+07	73603337	1185924	6435756	9.81	3547160	1.70968
994977	13.8105	14.9	3.77	53.54	98272	0.365142	2.74937	1560000	1127068	98272	10.25	1124.35	0.092664	0.161308	140431123	137.39	1573203	50170491	4487	6598	82323	0.991199	97815512	995.2	137.4	3.62	36.96	59.42	4.97388	50.783	81.6431	53068	50170491	50423	11.7	34.76	53.54	1.54028	16.6298	9.08505	5.86995e+06	1.74393e+07	2.68613e+07	84881841	1115736	7097811	10.04	4022808	1.94966
1.62601e+06	14.3016	15.6729	4.2219	54.86	124538	0.391781	3.11818	1630000	961068	124538	3.7214	1251	0.0676214	0.103838	156995319	136.3	1726337	53400715	5188	60028	130401	0.929526	118679240	987.3	136.303	3.67	35.3	61.03	5.00231	48.1148	83.1855	53068	53400715	53872	11.73	33.41	54.86	1.64202	16.823	9.2325	6.2639e+06	1.78412e+07	2.92956e+07	88839790	1115150	7400780	10.28	4235203	2.22243
1.50443e+06	14.2239	15.3195	4.0843	55.92	120029	0.431426	3.38077	1630000	896363	120029	3.701	1289	0.0673747	0.0941412	175323138	133.307	1862722	57512119	4809	49346	67433	0.94268	139426720	961.37	133.307	3.41	33.31	63.28	4.54577	44.4045	84.3566	53100	57512119	59027	11.69	32.39	55.92	1.72646	15.1957	8.46109	6.72317e+06	1.86282e+07	3.21608e+07	96885883	1246338	8248444	8.96	4077328	2.4243
1.12612e+06	13.9343	14.5179	4.1781	57.59	137022	0.467924	3.64642	1980000	937465	137022	3.7443	1222	0.0685694	0.0933485	195342016	130.397	1745478	61016096	4235	26217	21781	0.969761	158549504	962	130.397	2.72	31.77	65.51	3.54681	41.4273	85.4233	53100	61016096	63445	11.33	31.08	57.59	1.85296	12.4027	7.12784	6.91312e+06	1.89638e+07	3.51392e+07	98039983	1221745	8762945	8.96	3762384	2.59849
899844	13.71	13.7457	3.9314	61.22	149776	0.488768	3.59457	2230000	901626	149776	4.5968	1223	0.0733722	0.101375	214740736	128.019	2217776	62571800	2358	19168	34857	0.977601	178159840	955	128.019	2.55	30.49	66.95	3.2645	39.0331	85.7091	53076	62572000	65520.4	9.48987	29.0977	61.4125	2.11056	17.2148	9.66269	5938000	18207000	38426000	105125834	1247846	9584676	8.96	3681048	2.84728
1.22946e+07	16.3247	4.12	0.43	34.12	19911	0.175178	7.16368	461379	458245	19911	0.36	410.38	0.0181087	0.0533722	29199515	73.66	906654	12903608	7189	32618	2566	0.962752	13460454	318.84	241.09	0.283131	0.435356	0.281638	68.26	104.96	67.9	11158	12903608	33077	7.03	58.86	34.12	0.579681	0.210497	0.395089	907124	7.59506e+06	4.40271e+06	6598938	197635	1062985	11.38	780657	1.04315
1.17095e+07	16.2759	4.1	0.44	37.85	21674	0.182448	6.73233	563293	461069	21674	0.31	466.12	0.0195989	0.0511414	32879757	77.54	959714	14147026	5782	35620	3182	0.959322	17212864	324.36	245.51	0.278196	0.43986	0.281944	68.3	107.99	69.22	11158	14147026	35819	6.38	55.77	37.85	0.67868	0.210302	0.444491	902580	7.8898e+06	5.35465e+06	17347202	258872	1347527	11.56	1015651	1.21671
1.33988e+07	16.4107	4.09	0.42	35.15	19366	0.215195	5.50353	676944	511270	19366	0.35	562.08	0.0226943	0.0410911	37137914	80.39	1173823	17299543	6029	33058	3237	0.962242	21532506	337.28	260.14	0.211886	0.48816	0.299954	55.12	126.99	78.03	11343	17299543	43397	5.92	58.94	35.15	0.596369	0.212904	0.404636	1.02413e+06	1.01964e+07	6.08079e+06	20411875	323894	1854379	14.06	1312270	1.24469
1.45687e+07	16.4944	4.49	0.5	35.99	21278	0.246971	4.72031	818166	549072	21278	0.46	419.86	0.0208427	0.0561255	41632037	84.75	1290336	20930808	6785	36875	12773	0.957741	26190404	225.6	267.94	0.196163	0.496828	0.307046	52.56	133.12	82.27	11343	20930808	45331	5.57	58.44	35.99	0.615845	0.213352	0.414599	1.16585e+06	1.2232e+07	7.533e+06	23260486	450302	2272099	12.87	1628309	1.25128
1.83564e+07	16.7255	4.59	0.52	36.57	23318	0.266017	4.58711	1040000	623911	23318	0.48	501.16	0.0243776	0.068133	46996629	88.98	1419567	23675499	8300	35501	21297	0.959173	31395292	341.9	270.04	0.19312	0.496704	0.310139	52.15	134.13	83.75	11343	23675499	50873	5.26	58.17	36.57	0.628675	0.213269	0.420972	1.24533e+06	1.3772e+07	8.65813e+06	25075498	626047	2740831	14.56	2008762	1.32607
2.03152e+07	16.8269	4.86	0.46	37	23765	0.311075	4.17523	1100000	616640	23765	0.67	597.79	0.0275197	0.0554379	53188250	86.08	1545632	26783541	8320	30029	23017	0.965386	37207936	343.4	277.27	0.186966	0.496303	0.316731	51.84	137.61	87.82	11343	26783541	78086	5.1	57.89	37	0.639143	0.213443	0.426293	1.36596e+06	1.5505e+07	9.90991e+06	29849362	727857	3282913	15.24	2501721	1.38921
2.22309e+07	16.917	4.8585	0.4911	38.74	26423	0.326679	4.00913	1230000	596051	26423	0.7505	698	0.030461	0.0510206	60173016	91.8445	1727088	30003674	8465	28941	24525	0.966603	43707832	348.5	280.62	0.180921	0.50367	0.315409	50.77	141.34	88.51	11346	30003674	63657	4.7	56.56	38.74	0.684936	0.213354	0.449145	1.41017e+06	1.69701e+07	1.16234e+07	31495471	850388	3729722	19.85	3007453	1.45675
2.25818e+07	16.9327	5.0343	0.5064	40.2	29108	0.341838	2.28513	1330000	579562	29108	0.8165	669	0.0303432	0.0455472	68564577	91.8574	1861589	31400306	8595	28683	15715	0.967033	51277528	357.07	281.51	0.178004	0.496679	0.325317	50.11	139.82	91.58	11346	31400306	66231	4.83	54.97	40.2	0.731308	0.213538	0.472423	1.51663e+06	1.72607e+07	1.26229e+07	36125234	949383	4860668	20.47	3400183	1.63303
2.07263e+07	16.8469	5.3951	0.5382	41.12	30522	0.355095	2.32276	1490000	609900	30522	0.7166	697	0.0314288	0.0457663	77440280	96.0917	2129195	34121671	6137	17297	14572	0.98004	59621848	364	285.57	0.172882	0.499737	0.327345	49.37	142.71	93.48	11346	34121671	71605	5.03	53.85	41.12	0.763603	0.213809	0.488706	1.71632e+06	1.83745e+07	1.40308e+07	45447300	1019079	5090750	20.47	3613044	1.74733
1.45917e+08	18.7986	5.2694	0.6329	42.075	28877	0.387853	1.95065	1830000	644799	28877	0.7129	717	0.0330814	0.0520803	86090564	98.7638	3683458	38305800	6100	14435	14087	0.983311	67898752	369	289.1	0.169561	0.497994	0.332446	49.02	143.97	96.11	11347	38305800	103810	1.84	56.85	41.31	0.726649	0.211447	0.469048	704827	2.17768e+07	1.58241e+07	50760024	1068551	5540130	20.47	3890838	1.77254
3.142e+06	14.9604	10.07	2.49	50.1	51000	0.250201	1.95809	887000	490000	51000	1.41	505.5	0.0283772	0.0855526	67775598	120.6	1616845	30174243	4749	68412	20359	0.921665	32908792	603.99	120.6	0.11	47.88	52.01	0.13266	57.7433	62.7241	8177	30174243	45724	5.8	44.1	50.1	1.13605	5.7154	3.42573	1.75011e+06	1.33068e+07	1.51173e+07	41166758	328570	2213190	16.87	1860155	1.09063
2.08059e+06	14.5482	10.17	2.4	51.05	51000	0.271894	1.99795	1059000	515000	51000	1.59	582.1	0.0316566	0.0843836	74825840	123.26	1653649	33513645	5014	65944	20146	0.924482	40554716	603.27	123.26	0.09	45.74	54.17	0.110934	56.3791	66.7699	8177	33513645	50376	5.58	43.37	51.05	1.17708	5.65178	3.41443	1.87006e+06	1.45349e+07	1.71087e+07	63632994	368010	2599178	18.55	2101923	1.2101
2.68262e+06	14.8023	10.35	2.5	52.62	47000	0.305988	2.04756	1173000	591000	47000	1.73	857.6	0.0394788	0.0736822	83353174	127.8	1894606	39105271	5594	70297	19709	0.919523	49086592	604.08	127.8	0.09	48.46	51.46	0.11502	61.9319	65.7659	8177	39105271	57966	5.5	41.87	52.62	1.25675	5.65845	3.4576	2.15079e+06	1.63734e+07	2.05811e+07	75104412	503295	3368037	16.97	2661314	1.25524
3.81017e+06	15.1532	10.51	2.65	53.09	53000	0.331101	2.02256	1327000	615000	53000	2.25	931.1	0.0444841	0.112179	89668575	133.09	1983821	44062900	6396	109299	103115	0.873758	57064756	746.3	133.08	0.12	45.93	53.94	0.159696	61.1236	71.7834	8177	44062900	64311	5.4	41.51	53.09	1.27897	6.44639	3.86268	2.3794e+06	1.82905e+07	2.3393e+07	82757985	652914	3968831	18.2	3254165	1.29507
3.59168e+06	15.0941	10.56	2.83	54.39	57675	0.339482	1.59655	1740000	647317	57675	2.59	977.99	0.0488174	0.124339	97112549	141.45	1820033	48036762	6653	103187	51609	0.881522	65312800	609.2	141.5	0.07	48.77	51.16	0.09905	69.0096	72.3914	8177	48036762	69444	5.27	40.35	54.39	1.34796	5.41835	3.38315	2.53154e+06	1.93828e+07	2.61224e+07	97985044	819974	4656731	20.59	3808218	1.35964
3.34167e+06	15.022	11.3	3.39	55.3	53343	0.353153	1.53937	1760000	704982	53343	8.76	1243.57	0.0817958	0.143512	107085608	148.08	1827981	52301948	8596	81118	47117	0.906754	74152768	613.3	148.1	0.06	48.33	51.61	0.08886	71.5767	76.4344	8177	52301948	85321	5.44	39.26	55.3	1.40856	4.95591	3.18223	2.84523e+06	2.05337e+07	2.8923e+07	108080692	889605	5193190	20.97	4820722	1.41778
3.70884e+06	15.1262	10.5571	3.0496	55.78	57359	0.405622	1.52161	2030000	698309	57359	8.2613	1178	0.0790785	0.120047	119143338	142.27	1850239	57705966	7880	67842	90082	0.921232	84646536	621.6	142.265	0.06	47.12	52.82	0.0853592	67.0355	75.1446	7998	57705966	82052	5.03	39.19	55.78	1.42332	5.52588	3.4746	2.90261e+06	2.2615e+07	3.21884e+07	117443944	932184	5714138	22.11	5431278	1.46686
3.89359e+06	15.1748	10.4776	3.2116	57.18	300300	0.462502	1.6803	2320000	729421	300300	8.2885	1090	0.094461	0.136256	133815791	131.896	1870105	61002320	7415	70327	92900	0.918355	97633072	625.73	131.896	0.06	43.43	56.51	0.0791378	57.2826	74.5346	7998	61002320	85919	5.01	37.82	57.18	1.5119	5.67812	3.59501	3.05622e+06	2.30711e+07	3.4875e+07	135529851	1163590	6581813	22.93	6143172	1.60048
5.09487e+06	15.4437	10.4419	3.5307	58.9	413900	0.480959	1.8215	2620000	790500	413900	7.9589	1088	0.102056	0.141063	150901013	135.898	2483158	65361165	5993	28458	54677	0.966694	112681632	633	135.898	0.06	42.45	57.5	0.0815386	57.6885	78.1411	7998	65361165	90999	4.85	36.24	58.9	1.62528	5.88646	3.75587	3.17002e+06	2.36869e+07	3.85043e+07	150327948	1308610	7412641	22.93	6412167	1.72398
4.90472e+06	15.4057	10.5279	3.7958	59.71	487300	0.545056	1.71426	2990000	829300	487300	8.382	971	0.10751	0.143598	167476172	131.209	2762869	71516300	5949	16545	25060	0.980736	127570392	644	131.209	0.04	41.12	58.84	0.0524837	53.9532	77.2035	7998	71516300	111050	3.74125	35.925	60.3338	1.67944	7.33172	4.50558	2675600	25692200	43148500	159577448	1433433	8340600	22.93	6772100	1.78379
9.64407e+06	16.0819	4.46	0.62	34.4	34869	0.243338	5.11946	541409	562707	34869	0.4	356.51	0.0194367	0.0590211	62094011	74.6	611855	18152979	16235	111739	19402	0.872246	27794872	338.07	74.6	0.22	71.9	27.88	0.16412	53.6374	20.7985	3915	18152979	43129	5.81	59.79	34.4	0.575347	6.56954	3.57244	1.05469e+06	1.08537e+07	6.24462e+06	16038436	326028	1359199	10.47	1268694	1.53115
8.4268e+06	15.9469	4.68	0.72	36.39	41888	0.252339	4.75119	646741	622905	41888	0.43	424.67	0.0225617	0.0606261	66501019	76.01	634418	19180282	17488	102805	19996	0.882422	33437534	339.6	76.01	0.14	70.1	29.76	0.106414	53.283	22.6206	3915	19180282	44898	5.61	58	36.39	0.627414	5.87066	3.24903	1.07601e+06	1.11246e+07	6.9797e+06	29042125	348888	1611135	10.86	1417039	1.74333
1.06228e+07	16.1785	4.84	0.73	36.24	41607	0.286095	4.63531	780996	664372	41607	0.45	493.5	0.0250412	0.0485306	72065688	80.41	738037	23002027	19812	67198	18900	0.923039	39647132	341.6	80.4	0.11	70.24	29.65	0.08844	56.473	23.8386	3915	23002027	52143	5.52	58.24	36.24	0.622253	5.56272	3.09249	1.26971e+06	1.33964e+07	8.33593e+06	35908226	429316	1990633	11.63	1768297	1.72364
1.21428e+07	16.3122	4.98	0.85	37.24	34231	0.338657	4.04981	919860	740943	34231	0.48	514.23	0.026398	0.0733778	76262533	79.06	851239	26770874	22381	80036	27386	0.908263	45681548	343.1	79.05	0.15	68.04	31.81	0.118575	53.7856	25.1458	3915	26770874	59256	5.33	57.42	37.24	0.648555	6.59831	3.62343	1.42689e+06	1.53718e+07	9.96947e+06	41681674	556019	2406148	12.53	2264023	1.70639
1.23212e+07	16.3268	5.16	0.95	39.3	36283	0.364971	3.87404	1120000	789241	36283	0.52	544.82	0.0284977	0.0797168	81305885	79.19	930296	28905730	23267	76572	25206	0.912244	52162644	344.5	79.2	0.09	67.02	32.89	0.07128	53.0798	26.0489	3915	28905730	63704	5.24	55.46	39.3	0.708619	5.61982	3.16422	1.51466e+06	1.60311e+07	1.136e+07	44530697	649278	2607030	13.21	2577319	1.80458
1.31157e+07	16.3893	5.29	0.88	40.2	40746	0.394444	4.27441	1320000	832749	40746	0.53	560.65	0.0302358	0.0641601	87881583	79.75	991233	31476636	21130	72960	24752	0.916375	58992288	345.9	79.8	0.09	66.52	33.39	0.07182	53.083	26.6452	3915	31476636	90973	4.94	54.86	40.2	0.732774	5.99691	3.36484	1.55495e+06	1.72681e+07	1.26536e+07	50726871	708107	3033633	13.91	2823092	1.87416
1.4472e+07	16.4877	5.4415	0.9177	41.58	44190	0.41868	4.55515	1420000	810134	44190	0.5264	615	0.0317122	0.0564796	96068139	80.08	1013706	33526045	20636	77133	29487	0.911544	66802820	348.1	80.0755	0.08	65.46	34.46	0.0640604	52.4174	27.594	3915	33526045	73458	4.32	54.1	41.58	0.768577	6.78876	3.77867	1.44833e+06	1.81376e+07	1.39401e+07	55138654	756642	3349028	14.32	3070675	1.99256
1.48879e+07	16.5161	5.4595	0.9267	43.44	44866	0.434774	4.95496	1480000	779187	44866	0.493	602	0.0311293	0.0490689	106160833	80.9112	1057122	35178068	21947	67924	20975	0.922174	76358448	349.48	80.9112	0.07	65.57	34.36	0.0566378	53.0535	27.8011	3915	35178068	76850	3.95	52.61	43.44	0.825699	6.88182	3.85376	1.38953e+06	1.85072e+07	1.52814e+07	57754133	888079	4241331	15.02	3503450	2.17063
1.63068e+07	16.6071	5.5289	0.9971	44.4	49932	0.479492	4.836	1640000	879175	49932	0.5399	608	0.0333696	0.0492255	117515633	80.5458	1173723	38621104	19763	27437	10978	0.968503	87210864	352	80.5458	0.06	64.76	35.18	0.0483275	52.1615	28.336	4223	38621104	83968	3.55	52.06	44.4	0.852862	7.43182	4.14234	1.37105e+06	2.01061e+07	1.71478e+07	66302180	897234	4421926	15.02	3879341	2.25811
1.71216e+07	16.6558	5.7245	1.4305	44.085	56981	0.553555	4.46677	1750000	845536	56981	0.5515	632	0.0343574	0.0533752	128201228	79.1343	4839624	43805200	19695	22516	10953	0.974115	97741120	336	79.1343	0.05	63.55	36.4	0.0395672	50.2898	28.8049	4223	43805200	130373	3.09438	52.9143	43.9914	0.83137	8.76663	4.799	1355500	23179200	19270500	73447081	1020834	4947026	15.02	4437941	2.23127
6.13545e+06	15.6296	4.91	0.52	40.98	53839	0.415784	2.08552	560953	520248	53839	0.41	425.08	0.0218863	0.0675759	44637740	40.45	289996	16818457	10144	36511	16160	0.958096	19243940	461.41	40.45	0.3	45.86	53.84	0.12135	18.5504	21.7783	10941	16818457	36538	5.33	53.69	40.98	0.763271	7.92726	4.34526	896424	9.02983e+06	6.8922e+06	18949051	357576	1375772	14.53	1197047	1.14422
5.87086e+06	15.5855	5.28	0.47	43.04	58647	0.369091	1.53913	758157	554009	58647	0.59	527.59	0.026247	0.0715083	45691669	48.12	305179	17760647	11074	29175	22953	0.966355	22055348	463.68	48.12	0.21	48.75	51.04	0.101052	23.4585	24.5604	10941	17760647	34294	5.15	51.81	43.04	0.830728	8.13351	4.48212	914673	9.20179e+06	7.64418e+06	32208301	417280	1653599	14.64	1292755	1.24181
8.07199e+06	15.9039	5.43	0.46	43.41	54142	0.401913	1.10678	914422	593348	54142	0.62	701.18	0.0309271	0.0607623	47509851	52.5	355567	21100441	12309	28045	13796	0.967782	24975132	466.65	52.5	0.19	50.42	49.39	0.09975	26.4705	25.9297	10941	21100441	39897	5.12	51.47	43.41	0.843404	8.11482	4.47911	1.08034e+06	1.08604e+07	9.1597e+06	39869900	483663	2115178	14.92	1559255	1.18363
9.54313e+06	16.0713	5.51	0.51	44.2	64056	0.426009	0.597646	1132346	651815	64056	0.66	707.03	0.0331451	0.0944012	49392940	57.7	398693	24580703	10436	41367	30280	0.95234	27882234	469.1	57.7	0.19	52.43	47.38	0.10963	30.2521	27.3383	10942	24580703	45721	5.1	50.69	44.2	0.871967	8.33525	4.60361	1.25362e+06	1.246e+07	1.08647e+07	47466941	591747	2350800	15.15	1857684	1.13431
1.33964e+07	16.4105	5.74	0.43	45.43	77600	0.306648	0.656521	1320000	706038	77600	0.7	950.31	0.0409195	0.106199	53134638	88.38	427253	27107675	9667	39547	28418	0.954446	31703906	470.6	88.4	0.08	67.68	32.24	0.07072	59.8291	28.5002	10942	27107675	50269	4.96	49.61	45.43	0.915743	4.84433	2.88004	1.34454e+06	1.34481e+07	1.2315e+07	52707111	723812	2719529	16.02	2148887	1.16955
1.98347e+07	16.8029	6.04	0.49	46.4	90479	0.328388	0.513196	1650000	736882	90479	0.84	985.03	0.0444183	0.08835	58305630	90.05	491643	29587771	8710	37141	33241	0.957117	36541176	473.4	90.1	0.03	66.71	33.26	0.02703	60.1057	29.9673	10942	29587771	62553	4.74	48.86	46.4	0.949652	4.12703	2.53834	1.40246e+06	1.44566e+07	1.37287e+07	60963832	765995	3222488	16.61	2424721	1.23501
2.42747e+07	17.0049	6.1658	0.532	48.67	110476	0.334187	0.530992	1950000	732874	110476	0.8578	918	0.0450569	0.0775832	64643432	96	503986	32082030	7627	35036	39514	0.959423	42576148	475.1	96.0001	0.04	67.9	32.06	0.0384	65.1841	30.7776	10942	32082030	59056	4.32	47.02	48.67	1.03509	4.29809	2.66659	1.38594e+06	1.5085e+07	15614324	65487835	818413	3528648	17.45	2688673	1.3271
3.09569e+07	17.2481	6.2318	0.5289	50.32	126568	0.360312	0.52354	1960000	737681	126568	0.7639	921	0.0458737	0.0715585	72546028	94.4277	521467	34023399	7638	39542	39659	0.954282	50019256	478.09	94.4277	0.05	66.7	33.25	0.0472139	62.9833	31.3972	10942	34023399	62480	4.15	45.53	50.32	1.10521	4.58646	2.84583	1.41197e+06	1.54909e+07	1.71206e+07	67887576	1013020	4643797	17.94	3096885	1.47014
3.27253e+07	17.3037	6.2576	0.5425	51.38	161410	0.397674	0.646253	2070000	771357	161410	0.7878	946	0.0495446	0.0720386	81674863	92.6623	575175	36849362	6467	16321	16390	0.981124	58549156	481	92.6623	0.03	65.93	34.04	0.0277987	61.0923	31.5422	10942	36849362	67158	4.03	44.6	51.38	1.15202	4.2608	2.70641	1.48503e+06	1.64348e+07	1.89332e+07	74783132	988721	5423599	17.94	3381394	1.58888
3.19045e+07	17.2783	6.9192	0.5748	52.75	190965	0.503149	0.730802	2540000	737437	190965	0.8259	1030	0.0544938	0.0811794	89895452	76.4906	3376777	38486200	6404	14941	15062	0.982719	66850100	486	76.4906	0.03	57.38	42.59	0.0229472	43.8903	32.5773	10942	38486200	79189.7	3.78369	42.2653	53.951	1.27649	5.51327	3.39488	1456200	16266300	20763700	77466191	1053388	5366856	17.94	3577073	1.73699
2.41037e+06	14.6953	8.68	3.5	50.29	32084	0.162984	2.72077	3721725	602724	32084	1.81	462.09	0.036825	0.137145	46942661	92.75	896966	15116795	4425	93263	10678	0.893476	22914078	528.52	92.75	0.87	41.81	57.32	0.806925	38.7788	53.1643	20832	15116795	25826	6.94	42.77	50.29	1.17582	11.3608	6.26832	1.04911e+06	6.46545e+06	7.60224e+06	40668200	294736	2334865	8.81	1749894	1.5158
2.02768e+06	14.5224	8.67	3.7	48.1	36087	0.192491	2.75598	4550700	602836	36087	1.85	539.41	0.0412921	0.138403	55114250	93.96	1170808	18086467	4111	88337	7504	0.899143	29664242	533.99	93.96	0.73	40.16	59.11	0.685908	37.7343	55.5398	21015	18086467	25826	6.31	45.59	48.1	1.05506	10.5518	5.80345	1.14126e+06	8.24562e+06	8.69959e+06	58494300	386504	2707475	9.96	2016125	1.64013
3.16721e+06	14.9684	9.29	3.56	49.01	36187	0.214265	3.15148	3821725	632836	36187	1.76	564.43	0.0398426	0.0758418	66488729	98.96	919188	21203700	4435	94265	7905	0.892376	38884396	583.99	98.96	0.81	39.27	59.92	0.801576	38.8616	59.2968	21015	21203700	33550	5.67	45.32	49.01	1.08142	13.0263	7.05386	1.20225e+06	9.60952e+06	1.03919e+07	66395100	327859	3463080	8.18	2538316	1.83385
4.16067e+06	15.2412	9.47	3.37	48.4	34785	0.226435	3.19976	1129900	823069	34785	1.62	702.14	0.0371344	0.0952709	76883647	110.83	919188	25095813	6255	404340	61151	0.537956	49582948	544	110.83	0.62	44.07	55.31	0.687146	48.8428	61.3001	21012	25095813	38831	5.33	46.27	48.4	1.04603	13.7708	7.40841	1.33761e+06	1.16118e+07	1.21464e+07	75548940	666219	4417322	11.93	3176893	1.97575
3.57384e+06	15.0892	10.7	3.88	48.93	39100	0.251348	3.31481	1410000	879400	39100	1.69	801.57	0.0414003	0.107609	86560775	119.75	2035210	30111433	5193	113277	58332	0.869916	60832732	543.5	119.8	0.16	45.29	54.55	0.19168	54.2574	65.3509	21012	30111433	46256	5.29	45.78	48.93	1.06881	7.31039	4.1896	1.59289e+06	1.3785e+07	1.47335e+07	88394600	915207	5255360	14.36	3783951	2.02025
6.17176e+06	15.6355	11.45	4.56	50.03	42600	0.248748	3.20973	1330000	953000	42600	3.64	898.02	0.0528244	0.0976825	99335033	137.32	1036234	34153115	4808	101669	32132	0.883558	72669360	546.8	137.3	0.25	44.59	55.16	0.34325	61.2221	75.7347	21012	34153115	62437	4.97	45.01	50.03	1.11153	9.61801	5.36477	1.69741e+06	1.53723e+07	1.70868e+07	100853599	750471	2972639	14.26	1215321	2.12775
7.10232e+06	15.7759	11.62	5.11	53.67	169000	0.30532	3.6868	1320000	930200	169000	2.53	974	0.0579198	0.0897246	112145859	121.61	1027164	37129943	3747	61456	26161	0.929509	85248328	550.5	121.61	0.21	39.98	59.81	0.255381	48.6197	72.7349	21012	37129943	56236	4.89	41.44	53.67	1.29513	9.03684	5.16598	1.81565e+06	1.53866e+07	1.99276e+07	105822157	855044	5936558	25.58	4779736	2.29595
6.13905e+06	15.6302	12.4651	5.1688	55.28	200937	0.298737	3.70086	1350000	978000	200937	2.2947	967	0.0594937	0.0863192	126514593	132.826	1708750	39680051	3917	74017	24533	0.91521	99538952	555.57	132.826	0.23	41.31	58.47	0.3055	54.8705	77.6634	18419	39680051	59656	4.74	39.98	55.28	1.38269	10.0683	5.72549	1.88083e+06	1.58641e+07	2.19351e+07	118796692	927118	6154909	17.55	5022161	2.50854
2.86706e+06	14.8688	11.94	5.2793	56.73	256354	0.32187	1.19372	1870000	1034000	256354	2.3975	963	0.0655727	0.0896334	142509560	133.597	2390336	43000780	5359	80083	25188	0.90828	114827264	560	133.597	0.26	41.21	58.53	0.347351	55.0552	78.1941	21026	43000780	64156	4.66	38.61	56.73	1.46931	10.9159	6.19261	2.00384e+06	1.66026e+07	2.43943e+07	126762402	1091141	6884046	17.55	5300026	2.67035
1.92302e+06	14.4694	11.9769	5.2362	56.66	303521	0.360363	1.0779	2120000	1029800	303521	2.5528	1051	0.0720241	0.0979143	157692623	134.799	3071922	48576400	3346	50882	36018	0.941416	130052192	563	134.799	0.24	41.05	58.71	0.323517	55.3348	79.1403	21281	48576400	86281.3	4.32576	38.4131	57.2611	1.49067	11.7265	6.60861	2101300	18659700	27815400	134665614	1181689	7759012	17.55	5608643	2.67727
401061	12.9019	5.72	2.34	49.62	20145	0.172746	0.317631	311682	273564	20145	0.58	245.12	0.012784	0.0372812	24453027	48.99	1305456	8462811	3737	71865	13076	0.917842	11796513	322.28	48.99	0.31	45.81	53.89	0.151869	22.4423	26.4007	13085	8462811	25628	3.32	47.06	49.62	1.0544	19.8297	10.4421	280965	3.9826e+06	4.19925e+06	15202600	230436	996601	11.32	508618	1.39392
209127	12.2507	5.66	2.49	49.87	20340	0.184128	0.318557	395900	84702	20340	0.82	37.33	0.00715614	0.020778	26156211	50.29	1352332	9259821	2945	70687	8378	0.919259	13964024	323.59	50.29	0.24	46.09	53.67	0.120696	23.1787	26.9906	13086	9259821	27904	3.3	46.83	49.87	1.06492	17.4424	9.25366	305574	4.33637e+06	4.61787e+06	26211979	269714	1198342	8.66	570385	1.50802
604580	13.3123	5.68	2.59	48.84	20197	0.21425	0.117361	441915	314985	20197	0.54	338.81	0.0155869	0.028728	28753536	51.36	1473092	11003898	2529	69800	9356	0.920256	16523237	323.54	51.36	0.31	46.96	52.73	0.159216	24.1187	27.0821	13086	11003898	34009	3.07	48.09	48.84	1.0156	22.5239	11.7698	337820	5.29177e+06	5.3743e+06	32358448	295364	1469264	10.28	727579	1.50158
774386	13.5598	6.06	2.58	48.78	21495	0.259696	0.0791302	420307	351063	21495	0.48	390.04	0.0169396	0.0430941	33012953	52.37	1504368	13600299	4091	92721	38242	0.893669	19856656	323.3	52.37	0.27	47.24	52.49	0.141399	24.7396	27.489	13086	13600299	37570	2.94	48.27	48.78	1.01057	22.2944	11.6525	399849	6.56486e+06	6.63423e+06	38335471	339636	1754806	10.37	864897	1.46002
1.6918e+06	14.3413	6.31	2.7	49.53	22737	0.289061	0.0301852	570000	325564	22737	0.67	334.82	0.0166898	0.0422732	38806521	54.07	1672923	15638180	4800	70151	33598	0.919477	24431632	321.5	54.1	0.3	47.11	52.59	0.1623	25.4865	28.4512	13086	15638180	43175	2.85	47.62	49.53	1.04011	25.2542	13.1472	445688	7.4469e+06	7.74559e+06	45892564	403815	2025976	10.48	1037303	1.56231
2.19076e+06	14.5998	6.72	3.35	51.05	23442	0.271603	0.0731786	650000	450978	23442	1	491.89	0.0233894	0.0428436	44567823	65.36	1370989	17762823	4910	72148	40109	0.917099	30018588	368.6	65.4	0.17	46.63	53.2	0.11118	30.496	34.7928	13086	17762823	48138	2.77	46.19	51.05	1.10522	19.2803	10.1927	492030	8.20465e+06	9.06792e+06	54991505	429490	2423426	11.78	1244956	1.68997
1.15978e+06	13.9637	6.61	3.5	56.15	22556	0.298158	0.166573	730000	465286	22556	0.9	529	0.0241319	0.0377785	49459118	67.11	1396678	20009389	4563	67616	63801	0.921902	35786608	374.7	67.11	0.1	46.07	53.83	0.06711	30.9176	36.1253	13086	20009389	54771	2.62	41.22	56.15	1.3622	15.772	8.56712	524246	8.24787e+06	1.12353e+07	66175146	514802	2801041	8.15	1523299	1.78849
1.3374e+06	14.1062	6.6992	3.6154	59.98	29413	0.311995	0.421342	750000	487241	29413	0.8907	450	0.0230382	0.0327698	57997958	67.1803	1315450	20959920	4138	61240	45209	0.929461	42515544	321.9	67.1803	0.1	45.43	54.47	0.0671803	30.52	36.5931	13086	20959920	56972	2.68	37.34	59.98	1.60632	13.7552	7.68074	561726	7.82643e+06	1.25718e+07	78031226	671067	3440019	9.89	1851917	2.02842
1.54263e+06	14.249	6.8935	3.7962	62.44	42072	0.33022	1.0341	1020000	526469	42072	0.9212	535	0.0271374	0.0372329	67289213	68.5673	1195118	22642318	3342	19192	15892	0.977865	50324320	324	68.5673	0.1	43.75	56.14	0.0685673	29.9982	38.4937	13086	22642318	61207	2.67	34.89	62.44	1.78962	13.3055	7.54754	604550	7.8999e+06	1.41379e+07	86231121	740910	4241597	9.89	2154794	2.22258
705288	13.4664	6.8055	4.1772	63.275	37323	0.337308	0.262199	1380000	532375	37323	1.1946	587	0.0302333	0.0446976	70099357	74.1401	3018829	2.5008e+07	3528	20095	15786	0.976836	56901676	326	74.1401	0.08	42.07	57.86	0.0593121	31.1907	42.8975	13086	25008019	76711.7	1.53356	35.2582	63.2082	1.79272	25.7114	13.7521	383513	8817386	15807120	85135870	803250	4293614	9.89	2342001	2.27534
1.04e+06	13.8547	5.79	0.96	31.06	28581	0.388292	2.7453	310196	286505	28581	0.38	260.88	0.0129902	0.0391392	33641459	27.08	248072	10514939	5706	34218	8408	0.96084	15824743	408.28	27.08	0.55	30.95	68.5	0.14894	8.38126	18.5498	6429	10514939	25757	12.3	56.64	31.06	0.548376	2.08831	1.31834	1.29334e+06	5.95566e+06	3.26594e+06	7329813	252451	1065480	9.43	579461	1.50498
985733	13.8011	5.87	0.97	34.52	22456	0.380338	2.75091	400906	310648	22456	0.38	305.33	0.0141222	0.0372599	40923988	30.17	295809	11474791	5971	32417	9824	0.962871	21892856	413.33	30.17	0.5	35.37	64.14	0.15085	10.6711	19.351	6429	11474791	27904	12.06	53.42	34.52	0.6462	2.56229	1.60425	1.38386e+06	6.12983e+06	3.9611e+06	16050910	285204	1321476	9.74	692629	1.90791
1.46076e+06	14.1945	5.85	1.1	34.77	29844	0.39004	2.40527	525049	337155	29844	0.37	349.4	0.0162182	0.0315825	44196195	34.64	361999	13510982	6662	32302	9855	0.963001	27617408	419.02	34.64	0.46	42.09	57.45	0.159344	14.58	19.9007	6429	13510982	31844	11.66	53.57	34.77	0.649057	3.01631	1.83269	1.57538e+06	7.23783e+06	4.69777e+06	19819216	345500	1796396	10.65	1058640	2.04407
1.70844e+06	14.3511	5.87	1.18	34.85	29716	0.407644	2.24917	692955	372615	29716	0.42	444.21	0.019456	0.0525235	47884744	39.53	524339	16114156	7278	48812	27615	0.943898	32628198	424.9	39.53	0.35	47.31	52.34	0.138355	18.7016	20.69	6429	16114156	36773	10.82	54.33	34.85	0.64145	3.28204	1.96175	1.74355e+06	8.75482e+06	5.61578e+06	22671635	434289	2279461	10.76	1402506	2.02482
1.81235e+06	14.4101	5.92	1.77	34.96	32206	0.426206	2.17248	770000	412629	32206	0.42	455.1	0.0205329	0.0544871	52885824	42.1	633412	17943291	5616	51098	26360	0.941314	37103492	433.2	42.1	0.36	46.72	52.92	0.15156	19.6691	22.2793	6429	17943291	40598	11.06	53.98	34.96	0.647647	3.20681	1.92723	1.98453e+06	9.68579e+06	6.27297e+06	26763852	562429	2680378	10.82	1721476	2.06782
1.85063e+06	14.431	5.87	1.23	37.16	75051	0.442627	2.1503	840000	445622	75051	1.25	486.4	0.0282218	0.0533609	59358713	43.9	653024	19431340	5066	48607	24139	0.94419	42633540	422.4	43.9	0.34	46.77	52.89	0.14926	20.532	23.2187	6382	19431340	46046	10.24	52.6	37.16	0.706464	3.58029	2.14338	1.98977e+06	1.02209e+07	7.22069e+06	32519024	536275	2924316	10.74	2054342	2.19406
1.63967e+06	14.31	5.7626	1.1432	42.5	33982	0.481081	2.0168	910000	440415	33982	1.4122	511	0.0268843	0.0430305	63606171	45.23	730950	21759631	5149	46320	38713	0.946573	48240028	450.4	45.2307	0.25	47.87	51.88	0.113077	21.6519	23.4657	6382	21759631	48407	9.45	48.06	42.5	0.884311	3.84025	2.36228	2.05629e+06	1.04577e+07	9.24784e+06	39334670	538175	3025103	10.98	2504860	2.21695
1.86418e+06	14.4383	5.7433	1.2136	47.1	32269	0.556496	1.98423	1010000	441963	32269	1.449	469	0.0262546	0.0383113	73783583	44.4543	484631	24738649	4549	38390	48205	0.955471	55586168	461.13	44.4543	0.19	44.65	55.16	0.0844632	19.8488	24.521	6382	24738649	54460	8.33	44.56	47.1	1.057	4.17322	2.61511	2.06073e+06	1.10235e+07	1.16519e+07	49183756	741790	4819446	11.02	3033844	2.24694
2.12407e+06	14.5688	5.7846	1.2923	48.6	31309	0.588982	2.05593	1200000	459428	31309	1.3375	604	0.0295228	0.0415621	85575110	45.9488	539854	27063015	4485	23654	27993	0.972587	64523440	470	45.9488	0.17	44.42	55.41	0.078113	20.4105	25.4602	6382	27063015	58972	7.33	44.07	48.6	1.10279	4.79208	2.94743	1983719	1.19267e+07	1.31526e+07	61798824	789061	5089037	11.02	3387244	2.38419
1.47442e+06	14.2038	8.43	0.7713	52.83	30812	0.299847	2.24167	1640000	473642	30812	5.3079	575	0.0472151	0.0663495	96527388	96.0827	2738800	28810071	2018	11311	21625	0.986766	74621688	474	96.0827	0.55	45.01	54.44	0.528455	43.2468	52.3074	6419	28810000	60780.6	6.5984	43.6827	49.7188	1.13818	9.4544	5.29629	1901000	12585000	14325000	61339346	969083	5827035	11.02	3314737	2.59013
1.71095e+06	14.3526	7.33	1.45	38.49	46256	0.263506	5.80714	724561	396512	46256	0.71	329.41	0.0195222	0.0618249	39479216	63	876851	16600847	10118	22500	16189	0.974073	19343508	494.73	63	3.52	44.94	51.54	2.2176	28.3122	32.4702	7402	16600847	36105	6.11	55.4	38.49	0.694765	26.8496	13.7722	1.01431e+06	9.19687e+06	6.38967e+06	21120225	227793	1481700	7.62	1021477	1.16521
1.45469e+06	14.1903	6.53	1.4	38.59	42137	0.277108	5.88228	814152	480713	42137	0.69	457.03	0.0232847	0.0635274	47565414	66.31	906520	18375008	10118	22514	8104	0.974182	26018152	497.33	66.31	3.21	46.43	50.35	2.12855	30.7877	33.3871	7402	18375008	39669	6.09	55.32	38.59	0.697578	30.0645	15.381	1.11904e+06	1.01651e+07	7.09092e+06	32639025	266697	1817495	7.17	1158798	1.41595
2.43459e+06	14.7053	7.23	1.48	41.25	43402	0.324356	6.07453	814152	423875	43402	0.67	472.55	0.0229968	0.0454095	57949326	67.83	1008000	22001059	10536	30636	6264	0.964948	34348980	502.25	67.83	2.55	47.34	50.11	1.72967	32.1107	33.9896	7402	22001059	43769	5.48	53.27	41.25	0.774357	40.7651	20.7697	1.20566e+06	1.172e+07	9.07544e+06	41676676	348327	2320305	10.98	1464650	1.56124
3.56254e+06	15.086	7.36	1.72	36.25	78286	0.294091	5.36005	731000	457067	78286	0.35	556	0.0260048	0.0792806	66677706	91.43	1150000	26888724	9367	34999	19051	0.959777	42947572	505	91.43	1.38	55.89	42.73	1.26173	51.1002	39.068	7402	26888724	53023	5.02	58.73	36.25	0.617231	29.1394	14.8783	1.34981e+06	1.57917e+07	9.74716e+06	50831974	511304	2993677	11.79	1870259	1.59723
4.064e+06	15.2177	5.79	1.52	38.65	67000	0.311905	5.53002	830000	506643	67000	1.1	620.75	0.0307868	0.0763848	77020402	96.24	1217000	30005236	10929	43470	11115	0.950237	52505424	507.9	96.2	0.81	56.63	42.56	0.77922	54.4781	40.9427	7402	30005236	58715	4.91	56.45	38.65	0.684677	20.2288	10.4567	1.47326e+06	1.6938e+07	1.1597e+07	57231423	633232	3455062	15.7	2400205	1.74988
4.45536e+06	15.3096	5.51	2.33	39.82	115400	0.278932	5.41766	1160000	544791	115400	2.4	628.57	0.0410881	0.0774982	89814731	119.58	1494124	33360265	10602	40756	11413	0.953328	63087772	510.1	119.6	0.69	61.3	38.01	0.82524	73.3148	45.46	7402	33360265	65412	4.71	55.47	39.82	0.717866	18.6719	9.6949	1.57127e+06	18504939	1.32841e+07	66245726	734317	4193652	15.28	2919097	1.89111
5.15063e+06	15.4546	7.4685	2.3503	40.57	162800	0.300411	5.36199	1200000	657300	162800	3.1246	601	0.048094	0.0754054	105101948	122.1	1135203	36679635	8656	37049	29435	0.957281	75630696	517.7	122.098	0.37	62.15	37.48	0.451763	75.884	45.7624	7402	36679635	70373	4.44	54.99	40.57	0.737771	13.3045	7.02114	1.62858e+06	2.01701e+07	1.48809e+07	72962276	814016	4731561	16.4	3422065	2.06193
5.52039e+06	15.524	7.6411	2.4326	41.22	208600	0.319853	4.39302	1280000	694700	208600	2.4943	609	0.0492572	0.0735235	123781481	125.058	1321467	40000140	10016	30399	24818	0.964933	91211376	520.38	125.058	0.35	62.01	37.64	0.437703	77.5485	47.0718	7402	40000140	75879	4.28	54.5	41.22	0.75633	13.467	7.11165	1.71201e+06	2.18001e+07	1.64881e+07	83426277	854606	5431789	10.51	3893412	2.28028
4.01636e+06	15.2059	7.5929	2.5996	42.85	314000	0.345686	4.88143	1430000	679300	314000	2.7607	625	0.058005	0.0785061	144552941	125.981	1473811	43549927	10258	13800	33926	0.98372	108949376	523	125.981	0.3	62.42	37.28	0.377943	78.6373	46.9657	7402	43549927	81598	4.17	52.98	42.85	0.808796	12.1145	6.46164	1.81603e+06	2.30728e+07	1.86611e+07	95029990	900287	5832565	10.51	4021831	2.50171
4.10336e+06	15.2273	7.7476	2.7817	44.395	430300	0.398099	5.24407	1850000	1682000	430300	3.4125	613	0.0807254	0.107051	165350130	120.946	2059733	4.81483e+07	3860.7	12128	23416	0.985803	126847824	525	120.946	0.3	59.03	40.67	0.362837	71.3942	49.1886	7402	46597156	88756.5	4.17	52.98	42.85	0.808796	13.3626	7.08568	1.9431e+06	2.46872e+07	1.99669e+07	100113903	998001	6531223	10.51	4170774	2.72222
1.084e+06	13.8962	9.5	2.37	49.91	33732	0.201873	1.17213	425411	124799	33732	0.79	323	0.0150026	0.0453744	29557032	65.2	719178	13162137	15731	58513	29503	0.932788	18240724	691.69	65.2	3.5	31.4	65.11	2.282	20.4728	42.4517	22112	13162137	19142	15.44	34.65	49.91	1.4404	7.65709	4.54875	2.03223e+06	4.56068e+06	6.56922e+06	23166252	260851	1660830	9.43	1911682	1.38585
1.6275e+06	14.3026	9.68	2.4	51.48	24479	0.220749	1.247	679400	459878	24479	0.92	400.42	0.0211977	0.0553384	35719380	69.07	792994	15247144	12315	57487	26585	0.93401	22952538	697.9	69.07	2.35	32.82	64.83	1.62315	22.6688	44.7781	22099	15247144	21945	13.93	34.59	51.48	1.48829	6.78558	4.13694	2.12393e+06	5.27399e+06	7.84923e+06	32313624	319819	2035519	6.49	1204628	1.50537
1.05523e+06	13.8693	9.77	2.54	50.21	38289	0.255175	1.28259	908170	503938	38289	0.9	484.43	0.0250765	0.0479978	44703373	70.55	854042	18002613	12426	65696	24506	0.924681	29543364	707.37	70.55	2.18	31.85	65.97	1.53799	22.4702	46.5418	22112	18002613	25622	13.58	36.21	50.21	1.38663	6.3369	3.86177	2.44475e+06	6.51875e+06	9.03911e+06	40214534	429761	2612785	11.84	1560958	1.64106
1.04744e+06	13.8619	10.42	2.71	48.67	53219	0.283554	1.06388	4262660	540143	53219	0.95	683.97	0.0403933	0.127669	55907848	77.99	912268	22114358	14689	32444	26916	0.962558	38225944	711.5	77.99	2.12	34.59	63.29	1.65339	26.9767	49.3599	22112	22114358	31172	13.82	37.51	48.67	1.29752	6.18643	3.74198	3.0562e+06	8.2951e+06	1.07631e+07	47281399	535540	3023075	12.08	1862924	1.72856
1.58227e+06	14.2744	10.46	2.99	48.72	56346	0.311341	0.396789	5050000	723354	56346	0.91	602.65	0.042776	0.180286	70264868	80.44	1012123	25031812	12496	30626	25012	0.964665	49732992	713.5	80.4	1.58	36.19	62.23	1.27032	29.0968	50.0329	22244	25031812	35133	12.9	38.38	48.72	1.26941	5.74108	3.50525	3.2291e+06	9.60721e+06	1.21955e+07	56271788	660682	3765096	12.14	2297183	1.98679
1.43442e+06	14.1763	10.78	3.38	47.89	61421	0.309442	1.26179	1560000	603214	61421	1.87	702.64	0.0386743	0.0780597	82559234	90.55	1067842	28035444	9752	33045	20950	0.961975	62483164	724.4	90.6	1.65	39.7	58.65	1.4949	35.9682	53.1369	22244	28035444	38723	12.48	39.62	47.89	1.20873	6.46616	3.83745	3.49882e+06	1.11076e+07	1.34262e+07	64835258	703168	4183976	12.61	2562469	2.22872
1.60135e+06	14.2864	10.8698	3.6681	48.51	50771	0.328466	0.489532	1780000	766662	50771	1.5937	821	0.041941	0.0719858	96870784	95.8485	1108120	31482973	9087	32077	27563	0.962979	75940256	729.7	95.8485	1.32	41.35	57.33	1.2652	39.6334	54.9499	22244	31482973	43303	11.74	39.75	48.51	1.22038	6.25633	3.73835	3.6961e+06	1.25145e+07	1.52724e+07	70644876	754964	4657759	13.58	2748517	2.41211
2.11788e+06	14.5659	10.8473	3.6941	49.68	55204	0.355397	0.590579	1940000	729944	55204	1.6055	759	0.0408846	0.0636867	113822725	95.9514	1167542	34100859	7198	30678	26008	0.964602	90474744	740.23	95.9514	1.31	41.22	57.47	1.25696	39.5512	55.1433	22235	34100859	49066	10.86	39.46	49.68	1.259	7.13713	4.19806	3.70335e+06	1.34562e+07	1.69413e+07	82577730	923758	5267231	14.13	2970501	2.65315
1.46464e+07	16.4997	11.1061	3.4737	50.79	70365	0.380031	0.298941	2010000	826197	70365	1.4905	778	0.0431124	0.0638922	132350468	97.4481	1488748	37033300	3834	9381	9693	0.989147	107079688	752	97.4481	1.16	41.97	56.87	1.1304	40.899	55.4187	22244	37033300	52723	10.69	38.52	50.79	1.31854	6.80531	4.06192	3.95886e+06	1.42652e+07	1.88092e+07	8.81265e+07	974586	5869793	14.13	3127921	2.89144
1.80141e+07	16.7067	11.4904	3.4061	54.945	83477	0.416994	0.359198	2350000	877048	83477	1.4146	912	0.0482308	0.0740215	151979811	98.7743	1962368	41188293	4199	8384	9918	0.99028	122695096	757	98.7743	0.95	40.44	58.6	0.938356	39.9443	57.8817	22244	41188300	54409.9	9.81298	38.8338	51.3532	1.32238	6.86792	4.09515	4041800	15995000	21151500	93675341	1173869	6463707	14.13	3321500	2.97888
8.0291e+06	15.8986	7.28	0.41	35.06	60365	0.414555	7.99716	485974	451465	60365	0.61	381.49	0.0211971	0.0650947	65350476	60.55	685465	25101300	16174	72153	37865	0.917104	30467374	763.72	60.55	2.41	56.23	41.35	1.45925	34.0473	25.0374	8001	25101300	32815	7.94	57.01	35.06	0.61498	22.3872	11.5011	1.99304e+06	1.43103e+07	8.79801e+06	17282198	412742	1962186	13.4	1595895	1.21378
7.63021e+06	15.8476	7.23	0.41	35.81	60451	0.462833	4.76512	593035	515987	60451	0.61	510.16	0.0251741	0.0676402	73388626	62.07	957646	28728038	15551	66166	38899	0.923916	38608916	762.66	62.07	2.13	57.29	40.58	1.32209	35.5599	25.188	8001	28728038	37642	8.23	55.96	35.81	0.639921	18.7555	9.69769	2.36432e+06	1.60762e+07	1.02875e+07	39264655	505138	2374668	6.86	1989873	1.34395
9.32776e+06	16.0485	7.12	0.43	37.25	61250	0.549148	3.93761	829605	529313	61250	0.61	592.89	0.0279187	0.0566813	82725810	63.11	1097437	34656700	15708	60740	38457	0.93011	47403580	762.92	63.11	1.79	57.66	40.55	1.12967	36.3892	25.5911	8001	34656700	47419	7.68	55.07	37.25	0.676412	18.2072	9.44183	2.66163e+06	1.90854e+07	1.29096e+07	48578464	650342	3167489	8.84	2908061	1.3678
1.1349e+07	16.2446	7.28	0.44	38.52	81342	0.618309	3.34554	1151300	571608	81342	0.64	775.22	0.0349173	0.101484	91608980	65.99	1180261	40802200	19589	65253	49094	0.924791	56273720	764.9	65.99	1.74	57.93	40.32	1.14823	38.228	26.6072	8001	40802200	56005	7.04	54.45	38.52	0.707438	21.2429	10.9752	2.87247e+06	2.22168e+07	1.57129e+07	55020777	890330	4194492	14.22	3736858	1.37918
1.18082e+07	16.2843	7.67	0.5	40.04	93675	0.665499	3.04084	1160000	628100	93675	0.62	809.13	0.0370907	0.097107	103523770	68.48	858332	45586700	18200	69821	36399	0.919781	66827024	765.2	68.5	1.53	57.68	40.79	1.04805	39.5108	27.9412	8001	45586700	62506	7	52.96	40.04	0.756042	18.5872	9.67162	3191069	2.41427e+07	1.82529e+07	62971903	1137909	5130055	15.88	4197225	1.46593
1.29729e+07	16.3784	7.4	2.01	41.08	195000	0.274002	2.76772	1220000	666609	195000	1.18	641.87	0.0429884	0.0834029	117134790	183.85	1344137	50388916	14584	6300	33970	0.992263	78669064	766.5	183.9	0.37	80.08	19.55	0.68043	147.267	35.9524	8001	50388916	65696	6.85	52.07	41.08	0.788938	3.56092	2.17493	3.45164e+06	2.62375e+07	2.06998e+07	73420022	1323743	5764110	17.97	4858818	1.56124
1.31253e+07	16.3901	7.79	2.14	44.24	228356	0.255466	2.49492	1290000	645196	228356	1.11	645	0.0449249	0.0726193	133403139	221.27	1368629	56526900	15809	61812	41362	0.928843	92320104	767.6	221.27	0.29	82.55	17.16	0.641683	182.658	37.9699	10549	56526900	77457	6.01	49.75	44.24	0.889246	2.86349	1.87637	3.39727e+06	2.81221e+07	2.50075e+07	83395377	1418762	6495797	21.25	5500019	1.63321
1.50495e+07	16.5269	7.7421	1.9292	45.8	285598	0.293029	2.4456	1350000	614753	285598	0.9589	682	0.0487484	0.0752719	152717134	209.822	1429832	61483955	15470	55062	31664	0.936691	108998000	766.77	209.822	0.27	81.77	17.95	0.566519	171.571	37.663	10549	61483955	84236	5.77	48.43	45.8	0.945695	2.84082	1.89326	3.54762e+06	2.97767e+07	2.81597e+07	96591504	1643600	7489700	22.91	6256400	1.77279
1.72742e+07	16.6647	7.6986	1.88	47.74	374088	0.329609	2.44678	2250000	649165	374088	0.94	679	0.0573157	0.0845995	173805743	205.34	1515006	67682000	15367	37115	13821	0.957432	127749832	767	205.34	0.26	81.22	18.52	0.533884	166.777	38.029	10549	67682000	92702	5.42	46.84	47.74	1.01921	2.78664	1.90293	3.66836e+06	3.17022e+07	3.23114e+07	110977428	1548735	7492200	22.91	5901800	1.8875
1.62948e+07	16.6064	7.1142	1.5419	48.085	457800	0.368771	2.04666	2900000	682113	457800	1.0324	727	0.0665161	0.0953319	191361449	209.741	4005524	77346425	13372	14518	7821	0.983298	144220096	764	209.741	0.23	81.89	17.88	0.482405	171.757	37.5017	10549	77346400	101239	4.94774	47.0586	47.9937	1.01987	2.73963	1.87975	3826900	36398100	37121400	114972356	1529899	8100804	22.91	5906026	1.8646
3.16623e+07	17.2706	7.07	1.14	40.36	73997	0.345812	4.3757	2566222	2143731	73997	0.83	821.58	0.0579184	0.184477	105041571	114.63	2139561	39640472	17266	134302	20575	0.846496	49568284	568.09	114.63	0.12	64.18	35.7	0.137556	73.5695	40.9229	9817	39640472	69997	4.22	55.41	40.36	0.728388	8.45034	4.58936	1.67283e+06	2.19648e+07	1.59989e+07	56704409	671416	4394083	9.12	3903874	1.25045
2.63915e+07	17.0886	7.2	1.25	41.2	72659	0.327308	3.47838	1473000	1846302	72659	0.89	866.87	0.0527916	0.139291	111805057	132.27	2237757	43293025	17735	128709	27970	0.852759	58911928	571.02	132.27	0.11	66.3	33.6	0.145497	87.695	44.4427	9817	43293025	60720	4.24	54.56	41.2	0.755132	7.54612	4.15063	1.83562e+06	2.36207e+07	1.78367e+07	82414306	771087	5060788	10.33	4328003	1.36077
3.44165e+07	17.354	7.42	1.33	40.15	64622	0.368286	2.98023	1720000	2182552	64622	0.92	845.5	0.0563669	0.105182	118680903	140.19	2537433	51630017	18970	109840	28386	0.874267	68223744	574.08	140.19	0.09	65.68	34.23	0.126171	92.0768	47.987	9816	51630017	69368	4.24	55.6	40.15	0.722122	7.42072	4.07142	2.18911e+06	2.87063e+07	2.07295e+07	97555158	892738	6007447	10.65	5309278	1.3214
3.83294e+07	17.4617	7.83	1.73	40.51	88746	0.352692	2.92133	2380193	1078689	88746	0.97	1029.46	0.0517279	0.151129	125103754	171.8	2767470	60592409	19797	152601	31816	0.82545	77056280	576.4	171.8	0.07	68.84	31.09	0.12026	118.267	53.4126	9816	60592409	79524	4.21	55.28	40.51	0.732815	6.31245	3.52263	2.55094e+06	3.34955e+07	2.4546e+07	106592654	1176706	7507233	12.72	6575531	1.27172
3.86214e+07	17.4693	8.45	1.88	42.49	86097	0.376772	2.72394	2310000	1160429	86097	1.2	1088	0.0546138	0.15457	134937915	174.7	3012523	65822064	20125	144356	32135	0.834847	87253528	577.7	174.7	0.03	66.98	32.99	0.05241	117.014	57.6335	9816	65822064	86228	4.08	53.43	42.49	0.795246	5.34188	3.06856	2.68554e+06	3.51687e+07	2.79678e+07	116023188	1417046	8284437	12.32	7255003	1.3256
4.00629e+07	17.506	8.91	1.94	43.64	95951	0.41592	2.80077	2500000	1225466	95951	1.17	1228	0.0596024	0.124287	147754446	171.35	3081224	71288672	19666	134630	25275	0.846045	99335224	580.2	171.4	0.04	65.39	34.57	0.06856	112.078	59.253	9816	71288672	122912	3.88	52.49	43.64	0.831396	6.1039	3.46765	2.766e+06	3.74194e+07	3.11104e+07	127405215	1484777	9398939	12.61	7928080	1.39342
4.47354e+07	17.6163	8.96	2	44.07	82629	0.443217	3.23639	2810000	1204763	82629	1.38	1267	0.0611219	0.108189	163426562	171.71	3181606	76102816	16546	118102	30577	0.864817	113877008	583.8	171.706	0.03	64.4	35.57	0.0515117	110.578	61.0757	9816	76102816	98362	3.62	52.3	44.07	0.842639	6.28559	3.56411	2.75492e+06	3.98018e+07	3.35385e+07	133074057	1596238	10008563	12.85	8606109	1.49636
4.63468e+07	17.6517	8.9636	1.9881	45.24	97208	0.479738	3.43498	3020000	1172103	97208	1.3575	1257	0.061967	0.0985624	182364462	166.833	3451618	80036103	16098	101980	28128	0.883241	131594208	586.57	166.833	0.03	62.69	37.29	0.0500499	104.588	62.212	9816	80036103	102374	3.56	51.2	45.24	0.883594	6.50172	3.69266	2.84929e+06	4.09785e+07	36208333	154002364	1906754	12526362	13.44	10064065	1.64419
4.58515e+07	17.6409	9.0932	1.9577	45.23	681394	0.571997	3.60433	3360000	1189948	681394	1.451	1210	0.101237	0.145721	203170524	151.863	4165873	86864911	15760	41928	24009	0.951785	151483008	591	151.863	0.03	60.91	39.06	0.0455588	92.4994	59.3175	9816	86864911	110656	3.48	51.29	45.23	0.881848	6.96419	3.92302	3.0229e+06	4.4553e+07	3.9289e+07	161960114	1983694	12892601	13.44	11145409	1.74389
4.80486e+07	17.6877	9.1684	1.9147	45.565	823397	0.610241	2.67551	3840000	1155940	823397	2.4061	1219	0.115898	0.157869	220230587	161.282	7092306	98420600	14426	25535	19722	0.970548	169858320	597	161.282	0.02	61.02	38.96	0.0322563	98.414	62.8353	9816	98420600	164859	3.10717	52.016	44.8768	0.862749	7.2894	4.07607	3058100	51194500	44168000	173925325	2146045	14106049	13.44	12452880	1.72584
3.96041e+06	15.1919	8.33	0.22	36.2	57145	0.211005	4.2946	809180	772763	57145	0.55	585.48	0.0299136	0.091243	38773669	128.21	568425	27052915	26615	52116	23331	0.940155	18900862	677.73	128.21	0.32	81.37	18.31	0.410272	104.324	23.4753	11015	27052915	34840	4.45	59.35	36.2	0.609941	5.66249	3.13621	1.20385e+06	1.60559e+07	9.79316e+06	16361840	423081	1613540	10.24	1371713	0.698663
4.02248e+06	15.2074	8.42	0.23	38.25	63050	0.224067	3.82619	978903	785808	63050	0.59	675.57	0.0331529	0.0896403	43416854	136.99	648138	30695003	26283	50990	22895	0.941446	23997364	680.85	136.99	0.26	81.65	18.09	0.356174	111.852	24.7815	11015	30695003	39227	3.8	57.95	38.25	0.660052	5.27313	2.96659	1.16641e+06	1.77878e+07	1.17408e+07	27183742	476059	1869038	10.88	1500538	0.7818
5.48317e+06	15.5172	8.62	0.23	36.13	61092	0.250754	2.77435	5870000	841742	61092	0.6	671.19	0.0469015	0.0953581	49622270	142.17	703472	35649739	19544	53546	23452	0.938537	29821686	685.27	142.17	0.27	81.85	17.88	0.383859	116.366	25.42	11015	35649739	44563	3.71	60.16	36.13	0.600565	6.01874	3.30965	1.32261e+06	2.14469e+07	1.28803e+07	32762343	602096	2296427	11.28	1815324	0.836519
6.79397e+06	15.7315	8.64	0.28	34.11	53255	0.245524	2.38279	1491796	933072	53255	0.95	901.07	0.0422772	0.11505	56792823	173.95	759361	42708864	20716	99210	49955	0.886053	36221728	689.5	173.95	0.21	84.4	15.39	0.365295	146.814	26.7709	11015	42708864	52245	3.55	62.34	34.11	0.547161	5.46496	3.00606	1.51616e+06	2.66247e+07	1.4568e+07	37796692	700505	2969907	16.41	2420856	0.848108
7.77814e+06	15.8668	8.76	0.28	34.39	58979	0.27024	1.75486	1600000	997200	58979	0.92	1000.67	0.0458321	0.122015	66627616	174.89	799256	47264953	20535	100569	52294	0.884467	44369372	693.2	174.9	0.19	83.11	16.7	0.33231	145.359	29.2083	11015	47264953	57291	3.4	62.22	34.39	0.552716	6.01062	3.28167	1.60701e+06	2.94083e+07	1.62544e+07	45107265	826325	3564437	23.65	2934560	0.938737
1.00415e+07	16.1222	8.97	0.36	34.88	310900	0.318754	1.62543	2080000	1080200	310900	1.15	1115.1	0.0684272	0.135594	79237153	163.71	814315	52180021	20080	90615	55880	0.895764	54610536	703.5	163.7	0.24	79.82	19.94	0.39288	130.665	32.6418	11015	52180021	74119	3.28	61.84	34.88	0.564036	8.13111	4.34758	1.7115e+06	3.22681e+07	1.82004e+07	54091578	919227	4222149	21.28	3469079	1.04658
1.11231e+07	16.2245	9.1602	0.357	35.02	334007	0.364852	1.58969	1850000	1012228	334007	0.9649	991	0.0649288	0.10594	93898037	157.14	814315	57333576	19258	110699	68355	0.87267	67065316	716.2	157.142	0.25	78.97	20.78	0.392855	124.095	32.6541	11015	57333576	68254	3.01	61.98	35.02	0.565021	9.30019	4.9326	1.72574e+06	3.55354e+07	2.00782e+07	57785320	1044582	4767231	21.02	3801056	1.16974
1.18119e+07	16.2846	9.3058	0.3568	37.14	394800	0.407651	1.67199	2300000	979231	394800	1.0274	922	0.0685054	0.109891	111728682	150.563	979710	61377139	19185	94699	65568	0.890959	82216416	722.45	150.563	0.26	77.67	22.07	0.391464	116.942	33.2293	11015	61377139	72421	2.91	59.95	37.14	0.619516	9.23001	4.92477	1.78607e+06	3.67956e+07	2.27955e+07	63525571	1228361	5398893	21.92	3883036	1.33953
1.12273e+07	16.2339	9.6381	0.3402	38.54	531077	0.444317	1.69891	2430000	1028722	531077	1.321	913	0.0795271	0.112199	130540997	149.592	965619	66466294	13349	44525	55689	0.94834	99151216	730	149.592	0.26	76.72	23.02	0.388939	114.767	34.4361	11015	66466294	77784	2.99	58.48	38.54	0.659029	8.85932	4.75917	1.98734e+06	3.88695e+07	2.56161e+07	66398150	1286821	5976651	21.92	4240759	1.49175
1.00973e+07	16.1278	9.8584	0.3862	39.235	676479	0.540153	1.37642	2870000	858081	676479	1.351	940	0.0892061	0.119636	148785504	139.911	4703658	75573031	8870	17509	26692	0.979605	116009008	742	139.911	0.26	74.1	25.63	0.363767	103.674	35.8591	11015	75480100	101725	2.62361	58.2641	39.1123	0.671293	11.644	6.15765	1980300	43977800	29521900	67776873	1381903	6378085	21.92	4422979	1.53695
1.19569e+07	16.2968	5	0.38	34.96	39188	0.258122	2.58359	531420	417663	39188	0.5	334.02	0.017971	0.0553673	60967050	86.12	432693	22229451	28461	61490	14329	0.9296	26351442	437.06	86.12	0.06	76.87	23.07	0.051672	66.2004	19.8679	8256	22229451	50909	5.25	59.79	34.96	0.584713	4.35083	2.46777	1.16705e+06	1.3291e+07	7.77142e+06	24612974	327857	1440939	17.16	1435954	1.18543
1.07623e+07	16.1916	5.08	0.53	37.47	41970	0.250768	2.33138	732847	431476	41970	0.49	378.52	0.0198375	0.0552656	63982824	94.74	423091	23757754	29862	57880	18792	0.933645	31267086	437.74	94.74	0.04	76.92	23.04	0.037896	72.874	21.8281	8256	23757754	54316	5.24	57.29	37.47	0.654041	3.71912	2.18658	1.24491e+06	1.36108e+07	8.90203e+06	41395407	382071	1695366	17.49	1604310	1.31608
1.39667e+07	16.4522	5.2	0.56	38.6	33160	0.260917	2.25859	769242	455558	33160	0.49	513.01	0.0227077	0.0433567	67840662	107.13	485155	27952029	30230	54882	17883	0.937077	36389820	438.91	107.13	0.03	79.37	20.6	0.032139	85.0291	22.0688	8279	27952029	63770	5.35	56.05	38.6	0.688671	3.07944	1.88406	1.49543e+06	1.56671e+07	1.07895e+07	49483217	450571	2219473	18.56	1932305	1.30187
1.63736e+07	16.6112	5.37	0.58	39.78	37947	0.266176	1.52167	1076128	498467	37947	0.46	588.5	0.0259481	0.0716288	71980011	125.18	532462	33319960	33124	60425	22999	0.93067	41606616	440	125.18	0.05	81.39	18.56	0.06259	101.884	23.2334	8256	33319960	75820	5.16	55.05	39.78	0.722616	3.05562	1.88912	1.71931e+06	1.83426e+07	1.32547e+07	55101360	561261	2533091	19.66	2396916	1.2487
1.60638e+07	16.5921	5.57	0.63	41.24	42069	0.279574	1.64103	1260000	538925	42069	0.55	663.83	0.0292931	0.0808539	78038695	130.66	548642	36540321	30418	59280	15693	0.932095	47953064	440.8	130.7	0.04	81.49	18.47	0.05228	106.507	24.1403	8256	36540321	82966	5.06	53.71	41.24	0.767827	2.8387	1.80326	1.84894e+06	1.96258e+07	1.50692e+07	58459494	672450	2787074	19.88	2657555	1.31233
1.70203e+07	16.6499	5.43	0.7	42.12	46892	0.292789	1.24145	1350000	571128	46892	0.48	686.04	0.0304313	0.062745	85619437	135.54	2447315	39672887	27245	59635	30944	0.931461	55453528	441.7	135.5	0.04	82.29	17.67	0.0542	111.503	23.9428	8279	39672887	89758	4.87	53.01	42.12	0.794567	2.72768	1.76112	1.93207e+06	2.10306e+07	16710220	63654548	705628	3121077	11.54	2930721	1.39777
1.82046e+07	16.7172	5.7225	0.8295	43.56	50696	0.305279	0.962915	1540000	557053	50696	0.5103	692	0.0313086	0.0550726	94647878	139.74	2501567	42658839	26341	64935	36206	0.925338	64209284	443	139.737	0.02	81.61	18.37	0.0279475	114.04	25.6697	8279	42658839	86136	4.55	51.89	43.56	0.839468	2.57685	1.70816	1.94098e+06	2.21357e+07	1.85822e+07	65542219	779332	3464437	11.98	3172705	1.50518
1.76249e+07	16.6848	5.7515	0.8309	45.1	51478	0.322161	1.36899	1650000	519632	51478	0.4776	705	0.0313948	0.0494743	105407258	138.625	2531170	44659653	26069	59980	32588	0.931045	74607360	443.11	138.625	0.01	81.28	18.71	0.0138625	112.675	25.9368	8279	44659653	90003	4.45	50.45	45.1	0.893954	2.33885	1.6164	1.98735e+06	2.25308e+07	2.01415e+07	68209613	935338	4214117	11.81	3628935	1.67058
1.77337e+07	16.691	5.7866	0.7773	45.59	58569	0.350011	1.15926	1810000	541104	58569	0.4727	783	0.0343118	0.0519176	117547372	136.825	2514027	47890304	24383	27499	14441	0.968369	86223824	445	136.825	0.01	81.12	18.87	0.0136825	110.993	25.8189	8279	47890304	96204	4.34	50.08	45.59	0.910343	2.35745	1.6339	2.07844e+06	2.39835e+07	2.18332e+07	72633137	971151	4560959	11.81	3903010	1.80044
1.78482e+07	16.6974	6.0276	0.6365	46.875	63523	0.42233	1.65551	2010000	531404	63523	0.4882	883	0.0374355	0.057746	129003789	120.247	4115520	50783700	25057	16092	9538	0.981451	97460232	446	120.247	0.01	78.58	21.41	0.0120247	94.4898	25.7448	8279	50783700	113865	4.08674	48.6869	47.2264	0.970002	2.58886	1.77943	2075400	24725000	23983300	76575632	995509	4698303	11.81	4313596	1.91912
3.82492e+06	15.157	12.19	2.12	38.9	48039	0.334872	1.06016	956940	557011	48039	0.72	550.02	0.0271888	0.0846572	75809373	84.76	1224331	28383712	20957	170950	39344	0.804407	37305840	966.48	84.76	0.55	38.65	60.8	0.46618	32.7597	51.5341	15848	28383712	28923	10.91	50.19	38.9	0.775055	3.52929	2.15217	3.09666e+06	1.42458e+07	1.10413e+07	20799329	491523	1937869	12.96	1100366	1.31434
2.94206e+06	14.8946	12.34	2.22	40.15	46487	0.359435	1.23651	1049859	607441	46487	0.92	612.32	0.0301951	0.0814723	88545372	83.5	1270267	30012797	19045	143523	31305	0.835812	48244392	977.41	83.5	0.51	37.08	62.41	0.42585	30.9618	52.1123	15848	30012797	30428	10.27	49.58	40.15	0.809802	3.63245	2.22113	3.08231e+06	1.48803e+07	12050138	51630561	612552	2409171	15.71	1259614	1.60746
3.83701e+06	15.1602	12.34	2.23	40.51	61492	0.404161	0.475426	1312522	639697	61492	0.91	693.8	0.0340969	0.0675748	103476769	84.15	1316611	34010186	19254	137934	32631	0.842164	61527108	989.16	84.15	0.49	36.97	62.54	0.412335	31.1103	52.6274	15848	34010186	33915	10.87	48.63	40.51	0.833025	3.39797	2.1155	3.69691e+06	1.65392e+07	1.37775e+07	61158028	700086	3051647	17	1636303	1.80908
4.46164e+06	15.311	12.89	2.45	40.07	71333	0.481449	0.566801	1668017	722164	71333	0.94	808.17	0.0394014	0.112947	116271138	84.8	1421732	40826833	25591	196763	96123	0.774085	75560096	997.3	84.8	0.48	35.97	63.55	0.40704	30.5026	53.8904	15848	40826833	39919	10.16	49.77	40.07	0.805103	3.48504	2.14507	4.14801e+06	2.03195e+07	1.63593e+07	67153408	875153	4035381	17.07	2212284	1.85075
4.61218e+06	15.3442	12.99	2.97	40.16	140404	0.496164	1.18457	1860000	837647	140404	1.12	894.8	0.0485773	0.13607	132607940	90.68	1440928	45002098	31058	179942	98364	0.79322	91042120	1005.3	90.7	0.29	37.45	62.26	0.26303	33.9671	56.4698	15848	45002098	43552	10.05	49.79	40.16	0.806588	3.10518	1.95588	4.52271e+06	2.24065e+07	1.80728e+07	76407468	1092790	4640932	17.34	2722764	2.02306
4.33994e+06	15.2834	12.43	3.2	41.44	187727	0.523537	1.22912	1920000	869830	187727	1.98	979.3	0.0578763	0.114512	151247467	92.88	1492236	48636583	27753	181532	105012	0.791312	107884472	1003.2	92.9	0.22	36.54	63.24	0.20438	33.9457	58.75	15848	48636583	48491	10.05	48.51	41.44	0.854257	2.88703	1.87064	4.88798e+06	2.35936e+07	20155000	86077828	1161551	5229442	18.07	3151233	2.21818
4.52019e+06	15.3241	13.1161	3.6929	43.81	218261	0.514133	1.20941	2140000	856924	218261	1.9142	1038	0.0614219	0.101818	173252917	100.56	2228556	51702653	24024	156030	104277	0.820412	127396136	1024.9	100.563	0.2	35.97	63.83	0.201126	36.1724	64.1892	13109	51702653	48970	9.43	46.76	43.81	0.936912	3.11374	2.02533	4.87556e+06	2.41762e+07	2.26509e+07	91246125	1200899	5664878	12.83	3434745	2.46402
5.06789e+06	15.4384	13.0876	3.9047	45.84	271942	0.542333	1.3608	2330000	835497	271942	2.1279	1071	0.0669375	0.103584	200041207	100.318	2257985	54405988	21964	113652	87128	0.869007	150544704	1028.84	100.318	0.2	35.01	64.79	0.200637	35.1215	64.9963	13056	54405988	51043	9.09	45.08	45.84	1.01686	3.30807	2.16247	4.9455e+06	2.45262e+07	2.49397e+07	98001484	1361602	6823857	13.08	3750529	2.76706
5.70342e+06	15.5566	13.1554	3.9039	46.44	286392	0.5955	1.42891	2810000	867303	286392	2.1917	1170	0.072107	0.105302	224432471	99.5421	4521861	59277293	13022	85815	52705	0.901302	175268032	1038	99.5421	0.2	33.65	66.15	0.199084	33.4959	65.8471	13056	59277293	55177	8.11	45.45	46.44	1.02178	3.66824	2.34501	4.80739e+06	2.69415e+07	2.75284e+07	110779000	1591856	7461188	13.08	4107238	2.95675
5.1206e+06	15.4488	13.2261	3.573	50.975	509215	0.674263	1.47522	3180000	869762	509215	2.6236	1265	0.0919798	0.126921	248289464	91.6116	4681026	61770284	8430	36633	27056	0.957792	198110944	973	91.6116	0.2	30.55	69.25	0.183223	27.9873	63.441	14060	64962728	66765.4	2.17	38.88	58.95	1.5162	19.7813	10.6488	1.40969e+06	2.52575e+07	3.82955e+07	117029683	1676709	8067284	13.08	4608886	3.04961
230018	12.3459	2.07	0.08	33.05	15700	0.295429	0.860604	48900	57100	15700	0.11	82.2	0.00357528	0.011044	5379386	10.5	93594	3102000	1794	8621	5338	0.990086	2.59892e+06	256.11	10.5	3.43	38.38	58.19	0.36015	4.0299	6.10995	9636	3102000	14074	22.74	44.21	33.05	0.747568	3.27118	2.00937	705395	1.37139e+06	1025211	807161	80393	317348	6.9	66789	0.837821
317279	12.6675	2.03	0.09	34.11	10508	0.318649	0.879113	92700	84469	10508	0.08	116.7	0.0043212	0.0113993	6544839	10.73	109169	3419100	1884	7925	3867	0.990902	3512660	257.77	10.73	1.68	41.19	57.13	0.180264	4.41969	6.13005	9636	3419100	15531	21.91	43.98	34.11	0.77558	2.40623	1.59091	749125	1.50372e+06	1.16626e+06	3503949	87509	461068	4.44	75984	1.02736
502246	13.1268	1.96	0.1	33.22	19699	0.367821	0.79144	135300	74452	19699	0.07	129.4	0.00518303	0.0110364	8157765	10.92	144062	4016600	2018	7810	2904	0.991047	4743992	257.91	10.92	0.55	42.4	57.05	0.06006	4.63008	6.22986	9636	4016600	18381	21.55	45.23	33.22	0.734468	1.56231	1.14839	865577	1.81671e+06	1.33431e+06	4305919	95646	572289	5.26	95330	1.1811
566772	13.2477	2	0.1	32.9	14376	0.427032	0.755758	166520	88087	14376	0.06	141.7	0.00530749	0.0141664	10132663	12.13	123214	5179900	1905	4317	14700	0.994849	6.28561e+06	394.2	12.13	0.49	46.99	52.51	0.059437	5.69989	6.36946	9636	5179900	23914	20.08	47.03	32.9	0.699553	1.68871	1.19413	1.04012e+06	2.43611e+06	1.70419e+06	5128088	112072	723219	5.2	170712	1.21346
437446	12.9887	2.16	0.13	32.49	15909	0.447364	0.767965	220000	92311	15909	0.09	157.25	0.0060879	0.0145599	12610867	13.16	92812	5905200	1800	4327	12724	0.994868	8.26166e+06	256.9	13.2	0.53	46.66	52.81	0.06996	6.15912	6.97092	9636	5905200	27163	19.35	48.16	32.49	0.674626	1.80655	1.24059	1.14266e+06	2.84394e+06	1.9186e+06	6057008	164789	855449	9.17	229903	1.39905
686944	13.44	2.16	0.15	32.77	16233	0.441293	0.808143	310000	116429	16233	0.16	255.26	0.00917492	0.0157363	15807550	15.03	109720	6619400	1771	7922	1167	0.990947	10772924	257.6	15	0.47	47.37	52.16	0.0705	7.1055	7.824	9636	6619400	25657	18.85	48.38	32.77	0.677346	1.80588	1.24161	1.24776e+06	3.20247e+06	2.16918e+06	7244139	148494	1000426	9.38	296729	1.62748
779860	13.5669	1.9554	0.14	33.56	17864	0.501838	0.842256	340000	114296	17864	0.15	259	0.00938368	0.0136337	19627154	54.37	117264	7234500	1700	8017	7808	0.990736	13843194	257.1	14.416	0.45	48.21	51.34	0.064872	6.94995	7.40117	9636	7234500	33156	17.98	48.46	33.56	0.69253	1.91244	1.30249	1.30076e+06	3.50584e+06	2.4279e+06	8458670	168996	1037058	9.62	366813	1.9135
764946	13.5476	1.9007	0.1282	35.24	20322	0.561329	0.942542	340000	107655	20322	0.0939	174	0.00728182	0.0098764	24082176	13.9893	131567	7852600	1606	2777	10538	0.99667	17563380	250.97	13.9893	0.44	47.64	51.93	0.0615529	6.6645	7.26464	9636	7852600	35900	16.85	47.91	35.24	0.735546	2.08197	1.40876	1.32316e+06	3.76218e+06	2.76726e+06	9690800	196900	1531016	9.38	433393	2.23663
742259	13.5175	1.95	0.2057	36.75	25567	0.574238	1.04668	390000	112732	25567	0.1088	169	0.00777297	0.0100929	28567737	14.8402	145025	8521800	472	759	1562	0.999112	21684118	252	14.8402	0.41	47.75	51.84	0.0608448	7.0862	7.69316	9636	8521800	38801	16.49	46.76	36.75	0.785928	2.11428	1.45011	1.40524e+06	3.98479e+06	3.13176e+06	11020000	231231	1467200	9.38	455489	2.54455
741632	13.5166	1.9854	0.2065	37.08	41600	0.647078	0.983217	400000	116335	41600	0.1185	179	0.00917726	0.0110402	33293056	14.4607	375296	9357200	303	287	638	0.999665	25807104	250	14.4607	0.4	46.32	53.28	0.0578428	6.6982	7.70466	9636	9357200	37428.8	16.1362	46.7341	37.1297	0.794489	2.14279	1.46864	1509900	4373000	3474300	12364541	246293	1529807	9.38	485962	2.75799
77217.3	11.2544	3.26	0.07	26.28	8800	0.190332	0.264089	60200	75894	8800	0.16	106.78	0.00413809	0.011832	8457664	19.58	87281	3726708	3036	9378	1518	0.989279	3.89191e+06	384.94	19.58	0.51	57.97	41.52	0.099858	11.3505	8.12962	5325	3726708	10454	27.57	46.14	26.28	0.569571	1.14344	0.856505	1.02745e+06	1.7195e+06	979379	1620166	106009	717240	3.67	101727	1.04433
98845	11.5013	3.06	0.1	27.89	9320	0.211644	0.16819	100195	73377	9320	0.14	129.5	0.00468829	0.0120822	10696522	19.47	118010	4120706	3095	8089	7089	0.990662	5517245	387.05	19.47	0.15	57.42	42.42	0.029205	11.1797	8.25917	5325	4120706	11536	24.37	47.74	27.89	0.584206	0.965762	0.774984	1.00422e+06	1.96723e+06	1.14926e+06	4451979	134039	790947	3.96	131384	1.33891
150355	11.9208	2.97	0.12	26.48	11402	0.306264	0.306108	153014	85147	11402	0.13	153.09	0.00560144	0.0103952	13325443	16.17	102545	4952288	3560	10989	1392	0.987442	7701621	381.43	16.17	0.06	49.6	50.34	0.009702	8.02032	8.13998	5325	4952288	14498	22.09	51.43	26.48	0.514875	0.866762	0.690818	1.09396e+06	2.54696e+06	1.31137e+06	5231594	155829	888467	4.16	177685	1.55516
210185	12.2557	3	0.13	25.35	15199	0.360859	0.356005	205116	92402	15199	0.14	178.94	0.00671323	0.0173251	15633346	16.72	129489	6033565	1794	8038	4396	0.990765	10079436	382.7	16.72	0.06	49.46	50.48	0.010032	8.26971	8.44026	5325	6033565	18528	23.36	51.28	25.35	0.494345	0.808269	0.651307	1.40944e+06	3.09401e+06	1.52951e+06	6258669	190502	1100024	4.5	240145	1.67056
238918	12.3839	2.81	0.12	25.33	16949	0.389948	0.464866	240000	1493068	16949	0.14	189.94	0.0230017	0.0615425	18497501	17.49	133523	6824097	1529	7859	4234	0.990972	12662843	376.1	17.5	0.1	49.23	50.67	0.0175	8.61525	8.86725	5323	6824097	20908	22.04	52.64	25.33	0.481193	0.953483	0.717338	1.50403e+06	3.5922e+06	1.72854e+06	7446697	289671	1333162	5.7	284546	1.85561
246211	12.4139	2.89	0.1	26.83	17954	0.359324	0.455727	230000	116632	17954	0.21	198.01	0.00797542	0.0131626	22127629	20.46	144461	7366143	1111	6694	2764	0.992324	15594530	379.4	20.5	0.1	53.03	46.87	0.0205	10.8712	9.60835	5325	7366143	19436	17.99	55.18	26.83	0.486227	1.24013	0.863176	1.32517e+06	4.06464e+06	1.97634e+06	8932912	309446	1193944	11.76	377491	2.11706
257084	12.4572	3.0684	0.1128	27.3	18428	0.38958	0.454114	320000	140860	18428	0.2216	213	0.00891903	0.0132182	26130609	20.78	163434	8095540	1478	6765	2567	0.992246	19026060	380.4	20.7802	0.09	50.13	49.78	0.0187022	10.4171	10.3444	5325	8095540	24691	17.2	55.5	27.3	0.491892	1.25633	0.874109	1.39243e+06	4.49302e+06	2.21008e+06	9894366	271036	1560932	12.26	396957	2.35019
281251	12.547	2.8412	0.0991	28.37	20878	0.45496	0.514844	380000	120359	20878	0.2704	214	0.0092457	0.0124675	30558677	20.1295	189834	9158112	1419	6658	2552	0.992368	23063630	378.75	20.1295	0.09	49.6	50.31	0.0181165	9.98423	10.1272	5322	9158112	27868	15.47	56.16	28.37	0.505164	1.42156	0.963362	1.41676e+06	5.1432e+06	2.59816e+06	11871230	336096	1828440	13.6	493162	2.51838
175208	12.0737	3.1495	0.1572	32.19	24991	0.303976	0.382602	490000	139626	24991	0.631	222	0.0117664	0.0156107	35380118	33.1754	189059	10084521	1373	2922	1655	0.996642	27427776	378	33.1754	0.35	59.64	40.01	0.116114	19.7858	13.2735	5322	10084521	30615	15.23	52.57	32.19	0.612326	2.28152	1.44693	1.53587e+06	5.30143e+06	3.24621e+06	13767616	348738	1999945	13.6	545580	2.71979
115753	11.6592	2.623	0.1159	36.175	27350	0.545014	0.235862	590000	177891	27350	0.2475	246	0.0115327	0.0156422	40209998	20.8813	431942	11380600	1097	2337	1092	0.997319	31256514	370	20.8813	0.85	49.29	49.86	0.177491	10.2924	10.4114	5322	11380600	30758.4	14.095	48.2048	37.7001	0.782082	3.5751	2.17859	1604100	5486000	4290500	15548211	390078	2305561	13.6	601803	2.74647
4.47034e+06	15.313	10.14	0.64	30.3	39345	0.363132	1.33013	477608	573702	39345	0.32	532.25	0.0233723	0.0693052	72475820	68.62	873723	24918100	17019	108036	23462	0.876405	34392280	862.48	68.62	0.44	54.33	45.23	0.301928	37.2812	31.0368	16005	24918100	28106	11.3	58.39	30.3	0.518924	3.47864	1.99878	2.81575e+06	1.45497e+07	7.55268e+06	15133987	510254	1823495	15.02	1319579	1.38021
4.20131e+06	15.2509	10.38	0.65	32.48	38000	0.371821	1.70948	679866	619598	38000	0.38	532.25	0.024609	0.0651733	80740589	72.81	831290	27072300	17485	106033	24594	0.87867	42771896	867.85	72.81	0.41	54.5	45.09	0.298521	39.6814	32.83	16143	27072300	30338	11.15	56.37	32.48	0.576193	3.56176	2.06898	3.01856e+06	1.52607e+07	8.79308e+06	27389571	583367	2277162	13.94	1579518	1.57991
5.75897e+06	15.5663	10.41	0.69	33.65	38072	0.417748	1.5458	707346	648000	38072	0.49	546.8	0.025815	0.0491932	91204167	73.99	1058761	30909200	21496	116122	26081	0.867134	52660036	873.78	73.99	0.46	51.86	47.68	0.340354	38.3712	35.2784	16140	30909200	34273	10.69	55.66	33.65	0.604563	3.87028	2.23742	3.30419e+06	1.72041e+07	1.04009e+07	32812534	730950	2910354	16.99	2024316	1.7037
6.53016e+06	15.6919	10.11	0.68	34.48	41171	0.515402	1.2837	998737	758100	41171	0.37	818	0.0337628	0.0903052	101722610	68.72	1146182	35418400	28191	131440	36761	0.849487	63063908	290.3	68.72	0.58	50.2	49.21	0.398576	34.4974	33.8171	16143	35418400	38833	10.14	55.38	34.48	0.622607	4.50733	2.56497	3.59143e+06	1.96147e+07	1.22123e+07	37069300	959695	3582607	17.77	2539176	1.78054
6.89406e+06	15.7462	10.58	0.67	36.28	44080	0.479382	1.20327	4410000	632875	44080	0.36	925.99	0.0442542	0.168188	114080693	83.7	1127435	40124300	28191	126921	36761	0.85464	74902064	878.9	83.7	0.14	57.5	42.36	0.11718	48.1275	35.4553	16143	40124300	43681	9.73	53.99	36.28	0.671976	3.10113	1.88655	3.90409e+06	2.16631e+07	1.45571e+07	44378100	1149141	4255938	18.23	3061228	1.86675
7.07496e+06	15.7721	10.99	1.09	38.23	51342	0.476882	1.11742	5060000	614682	51342	0.98	927.79	0.0490004	0.136322	128214386	92.71	1356713	44207000	28103	128227	33823	0.853196	88037016	882.9	92.7	0.1	52.03	47.87	0.0927	48.2318	44.3755	16143	44207000	50065	9.8	51.97	38.23	0.735617	2.75664	1.74613	4332286	2.29744e+07	1.69003e+07	49739085	1320019	4939637	18.73	3839158	1.99147
7.54414e+06	15.8363	10.75	1.09	39.66	55322	0.555543	11.4815	5390000	735270	55322	0.89	930	0.0511895	0.117998	144847491	86.15	1298300	47860000	27101	120567	63411	0.861477	102906560	888.3	86.15	0.1	51.85	48.05	0.08615	44.6688	41.3951	16143	47860000	51826	9.53	50.81	39.66	0.780555	2.87453	1.82754	4561058	24317666	18981276	55362034	1397928	5277579	19.3	4301789	2.15016
8.43116e+06	15.9474	10.0555	0.879	43.02	48257	0.594148	1.25735	1320000	7257410	48257	1.1127	966	0.115118	0.174367	164652275	87.0238	1362674	51705000	27402	106599	55380	0.877528	120428632	893.71	87.0238	0.11	51.7	48.19	0.0957262	44.9913	41.9368	16143	51705000	55824	8.8	48.17	43.02	0.893087	3.30327	2.09818	4550040	2.49063e+07	2.22487e+07	60707312	1599313	6121550	19.57	4845057	2.32915
8.56659e+06	15.9634	10.5066	0.8475	43.02	75364	0.603	1.4279	2060000	572649	75364	1.245	894	0.0423233	0.063469	187349280	85.7479	2691464	51706000	23805	52544	43918	0.939355	140438320	901	85.7479	0.1	51.33	48.57	0.0857479	44.0144	41.6478	16143	56405200	59275	8.8	48.17	43.02	0.893087	3.21339	2.05324	4.96366e+06	2.71704e+07	2.42712e+07	69769302	1651986	6376024	19.57	5215369	2.48981
9.12271e+06	16.0263	10.4994	0.8567	45.085	102495	0.697799	1.28832	2230000	588593	102495	1.2271	923	0.0453571	0.0684999	203926853	83.9055	4938500	58549200	22007	26681	20308	0.969216	158392480	908	83.9055	0.1	50.63	49.27	0.0839055	42.4814	41.3402	16143	58549300	64481.6	8.38712	45.6251	45.9877	1.00795	3.42119	2.21457	4910600	26713200	26925500	75062563	1724106	6783951	19.57	5391188	2.70528
62516.1	11.0432	2.88	0.27	32.41	8800	0.305472	1.02892	79000	27700	8800	0.33	48.9	0.00304653	0.00877797	13663257	14.23	79293	4346864	883	103255	20118	0.881943	6.77585e+06	287.11	14.23	3.23	19.11	77.65	0.459629	2.71935	11.0496	54492	4346864	20358	18.93	48.66	32.41	0.66605	1.97492	1.32048	822861	2.11518e+06	1.40882e+06	1719812	152838	905169	12.49	154672	1.55879
28419	10.2548	2.88	0.27	32.02	7400	0.348682	0.530404	79120	79900	7400	0.3	68.7	0.00386901	0.00962803	14231137	14.34	72022	5000100	749	94814	13839	0.891666	7.76585e+06	289.72	14.34	2.51	20.71	76.78	0.359934	2.96981	11.0103	54492	5000100	23489	15.64	52.34	32.02	0.611769	2.03514	1.32345	782016	2.61705e+06	1.60103e+06	3509033	157867	1139854	12.48	139933	1.55314
35067.2	10.465	2.82	0.29	31.17	8300	0.388236	0.925495	99032	105000	8300	0.3	94.1	0.00484912	0.00835923	14962776	14.62	102339	5676016	1450	62916	20329	0.92794	8748026	287.02	14.62	2.46	19.15	78.39	0.359652	2.79973	11.4606	54492	5676016	26604	16.55	52.28	31.17	0.596213	1.80808	1.20215	939381	2.96742e+06	1.76921e+06	4263034	178921	1400285	12.78	173344	1.54123
43911	10.6899	2.28	0.28	30.02	9100	0.482884	1.16998	102487	135000	9100	0.29	124.7	0.00590955	0.0137391	16843478	14.29	113247	6900415	2399	80500	203990	0.905051	10123748	288.8	14.29	2.87	20.92	76.21	0.410123	2.98947	10.8904	54492	6900415	32246	16.19	53.79	30.02	0.558096	1.96692	1.26251	1.11718e+06	3.71173e+06	2.0715e+06	5013979	233978	1863639	13.09	234666	1.46712
27015.1	10.2042	2.75	0.36	29.46	11626	0.510569	1.37921	100000	138677	11626	0.34	102	0.00580605	0.011958	19604882	15.3	130334	7811700	1634	60880	19497	0.930274	12209574	287	15.3	0.46	19.15	80.39	0.07038	2.92995	12.2997	59448	7811700	36721	15.56	54.99	29.46	0.535734	1.20159	0.868663	1.2155e+06	4.29565e+06	2.30133e+06	5976164	301382	2337185	1.62	348006	1.56299
19796.6	9.89327	2.86	0.38	31.55	11300	0.499278	1.62054	190000	199000	11300	0.34	189.9	0.00872675	0.0142486	23403509	16.74	149309	8337947	1361	58803	24778	0.932561	15304414	283.3	16.7	2.09	22.4	75.51	0.34903	3.7408	12.6102	54500	8337947	29463	16.03	52.42	31.55	0.60187	2.01234	1.3071	1.33657e+06	4.37075e+06	2.63062e+06	6546650	306912	2512916	27.49	761713	1.83551
76253.8	11.2418	2.7321	0.2642	35.15	13000	0.530766	1.37441	220000	23300	13000	0.3394	223	0.00769282	0.00975106	25210111	16.46	151100	8737258	1701	57906	50718	0.933183	18341872	277	16.4616	1.51	20.15	78.34	0.24857	3.31701	12.896	54500	8737258	41138	15.1	49.75	35.15	0.706533	1.93938	1.32295	1.31933e+06	4.34679e+06	3.07115e+06	7202100	352179	2971938	27.97	510240	2.09927
90650	11.4148	2.6523	0.2749	36.94	18400	0.571402	0.283685	230000	262300	18400	0.3162	232	0.010886	0.013803	27569113	15.9918	90842	9137748	1486	55558	49655	0.935878	21260844	273.87	15.9918	1.58	18.05	80.37	0.25267	2.88652	12.8526	54500	9137748	43221	14.49	48.57	36.94	0.760552	1.94278	1.35166	1.32406e+06	4.4382e+06	3.37548e+06	8718620	363314	3184005	28.07	551510	2.32671
107232	11.5828	2.6539	0.2385	37.35	13000	0.595393	5.84385	260000	291000	13000	0.3162	175	0.00962572	0.0108826	29744348	15.7689	155416	9388700	549	27443	21662	0.968373	23588366	274	15.7689	1.5	17.82	80.68	0.236534	2.81002	12.7223	54500	9388700	44517	13.62	49.02	37.35	0.761934	1.96522	1.36357	1.27874e+06	4.60234e+06	3.50668e+06	10599487	383503	3031272	28.07	566795	2.51242
163917	12.0071	2.6673	0.2453	40.25	21727	0.533042	3.11682	250000	96206	21727	0.3286	170	0.00791614	0.00848826	30650339	15.978	3866135	8516950	818	23563	19578	0.972829	25468868	272	15.978	1.5	16.01	82.48	0.23967	2.55808	13.1787	54500	9584781	35238.2	17.9	40	42.1	1.0525	1.89774	1.47512	1.71568e+06	3.83391e+06	4.03519e+06	11385200	387189	3181106	28.07	431063	2.65722
2.00928e+07	16.8159	3.08	0.58	46.18	53142	0.200465	8.94808	540600	467300	53142	0.65	297.58	0.0192918	0.059866	39960643	77.82	1251154	15600218	4025	45779	1399	0.947768	21228420	173.67	77.82	0.39	67.8	31.82	0.303498	52.762	24.7623	1573	2202343	13611	1.38	52.44	46.18	0.880625	18.2739	9.57728	30392.3	1.15491e+06	1.01704e+06	23694421	339324	2380896	15.55	2202343	9.63902
1.88855e+07	16.7539	3.14	0.52	51.56	43300	0.21637	6.62973	645200	533000	43300	0.87	354.79	0.0219205	0.058715	43681561	80.29	1281795	17372349	3776	45471	1662	0.948116	26665844	177	80.29	0.42	68.9	30.68	0.337218	55.3198	24.633	1573	2405608	168674	1.18	47.26	51.56	1.09099	9.83388	5.46243	28386.2	1.13689e+06	1.24033e+06	34804410	377230	2680527	16.82	2405608	11.0849
2.3394e+07	16.968	3.71	0.54	49.15	37429	0.216099	5.45398	3580000	537924	37429	1.13	435.51	0.0325357	0.0638254	47864319	95.33	1550100	20600737	4457	44454	2252	0.949265	31510102	180.21	95.33	0.29	69.25	30.45	0.276457	66.016	29.028	1573	2891748	22952	1.12	49.73	49.15	0.988337	11.6556	6.32196	32387.6	1.43807e+06	1.42129e+06	44406023	433820	3069468	16.61	2891748	10.8966
2.68704e+07	17.1065	3.9	0.73	47.95	208000	0.229802	4.28195	1006700	630800	208000	0.84	523.98	0.038705	0.141318	52078812	110.5	1745300	25393132	31423	19108	3131	0.978097	35912860	185.3	110.5	0.22	71.48	28.31	0.2431	78.9854	31.2826	1573	3707718	172566	0.97	51.08	47.95	0.938724	10.48	5.70937	35964.9	1.8939e+06	1.77785e+06	49574617	583700	3890726	17.96	3707718	9.68597
2.85361e+07	17.1667	4.34	0.84	50.33	250200	0.238533	3.55775	1290000	750400	250200	0.91	586.37	0.0453624	0.127619	57379806	118.05	1875722	28170697	26948	18526	2507	0.97878	40944604	190.9	118.1	0.14	69.64	30.22	0.16534	82.2448	35.6898	1573	4229089	159453	0.89	48.77	50.33	1.03199	10.054	5.54299	37638.9	2.06253e+06	2.1285e+06	51514025	707102	4609779	19.8	4229089	9.68166
3.19128e+07	17.2785	4.74	1.46	51.6	218400	0.231631	3.74942	1370000	765500	218400	1.32	627.81	0.0463468	0.0914423	62272628	130.26	2002650	30181565	27256	18772	5958	0.978445	46283904	196.8	130.3	0.17	69.03	30.8	0.22151	89.9461	40.1324	1573	4905996	185608	0.86	47.54	51.6	1.0854	9.71897	5.40219	42191.6	2.33231e+06	2.53149e+06	63806315	794507	5167402	18.14	4905996	9.43415
3.25292e+07	17.2976	5.397	1.8391	54.67	268400	0.244466	3.68423	1460000	1139900	268400	2.0477	564	0.0558025	0.0924114	68396623	133.91	2136462	32735772	27380	16144	4561	0.981463	52136428	203.4	133.907	0.13	65.83	34.04	0.174079	88.151	45.582	1573	5437986	197101	0.72	44.61	54.67	1.22551	10.2298	5.72764	39153.5	2.42589e+06	2.97295e+06	70646124	890941	5482525	17.71	5437986	9.58745
3.47239e+07	17.3629	5.6049	1.8195	55.71	351500	0.253421	3.9226	1440000	1422600	351500	2.7861	584	0.0680907	0.104438	76707256	136.77	2112934	34660288	21398	17028	2414	0.980501	59019180	211.15	136.77	0.12	64.05	35.82	0.164124	87.6011	48.9909	1699	6060967	209373	0.69	43.6	55.71	1.27775	11.0588	6.16826	41820.7	2.64258e+06	3.37656e+06	88762527	1018751	6511705	19.57	6060967	9.73758
3.25517e+07	17.2983	6.0487	2.02	58.57	461700	0.271955	4.07687	1690000	2099000	461700	2.7243	571	0.0831725	0.109333	86364953	139.151	2324214	37842662	18259	4033	1183	0.995346	67285896	221	139.151	0.11	63.22	36.67	0.153066	87.971	51.0265	1699	6479366	222401	0.61	40.82	58.57	1.43484	9.4211	5.42797	39524.1	2.64488e+06	3.79496e+06	91884883	1090629	7586381	19.57	6479366	10.3846
3.13709e+07	17.2614	6.3372	2.2	58.365	563900	0.2937	3.62427	2090000	1452400	563900	3.3212	596	0.0868805	0.113993	95847354	145.994	2489140	4.28784e+07	21465	2525	734	0.997066	75901264	231	145.994	0.11	62.43	37.46	0.160593	91.1441	54.6894	1701	6968660	30167.4	0.54	41.64	57.82	1.38857	10.9974	6.193	37630.8	2.90175e+06	4.02928e+06	100151161	1231528	7970976	19.57	6968660	10.8918
1.53199e+06	14.2421	10.14	0.61	36.64	34690	0.328429	1.98331	488024	285723	34690	0.57	368.88	0.0171632	0.0522714	52722057	61.12	795395	20073600	9100	125875	22262	0.856098	24145640	946.86	61.12	3.04	39.77	57.18	1.85805	24.3074	34.9484	11258	20073600	21367	10.46	52.89	36.64	0.692759	8.54897	4.62086	2.0997e+06	1.06169e+07	7.35697e+06	7965786	441629	1990464	10.06	1258505	1.20286
1.0347e+06	13.8496	10.24	0.78	37.29	39998	0.389594	1.9935	591750	411905	39998	0.56	516.58	0.0225683	0.0596604	60560665	61.35	981887	23901600	6981	86519	24014	0.900955	31122856	957.61	61.35	2.89	39.25	57.86	1.77302	24.0799	35.4971	11258	23901600	25100	10.46	52.26	37.29	0.713548	8.30968	4.51161	2.50011e+06	1.2491e+07	8.91052e+06	21726238	506643	2565349	10.5	1643440	1.30212
1.74217e+06	14.3706	10.34	0.81	39.71	50278	0.47592	2.28092	701049	442652	50278	0.6	600.72	0.0259975	0.0515749	70229391	61.82	1499408	29421394	9122	85851	24257	0.901708	39413380	972.89	61.82	3.01	38.58	58.41	1.86078	23.8502	36.1091	11259	29421394	34084	9.61	50.67	39.71	0.783698	10.368	5.57583	2.8274e+06	1.49078e+07	1.16862e+07	26321873	612446	3257198	7.89	2221558	1.33962
2.62071e+06	14.779	10.5	0.95	40.55	62743	0.569448	2.60025	768316	491997	62743	0.62	681.97	0.0295156	0.0823191	79057769	62.37	1726166	35516456	10751	143068	38631	0.836235	48101704	976.7	62.37	2.37	39.99	57.64	1.47817	24.9418	35.9501	11259	35516456	41407	9.42	50.03	40.55	0.810514	10.0555	5.43301	3.34565e+06	1.77689e+07	1.44019e+07	29809912	901656	4542420	8.25	3184178	1.35435
3.95213e+06	15.1898	10.4	1.01	41.47	67220	0.632532	2.66064	960000	539106	67220	0.64	760.87	0.0327621	0.082743	90738389	63.52	1951645	40165800	16050	142678	45883	0.836557	58428416	990.5	63.5	2.41	41.11	56.48	1.53035	26.1048	35.8648	11259	40165800	46877	9.52	49.01	41.47	0.846154	11.2585	6.05235	3.82378e+06	1.96853e+07	1.66568e+07	33644736	1115873	5300461	10.09	3667583	1.45468
2.98571e+06	14.9093	10.46	1.02	42.5	105000	0.403991	2.06235	1030000	588980	105000	0.97	727.18	0.0366696	0.0691249	104087643	109.77	2031639	44358243	15376	1345	52174	0.997631	69876160	1006.9	109.8	1.33	61.22	37.45	1.46034	67.2196	41.1201	11259	44358243	44050	9.75	47.75	42.5	0.890052	7.73194	4.31099	4.32493e+06	2.11811e+07	1.88523e+07	38844633	1217155	5956105	11.49	4228440	1.57527
3.30443e+06	15.0108	10.57	1.24	45.21	121718	0.460859	2.04364	1080000	581325	121718	0.91	751	0.038119	0.0599896	120020943	107.71	1979190	49639100	10774	111130	69201	0.872184	83085112	1023.5	107.71	1.33	59.91	38.76	1.43254	64.5291	41.7484	11765	49639100	57655	9.54	45.25	45.21	0.999116	7.65875	4.32893	4.73557e+06	2.24617e+07	2.24418e+07	42864617	1319474	6618386	13	4723279	1.67378
3.85112e+06	15.1639	10.5308	1.1877	46.24	173335	0.506708	1.74291	1160000	568207	173335	0.7489	756	0.0410419	0.0610349	139812879	104.989	2026364	53198804	10968	102162	60490	0.882545	99510016	1028.7	104.989	1.32	58.97	39.71	1.38585	61.912	41.6911	11765	53198804	61511	9.49	44.27	46.24	1.0445	7.65313	4.34881	5.04857e+06	2.35511e+07	2.45991e+07	47470104	1523500	7524600	13.48	5306800	1.87053
4.48198e+06	15.3156	10.4984	1.12	47.38	237731	0.581899	1.79828	2240000	607779	237731	0.69	762	0.0485909	0.0733576	162031684	99.82	2040774	58085200	8694	84995	57688	0.902169	118473752	1041	99.82	1.36	56.21	42.42	1.35755	56.1088	42.3436	11765	58085200	66845	9.35	43.28	47.38	1.09473	8.36714	4.73094	5.43097e+06	2.51393e+07	2.7515e+07	54953059	1653300	7979900	13.48	5160600	2.03965
4.13885e+06	15.2359	10.2334	1.1094	48.205	291300	0.675857	1.64188	2690000	631665	291300	0.6616	811	0.0546466	0.0813281	182912201	97.7418	3612266	66059484	3449	60172	44761	0.930687	136371952	1039	97.7418	1.35	55.42	43.23	1.31951	54.1685	42.2538	11765	66059500	63579.9	9.09105	43.6625	47.2465	1.08209	8.98919	5.03564	6005500	28843200	31210800	63963815	1739880	8273338	13.48	5016355	2.06438
1.41114e+07	16.4625	8.18	0.86	31.09	38540	0.414908	2.10531	557201	390394	38540	0.47	541.21	0.0223132	0.0671591	100555833	82.77	784048	34341900	7390	87112	14674	0.900422	48035276	651.69	82.77	0.63	60.69	38.69	0.521451	50.2331	32.0237	13746	34341900	49012	8.02	60.89	31.09	0.510593	7.2444	3.87749	2.75422e+06	2.09108e+07	1.06769e+07	15755963	371673	2092492	12.54	1661663	1.39874
1.35429e+07	16.4214	8.27	0.92	32.11	42484	0.431293	2.00141	696200	402487	42484	0.37	604.9	0.0241218	0.0646753	109101072	85.83	825563	37017900	7600	87364	13291	0.900156	58214008	652	85.83	0.41	60.27	39.32	0.351903	51.7297	33.7484	13746	37017900	52683	7.72	60.17	32.11	0.533655	6.22778	3.38072	2.85778e+06	2.22737e+07	1.18864e+07	33422626	438429	2480328	15.31	1891166	1.57259
1.68744e+07	16.6413	8.76	1.09	33.44	53500	0.481811	1.75251	875600	791000	53500	0.38	647.8	0.0307581	0.0603113	120017092	90.46	972597	43584600	8386	88047	15137	0.899346	69522600	651.14	90.46	0.38	60.2	39.42	0.343748	54.4569	35.6593	13746	43584600	62254	7.67	58.89	33.44	0.567838	6.1537	3.36077	3.34294e+06	2.5667e+07	1.45747e+07	40213394	566433	3238648	16.96	2377958	1.59512
1.68201e+07	16.6381	8.53	1.02	34.94	49085	0.46304	1.71931	959800	528419	49085	0.53	788.03	0.0315868	0.0847685	129840340	105.97	1090552	49068300	8875	88186	33790	0.898899	80617008	391.4	105.97	0.26	63.75	35.98	0.275522	67.5559	38.128	13746	49068300	70380	7.37	57.69	34.94	0.605651	5.59857	3.10211	3.61633e+06	2.83075e+07	1.71445e+07	43791416	766963	4075326	18.56	3031922	1.64295
1.78251e+07	16.6961	8.77	1.06	36.33	54500	0.50443	1.67852	1110000	541000	54500	0.6	833.48	0.03384	0.0864219	139726899	104.67	1115687	52813800	9359	86655	32161	0.900669	92280520	650.3	104.7	0.07	64.14	35.79	0.07329	67.1546	37.4721	13746	52813800	75672	7.14	56.52	36.33	0.642781	3.78529	2.21403	3.77091e+06	2.98504e+07	1.91925e+07	50543518	964213	4768714	18.89	3573589	1.74728
1.79704e+07	16.7042	11.61	1.76	37.72	52781	0.520285	1.74415	1300000	571071	52781	0.96	829.52	0.036036	0.0701231	152190228	107.93	1230845	56138700	9530	79834	34945	0.908404	104577320	651.2	107.9	0.05	57.57	42.38	0.05395	62.118	45.728	13852	56138700	86235	7.5	54.78	37.72	0.688572	3.28249	1.98553	4.2104e+06	3.07528e+07	2.11755e+07	57505412	1019819	5417439	17.86	4372295	1.86284
1.7992e+07	16.7054	11.9794	2.4726	39.91	53200	0.547031	1.80349	1340000	556000	53200	0.9353	820	0.035678	0.0582583	167483993	109.72	1298736	60020788	9181	75464	34691	0.913392	118361224	653.4	109.721	0.05	56.49	43.46	0.0548605	61.9814	47.6847	13852	60020788	85795	7.11	52.98	39.91	0.753303	3.51538	2.13434	4.26748e+06	3.1799e+07	2.39543e+07	61358198	1046156	5748633	18.48	4901646	1.972
1.82111e+07	16.7175	11.2888	2.1976	41.6	51500	0.612735	1.93051	1670000	699200	51500	1.0027	839	0.0388055	0.0588392	186238427	105.202	1373205	64460800	9762	67531	30316	0.922505	135195808	653.28	105.202	0.05	54.79	45.16	0.0526008	57.64	47.5091	13852	64460800	91979	6.84	51.56	41.6	0.806827	3.69086	2.24884	4.40912e+06	3.3236e+07	2.68157e+07	66721881	1226863	6435311	18.99	5426570	2.09733
1.72356e+07	16.6625	11.1524	1.9794	43.27	64621	0.669395	2.06511	1810000	865500	64621	1.05	818	0.0416584	0.0602074	208254105	103.462	1486611	69256587	8535	42882	21184	0.950757	154773376	655	103.462	0.06	55.29	44.65	0.0620769	57.2039	46.1956	13852	69256587	98388	6.75	49.98	43.27	0.865746	3.92541	2.39558	4.67482e+06	3.46144e+07	2.99673e+07	71612181	1313358	6792598	18.99	5771130	2.23478
1.67689e+07	16.635	10.4049	1.893	43.84	71436	0.735824	1.90994	1960000	528741	71436	1.0665	798	0.0383266	0.0583296	228083500	99.8001	4879740	73435300	7848	26019	16020	0.970068	173648352	654	99.8001	0.05	54.51	45.45	0.0499001	54.401	45.3591	13852	73435300	112286	6.61507	50.0352	43.3497	0.866385	3.84936	2.35787	4857800	36743500	31834000	74603493	1156582	7080657	18.99	6003247	2.36464
1.12809e+06	13.936	12.69	3.74	40.29	40695	0.291921	5.43044	1632000	483045	40695	2	662.34	0.0357686	0.111002	64019983	87.76	1007718	25618985	5377	56831	63604	0.934202	31742186	752.53	87.76	1.52	40.26	58.23	1.33395	35.3322	51.1026	20604	25618985	34193	8.5	51.21	40.29	0.78676	8.25577	4.52127	2.17761e+06	1.31195e+07	1.03219e+07	28118115	409128	2403306	12.1	1190315	1.23901
745202	13.5214	12.7	3.8	41.49	54858	0.319704	1.52216	2476000	540000	54858	2.1	514	0.0366758	0.109296	76929799	89.1	1088051	28485627	5489	54693	68922	0.936558	43337248	756.5	89.1	1.57	39.51	58.92	1.39887	35.2034	52.4977	20604	28485627	37753	7.86	50.65	41.49	0.819151	9.35524	5.08719	2.23897e+06	1.4428e+07	1.18187e+07	43087774	481813	3060062	12.41	1426506	1.52137
1.32975e+06	14.1005	12.59	4.04	40.74	41460	0.358693	1.39016	580000	580000	41460	2.13	567.4	0.0324335	0.0595585	90964982	92.81	1286042	33290329	5815	60528	94173	0.929514	56795176	758.89	92.81	1.43	40.35	58.22	1.32718	37.4488	54.034	20604	33290329	43936	7.59	51.66	40.74	0.788618	9.18378	4.9862	2.52674e+06	1.71978e+07	1.35625e+07	49859029	579259	3829323	15.09	1808461	1.70606
1.43328e+06	14.1755	12.68	4.25	40.47	46476	0.421598	1.21753	968835	630889	46476	2.21	669.19	0.0370773	0.093759	100355008	94.95	1333319	40030775	6335	68978	116194	0.919537	69100248	761.8	94.95	1.3	39.95	58.76	1.23435	37.9325	55.7926	20604	40030775	52649	7.25	52.28	40.47	0.774101	8.74784	4.76097	2.90223e+06	2.09281e+07	1.62005e+07	55682292	721542	5186814	16.21	2886312	1.72618
1.82994e+06	14.4198	12.79	4.73	41.46	60183	0.445664	5.19348	1170000	678894	60183	2.19	780.3	0.0415402	0.102061	114242534	99.98	1137106	44566446	5309	69046	40803	0.920625	81927304	756.9	100	1.09	39.63	59.28	1.09	39.63	59.28	20604	44566446	58691	7.11	51.43	41.46	0.806144	8.39327	4.59971	3.16867e+06	2.29205e+07	1.84772e+07	65783032	1028074	5555117	17.79	3408021	1.83832
2.0111e+06	14.5142	12.73	4.2	40.22	56099	0.396449	5.41054	1210000	718732	56099	3.73	794.63	0.048763	0.0890927	128226149	126.2	1294022	50031808	5482	57246	72970	0.933584	94892016	752.7	126.2	0.92	50.05	49.03	1.16104	63.1631	61.8759	20604	50031808	66443	6.64	53.14	40.22	0.756869	11.9888	6.37284	3.32211e+06	2.65869e+07	2.01228e+07	78083098	962203	6329668	18.58	3818178	1.89663
1.5138e+06	14.2301	12.41	4.09	41.12	136785	0.421194	5.73015	1350000	654391	136785	3.59	881	0.0551589	0.0845368	144554458	126.84	1428668	53424262	5564	56210	70944	0.934797	109900016	754.6	126.84	0.94	49.48	49.58	1.1923	62.7604	62.8873	20594	53424262	70891	6.21	52.67	41.12	0.78071	13.6572	7.21897	3.31765e+06	2.81386e+07	2.19681e+07	87233897	856005	6758377	19.44	3973249	2.05712
1.25179e+06	14.0401	12.453	4.2932	43.69	166501	0.438681	6.11217	1060000	688551	166501	3.6084	1081	0.0613967	0.083873	164570681	126.06	1421374	55300345	3769	52369	80781	0.939029	127228344	753.83	126.06	0.98	48.26	50.75	1.23539	60.8367	63.9757	20594	55300345	73324	6.21	50.11	43.69	0.871882	14.6918	7.78186	3.43415e+06	2.7711e+07	2.41607e+07	98486300	1067720	7657246	17.55	3882213	2.30068
1.32889e+06	14.0999	12.5614	4.4863	45.2	229045	0.47558	7.52972	1000000	932332	229045	3.5137	1489	0.0770952	0.0948662	185742871	125.876	1551000	59864200	2548	21893	24451	0.974654	146722432	753	125.876	0.95	46.81	52.24	1.19582	58.9226	65.7577	20594	59864200	79434	5.4	49.4	45.2	0.91498	18.178	9.54651	3.23267e+06	2.95729e+07	2.70586e+07	110344634	1076136	7705743	17.55	4154853	2.45092
1.25367e+06	14.0416	12.6586	4.5334	46.025	267942	0.524698	3.36155	1780000	727000	267942	3.5676	1018	0.0689105	0.0908421	207283459	125.426	2247695	6.58107e+07	2501	14300	18268	0.983408	166058112	749	125.426	0.93	45.21	53.86	1.16646	56.705	67.5543	20594	64950212	86715.9	5.4	49.4	45.2	0.91498	16.7963	8.85562	3.50731e+06	3.20854e+07	2.93575e+07	114675736	1197032	8757334	17.55	4500818	2.5567
1.27821e+07	16.3636	2.15	0.25	36.46	29378	0.579876	4.0434	460200	1559822	29378	0.21	347.69	0.0290991	0.0823956	29361397	24.29	1565977	14085194	14058	33700	19800	0.961237	13811775	146.43	206.46	0.0482782	0.67792	0.273801	9.96752	139.963	67.26	1800	14085194	56106	3.15	60.39	36.46	0.603742	0.216155	0.409949	443684	8.50605e+06	5.13546e+06	8255963	254432	1016189	8.52	1001232	0.980588
1.21106e+07	16.3096	2.44	0.19	39.37	34362	0.58689	3.33914	538500	1491213	34362	0.26	435.78	0.031103	0.0783056	31203470	26.69	1615772	15664106	12629	32900	162	0.962455	16304569	147.86	207.62	0.0482782	0.67792	0.273801	10.0235	140.75	67.26	1800	15664106	62304	2.89	57.74	39.37	0.68185	0.215487	0.448668	452693	9.04445e+06	6.16696e+06	21595903	294645	1171169	8.7	1104412	1.04089
1.49038e+07	16.5171	2.46	0.22	39.22	42594	0.637277	2.61107	664800	1907192	42594	0.28	447.76	0.0370539	0.067969	33684803	29.04	1870513	18506521	11381	46050	13927	0.94725	19138766	149.18	207.34	0.0482782	0.67792	0.273801	10.01	140.56	56.77	1800	18506521	73348	2.74	58.04	39.22	0.675741	0.215496	0.445619	507079	1.07412e+07	7.25826e+06	26030212	382708	1458491	12.15	1393743	1.03416
1.54662e+07	16.5542	2.5	0.22	41.56	23311	0.701375	2.0985	795100	533986	23311	0.48	488.62	0.0224074	0.059267	36480245	31.27	1985484	21931985	9532	22305	9038	0.974407	22257270	827.2	208.64	0.0480732	0.678154	0.273725	10.03	141.49	57.11	1800	21931985	70014	2.66	55.77	41.56	0.745204	0.214894	0.480049	583391	1.22315e+07	9.11493e+06	29160946	514299	1924470	11.92	1832161	1.01483
1.54901e+07	16.5557	2.73	0.22	42	24558	0.73971	2.16749	870000	571638	24558	0.4	547.55	0.0241278	0.0638377	39897821	32.98	2064930	24410432	8622	27363	12399	0.968589	25849062	152	208.84	0.0479314	0.674344	0.277677	10.01	140.83	57.99	1784	24410432	77527	2.55	55.45	42	0.757439	0.214852	0.486145	622466	1.35356e+07	1.02524e+07	32243974	603403	2152501	4.97	2018858	1.05894
1.61414e+07	16.5969	3.1	0.54	42	157168	0.290631	1.49335	1000000	716088	157168	0.53	626	0.0372825	0.0718493	43422569	90.84	2171019	26389329	8914	22490	17401	0.974068	29742394	154.1	210.3	0.0469805	0.677508	0.275511	9.88	142.48	57.94	1784	26389329	171359	2.53	55.47	42	0.757166	0.214792	0.485979	667650	1.46382e+07	1.10835e+07	37865572	661004	2366583	6.79	2253068	1.12706
1.70587e+07	16.6522	2.9963	0.6287	42.34	226071	0.315573	1.47564	1090000	1012399	226071	0.5957	610	0.0453687	0.0740105	46054221	89.4564	2376382	28230069	8072	22278	16703	0.974323	33485116	156.1	211.76	0.0470344	0.672176	0.28079	9.96	142.34	59.46	1784	28230069	88682	2.37	55.29	42.34	0.76578	0.214831	0.490306	669053	1.56084e+07	1.19526e+07	39264526	719350	2612636	5.37	2515973	1.18615
1.81863e+07	16.7162	3.0843	0.388	43.55	322409	0.362925	0.985506	1150000	1244021	322409	0.639	611	0.0547593	0.084899	49655422	82.9382	2455075	30100326	7455	24430	12276	0.971938	37322692	158.68	210.51	0.0465536	0.665052	0.288395	9.8	140	60.71	1784	30100326	94030	2.21	54.24	43.55	0.802913	0.214702	0.508807	665217	1.63264e+07	1.31087e+07	41295729	644391	3541653	4.86	2874655	1.23994
1.84947e+07	16.733	2.9925	0.3831	45.5	481250	0.395667	1.02765	1570000	623395	481250	0.653	599	0.0592298	0.0817233	53596305	80.9462	2593290	32027780	7000	13831.5	7000	0.984107	41225232	161	213.01	0.0469462	0.660814	0.292287	10	140.76	62.26	1784	32027780	99471	2.13	52.37	45.5	0.868818	0.214228	0.541523	682192	1.67729e+07	1.45726e+07	50310008	654918	3668972	4.86	2950082	1.28717
1.97844e+07	16.8004	2.7473	0.4084	47.4	383609	0.440351	0.970212	1760000	649433	383609	0.6407	606	0.0536602	0.0718282	57436448	77.8995	2794307	34303100	7044	3233	5609	0.996214	45141924	170	212.18	0.0470355	0.65091	0.302055	9.98	138.11	64.09	1784	34303100	201783	2.37	55.29	42.34	0.76578	0.215439	0.49061	812983	1.89662e+07	1.45239e+07	54137669	665350	4552818	4.86	3127302	1.31597
1.44682e+07	16.4875	2.08	0.35	42.38	32300	0.177566	7.86922	240000	280300	32300	0.75	290.88	0.0152517	0.0437033	18941771	55.87	895993	9920616	6890	36320	9461	0.958424	9551031	99.48	102.46	0.0610561	0.445156	0.493788	6.25581	45.6107	67.26	1701	9920616	67591	2.93	54.68	42.38	0.775055	0.215942	0.495498	290674	5.42459e+06	4.20436e+06	7486257	202746	1056005	27.58	923182	0.962746
1.21426e+07	16.3122	2.17	0.37	44.85	21986	0.176613	7.75933	298000	315305	21986	0.82	213.7	0.0136497	0.0345529	20630053	58.81	917187	10386627	5891	34650	8417	0.960347	11734321	102.65	103.46	0.0610561	0.445156	0.493788	6.31686	46.0559	67.26	1701	10386627	69890	2.78	52.37	44.85	0.856406	0.216204	0.536305	288748	5.43948e+06	4.6584e+06	21052044	232402	1212918	32.52	1014106	1.12975
1.3816e+07	16.4413	2.25	0.42	42.55	35209	0.191385	6.70442	334000	344724	35209	0.88	241.3	0.0158491	0.0310825	22809175	63.15	1022561	12085958	6124	35587	8041	0.959284	14029923	104.74	103.02	0.0610561	0.445156	0.493788	6.29	45.86	50.87	1711	12085958	80697	2.68	54.77	42.55	0.776885	0.215828	0.496357	323904	6.61948e+06	5.14258e+06	27486965	259700	1664116	32.32	1245280	1.16084
1.51075e+07	16.5307	2.26	0.5	42.99	30600	0.209691	5.99911	511000	363684	30600	1.15	256.32	0.0177413	0.0469813	25630116	67	1125587	14049305	5740	32059	10143	0.963275	16574562	590.9	104.09	0.061101	0.445192	0.493707	6.36	46.34	51.39	1711	14049305	89794	2.6	54.41	42.99	0.790112	0.21586	0.502986	365282	7.64423e+06	6.0398e+06	29800122	315520	1903744	31.98	1434072	1.17974
1.35996e+07	16.4256	2.39	0.62	45.78	28448	0.229933	6.04748	560000	316024	28448	1.2	290.75	0.0181973	0.0447348	29269755	65.44	1174724	15037642	5524	30151	11150	0.965436	19738010	106.6	104.93	0.0588964	0.466406	0.474602	6.18	48.94	49.8	1724	15037642	95471	2.59	51.63	45.78	0.886694	0.216457	0.551575	389475	7.76393e+06	6.88423e+06	31155117	438581	2122023	28.22	1625997	1.31257
1.62064e+07	16.6009	2.74	0.81	46.33	29408	0.222839	6.18831	660000	374300	29408	1.77	350.54	0.0230081	0.0424086	33799264	74.56	1247341	16623757	5538	22653	9595	0.97401	23634946	108.6	106.32	0.0571859	0.50997	0.432844	6.08	54.22	46.02	1658	16623757	152512	2.59	51.07	46.33	0.907186	0.216618	0.561902	430555	8.48975e+06	7.70179e+06	38921300	510801	2520300	42.67	1941981	1.42176
1.77544e+07	16.6921	3.0418	0.9428	47.37	121692	0.248034	6.328	730000	1199709	121692	2.0102	364	0.0399957	0.0649263	39096030	75.2804	1343224	18672129	4936	20681	12972	0.976208	28251730	110.2	108.79	0.0555198	0.509514	0.435058	6.04	55.43	47.33	1724	18672129	116537	2.35	50.27	47.37	0.942312	0.216542	0.579427	438795	9.38648e+06	8.84499e+06	45706700	490867	2758953	46.28	2243064	1.51304
1.87089e+07	16.7445	3.0261	1.0744	48.04	138466	0.272704	6.98246	840000	1347335	138466	2.1386	370	0.0437659	0.0650671	41279546	74.2715	1453705	20254111	5934	21946	10446	0.974803	32485900	112.45	108.92	0.0672971	0.502479	0.430316	7.33	54.73	46.87	1732	20254111	124706	2.23	49.73	48.04	0.966016	0.216063	0.59104	451667	1.00724e+07	9.73007e+06	51459256	528762	3887661	54.24	2699634	1.60392
1.89583e+07	16.7578	2.9763	1.1772	49.54	155240	0.304469	7.14978	890000	1494961	155240	2.2992	337	0.0466166	0.0590339	47848960	73.1231	1529000	22263708	4379	3734	9946	0.995582	37327000	115	109.55	0.0561387	0.499407	0.444455	6.15	54.71	48.69	1732	22263708	134546	1.96	48.5	49.54	1.02144	0.216258	0.618851	436369	1.07979e+07	1.10294e+07	56890799	572555	4171576	54.24	2923683	1.67659
1.82223e+07	16.7182	2.8539	1.2059	49.315	172014	0.351083	5.94277	1410000	1642587	172014	2.836	332	0.0530018	0.0739948	55217117	76.1979	1626700	26751800	4400	3962	6158	0.99538	42485360	119	112.37	0.0548189	0.487586	0.457506	6.16	54.79	51.41	1736	26751795	224805	1.83	48.12	50.06	1.04032	0.21625	0.628283	489558	1.2873e+07	1.33919e+07	65055738	742206	4938852	54.24	3143761	1.58813
[truncated: 4 more columns]
