# Supplementary material for: Digital economy and pollution reduction–Mechanism and regional heterogeneity
Source: PLoS One. 2023 Feb 10;18(2):e0277852. doi: 10.1371/journal.pone.0277852 (PMC9916565; doi:10.1371/journal.pone.0277852)
Supplement: S1 Data — (ZIP) [file pone.0277852.s001.zip › data/northeastern+western.xlsx]

## Sheet: Sheet1
EX	lnex	hr	rd	is	post	grp	fdi	number of internet users	total capita telecom business volume	total capita postal business volume	number of employees in the information industry	number of mobile phone users at the end of the year	mydigitindex	Score	(I)capital	(I)labor	(I)electricity	(gO)gdp	(bO)water	(bO)so2	(bO) fume	myenvirindex	Regional capital stock	Total population (10,000 people)	Personnel (10,000 people)	Proportion of employees in primary industry	Proportion of employees in the secondary industry	Proportion of employees in the tertiary industry	Number of people employed in primary industry	Number of people employed in the secondary industry	Number of employees in the tertiary industry	Land area (square kilometers)	Gross Regional Product (ten thousand Yuan)	Per capita gross regional product (yuan)	Proportion of primary industry in GDP	The proportion of the secondary industry in GDP	The proportion of the tertiary industry in GDP	ais	theil	combine	Output value of primary industry	Output value of secondary industry	Output Value of Tertiary Industry	The loan balance of financial institutions at the end of the year (10,000 yuan)	Expenditure on science and technology (10,000 yuan)	Local general public budget expenditure (10,000 yuan)	Per capita road area	Local general public budget income (10,000 yuan)	The proportion of capital stock in GDP
7054.67	8.86145	3.23	0.25	40.17	10424	0.18921	0.884764	69546	73935	10424	0.18	88.01	0.0039046	0.011431	6875866	12.35	99779	2336744	544	5881	5018	0.993218	3.32779e+06	301.87	12.35	1.46	16.92	81.62	0.18031	2.08962	10.0801	23529	2336744	8802	27.3	32.53	40.17	1.23486	1.37491	1.30489	637931	760143	938670	1388105	150176	581762	4.65	74885	1.42411
11519.2	9.35177	3.18	0.29	41.54	13223	0.224079	0.1428	110930	84806	13223	0.16	140.65	0.00544751	0.0142767	8385248	12.27	92858	2749450	368	5870	4885	0.993233	4628678	303.57	12.27	1.06	15.48	83.46	0.130062	1.8994	10.2405	23529	2749450	10341	23.85	34.61	41.54	1.20023	1.36759	1.28391	655744	951585	1.14212e+06	3831291	188309	785702	4.64	97195	1.68349
10934.1	9.29964	3.3	0.27	39.9	13481	0.254128	0.114204	159157	95159	13481	0.17	176.03	0.00656716	0.0123497	10344447	12.87	112652	3270630	292	5983	3649	0.993123	6274809	304.35	12.87	1.01	16.47	82.52	0.129987	2.11969	10.6203	23536	3270630	12428	20.51	39.6	39.9	1.00758	1.48145	1.24451	670806	1.29517e+06	1.30498e+06	4755392	225131	1101715	4.66	132272	1.91853
10961	9.3021	3.32	0.26	37.34	16114	0.292928	0.130917	192600	110960	16114	0.2	184.52	0.00733504	0.0188186	11558741	13.9	118811	4071700	377	9816	6295	0.988711	7877908	305.1	13.9	0.94	18.49	80.58	0.13066	2.57011	11.2006	23536	4071700	15477	17.68	44.98	37.34	0.830147	1.58368	1.20692	719877	1.83145e+06	1.52037e+06	5673759	311900	1267000	4.64	173400	1.9348
14987.1	9.61495	3.33	0.29	34.71	19139	0.335749	0.0890505	230000	129376	19139	0.22	219.08	0.00872429	0.0198007	12741293	14.79	131790	4969080	419	9649	8604	0.988866	9378754	306	14.8	0.34	20.76	78.9	0.05032	3.07248	11.6772	23536	4969080	18878	16.29	49	34.71	0.708367	1.3053	1.00684	809463	2.43485e+06	1.72477e+06	6730940	461997	1622823	4.81	216591	1.88742
16937.2	9.73727	3.36	0.28	31.86	19785	0.351484	0.302751	260000	136597	19785	0.28	197.38	0.00869011	0.0147745	14475993	17.16	165393	6045520	453	9394	8033	0.989165	10832058	308.3	17.2	0.58	26.28	73.14	0.09976	4.52016	12.5801	23536	6045520	19628	14.98	53.16	31.86	0.599323	1.67557	1.13744	905619	3.2138e+06	1.9261e+06	7903487	486953	1872089	5.05	253440	1.79175
54251.7	10.9014	3.4383	0.2669	31.39	20401	0.39115	0.266261	270000	147070	20401	0.2637	211	0.00911903	0.0130635	16798499	17.63	170968	6894370	464	9301	9147	0.989254	12632800	306.2	17.6259	0.38	25.68	73.94	0.0669784	4.52633	13.0326	23536	6894370	26117	13.49	55.12	31.39	0.569485	1.57829	1.07389	930051	3.80018e+06	2.16414e+06	8845109	483045	2047359	5.01	280886	1.83234
66178.9	11.1001	3.3953	0.283	32.32	22793	0.427848	0.00865859	300000	157492	22793	0.2641	226	0.00982308	0.0127543	19816788	18.0545	179373	7724590	479	11274	8829	0.987009	15053972	304.8	18.0545	0.33	26.23	73.44	0.0595799	4.7357	13.2592	23536	7724590	29193	12.44	55.24	32.32	0.585083	1.67319	1.12914	960939	4.26706e+06	2.49659e+06	10327096	536881	2246024	5.31	308395	1.94884
79891.3	11.2884	3.3821	0.2964	34.66	26715	0.449136	0.110629	400000	200744	26715	0.2623	241	0.0111807	0.0139602	23937939	18.7663	195357	8428616	236	4846	3533	0.994422	18231244	304	18.7663	0.27	26.85	72.89	0.050669	5.03875	13.6788	23536	8428616	31770	11.88	53.47	34.66	0.648214	1.78494	1.21658	1.00132e+06	4.50678e+06	2.92136e+06	11723954	565252	2478005	4.85	301067	2.16302
183297	12.1189	3.4809	0.3025	34.25	29886	0.492728	0.104785	480000	161513	29886	0.26	263	0.0116605	0.0147967	29216886	19.7809	437136	9746600	169	2531	3108	0.997068	22107756	305	19.7809	0.18	27.71	72.11	0.0356056	5.48129	14.264	23536	9746600	31956.1	10.735	54.1522	35.1128	0.648408	1.82142	1.23491	1046300	5278000	3422300	13006976	605572	2744518	4.85	280210	2.26825
70833.8	11.1681	2.57	0.21	40.08	3962	0.15523	0.211991	48400	68492	3962	0.17	86.32	0.00327452	0.00893061	3253213	10.8	22372	1676482	641	118400	5600	0.864897	1.64368e+06	270.3	10.8	3.61	22.13	74.26	0.38988	2.39004	8.02008	9267	1676482	6617	21.82	38.1	40.08	1.05197	2.8378	1.94488	365808	638740	671934	1586217	122071	525194	3.38	161252	0.980436
63024.3	11.0513	2.7	0.25	46.18	4840	0.167268	0.252956	67700	73764	4840	0.15	110.3	0.00390911	0.00953024	3535451	11.7	201693	1957038	613	95900	6400	0.890543	2.06909e+06	273.49	11.7	2.91	25.9	71.2	0.34047	3.0303	8.3304	9267	1957038	7630	18.47	35.35	46.18	1.30636	3.97854	2.64245	361465	691813	903760	2778899	125736	646911	2.87	228825	1.05726
78081.6	11.2655	2.73	0.27	44.65	5502	0.182254	0.693771	94701	78089	5502	0.14	137.23	0.00465016	0.00774416	4086055	12.78	264542	2329210	719	147733	16544	0.831278	2.52041e+06	279.79	12.78	2.43	26.21	71.36	0.310554	3.34964	9.11981	9267	2329210	8324.85	17.31	38.03	44.65	1.17407	3.67556	2.42481	403186	885799	1.03999e+06	3621857	149005	788435	3.28	198430	1.08209
8821.26	9.08492	2.76	0.23	45.03	6484	0.19775	0.90911	124173	92221	6484	0.12	131.91	0.00474744	0.0106715	5280220	14.44	305077	2855509	1406	87799	17390	0.89961	3.23005e+06	282.3	14.44	1.52	33.93	64.54	0.219488	4.89949	9.31958	9267	2855509	12468	15.52	39.44	45.03	1.14173	3.87813	2.50993	443175	1.12621e+06	1.28584e+06	4279693	187748	1010244	3.34	265083	1.13116
13029.8	9.475	2.91	0.26	46.06	7484	0.231985	0.920141	130000	126092	7484	0.16	143.91	0.00565924	0.0118451	7255107	15.24	342655	3526171	2094	80645	17495	0.907765	4.46683e+06	284.4	15.2	1.12	36.02	62.86	0.17024	5.47504	9.55472	9267	3526171	15454	15.08	38.86	46.06	1.18528	3.59264	2.38896	531747	1.37027e+06	1.62415e+06	4831429	263998	1307907	3.69	375039	1.26676
13840	9.53532	2.97	0.29	47.47	8787	0.253941	1.14178	160000	115265	8787	0.16	167.88	0.00625487	0.00963889	8736410	16.93	374607	4291600	2097	76017	13801	0.913099	5975025	285.6	16.9	1.18	37.57	61.25	0.19942	6.34933	10.3513	9267	4291600	15006	14.21	38.32	47.47	1.23878	4.16327	2.70103	609836	1.64454e+06	2.03722e+06	6097720	812252	3537459	4.73	1256216	1.39226
73475.4	11.2047	3.144	0.3212	48.42	13042	0.302104	1.17683	190000	123268	13042	0.1537	182	0.00700646	0.00946018	11027618	17.21	360960	5200600	1681	51518	19985	0.940942	7799482	290	17.2146	1.28	35.08	63.64	0.220347	6.03888	10.9554	9267	5200600	22569	15.11	36.47	48.42	1.32767	3.92441	2.62604	785811	1.89666e+06	2.51813e+06	6602775	329684	1728224	5.12	584796	1.49973
86071	11.3629	3.2926	0.2843	48.72	16036	0.341687	1.26059	230000	129341	16036	0.1679	180	0.00739788	0.00915713	13954507	18.3036	430770	6254100	1429	33221	8635	0.961983	9937774	296.49	18.3036	0.62	36.2	63.17	0.113482	6.6259	11.5624	9267	6254100	27065	18.08	33.2	48.72	1.46747	2.20001	1.83374	1.13074e+06	2.07636e+06	3.047e+06	8527945	419246	1969941	4.81	698639	1.589
100599	11.5189	3.4353	0.284	49.93	20221	0.371303	1.57424	270000	140851	20221	0.1881	215	0.00880422	0.0101323	17544213	18.8889	431595	7013500	300	17159	3618	0.980379	12732878	300	18.8889	0.72	34.13	65.15	0.136	6.44678	12.3061	9267	7013500	30216	17.69	32.38	49.93	1.542	2.40123	1.97161	1.24069e+06	2.27097e+06	3.50184e+06	10908457	442625	2225884	3.9025	703231	1.81548
132683	11.7957	3.4184	0.283	50.125	24970	0.394904	1.66209	360000	152500	24970	0.1565	257	0.0103239	0.0122892	21513373	20.3204	984406	8024600	163	22500	4790	0.974271	15838236	301	20.3204	0.55	35.45	64	0.111762	7.20358	13.0051	9267	8024600	26659.8	16.9105	33.3749	49.7146	1.48958	2.30621	1.8979	1357000	2678200	3989400	11731351	476345	2558917	3.96781	762447	1.97371
61593.4	11.0283	2	0.2	26.6	7656	0.297466	0.727887	67000	219524	7656	0.2	129.5	0.00639602	0.0174832	12514964	14.76	97604	4390600	4753	76910	19536	0.911987	6.41846e+06	185	14.76	15.45	28.46	56.1	2.28042	4.2007	8.28036	64413	4390600	25237	21.1	52.3	26.6	0.508604	5.39057	2.94959	926417	2.29628e+06	1.1679e+06	2215845	105610	804618	8.32	238782	1.46187
99043	11.5033	1.99	0.22	25.62	7872	0.346847	0.643627	90000	292957	7872	0.18	171	0.00816861	0.0196075	15835701	14.7	124286	5098658	4383	74664	15224	0.914615	8827664	173.3	14.7	15.65	28.23	56.12	2.30055	4.14981	8.24964	64413	5098658	29384	19.49	54.9	25.62	0.466667	4.83019	2.64843	993728	2.79916e+06	1.30628e+06	3943600	133512	1054775	13.32	299983	1.73137
105784	11.5692	2	0.2	23.97	8582	0.412956	0.508232	97100	376400	8582	0.2	108.83	0.00783776	0.0133315	18629119	14.61	111021	6033292	4718	72370	13390	0.917259	11562479	186.34	14.61	15.33	26.56	58.11	2.23971	3.88042	8.48987	64413	6033292	35463	19.73	56.3	23.97	0.425755	3.83882	2.13229	1.19037e+06	3.39674e+06	1.44618e+06	4592800	162573	1235282	12.65	382787	1.91645
133094	11.7988	2	0.22	23.11	49300	0.485768	0.447277	124700	389500	49300	0.2	103.18	0.010637	0.0368742	21389555	14.79	124920	7184502	6480	86000	20309	0.901605	14489059	186.8	14.79	11.16	32.93	55.92	1.65056	4.87035	8.27057	64413	7184502	43118	19.26	57.63	23.11	0.401006	4.47589	2.43845	1.38374e+06	4.14043e+06	1.66034e+06	5208580	191283	1546565	13.81	427174	2.01671
154875	11.9504	2	0.3	22.54	7453	0.511528	2.00931	170000	50547	7453	0.2	242	0.00733379	0.0143407	24289831	15.9	132536	8133300	2696	71193	27228	0.918392	17379252	186.7	15.9	13.21	28.3	58.49	2.10039	4.4997	9.29991	64413	8133300	48812	18.59	58.87	22.54	0.382878	3.57418	1.97853	1.51198e+06	4.78807e+06	1.83325e+06	6055200	198255	1828092	13.89	496120	2.1368
180249	12.1021	1.91	0.24	24.33	7960	0.552907	0.604293	190000	93135	7960	0.23	201	0.0070914	0.0109862	27656403	15.13	189971	8348900	2053	77493	32156	0.911133	20540496	183.2	15.1	12.23	25.71	62.06	1.84673	3.88221	9.37106	64413	8348900	45622	19.43	56.23	24.33	0.432687	3.30948	1.87109	1.62219e+06	4.69459e+06	2.03129e+06	6587700	221460	1922926	15.82	579335	2.46026
204756	12.2296	1.92	0.25	25.45	13823	0.571826	0.708496	190000	142598	13823	0.23	251	0.00918661	0.0121303	31692742	15.17	120521	8674600	2621	76139	61607	0.912221	24095070	178.6	15.17	12.92	25.31	61.77	1.95996	3.83953	9.37051	65140	8674600	51872	19.42	55.13	25.45	0.461636	3.53782	1.99973	1.68461e+06	4.78231e+06	2.20769e+06	7458242	231977	1938012	28.14	620167	2.77766
239711	12.3872	1.9593	0.2905	30.56	16375	0.594529	1.11874	210000	126000	16375	0.227	202	0.00808637	0.0097689	33470643	14.9266	159438	8874300	2874	60576	37700	0.930337	27322392	174.7	14.9266	12.83	22.44	64.73	1.91508	3.34953	9.66199	66277	8874300	53000	18.67	50.77	30.56	0.60193	3.91863	2.26028	1.65683e+06	4.50548e+06	2.71199e+06	7824421	282329	2294897	19.47	657634	3.07882
280029	12.5426	1.9345	0.288	32.1	17000	0.625354	1.13674	260000	138000	17000	0.236	209	0.00859865	0.00981367	35613795	14.6378	116387	9153800	2099	27462	21163	0.968355	30104050	175	14.6378	12.7	20.61	66.69	1.859	3.01685	9.76195	66277	9153800	54480	17.28	50.62	32.1	0.634137	3.65825	2.14619	1.58178e+06	4.63365e+06	2.93837e+06	9371000	289949	2358775	15.6775	699542	3.28869
278357	12.5367	1.9587	0.2972	35.685	17103	0.6171	1.04705	340000	140000	17103	0.2333	211	0.00887998	0.0105168	36779443	14.0051	1373838	8642550	2034	18735	20089	0.978324	31790550	174	14.0051	12.4	16.12	71.48	1.73663	2.25762	10.0108	65140	9456513	54347.8	21.5	39.5	39	0.987342	4.23625	2.6118	2.03315e+06	3.73532e+06	3.68804e+06	9667000	278987	2464211	16.5972	572326	3.36176
24816.4	10.1193	3.07	0.08	34.4	6775	0.161087	0.0163062	64621	70849	6775	0.2	103.37	0.00405195	0.0113588	3994687	13.27	41048	2137624	983	8754	8109	0.989893	2.02591e+06	398.57	13.27	4.14	30.14	65.71	0.549378	3.99958	8.71972	12301	2137624	6806	41.74	23.86	34.4	1.44174	1.45745	1.4496	892244	510037	735343	994000	144618	686445	1.86	44673	0.947741
26220.3	10.1743	3.02	0.13	38.99	13839	0.174208	0.0183372	110855	81700	13839	0.26	124.56	0.00551312	0.0143535	5019744	13.68	34773	2383161	980	8786	8407	0.989852	2.75191e+06	401.18	13.68	3.44	29.39	67.18	0.470592	4.02055	9.19022	12301	2383161	7548	31.79	29.22	38.99	1.33436	2.02807	1.68121	757607	696360	929194	2928577	158227	875293	1.88	53699	1.15473
32206.2	10.3799	3.07	0.15	37.13	12395	0.194534	0.0240476	124440	96200	12395	0.18	155.28	0.00597931	0.0111099	6402624	14.44	34695	2809074	827	8676	8681	0.989973	3.78214e+06	388.01	14.44	2.98	34.14	62.88	0.430312	4.92982	9.07987	12301	2809074	8618	29.07	33.81	37.13	1.0982	2.15859	1.62839	816598	949748	1.04301e+06	3549900	180291	1030304	0.74	78160	1.3464
16281.5	9.69779	2.93	0.1	34.39	14239	0.199996	0.152479	129000	97000	14239	0.12	181.3	0.00646267	0.0160941	7928280	17.17	40397	3433939	342	2038	1894	0.997649	5.06319e+06	389.4	17.17	2.21	45.95	51.83	0.379457	7.88962	8.89921	12301	3433939	10433	25.13	40.48	34.39	0.849555	2.38919	1.61937	862949	1.39006e+06	1.18093e+06	4681635	215337	1367187	0.78	127430	1.47445
78411.6	11.2697	3.06	0.2	33.29	17710	0.219326	0.177102	140000	145015	17710	0.18	185.7	0.00762404	0.0163491	10463496	17.8	45460	3904003	303	1996	2338	0.99769	6813446	390	17.8	0.51	45.73	53.76	0.09078	8.13994	9.56928	12293	3904003	11823	23.82	42.89	33.29	0.776172	1.37257	1.07437	929934	1.67443e+06	1.29964e+06	5686067	404231	1675668	0.59	200592	1.74525
87551.5	11.38	3	0.24	34.97	23031	0.156959	0.23277	150000	118355	23031	0.46	177.76	0.00872271	0.0134431	13913940	26.48	75282	4159422	347	1968	2481	0.99772	9218266	390.2	26.5	0.98	55.4	43.62	0.2597	14.681	11.5593	12293	4159422	10665	19	46.03	34.97	0.759722	2.49562	1.62767	790290	1.91458e+06	1.45455e+06	6786109	336837	1648956	1.04	484418	2.21624
102065	11.5334	3.117	0.2079	36.3	24401	0.161294	0.278173	240000	150072	24401	0.4516	229	0.0105561	0.0146027	18399697	28.31	99267	4566596	294	1709	2547	0.998014	12514993	383.1	28.3123	0.82	55.26	43.92	0.232161	15.6454	12.4348	12293	4566596	13756	17.66	46.04	36.3	0.788445	2.57131	1.67988	806461	2.10246e+06	1.65767e+06	7772688	373415	2049081	2.54	330371	2.74055
123547	11.7244	3.557	0.2059	36.61	32022	0.162243	0.320701	350000	326955	32022	0.5033	239	0.0138113	0.0188078	23806768	30.9008	70855	5013438	165	2037	1971	0.997649	16811212	379.52	30.9008	0.68	55.33	44	0.210125	17.0974	13.5964	12293	5013438	15076	16.75	46.64	36.61	0.784949	2.56622	1.67558	839751	2.33827e+06	1.83542e+06	9217329	431274	2460191	2.72	390502	3.35323
84118.1	11.34	3.5485	0.1756	36.87	39151	0.180955	0.251289	430000	480725	39151	0.5109	254	0.0166166	0.0203294	29871204	30.0993	120323	5446605	100	2221	2294	0.997434	21886876	375	30.0993	0.64	54.57	44.79	0.192636	16.4252	13.4815	12293	5446605	16415	16.51	46.62	36.87	0.790862	2.55449	1.67268	899234	2.53921e+06	2.00816e+06	11457991	466086	2671902	1.51875	442911	4.01844
25934.2	10.1633	3.7271	0.1956	36.335	46673	0.185611	0.1521	580000	169980	46673	0.4437	269	0.0140694	0.0182601	35969092	32.4033	300978	6014400	132	2527	2341.71	0.997085	26569170	376	32.4033	0.49	54.47	45.04	0.158776	17.6501	14.5944	12293	6014400	15995.7	15.5128	48.7813	35.706	0.731961	2.50476	1.61836	933000	2933900	2147500	12476652	496988	2814826	1.47609	455260	4.41759
83655.5	11.3345	2.57	0.14	31.2	5169	0.167547	0.237893	54360	54730	5169	0.1	63.08	0.00238214	0.00696195	5503763	14.58	622353	2442835	1767	119510	11673	0.863535	2.69897e+06	178.06	14.58	3.29	49.45	47.26	0.479682	7.20981	6.89051	21158	2442835	13954	12.4	56.4	31.2	0.553191	9.16275	4.85797	302912	1.37776e+06	762165	956244	110790	428333	10.53	85059	1.10485
34298	10.4428	2.61	0.15	32.35	5315	0.175716	0.30502	62775	62236	5315	0.1	88.45	0.0030814	0.0077482	6162027	15.1	646382	2653311	1956	114199	13870	0.869557	3.33245e+06	179.55	15.1	2.98	48.15	48.87	0.44998	7.27065	7.37937	21158	2653311	15125	12.39	55.26	32.35	0.585414	8.38911	4.48726	328745	1.46622e+06	858346	3127972	131843	589799	10.83	99240	1.25596
52822.7	10.8747	2.74	0.15	32.91	4577	0.202857	0.323539	75468	72353	4577	0.12	85.18	0.00319199	0.0050842	7032655	15.34	761582	3111826	1463	110014	14027	0.874328	4.10789e+06	180.39	15.34	3	47.52	49.48	0.4602	7.28957	7.59023	21158	3111826	17680	12.1	54.99	32.91	0.598472	8.70874	4.65361	376531	1.71119e+06	1.0241e+06	3484434	153671	721316	11.1	118411	1.32009
126203	11.7456	2.73	0.15	31.39	4340	0.243868	0.515573	93400	72795	4340	0.1	120.02	0.00394328	0.00810954	7992314	15.41	841558	3758008	1439	119912	15288	0.863022	5.01208e+06	179.4	15.41	1.23	47.63	51.14	0.189543	7.33978	7.88067	21158	3758008	20660	11.18	57.43	31.39	0.546578	4.97509	2.76083	420145	2.15822e+06	1.17964e+06	3934228	169359	844129	11.58	171166	1.33371
143289	11.8726	2.83	0.19	31.49	5189	0.283507	0.0347773	111700	109800	5189	0.1	147.65	0.00510127	0.0101846	9545960	15.32	792177	4337651	1046	106941	12155	0.877863	6193876	175.7	15.3	1.31	45.17	53.52	0.20043	6.91101	8.18856	21158	4337651	25274	11.2	57.31	31.49	0.549468	4.76774	2.65861	485817	2.48591e+06	1.36593e+06	4664450	232863	1128420	12.04	240912	1.42793
201807	12.2151	2.87	0.2	33.86	6038	0.245136	0.332296	130000	122300	6038	0.14	145.54	0.00547189	0.00816506	11165496	18.89	825641	4633061	613	10226	13077	0.988138	7.62214e+06	177	18.9	1.22	50.34	48.44	0.23058	9.51426	9.15516	21158	4633061	26175	11.51	54.63	33.86	0.619806	5.50192	3.06086	533265	2.53104e+06	1.56875e+06	5242856	220173	1177355	12.8	241102	1.64516
101426	11.5271	2.8775	0.2181	36.97	6199	0.247421	0.390958	160000	107735	6199	0.1256	158	0.00562364	0.00731644	13177048	18.09	766452	4476423	565	98142	10486	0.887923	9373105	177.9	18.0923	1.36	48.59	50.05	0.246055	8.79105	9.0552	21158	4476423	26174	12.63	50.4	36.97	0.733532	5.32153	3.02753	565372	2.25612e+06	1.65493e+06	5789735	221287	1149439	12.74	259975	2.09388
110588	11.6136	2.8626	0.159	41.68	7731	0.242369	0.477751	180000	123900	7731	0.1242	156	0.0059106	0.00681538	15407072	17.9179	735853	4342749	569	91141	9894	0.895916	11369871	180.76	17.9179	1.33	47.43	51.24	0.238308	8.49846	9.18113	21158	4342749	25410	13.59	44.73	41.68	0.931813	4.91238	2.9221	590180	1.94251e+06	1.81006e+06	6320441	260036	1308566	12.72	254908	2.61813
121293	11.706	2.7486	0.147	45.71	9011	0.275968	0.553763	230000	190248	9011	0.0835	160	0.00679841	0.0073947	17871458	16.0239	573392	4422085	398	37245	5823	0.95744	13630383	182	16.0239	1.16	44.49	54.36	0.185877	7.12903	8.71059	21158	4422085	25813	14.02	40.28	45.71	1.13481	4.34547	2.74014	619976	1.78122e+06	2.02134e+06	6832353	291248	1607503	11.7925	287191	3.08234
39623.4	10.5872	2.7772	0.1294	45.2	12900	0.267012	0.366236	340000	189100	12900	0.1054	158	0.00739117	0.00903996	18326423	16.8727	947864	4.50521e+06	373	1016	5264	0.998762	15255551	182	16.8727	1.23	43.95	54.81	0.207534	7.41555	9.24793	21209	4505206	24753.9	13.9649	38.9934	47.0416	1.2064	4.53053	2.86846	629148	1756735	2119323	7017989	295842	1601737	11.9503	299441	3.3862
232316	12.3559	3.94	0.23	26.56	9233	0.236633	0.726584	133135	355008	9233	0.25	135.96	0.00857409	0.0238491	13553771	17.59	366090	4162366	4018	102301	16508	0.88308	7.41089e+06	392.37	17.59	3.7	30.19	66.12	0.65083	5.31042	11.6305	36201	4162366	10037	21.16	52.28	26.56	0.508034	2.41657	1.4623	880757	2.17608e+06	1.10552e+06	2373083	186797	876909	6.83	550998	1.78045
179554	12.0982	3.99	0.29	30.1	6969	0.255276	0.294774	298985	122811	6969	0.29	124.9	0.00616931	0.0169108	16823262	17.74	340809	4528599	4358	91240	13329	0.895742	9941099	398.57	17.74	3.21	29.09	67.7	0.569454	5.16057	12.01	36202	4528599	12423	20.04	49.86	30.1	0.60369	2.55295	1.57832	907531	2.25796e+06	1.36311e+06	4300061	215869	1114616	8.86	285452	2.19518
134202	11.8071	4.06	0.33	27.26	10974	0.310301	0.253975	214725	140744	10974	0.31	142.63	0.0069013	0.0124165	20562677	18.16	414830	5635071	4698	80179	10150	0.908404	13073892	405.62	18.16	2.64	28.41	68.94	0.479424	5.15926	12.5195	36022	5635071	15812	18.6	54.14	27.26	0.503509	2.17707	1.34029	1.04812e+06	3.05083e+06	1.53612e+06	5116324	268268	1376738	8.82	338629	2.32009
160807	11.988	4.04	0.34	26.38	10277	0.350804	0.15198	264048	146397	10277	0.34	159.87	0.00757712	0.0185659	23779065	18.72	433099	6567051	6451	88059	20696	0.899251	16501378	385.3	18.72	2.51	28.47	69.02	0.469872	5.32958	12.9205	36202	6567051	18867	19.13	54.49	26.38	0.484126	2.04693	1.26553	1.25628e+06	3.57839e+06	1.73239e+06	5771987	327258	1633973	11.45	396856	2.51275
184077	12.1231	3.92	0.36	27	12027	0.383371	0.0838076	270000	169920	12027	0.29	184.24	0.0083198	0.0198553	28679530	19.71	424816	7552415	8204	95939	31242	0.890099	20539714	408.6	19.7	2.33	30.24	67.43	0.45901	5.95728	13.2837	36202	7552415	21539	18.16	54.84	27	0.492341	2.21137	1.35186	1.37152e+06	4.14174e+06	2.03915e+06	6760405	510536	2148507	12.29	565801	2.71962
235749	12.3705	3.96	0.37	27.64	14140	0.379184	0.0144863	300000	157240	14140	0.16	214.93	0.00854474	0.0150409	32207112	21.15	503567	8038711	7393	84093	28599	0.90365	24573468	411.7	21.2	1.89	30.97	67.14	0.40068	6.56564	14.2337	36202	8038711	19511	18.54	53.81	27.64	0.513659	2.10397	1.30881	1.49038e+06	4.32563e+06	2.2219e+06	7708922	473133	2316889	5.3	657004	3.05689
324668	12.6906	4.0161	0.3679	29.33	19697	0.440862	0.013399	310000	178924	19697	0.1519	239	0.00970351	0.0143118	36011509	20.8209	377456	9179154	6293	90105	31330	0.896754	28684132	412	20.8209	1.59	28.67	69.74	0.331052	5.96935	14.5205	36202	9179154	25806	17.29	53.38	29.33	0.549457	2.0393	1.29438	1.58708e+06	4.89983e+06	2.69225e+06	8805556	498241	2611288	12.16	709103	3.12492
739913	13.5143	4.0878	0.3952	30.54	23255	0.449385	0.0994225	360000	186403	23255	0.1504	245	0.0102916	0.0138458	40523317	21.8154	298277	9803511	4200	56359	17944	0.935448	32738830	413.19	21.8154	1.44	27.84	70.72	0.314142	6.07341	15.4279	36201	9803511	27363	17.27	52.19	30.54	0.58517	1.99771	1.29144	1.69307e+06	5.11645e+06	2.99399e+06	9481094	601634	3109853	12.52	729817	3.3395
6.83376e+06	15.7374	4.1745	0.3323	30.27	29470	0.502315	0.0186139	420000	211897	29470	0.1799	253	0.0114659	0.0144251	44950385	22.1835	319324	11143094	2715	23172	11819	0.97339	37095564	417	22.1835	1.34	27	71.66	0.297259	5.98954	15.8967	36202	11143094	30881	16.36	53.37	30.27	0.567173	1.9525	1.25983	1.82301e+06	5.94707e+06	3.37301e+06	11117552	660734	3411585	9.77875	794829	3.32902
9.8447e+06	16.1024	4.2951	0.2317	32.9	36458	0.613008	0.351767	540000	227913	36458	0.2537	311	0.0140845	0.0182323	49840444	22.2144	2212569	13617614	2272	24063	9766	0.972407	38960984	418	22.2144	1.09	26.08	72.82	0.242137	5.79352	16.1765	36202	13617600	32578	13.8967	57.964	28.1401	0.485475	1.82112	1.1533	1892400	7893300	3832000	12358112	700788	3797133	10.1473	824976	2.86108
1.03408e+06	13.849	3.42	0.72	40	15243	0.534144	3.16488	174598	542704	15243	0.61	176.11	0.0136721	0.0371947	40881328	32.95	1600610	17600038	4693	158780	64867	0.817926	20795764	217.76	32.95	1.15	50.47	48.38	0.378925	16.6299	15.9412	27768	17600038	70004	2.96	57.04	40	0.701262	46.0749	23.3881	520961	1.00391e+07	7.04002e+06	6312534	184248	1531681	14.12	964808	1.18157
456479	13.0313	3.48	0.72	43.26	12627	0.658809	2.98781	199979	690803	12627	0.6	223.62	0.0162873	0.0388795	49024809	32.92	1609348	21687980	4417	158292	27288	0.819064	27807352	219.59	32.92	1	50.09	48.91	0.3292	16.4896	16.1012	27768	21687980	84979	2.55	54.18	43.26	0.79845	75.2255	38.012	553043	1.17505e+07	9.38222e+06	14962084	239935	1955634	14.67	1303120	1.28216
797393	13.5891	3.12	0.65	43.19	14751	0.755081	2.9604	224176	734389	14751	0.61	266.23	0.0180069	0.0312125	58059649	32.59	1909655	24608100	4833	174718	32563	0.80025	36005100	219.8	32.59	0.95	52.01	47.04	0.309605	16.9501	15.3303	27768	24608100	94269	2.7	54.11	43.19	0.798189	78.4841	39.6411	664419	1.33154e+07	1.06282e+07	17056150	281619	2049617	15.76	1391830	1.46314
1.14533e+06	13.9512	3.09	0.7	41.93	11607	0.778198	2.59969	229332	318669	11607	0.65	293.76	0.0139181	0.0325999	67998090	38.62	2301304	30054000	9327	210014	97299	0.758991	45066804	221.8	38.62	0.78	56.89	42.34	0.301236	21.9709	16.3517	27768	30054000	112372	2.67	55.41	41.93	0.756723	70.574	35.6653	802442	1.66529e+07	1.26016e+07	19929680	365274	2512724	16.2	1618571	1.49953
731368	13.5027	3.06	0.48	42.07	12568	0.865365	2.51638	230000	274311	12568	0.55	358.3	0.0145339	0.0306313	79298903	39.38	2357809	34095400	7394	209781	78946	0.759544	55369528	223.5	39.4	0.41	59.34	40.25	0.16154	23.38	15.8585	27768	34095400	125709	2.63	55.3	42.07	0.760759	35.0955	17.9281	896709	1.88548e+07	1.43439e+07	20797880	403763	2911038	16.69	1857557	1.62396
678420	13.4275	3.15	0.66	45.52	11953	0.812766	2.45406	400000	268872	11953	0.74	391.96	0.0164811	0.0282763	92824296	43.06	2376017	35030200	7426	197650	98460	0.773077	67398600	225	43.1	0.67	58.13	41.2	0.28877	25.054	17.7572	27768	35030200	155690	2.85	51.63	45.52	0.881658	39.3244	20.1031	998361	1.80861e+07	1.59457e+07	23265862	431563	3552582	17.11	2151179	1.92401
813203	13.6087	3.1517	0.7887	47.94	11129	0.890308	1.883	420000	277760	11129	0.4221	415	0.0157458	0.0230496	108372482	40.84	2510957	36363100	3858	189430	111866	0.782251	81184696	223.7	40.8433	0.66	55.41	43.93	0.269566	22.6313	17.9425	27768	36363100	130676	2.77	49.29	47.94	0.972611	41.8055	21.389	1.00726e+06	1.79234e+07	1.74325e+07	24935956	425674	3536905	18.16	2343186	2.23261
901557	13.7119	3.1543	0.879	48.91	16000	0.925345	1.43792	370000	261186	16000	0.487	310	0.0136164	0.0177984	116705664	40.2221	3987210	37219300	4138	176130	104177	0.797536	94149888	223.86	40.2221	0.66	53.31	46.03	0.265466	21.4424	18.5142	27768	37219300	132253	2.71	48.38	48.91	1.01095	47.5877	24.2993	1.00864e+06	1.80067e+07	1.8204e+07	27096992	500593	3932680	18.33	2523021	2.5296
1.00432e+06	13.8198	3.1942	0.6867	50.43	21181	0.995283	1.81217	470000	273656	21181	0.4517	346	0.0150479	0.0188074	127051716	38.8596	4075317	38676300	3345	42093	61217	0.95105	105890136	224	38.8596	0.68	52.9	46.42	0.264245	20.5567	18.0386	27768	38676300	136021	2.46	47.11	50.43	1.07047	53.1732	27.1218	951437	1.82204e+07	1.95045e+07	32359956	534160	4143569	16.38	2712122	2.73786
842258	13.6438	3.1448	0.6776	53.125	20552	0.947897	0.390936	580000	265601	20552	0.4248	400	0.0163374	0.0214079	135716914	35.9713	5179275	34097100	3199	42967	63140	0.950024	114729120	224	35.9713	0.73	47.71	51.56	0.26259	17.1619	18.5468	27768	39097975	174545	3.2	41.1	55.7	1.35523	34.4622	17.9087	1.25114e+06	1.60693e+07	2.17776e+07	38866061	505189	3303194	16.6625	1376126	2.9344
177849	12.0887	4.51	0.38	28.73	21800	0.235356	0.323415	306000	125100	21800	0.25	191.87	0.00856417	0.0272834	16772718	30.34	350948	7140700	9704	69000	13693	0.921086	8.32648e+06	377.95	30.34	2.21	46.24	51.55	0.670514	14.0292	15.6403	18172	7140700	18992	10.97	60.31	28.73	0.476372	5.95186	3.21411	783335	4.30656e+06	2.05152e+06	2726098	183092	752705	8.07	239137	1.16606
119104	11.6878	4.41	0.53	28.55	20211	0.260602	0.304768	315180	142429	20211	0.27	220.01	0.00941054	0.0257541	20245936	30.95	281132	8065640	11653	62564	8645	0.928499	11196436	378.78	30.95	1.52	45.46	53.02	0.47044	14.0699	16.4097	18131	8065640	21526	10.56	60.89	28.55	0.468878	4.85659	2.66274	851732	4.91117e+06	2.30274e+06	9128400	217620	1022083	8.06	301362	1.38816
175131	12.0733	4.42	0.5	26.38	18997	0.308401	0.142891	265300	156900	18997	0.34	286.28	0.0111779	0.0210806	24714470	31.65	314362	9760900	11521	57851	8714	0.933873	14951648	381.09	31.65	1.58	45.81	52.61	0.50007	14.4989	16.6511	18131	9760900	26124	10.68	62.95	26.38	0.419063	4.50314	2.4611	1.04246e+06	6.14449e+06	2.57493e+06	10767700	262891	1330648	15.69	387779	1.53179
314410	12.6585	4.24	0.47	25.34	23000	0.373255	0.294586	295500	174800	23000	0.32	288.2	0.0116865	0.0304179	28997096	31.5	383013	11757520	4965	43711	14940	0.949916	19141906	383.2	31.5	1.71	46.67	51.62	0.53865	14.7011	16.2603	18117	11757520	31579	10.93	63.73	25.34	0.397615	4.52476	2.46119	1.2851e+06	7.49307e+06	2.97936e+06	12208174	375253	1637365	8.92	514389	1.62806
347181	12.7576	4.22	0.54	24.39	26300	0.432179	0.275097	360000	205500	26300	0.34	322.9	0.0133098	0.0314231	34777348	31.76	353275	13743280	5639	30534	12342	0.964981	24049812	383.9	31.8	0.66	46.88	52.46	0.20988	14.9078	16.6823	18117	13743280	36826	10.42	65.19	24.39	0.374137	3.168	1.77107	1.43205e+06	8.95924e+06	3.35199e+06	14508400	539293	2035338	9.01	648466	1.74993
425765	12.9616	4.24	0.54	23.99	35300	0.395373	0.276309	430000	224100	35300	0.38	344.82	0.0149827	0.0267041	42393663	39.06	377301	15459100	4779	28785	15900	0.966922	29962374	385.6	39.1	0.67	53.33	46	0.26197	20.852	17.986	18117	15459100	40049	10.2	65.82	23.99	0.364479	3.8453	2.10489	1.57683e+06	1.01752e+07	3.70864e+06	16471135	539407	2203859	9.02	720196	1.93817
286589	12.5658	4.36	0.56	26.17	34900	0.408377	2.98065	600000	229500	34900	0.35	341	0.0152633	0.0243356	51884805	40.23	419031	16429000	4612	28183	17490	0.967584	37513744	383.8	40.23	0.75	51.98	47.27	0.301725	20.9116	19.0167	18117	16429000	43824	9.82	64.01	26.17	0.408842	4.32707	2.36795	1.61333e+06	1.05162e+07	4.29947e+06	18442310	521354	2356018	9.18	780571	2.28339
317818	12.6692	4.5771	0.6216	26.91	40700	0.435997	0.0203421	640000	231400	40700	0.3505	360	0.0162169	0.0233533	64864808	41.0009	410478	17876280	5445	31706	29334	0.963382	47411388	384.54	41.0009	0.7	50.99	48.31	0.287006	20.9064	19.8075	18162	17876280	47565	9.24	63.85	26.91	0.421457	4.45327	2.43737	1.65177e+06	1.1414e+07	4.81051e+06	20920999	569644	2640740	9.42	844747	2.6522
354138	12.7774	4.4906	0.586	27.62	52200	0.469755	0.0205366	610000	241800	52200	0.3564	369	0.0172487	0.0227382	80270291	41.1308	429552	19321400	3565	18814	11032	0.97837	59816384	384	41.1308	0.67	50.45	48.88	0.275576	20.7505	20.1047	18117	19321400	51262	8.87	63.51	27.62	0.434892	4.59406	2.51448	1.71381e+06	1.2271e+07	5.33657e+06	23644064	608766	2830366	9.67125	751641	3.09586
218131	12.2929	4.1141	0.554	28.55	61300	0.531969	0.21547	720000	231400	61300	0.344	389	0.0184406	0.0244628	97989765	41.1981	881481	21916100	2528	7773	7577	0.991016	73988776	381	41.1981	0.6	50.46	48.93	0.247189	20.7886	20.1582	18117	21916100	57522.6	7.9996	64.6849	27.3155	0.422286	4.79346	2.60787	1753200	14176400	5986500	26334865	598546	3045755	9.87141	810818	3.376
67259.3	11.1163	2.58	0.13	39.66	4957	0.157253	0.329315	44044	18380	4957	0.12	88.4	0.00259582	0.00737641	4594680	12.34	55489	1940496	3361	7772	1772	0.991105	2.42293e+06	248.22	12.34	4.54	37.36	58.1	0.560236	4.61022	7.16954	19637	1940496	7898	31.81	28.54	39.66	1.38963	2.5575	1.97356	617272	553818	769601	1411387	93435	469290	2.68	124566	1.24862
54434.4	10.9048	2.6	0.14	38.83	5595	0.162265	0.570211	56330	19700	5595	0.12	114.5	0.00328516	0.00813013	5485558	13.66	56585	2216546	3709	8186	1610	0.990635	3.22009e+06	250.23	13.66	4.03	43.05	52.93	0.550498	5.88063	7.23024	19637	2216546	8972	32.62	28.55	38.83	1.36007	2.24925	1.80466	723037	632824	860685	2603712	130430	617897	2.65	158071	1.45275
75796.8	11.2358	2.6	0.14	38.85	5806	0.183603	0.854176	60703	32685	5806	0.12	133.3	0.00388897	0.0065083	6591279	14.21	60468	2608992	3645	7169	1442	0.991797	4.18427e+06	252.7	14.21	3.8	43.07	53.13	0.53998	6.12025	7.54977	19637	2608992	10469	30.28	30.87	38.85	1.2585	2.47504	1.86677	790003	805396	1.01359e+06	3469462	130430	620180	2.62	213778	1.60379
59039.4	10.986	2.67	0.13	36.88	4213	0.20053	1.03134	114816	49014	4213	0.13	158.02	0.00472465	0.00939823	7921949	15.94	76307	3196451	7924	14869	7514	0.982914	5.32723e+06	254.2	15.94	3.39	44.92	51.69	0.540366	7.16025	8.23939	19637	3196451	12705	31.02	32.11	36.88	1.14855	2.20062	1.67458	991539	1.02638e+06	1.17885e+06	4158271	194496	1064322	3.31	281967	1.66661
48970.3	10.799	2.69	0.17	36.7	4776	0.215446	1.17665	130000	45837	4776	0.08	173.09	0.00489861	0.00932228	8780240	18.1	87572	3899564	7930	16996	7920	0.980482	6.47103e+06	255.6	18.1	1.27	47.07	51.66	0.22987	8.51967	9.35046	19637	3899564	15397	28.96	34.34	36.7	1.06872	1.48857	1.27865	1.12931e+06	1.33911e+06	1.43114e+06	4831983	287878	1415713	3.56	355493	1.65942
70455.8	11.1627	2.89	0.23	36.9	5302	0.245761	1.43698	150000	52700	5302	0.15	185.23	0.00564424	0.00805289	10011103	18.31	93246	4497419	6542	15136	7948	0.982606	7670639	256.9	18.3	2.08	44.13	53.79	0.38064	8.07579	9.84357	19637	4497419	17500	28.58	34.52	36.9	1.06895	1.9046	1.48677	1.28536e+06	1.55251e+06	1.65955e+06	5557459	584979	2612585	3.88	474721	1.70556
65473.3	11.0894	2.9383	0.2335	37.38	6903	0.275381	1.44127	170000	55387	6903	0.1251	189	0.00581503	0.00717027	11783572	18.19	99748	5009758	7941	15333	14571	0.982276	9013035	258.8	18.1921	1.95	43.99	54.06	0.354746	8.0027	9.83465	19637	5009758	19566	27.62	34.99	37.38	1.06831	1.94508	1.50669	1.3837e+06	1.75291e+06	1.87265e+06	6382316	296217	1642377	4.51	471784	1.7991
100001	11.5129	2.9608	0.2295	39.48	7881	0.292058	1.35399	220000	58106	7881	0.1183	189	0.00601758	0.00688092	14258354	18.8989	109792	5519581	6727	14131	13776	0.983661	10889929	259.1	18.8989	1.69	44.05	54.26	0.319391	8.32497	10.2545	19637	5519581	21444	25.72	34.8	39.48	1.13448	2.02977	1.58212	1.41964e+06	1.92081e+06	2.17913e+06	7750258	328693	1921314	5.81	522364	1.97296
103361	11.546	2.958	0.2517	40.44	15600	0.306158	0.136616	280000	56786	15600	0.114	206	0.00705026	0.0082456	17679985	20.0351	125920	6133904	7509	14131	12860	0.983674	13453715	261	20.0351	1.46	45.62	52.92	0.292512	9.14001	10.6026	19637	6133904	23692	24.67	34.89	40.44	1.15907	2.01966	1.58936	1.51323e+06	2.14012e+06	2.48055e+06	9860924	396133	2126514	3.6275	575064	2.19334
84944.6	11.3498	2.8517	0.2482	39.765	19434	0.328598	0.0993195	370000	153357	19434	0.1123	236	0.00932169	0.0112822	22016913	20.662	647209	6789500	820	9258	6658	0.989341	16692382	263	20.662	1.33	46.51	52.16	0.274805	9.6099	10.7773	19637	6789500	25815.6	23.4274	36.1882	40.3844	1.11595	2.09238	1.60417	1590600	2457000	2741900	11115552	441137	2380304	3.74594	623151	2.45856
299811	12.6109	2.02	0.23	34.18	4045	0.303851	1.93664	57678	194300	4045	0.14	55.44	0.00388973	0.0106013	6866797	10.33	96479	3138785	2026	38646	7358	0.955815	3.35012e+06	157.71	10.33	5.42	30.49	64.09	0.559886	3.14962	6.6205	3337	3138785	20093	22.86	42.97	34.18	0.795439	3.82289	2.30916	717526	1.34874e+06	1.07284e+06	1399447	63157	312554	10.45	143447	1.06733
323322	12.6864	1.93	0.24	38.4	4142	0.301148	1.07846	231410	97535	4142	0.14	90.32	0.00407546	0.0114615	8982313	10.55	115612	3177113	1211	30151	4094	0.965554	4887677	160.18	10.55	4.17	32.99	62.84	0.439935	3.48045	6.62962	3337	3177113	20093	24.34	37.27	38.4	1.03032	3.49971	2.26502	773309	1.18411e+06	1.22001e+06	3742693	96877	509923	11.34	172227	1.5384
555115	13.2269	2.01	0.26	35.75	8029	0.334379	1.65477	154508	106399	8029	0.14	101.57	0.00448275	0.00789912	12181747	11.89	132079	3975762	1369	34185	5188	0.960937	7.18129e+06	166.84	11.89	4.37	37.17	58.45	0.519593	4.41951	6.9497	3337	3975762	25412	22.02	42.23	35.75	0.846555	4.26898	2.55777	875463	1.67896e+06	1.42133e+06	4521277	118803	630370	12.07	275093	1.80627
712744	13.4769	2.09	0.27	34.99	6792	0.346052	1.14272	225354	111935	6792	0.17	111.28	0.0050072	0.0122106	15437190	14.35	179120	4965849	1749	21543	6170	0.975337	10008881	167.9	14.35	3.55	43.83	52.61	0.509425	6.2896	7.54953	3337	4965849	32103	23.25	41.76	34.99	0.837883	3.64907	2.24347	1.15456e+06	2.07374e+06	1.73755e+06	5063831	143077	846430	12.36	370626	2.01554
744090	13.5199	2.15	0.28	30.55	7344	0.426211	0.520543	240000	128948	7344	0.17	127.6	0.00565024	0.0139959	19500487	14.76	257653	6307923	2291	12637	6730	0.985483	13516998	168.1	14.8	3.32	41.26	55.42	0.49136	6.10648	8.20216	3337	6307923	40418	20.3	49.15	30.55	0.621567	3.68163	2.1516	1.28051e+06	3.10034e+06	1.92707e+06	5890981	173621	987310	12.82	411311	2.14286
832904	13.6327	2.17	0.32	29.73	8097	0.532607	0.706331	270000	115775	8097	0.19	158.33	0.00642366	0.0112827	22716023	13.76	301333	7349971	1830	11912	5180	0.986335	17083926	169.4	13.8	3.56	38.66	57.78	0.49128	5.33508	7.97364	3337	7349971	43491	19.43	50.84	29.73	0.584776	3.68424	2.13451	1.4281e+06	3.73673e+06	2.18515e+06	6562545	170695	996343	13.5	421111	2.32435
1.0719e+06	13.8849	2.12	0.3	29.22	7739	0.594041	1.06516	280000	137381	7739	0.17	169	0.0068301	0.0102007	26591404	14.41	367605	8560135	1920	11689	3313	0.986618	20766448	169.3	14.41	3.75	39.83	56.42	0.540375	5.7395	8.13012	3337	8560135	53603	17.68	53.1	29.22	0.550282	4.26269	2.40649	1.51343e+06	4.54543e+06	2.50127e+06	7175513	194806	1049674	13.83	472452	2.42595
1.22866e+06	14.0214	2.1431	0.309	31.67	15608	0.607525	1.35472	370000	136271	15608	0.1659	172	0.00763649	0.0105001	31214694	14.6839	383394	8920837	1817	12184	4692	0.986032	24693032	171.96	14.6839	3.67	39.46	56.87	0.538899	5.79427	8.35073	3337	8920837	55248	17.87	50.46	31.67	0.627626	4.51361	2.57062	1.59415e+06	4.50145e+06	2.82523e+06	7484895	247285	1301770	14.01	476136	2.76802
7.64961e+06	15.8502	2.1642	0.3067	31.37	20497	0.692636	1.44715	370000	144045	20497	0.1974	174	0.00823021	0.0103986	36141195	14.5336	481786	10066500	1200	7292	8392	0.991555	29186444	174	14.5336	3.32	38.57	58.11	0.482516	5.60561	8.44547	3337	10066500	61580	17.36	51.27	31.37	0.611859	4.17173	2.3918	1.74754e+06	5.16109e+06	3.15786e+06	8156332	280438	1500566	12.5475	500696	2.89936
7.59619e+06	15.8432	2.2174	0.2966	33.36	25830	0.854627	0.448686	1070000	334763	25830	0.149	469	0.0192017	0.0288821	40925715	14.3904	714972	12298420	1953	5852	9628	0.993177	33072632	175	14.3904	3.4	35.53	61.07	0.489274	5.11291	8.78822	3989	12298400	70276.6	15.4931	54.3697	30.1373	0.554303	3.94589	2.2501	1905400	6686600	3706400	9388376	287354	1576537	12.8097	643361	2.68918
4.56842e+06	15.3347	15.43	6.33	46.51	71244	0.250754	3.93365	1173100	1097108	71244	1.26	1274.1	0.0543445	0.158966	118026395	155.57	1003643	39009857	21005	107062	35882	0.877315	60342980	1124.96	155.57	0.21	50.86	48.93	0.326697	79.1229	76.1204	12390	39009857	30855	6.93	46.57	46.51	0.998712	5.62813	3.31342	2.70338e+06	1.81669e+07	1.81435e+07	54097178	687000	5064309	10.54	3546938	1.54686
5.5914e+06	15.5367	15.54	6.49	49.59	88274	0.273532	4.24165	1230000	3638000	88274	1.32	1449	0.0886071	0.218472	137147245	164.61	1892301	45026032	24553	93045	36670	0.89328	77407640	1139.63	164.61	0.19	51.24	48.57	0.312759	84.3462	79.9511	12121	45026032	35215	5.95	44.46	49.59	1.11538	6.57336	3.84437	2.67905e+06	2.00186e+07	2.23284e+07	124159316	796866	6009694	12.07	3873626	1.71918
8.11911e+06	15.9097	16.32	6.85	50.17	93654	0.322658	5.79287	1655400	4319000	93654	1.31	1732	0.104264	0.189456	155383172	172.05	2181060	55513336	12558	61928	28901	0.92891	96524736	1149.07	172.05	0.13	52.84	47.03	0.223665	90.9112	80.9151	12132	55513336	48510	5.14	44.69	50.17	1.12262	6.82252	3.97257	2.85339e+06	2.48089e+07	2.7851e+07	152772464	977300	7773800	12.07	5269400	1.73877
1.44643e+07	16.4872	18.54	7.52	49.36	93739	0.34459	6.02367	1887119	1586814	93739	1.69	2022.99	0.082335	0.212922	175146886	198.92	2465496	68545786	12904	52577	22227	0.939676	116547144	1163.3	198.92	0.11	55.14	44.76	0.218812	109.684	89.0366	12121	68545786	48755	4.78	45.86	49.36	1.07632	6.94141	4.00887	3.27649e+06	3.14351e+07	3.38342e+07	170980221	1178379	8578696	12.33	6806929	1.70028
1.90856e+07	16.7644	21.2	8.61	49.46	109598	0.38337	6.63384	1890000	1679676	109598	1.79	2136.1	0.0874691	0.208975	199240637	212.29	2631489	81389438	11780	56730	24723	0.934904	138228048	1173.3	212.3	0.04	54.07	45.89	0.08492	114.791	97.4245	12121	81389438	57624	4.28	46.27	49.46	1.06894	6.06175	3.56534	3.48347e+06	3.76589e+07	4.02552e+07	203541672	1622941	9838477	13.43	7808952	1.69835
1.94444e+07	16.7831	22.93	12.15	50.22	102673	0.172093	7.50726	2570000	1840208	102673	14.54	2274.84	0.148552	0.258493	225084886	529.3	2843239	91088904	10524	52040	21452	0.940305	162510720	1188	529.3	0.53	38.19	61.28	2.80529	202.14	324.355	12133	91088904	76674	3.88	45.91	50.22	1.09388	16.1796	8.63673	3.53425e+06	4.18189e+07	4.57448e+07	236622059	227849	1399376	13.18	383331	1.78409
2.06934e+07	16.8453	22.2298	11.6839	51.62	90961	0.368692	5.33008	2880000	3100859	90961	10.1674	2203	0.142454	0.22292	249045434	272.76	2332426	100565926	10064	50754	25574	0.941709	187871808	1210.7	272.764	0.06	44.39	55.55	0.163658	121.08	151.52	12121	100565926	70019	3.55	44.83	51.62	1.15146	8.97677	5.06412	3.57009e+06	4.50837e+07	5.19121e+07	267975023	1830552	13400037	12.73	10251696	1.86815
1.55223e+07	16.5578	24.1756	14.4379	52.81	574900	0.201492	4.52098	4740000	4040200	574900	16.9835	2221	0.219938	0.322062	273979454	536.059	2951764	108011633	11454	37224	20607	0.957212	214426928	1228.05	536.059	0.48	35.7	63.83	2.57309	191.373	342.167	12121	108011633	74273	3.45	43.73	52.81	1.20764	17.6429	9.42528	3.7264e+06	4.72335e+07	5.70409e+07	294749203	2283411	14684242	11.04	11576393	1.98522
1.52196e+07	16.5381	24.8395	17.3338	53.11	815600	0.220183	3.42257	5990000	2019100	815600	31.2864	2407	0.282124	0.384494	306519450	552.732	3605032	121702335	9262	17318	12500	0.980041	248491792	1399	552.732	0.6	33.35	66.05	3.31639	184.336	365.079	14335	121702335	76960	3.9	42.99	53.11	1.2354	15.0713	8.15333	4.74639e+06	5.23198e+07	6.46361e+07	314340000	2275985	15958949	12.1737	11754109	2.0418
1.9968e+07	16.8096	26.3282	17.9665	53.615	1013700	0.234005	4.72374	6780000	2113923	1013700	31.4432	2673	0.305282	0.401739	338608051	593.552	5699242	138893900	8319	11776.2	9900	0.986403	272589184	1435	593.552	0.63	34.01	65.36	3.73938	201.867	387.946	14335	138893900	96790.2	3.60613	43.1854	53.2085	1.23209	17.6627	9.44738	5008700	59981900	73903300	344232848	2505824	17566621	12.378	12755334	1.96257
64682.7	11.0772	6.68	0.37	31.05	15800	0.244442	0.292862	106700	210500	15800	0.32	192.5	0.00890295	0.0250373	18744068	30.78	260969	7523927	1913	198574	35340	0.773009	9552551	456.49	30.78	6.92	34.24	58.84	2.12998	10.5391	18.111	90659	7523927	17242	10.93	37.95	51.12	1.34704	58.4682	29.9076	822365	2.85533e+06	3.84623e+06	3126900	321913	1525347	5.46	362313	1.26962
63891.5	11.0649	6.5	0.37	34.24	13138	0.303588	0.376831	125500	133097	13138	0.32	224.51	0.00863685	0.0213311	22213667	30.07	395997	9128888	2612	185212	10660	0.788626	12761501	459.19	30.07	6.55	33.59	59.86	1.96958	10.1005	17.9999	90021	9128888	21037	16.32	49.45	34.24	0.692417	6.71321	3.70282	1.48983e+06	4.51424e+06	3.12573e+06	7204197	392512	1870653	6.13	458221	1.39793
91406.5	11.4231	6.55	0.4	32.43	16288	0.356141	0.347972	189600	609517	16288	0.34	931.09	0.0306946	0.0536785	26457661	30.5	454097	10862293	2723	47524	10836	0.945636	16451028	457.74	30.5	6.39	33.44	60.16	1.94895	10.1992	18.3488	90021	10862293	25059	16.33	51.24	32.43	0.632904	5.83082	3.23186	1.77381e+06	5.56584e+06	3.52264e+06	8794197	465904	2197851	6.75	563258	1.51451
139893	11.8486	6.48	0.45	30.72	12400	0.437258	0.171882	230000	219500	12400	0.36	983.6	0.0274298	0.0578797	31923347	30.81	468000	13471906	2924	128439	3257261	0.803259	20846926	459.9	30.81	6.46	32.88	60.66	1.99033	10.1303	18.6893	90021	13471906	31121	15.64	53.63	30.72	0.572814	5.21755	2.89518	2.10701e+06	7.22498e+06	4.13857e+06	10370020	583775	2721928	6.79	617762	1.54744
80020.7	11.29	6.53	0.48	29.5	16425	0.488895	0.0453383	290000	248824	16425	0.37	338.42	0.0134373	0.03003	38202671	32.06	536117	15693540	2253	126137	22472	0.855811	26237288	461.2	32.1	4.62	33.56	61.82	1.48302	10.7728	19.8442	90021	15693540	36360	15.14	55.37	29.5	0.532779	4.18952	2.36115	2.376e+06	8.68951e+06	4.62959e+06	11586221	668023	3256223	10.66	745577	1.67185
69333.9	11.1467	6.57	0.5	33.43	18062	0.46196	0.0361586	360000	268067	18062	0.63	396.32	0.0163972	0.0277505	45656245	36.45	576849	16861549	2677	123085	25366	0.859245	32795784	464.3	36.5	4.83	36.65	58.52	1.76295	13.3772	21.3598	90021	16861549	36340	15.7	50.87	33.43	0.657165	6.07251	3.36484	2.64726e+06	8.57747e+06	5.63682e+06	12676421	733927	3477996	13.44	911842	1.945
112520	11.6309	6.599	0.4761	36.23	18751	0.498677	0.0726694	390000	313509	18751	0.5988	340	0.0156125	0.0232064	49102338	35.66	581360	17783716	4404	120094	69153	0.861977	38671192	465.8	35.6618	4.47	36.01	59.52	1.59408	12.8418	21.2259	90021	17783716	41309	15.43	48.34	36.23	0.749483	6.5081	3.62879	2.74403e+06	8.59665e+06	6.44304e+06	13664721	718435	3604443	16.07	980258	2.17453
124461	11.7317	6.4878	0.5042	37.7	35400	0.548279	0.298641	510000	263035	35400	0.5821	433	0.0185363	0.0249488	53616601	33.9476	567008	18612749	3713	105309	48763	0.879153	44027092	462.63	33.9476	4.51	33.66	61.83	1.53104	11.4268	20.9898	90021	18612749	43269	14.88	47.42	37.7	0.795023	6.50883	3.65193	2.76958e+06	8.82617e+06	7.01701e+06	14947718	790760	4150346	17.29	1045777	2.36543
138357	11.8376	6.4978	0.4919	37.88	46400	0.577179	0.402489	610000	277939	46400	0.5637	450	0.0200187	0.0257947	59155917	33.4953	593780	19332792	1866	56906	28681	0.934663	48669272	463	33.4953	4.47	32.86	62.67	1.49724	11.0066	20.9915	90021	19332792	44936	15.12	47	37.88	0.805957	6.18218	3.49407	2.92312e+06	9.08641e+06	7.32326e+06	18425687	830157	4388482	10.3237	1117777	2.51745
159434	11.9794	6.5349	0.4828	43.69	37301	0.55461	0.637827	650000	531100	37301	0.5539	423	0.0217218	0.0289645	64102318	31.4015	1386802	17415596	1244	27977	10691	0.967932	53496956	460	31.4015	4.74	29.21	66.05	1.48843	9.17238	20.7407	90002	20491656	44547.1	19.9	35.7	44.4	1.2437	5.53142	3.38756	4.07784e+06	7.31552e+06	9.0983e+06	21619131	872383	4625060	10.9317	1006776	2.61067
915912	13.7277	2.46	0.26	33.88	9573	0.199398	2.75113	44597	248667	9573	0.15	72.77	0.00527611	0.0145587	5162784	13.28	37007	2648005	7497	17378	10730	0.980004	2607120	240	13.28	12.12	31.85	56.02	1.60954	4.22968	7.43946	17351	2648005	12226	30.51	35.62	33.88	0.951151	6.61645	3.7838	807906	943219	897144	874471	94732	525620	5.28	167721	0.98456
1.76002e+06	14.3808	2.38	0.36	36.15	7202	0.222808	1.32254	172180	80037	7202	0.11	90.83	0.00380299	0.0106313	6497246	13.66	42949	3043555	6396	22079	12125	0.974624	3644516	241.96	13.66	12.01	32.36	55.64	1.64057	4.42038	7.60042	17386	3043555	13921	28.56	35.29	36.15	1.02437	8.18959	4.60698	869239	1.07407e+06	1.10025e+06	2496862	110696	700556	5.17	207934	1.19745
2.26159e+06	14.6316	2.4	0.34	32.73	12279	0.280865	0.346183	86762	86094	12279	0.12	100	0.00422967	0.00809441	8458559	13.97	53694	3923691	6508	23590	11731	0.972907	5073656	243.35	13.97	11.52	31.5	56.98	1.60934	4.40055	7.96011	17386	3923691	18583	29.27	38	32.73	0.861316	6.14379	3.50255	1.14846e+06	1.491e+06	1.28422e+06	3123162	137039	855335	5.09	261595	1.29308
2.95049e+06	14.8975	2.45	0.33	30.39	9769	0.340615	0.286703	123885	89811	9769	0.12	108.1	0.00439163	0.0108161	10552651	14.44	68546	4918478	9061	7549	12586	0.99118	6.8715e+06	246.6	14.44	11.98	31.3	56.72	1.72991	4.51972	8.19037	17386	4918478	24557	29.48	40.14	30.39	0.7571	5.69242	3.22476	1.44997e+06	1.97428e+06	1.49473e+06	3700301	203313	1031019	5.09	302310	1.39708
4.27787e+06	15.269	2.42	0.43	32.16	10987	0.373596	0.427598	130000	104367	10987	0.14	126.79	0.00516812	0.0110424	13300051	14.2	90888	5305064	9205	6630	13441	0.992215	9158929	245.4	14.2	10.99	30.99	58.02	1.56058	4.40058	8.23884	17386	5305064	26288	26.95	40.9	32.16	0.786308	6.04377	3.41504	1.42971e+06	2.16977e+06	1.70611e+06	4374117	276296	1309872	5.16	394902	1.72645
5.94955e+06	15.5988	2.39	0.44	31.98	13059	0.426736	0.47732	150000	99959	13059	0.16	143.94	0.00578954	0.00887049	15551820	13.68	93782	5846288	3885	7200	12498	0.991591	11573482	246.5	13.7	10.89	26.24	62.87	1.49193	3.59488	8.61319	17331	5846288	23669	25.56	42.46	31.98	0.753179	4.84842	2.8008	1.49431e+06	2.48233e+06	1.86964e+06	5011143	293668	1409118	5.1	474855	1.97963
8.06463e+06	15.903	2.3865	0.4098	34.61	13372	0.477601	0.596056	160000	111427	13372	0.1501	151	0.00608656	0.00803153	18285230	13.6039	87706	6497236	3490	7146	16065	0.991598	14136495	248.2	13.6039	10.21	25.75	64.04	1.38896	3.503	8.71194	17331	6497236	31944	22.68	42.7	34.61	0.810539	5.4349	3.12272	1.47357e+06	2.77432e+06	2.24869e+06	5615476	319163	1555622	8.18	483941	2.17577
9.24175e+06	16.0392	2.4325	0.3922	37.05	18911	0.498593	0.701167	210000	115063	18911	0.1425	155	0.00669086	0.00825701	21921956	13.695	95744	6828231	2740	7466	15270	0.991247	17031574	248.8	13.695	9.76	24.58	65.66	1.33663	3.36623	8.99214	17332	6828231	33355	22.74	40.22	37.05	0.921183	5.60569	3.26344	1.55274e+06	2.74631e+06	2.52986e+06	6067797	339890	1851133	6.03	501163	2.49429
4.98923e+07	17.7254	2.455	0.3903	37.56	24467	0.567539	0.161519	250000	125578	24467	0.1397	163	0.00745914	0.00851793	26332464	13.5004	42677	7662005	2195	3431	10718	0.99592	20636294	251	13.5004	9.44	23.21	67.35	1.27444	3.13344	9.09252	17332	7662005	37161	21.89	40.55	37.56	0.926264	5.23494	3.0806	1.67721e+06	3.10694e+06	2.87785e+06	6994782	345721	2028699	5.6375	407569	2.69333
5.83153e+07	17.8814	2.4773	0.367	37.345	19990	0.661429	0.0267093	330000	133380	19990	0.1369	199	0.00828106	0.00969635	31089012	13.7221	656580	9076193	2020	3501	12742	0.995809	22717236	250	13.7221	8.88	22.67	68.45	1.21852	3.1108	9.39278	17332	9076200	36304.8	19.9698	43.873	36.1572	0.824134	4.53004	2.67709	1812500	3982000	3281700	7848131	344970	2215306	5.68219	340613	2.50295
31152.1	10.3466	4.87	0.32	28.69	29223	0.241885	0.175395	104255	149878	29223	0.33	142.89	0.00800844	0.0240024	14142710	24.97	134866	6039863	3659	119401	4351	0.863769	7.09973e+06	655.97	24.97	2.56	36.96	60.47	0.639232	9.22891	15.0994	16591	6039863	10580	30.63	40.68	28.69	0.705261	1.70844	1.20685	1.85001e+06	2.45702e+06	1.73284e+06	2198331	212184	1045135	3.65	200957	1.17548
47456	10.7676	5.13	0.32	28.64	176834	0.273201	0.178024	156691	157874	176834	0.48	230.82	0.0207106	0.0658824	16909775	24.99	184344	6827297	3822	106933	7530	0.877937	9504717	657.56	24.99	1.88	34.77	63.35	0.469812	8.68902	15.8312	16591	6827297	11915	26.09	45.26	28.64	0.632788	1.72947	1.18113	1.78124e+06	3.09003e+06	1.95534e+06	7635219	238966	1295541	3.48	234138	1.39216
41901.8	10.6431	5.28	0.33	26.2	192020	0.32418	0.408258	227533	171008	192020	0.48	271.5	0.0229938	0.068733	19723855	25.27	204240	8192030	3225	85222	7307	0.9027	12278006	685.49	25.27	1.58	34.86	63.55	0.399266	8.80912	16.0591	16591	8192030	14623	23.8	50	26.2	0.524	1.68432	1.10416	1.9497e+06	4096015	2.14631e+06	9010773	268472	1502741	3.84	305924	1.49877
46015.5	10.7367	5.25	0.31	24.39	22874	0.392486	0.316344	295785	194417	22874	0.47	298.55	0.0127814	0.0325388	22442982	25.78	250953	10118289	2694	57693	15495	0.933968	15092996	690.7	25.78	2.13	35.84	62.02	0.549114	9.23955	15.9888	16580	10118289	18474	23	52.61	24.39	0.4636	1.9173	1.19045	2.32721e+06	5.32323e+06	2.46785e+06	10988164	350195	2001664	4.29	411542	1.49165
59234.6	10.9893	5.33	0.49	24.77	33387	0.42368	0.293831	370000	211192	33387	0.27	322.32	0.0135586	0.0327052	25873855	26.82	276632	11354623	232	55375	14883	0.936626	18134478	695.6	26.8	0.52	30.98	68.5	0.13936	8.30264	18.358	16582	11354623	20685	21.93	53.3	24.77	0.464728	1.16575	0.81524	2.49007e+06	6.05201e+06	2.81254e+06	13171673	504472	2403530	4.52	520360	1.5971
83558	11.3333	5.36	0.51	25.46	35405	0.366299	0.234836	370000	236295	35405	0.36	333.31	0.0146145	0.0255294	30127345	33.96	254371	12454149	2062	20602	12792	0.976307	21662842	687.6	34	0.88	46.61	52.51	0.2992	15.8474	17.8534	16588	12454149	18102	21.4	53.14	25.46	0.479112	1.75966	1.11938	2.66519e+06	6.61813e+06	3.17083e+06	15880534	154739	2610709	3.75	229386	1.73941
167899	12.0311	5.2756	0.437	27.06	36305	0.421482	0.272393	490000	235227	36305	0.4463	351	0.0157646	0.023933	35141755	31.98	429097	13478324	2222	48069	34827	0.944645	25866916	688.1	31.9784	0.68	43.51	55.81	0.217453	13.9138	17.8471	16588	13478324	24411	20.59	52.35	27.06	0.516905	1.65795	1.08743	2.77519e+06	7.0559e+06	3.64723e+06	17523738	582510	2873607	2.21	724120	1.91915
217334	12.2892	5.9993	0.5365	29.79	40359	0.391542	0.386992	580000	232056	40359	0.473	355	0.0164493	0.0231896	40304190	34.4985	409963	13507623	2068	45767	46321	0.947093	30758872	682.8	34.4985	0.69	40.81	58.5	0.23804	14.0788	20.1816	16588	13507623	24342	21.53	48.68	29.79	0.611956	1.5986	1.10528	2.90819e+06	6.57551e+06	4.02392e+06	20864187	696644	3243334	1.78	791548	2.27715
109175	11.6007	6.541	0.5849	37.03	57840	0.384726	0.24386	700000	302886	57840	0.5157	358	0.0189896	0.0255629	46756557	37.6134	348622	14470836	926	16217	13306.5	0.981302	36271208	684	37.6134	0.69	40.81	58.5	0.259532	15.35	22.0038	16588	14470836	25921	21.42	41.55	37.03	0.891215	1.74219	1.3167	3.09965e+06	6.01263e+06	5.35855e+06	26249820	773113	3591154	3.44	846580	2.5065
41995.3	10.6453	5.8903	0.5752	41	70123	0.327103	0.391902	1120000	234635	70123	0.8676	397	0.0225812	0.0324466	53568795	48.4233	787494	15839400	968	17140	14803	0.980227	41198324	672	48.4233	0.84	45.47	53.69	0.406756	22.0181	25.9985	16588	15839400	23570.5	20.3373	35.2362	44.4266	1.26082	2.10915	1.68498	3221300	5581200	7036900	28016378	794989	3891551	3.41375	907078	2.601
5522.36	8.61656	3.08	0.11	40.97	4950	0.103366	0.0517577	31000	43050	4950	0.05	39.1	0.00140759	0.0042484	3335858	10.22	38085	1056400	187	2782	1239	0.996811	1.6185e+06	297.81	10.22	2.54	19.57	77.89	0.259588	2.00005	7.96036	20330	1056400	3602	36.13	22.9	40.97	1.78908	1.36611	1.5776	381677	241916	432807	849503	143348	531676	2.34	40292	1.53209
3407.27	8.13367	3.1	0.12	45.66	8184	0.128346	0.112821	34000	59648	8184	0.06	40.1	0.00188402	0.00515095	4021228	10.28	8055	1319394	214	2992	1329	0.99657	2.13012e+06	299.43	10.28	2.43	18.48	79.09	0.249804	1.89974	8.13045	20330	1319394	4491	30.77	23.57	45.66	1.93721	1.70171	1.81946	405978	310981	602435	2132651	172474	726790	3.17	50439	1.61447
4437.21	8.39778	3.2	0.12	44.31	4634	0.146773	0.0351257	37000	59740	4634	0.07	42.1	0.00174608	0.0026126	5135033	10.63	10055	1560193	187	3707	1599	0.99575	2.90505e+06	300.38	10.63	2.35	18.06	79.59	0.249805	1.91978	8.46042	20330	1560193	5304	30.58	25.11	44.31	1.76464	1.645	1.70482	477107	391764	691322	2696814	182205	907177	3.45	72455	1.86198
14717.6	9.5968	3.63	0.11	44	6050	0.170412	0.00438166	47000	60000	6050	0.12	42.3	0.00208941	0.00445317	6722050	10.97	11108	1869420	367	5575	9437	0.993499	4.02538e+06	302.3	10.97	1.19	16.96	81.86	0.130543	1.86051	8.98004	20330	1869420	6916	28.29	27.71	44	1.58787	1.31707	1.45247	528859	518016	822545	3240076	225318	1177050	3.98	100043	2.15328
3472.74	8.1527	3.73	0.13	42.72	5829	0.192475	0.0332192	80000	95044	5829	0.09	197.44	0.0059899	0.0108816	8914112	11.58	12108	2232711	298	6217	7265	0.9928	5.61238e+06	296.3	11.6	1.55	16.67	81.78	0.1798	1.93372	9.48648	19609	2232711	8157	30.32	26.96	42.72	1.58457	1.32665	1.45561	676958	601939	953814	4099475	307267	1486708	4.6	131115	2.51371
6938.27	8.84481	3.72	0.15	44.98	6967	0.15569	0.01257	100000	109844	6967	0.12	223.96	0.00702408	0.00979015	11738864	16.19	13912	2522182	279	8062	2600	0.990769	7.74748e+06	300.1	16.2	0.93	35.52	63.55	0.15066	5.75424	10.2951	20330	2522182	8407	29.41	25.6	44.98	1.75703	1.28783	1.52243	741774	645679	1.13448e+06	5179888	295906	1769167	4.92	170465	3.07174
8509.75	9.04897	3.7544	0.1813	50.35	8997	0.178249	0.019032	120000	110787	8997	0.1237	192	0.00650689	0.00797992	14214607	16.28	25900	2901643	289	8092	4231	0.990709	10159394	301.4	16.2786	0.86	33.42	65.72	0.139996	5.44031	10.6983	19609	2901643	10470	25.37	24.28	50.35	2.07372	1.54581	1.80977	736147	704519	1.46098e+06	5920874	323907	1802643	5.69	215438	3.50126
9713.71	9.18129	3.774	0.1826	52.95	10562	0.196433	0.0196192	150000	118900	10562	0.1028	193	0.00671743	0.00752922	16940892	15.5227	24800	3049178	246	9447	4612	0.989158	12789907	300.87	15.5227	0.88	29.07	70.05	0.1366	4.51245	10.8737	19609	3049178	10987	25.24	21.81	52.95	2.42779	1.57167	1.99973	769613	665026	1.61454e+06	6969440	402559	1978548	5.82	243489	4.19454
11106.6	9.3153	3.7821	0.1525	53.43	12958	0.212616	0.0196957	320000	135807	12958	0.1053	239	0.00859584	0.0102177	19950745	15.5716	24752	3310768	201	7330	3374	0.991592	15485321	303	15.5716	0.81	27.95	71.24	0.12613	4.35226	11.0932	19609	3310768	11892	23.79	22.79	53.43	2.34445	1.65597	2.00021	787632	754524	1.76894e+06	7649515	458960	2005013	4.24625	250964	4.67726
11271.5	9.33003	3.6626	0.1624	56.49	15700	0.222166	0.0191398	400000	141463	15700	0.1153	224	0.00875843	0.0108787	20563293	14.7327	417941	3.2731e+06	144	8377	3141	0.990401	17429916	303	14.7327	0.82	24.3	74.88	0.120808	3.58005	11.0318	19609	3273102	10802.3	18.4942	23.2675	58.2383	2.50299	2.38219	2.44259	605334	761568	1906200	7845186	483714	2184779	4.48453	228135	5.3252
475538	13.0722	2.21	0.21	38.3	7000	1.0588	3.59134	68752	85022	7000	0.2	249.7	0.00759439	0.0207535	32557109	15.14	56752	16030184	2934	243870	82631	0.720624	17811482	149.69	15.14	3.17	41.61	55.22	0.479938	6.29975	8.36031	86752	16030184	102128	3.6	58.11	38.3	0.659095	17.0838	8.87147	577087	9.31514e+06	6.13956e+06	6402016	198981	1676779	60.29	1181983	1.11112
152255	11.9333	2.35	0.2	38.87	7227	1.35571	3.15974	71570	146129	7227	0.28	253.3	0.0087333	0.0204403	41999693	15.94	139127	21610000	2085	225500	37800	0.742266	25257660	149.48	15.94	2.95	40.03	57.03	0.47023	6.38078	9.09058	86752	21610000	134400	2.8	58.33	38.87	0.666381	14.4647	7.56553	605080	12605113	8399807	13942000	268642	2316345	62.11	1620408	1.1688
209728	12.2536	2.53	0.19	38.63	8080	1.527	2.70598	92522	196249	8080	0.29	296.2	0.0104401	0.0178585	52456055	17.31	758437	26432300	3377	225519	97957	0.741313	33983940	152.38	17.31	2.72	39.69	57.6	0.470832	6.87034	9.97056	86752	26432300	175125	2.68	58.69	38.63	0.658204	13.3589	7.00856	708386	1.55131e+07	1.02108e+07	17609000	438534	3187910	85.2	2390774	1.2857
195492	12.1833	2.6	0.2	37.34	9433	1.60047	2.48626	116300	219120	9433	0.29	300.4	0.0109494	0.024678	63451621	20.11	771367	32185400	2163	226268	168612	0.739371	43786080	158.2	20.11	2.29	44.26	53.46	0.460519	8.90069	10.7508	86752	32185400	163014	2.58	60.08	37.34	0.621505	18.9837	9.80262	830383	1.9337e+07	1.2018e+07	20125000	489624	4466232	68.21	3461762	1.36043
143957	11.8773	2.69	0.19	37.01	119000	1.63982	2.62984	130000	237400	119000	0.3	301.24	0.0185362	0.0435723	75401437	22.26	229118	36568000	1783	225666	260939	0.738633	54674276	152.1	22.3	0.54	47.62	51.84	0.12042	10.6193	11.5603	86752	36568000	182680	2.46	60.52	37.01	0.611533	17.3409	8.97619	899573	2.2131e+07	1.35338e+07	21949200	592291	4832535	76.81	3755121	1.49514
210819	12.2588	2.79	0.4	37.64	284400	1.2761	2.46595	180000	272300	284400	0.39	306.21	0.0305577	0.0519341	89280009	31.02	227351	39558982	2041	212067	103541	0.756569	67001760	154.3	31	1.39	51.68	46.93	0.4309	16.0208	14.5483	86752	39558982	256877	2.46	59.89	37.64	0.628486	51.7756	26.202	973151	2.36919e+07	1.489e+07	23256900	584985	5186990	108.37	4400156	1.69372
240611	12.3909	2.8008	0.4462	39.44	11000	1.30143	2.54236	190000	219000	11000	0.3821	250	0.0104918	0.0143228	105040236	31.16	190800	40554873	2388	195409	74767	0.776009	80849312	156	31.1618	0.88	50.82	48.3	0.274224	15.8364	15.0511	86752	40554873	200152	2.46	58.1	39.44	0.67883	43.2061	21.9425	997650	2.35624e+07	1.59948e+07	24943000	565052	5417523	106.27	4300782	1.99358
264197	12.4844	2.758	0.3984	40.87	19000	1.27177	2.65821	240000	182000	19000	0.371	138	0.00812501	0.0104967	114812315	33.2304	201013	42261300	2957	199358	45994	0.771948	94163104	157.32	33.2304	0.81	30.74	68.46	0.269166	10.215	22.7495	86752	42261300	207163	2.34	56.79	40.87	0.719669	6.15121	3.43544	988914	2.40002e+07	1.72722e+07	27009000	546996	5783920	105.02	4458999	2.22812
291697	12.5835	2.8285	0.3585	41.85	25000	1.41181	3.06187	260000	182000	25000	0.3719	209	0.0102104	0.0117219	126027340	31.2927	236100	44179341	3641	57518	45699	0.933699	106445168	159	31.2927	0.91	46.87	52.22	0.284764	14.6669	16.341	86752	44179341	215488	2.44	55.71	41.85	0.751212	36.1301	18.4406	1.07798e+06	2.46123e+07	1.84891e+07	31182000	567046	5616384	84.035	4510263	2.40939
349005	12.7628	2.9625	0.3779	43.2	30000	1.28075	3.27463	370000	189000	30000	0.4234	251	0.0121052	0.014514	135544984	31.939	5776985	4.09057e+07	3446	43368	16849	0.950281	116031592	161	31.939	0.81	45.53	53.67	0.258706	14.5418	17.1417	86752	46132568	286538	3.1	52.7	44.2	0.83871	30.4218	15.6302	1.43011e+06	2.43119e+07	2.03906e+07	33742584	626359	4733742	87.0031	3568432	2.51518
209091	12.2505	0.96	0.08	33.11	4341	0.27064	1.64115	44762	46938	4341	0.06	39.76	0.00150652	0.00457627	2008	4292769	7.84	111864	2121817	3093	20112	0.991573	7114	84.76	7.84	14.92	23.98	61.1	1.16973	1.88003	4.79024	6181	2121817	25375	17.01	49.88	33.11	0.663793	5.41232	3.03805	360921	1.05836e+06	702534	834167	40251	262165	5.93	117001	1.09698
267672	12.4975	1.09	0.08	34.35	2797	0.294299	1.07821	111207	54860	2797	0.04	53.91	0.0019129	0.00542615	2009	6071322	8.53	129224	2510367	3862	24776	0.989784	8414	86.92	8.53	13.95	26.85	59.2	1.18993	2.29031	5.04976	6222	2510367	29602	15.89	49.77	34.35	0.690175	7.09872	3.89445	398897	1.24941e+06	862311	2360207	53261	401032	7.44	184676	1.406
516306	13.1545	1.13	0.1	35.33	3498	0.359613	0.915021	90303	65342	3498	0.03	59.89	0.0021153	0.00316581	2010	8642717	8.91	147347	3204155	5889	31585	0.985866	9951	91.24	8.91	13.8	27.5	58.7	1.22958	2.45025	5.23017	6222	3204155	37264	14.8	49.86	35.33	0.708584	7.83304	4.27081	474215	1.59759e+06	1.13203e+06	3111382	61471	525671	9.4	226867	1.66124
595000	13.2963	1.24	0.11	33.44	4376	0.424382	0.187913	108317	68488	4376	0.08	67.95	0.00265755	0.00573671	2011	11451263	9.75	211360	4137721	2910	28091	0.987296	11647	91.4	9.75	12	30.46	57.54	1.17	2.96985	5.61015	6222	4137721	47416	13.97	52.6	33.44	0.635741	7.86771	4.25173	578040	2.17644e+06	1.38365e+06	3546148	81521	607729	10.43	282991	1.84197
520465	13.1625	1.38	0.13	33.62	5068	0.426917	0.261758	120000	79812	5068	0.08	77.52	0.00308274	0.00663095	2012	14408837	10.39	272269	4439937	3108	21462	0.986519	12112	91.6	10.4	11.07	31.67	57.26	1.15128	3.29368	5.95504	6222	4439937	50302	13.77	52.6	33.62	0.639163	8.48195	4.56055	611379	2.33541e+06	1.49271e+06	3857589	121176	747312	10.8	355497	2.33002
657484	13.3962	1.44	0.16	30.58	5891	0.477406	0.25774	140000	69844	5891	0.16	85.07	0.00359557	0.00531811	2013	16593056	10.99	310802	5251470	1555	20246	0.986552	12198	93	11	10.65	33.76	55.59	1.1715	3.7136	6.1149	6238	5251470	56467	13.03	56.38	30.58	0.542391	7.53834	4.04037	684267	2.96078e+06	1.6059e+06	4336247	103120	884790	11.3	407146	2.4733
921044	13.7333	1.484	0.1599	30.18	5327	0.610039	0.242188	140000	79269	5327	0.15	90	0.00373475	0.00475511	2014	18684729	9.6541	422054	5889380	1732	24445	0.984905	49787	94.2	9.6541	11.49	22.27	66.24	1.10926	2.14997	6.39488	6238	5889380	65184	12.03	57.79	30.18	0.522236	3.13136	1.8268	708492	3.40347e+06	1.77741e+06	4702399	116839	998322	11.32	454522	2.60436
1.5011e+06	14.2217	1.4318	0.1316	30.93	5597	0.572613	0.299194	160000	77898	5597	0.1271	88	0.00364749	0.00388568	2015	20993365	10.8402	403075	6207242	1441	27855	0.984496	48784	95.61	10.8402	11	29.89	59.11	1.19242	3.24014	6.40764	6238	6207242	67972	12.2	56.87	30.93	0.543872	5.61421	3.07904	757284	3.53006e+06	1.9199e+06	5082712	139966	1317182	11.7	520496	2.82274
7.75504e+06	15.8639	1.1911	0.1075	30.65	6069	0.694841	0.921563	180000	83630	6069	0.1164	89	0.00377505	0.00368869	2016	23680793	9.7294	541459	6760383	622	21792	0.984327	27046	97	9.7294	11.96	30.81	57.24	1.16364	2.99763	5.56911	6238	6760383	73188	12.22	57.14	30.65	0.536402	6.09326	3.31483	826119	3.86288e+06	2.07206e+06	5623096	152457	1276001	9.79	556461	2.94064
7.51841e+06	15.8329	1.135	0.1196	33.705	7150	0.891496	0.00651995	220000	85078	7150	0.1072	104	0.00427662	0.00417699	2017	26457173	8.3188	667715	7416175	729	12292	0.982932	17007	98	8.3188	11.72	23.05	65.23	0.974963	1.91748	5.42635	6238	7416200	75675.5	12.0372	56.7986	31.1642	0.548679	3.50562	2.02715	892700	4212300	2311200	6188791	166092	1204667	10.2725	476011	2.94674
792.814	6.67559	1.84	0.07	51.08	3037	0.139839	0.543809	25000	11673	3037	0.07	34.09	0.000880539	0.00258714	3585961	5.42	31145	757929	268	2100	1300	0.997587	1.46035e+06	148.36	5.42	5.17	8.86	85.98	0.280214	0.480212	4.66012	12849	757929	5108	27.95	20.96	51.08	2.43702	2.58957	2.5133	211841	158862	387150	350896	105814	416507	8.81	26202	1.92677
136.564	4.91679	1.94	0.08	49.72	3401	0.150304	0.455981	27800	9554	3401	0.09	53.43	0.00141777	0.00348279	3944903	5.85	31049	879280	117	4210	880	0.995188	1.80823e+06	150.14	5.85	4.62	9.91	85.47	0.27027	0.579735	4.99999	10541	879280	5891	27.45	22.83	49.72	2.17784	2.43717	2.3075	241362	200740	437178	1155059	128971	600008	8.15	35290	2.05649
6.6227	1.8905	1.95	0.08	50.05	3465	0.185439	0.402435	30200	9943	3465	0.06	61	0.00147787	0.00202589	4447501	5.61	38287	1040310	142	4210	1000	0.995186	2.28192e+06	152.53	5.61	5.17	9.63	85.2	0.290037	0.540243	4.77972	10541	1040310	6874	28.92	21.03	50.05	2.37993	2.52584	2.45289	300858	218777	520675	1155059	164865	786629	8.89	52581	2.1935
176.425	5.1729	1.79	0.08	47.79	3588	0.235053	0.173424	37100	11043	3588	0.07	77.5	0.00193857	0.00288873	5019056	5.69	34764	1337454	233	31400	2800	0.964152	2.86369e+06	155.3	5.69	5.45	9.49	85.06	0.310105	0.539981	4.83991	13047	1337454	10785	25.17	27.04	47.79	1.76738	2.5464	2.15689	336637	361648	639169	1820876	197282	1081060	8.68	79788	2.14115
125.71	4.83398	1.88	0.09	49.26	3588	0.264091	0.30019	43550	11043	3588	0.26	77.51	0.00277144	0.00353618	5599685	5.97	79724	1584544	1146	17911	9441	0.97943	3521219	154.2	6	4.02	10.22	85.76	0.2412	0.6132	5.1456	13047	1584544	12619	24.06	26.69	49.26	1.84564	2.41786	2.13175	381241	422915	780546	2293895	203186	1359933	7.11	103345	2.22223
24.3876	3.19407	1.98	0.09	49.32	4321	0.299918	0.272368	50000	13588	4321	0.29	104.93	0.00362404	0.00375746	6721124	6.05	83515	1829501	248	14749	7760	0.983063	4394181	154.2	6.1	3.97	10.74	85.29	0.24217	0.65514	5.20269	13047	1829501	11880	24.44	26.23	49.32	1.88029	2.44941	2.16485	447130	479878	902310	2710474	240064	1494503	8.3	130567	2.40185
159.094	5.0695	2.0785	0.1811	50.71	4375	0.307694	0.267197	50000	15588	4375	0.0862	115	0.00300688	0.00239722	8226504	6.53	80255	2010289	249	10543	2765	0.987937	5554596	153.3	6.5334	3.46	12.58	83.96	0.226056	0.821902	5.48544	13047	2010289	16268	21.8	27.49	50.71	1.84467	2.7742	2.30943	438243	552628	1.01942e+06	3041836	256307	1654252	16.77	152950	2.76308
805.206	6.6911	2.0785	0.1643	51.96	4888	0.326659	0.280749	220000	20220	4888	0.081	96	0.00309764	0.00338824	9775013	6.6442	95729	2170391	553	10326	2799	0.988183	7.05226e+06	149.77	6.6442	2.53	11.88	85.59	0.168098	0.789331	5.68677	13047	2170391	17796	20.84	27.2	51.96	1.91029	2.46653	2.18841	452309	590346	1.12774e+06	3461528	290734	1835195	17.21	159094	3.24931
1401.27	7.24514	2.0664	0.1615	54.04	6400	0.35292	0.288956	110000	23015	6400	0.0799	103	0.00308631	0.00232412	11023165	6.7949	108500	2398058	99	7891	4658	0.990932	8576319	150	6.7949	2.18	11.92	85.9	0.148129	0.809952	5.83682	13047	2398058	19720	20.47	25.49	54.04	2.12005	2.48916	2.30461	490882	611265	1.29591e+06	4552869	356298	2195438	10.49	225025	3.57636
9670.62	9.17685	1.9993	0.151	53.54	9994	0.390345	0.256299	190000	27031	9994	0.0884	107	0.00371633	0.00304828	12603438	6.9194	256973	2700952	161	4772	1395	0.994539	10010139	151	6.9194	1.83	13.29	84.87	0.126625	0.919588	5.87249	13047	2700952	17887.1	18.89	27.2629	53.8471	1.97511	2.55198	2.26355	510211	736357	1454384	5179684	391610	2259975	10.7	166805	3.70615
66992.7	11.1123	3.16	0.07	34.68	11387	0.363794	0.0177236	80306	73542	11387	0.14	107.12	0.00426012	0.0126904	10055364	11.13	67895	4049030	2455	33740	89142	0.960146	4686083	466.45	11.13	2.79	25.97	71.25	0.310527	2.89046	7.93013	6344	4049030	10862	24.84	40.48	34.68	0.856719	2.11383	1.48527	1.00578e+06	1.63905e+06	1.4042e+06	1579821	122904	590250	1.54	133790	1.15733
129155	11.7688	3.05	0.1	33.06	12048	0.400299	0.0465487	88877	78641	12048	0.24	129.89	0.0053362	0.0135763	11353450	11.25	52966	4503368	1934	63059	7850	0.927968	5855075	470.02	11.25	0.62	25.24	74.13	0.06975	2.8395	8.33962	6344	4503368	12140	22.5	44.43	33.06	0.744092	1.26201	1.00305	1.01326e+06	2.00085e+06	1.48881e+06	4244083	151937	803294	2.15	162018	1.30015
185508	12.1309	3.08	0.1	31.28	16915	0.471249	0.299808	128569	97557	16915	0.2	160.63	0.00651474	0.012736	13092956	11.4	112970	5372243	2547	74851	8888	0.914504	7378393	466.16	11.4	1.05	25.26	73.68	0.1197	2.87964	8.39952	6344	5372243	15588	20.46	48.26	31.28	0.648156	1.53367	1.09091	1.09916e+06	2.59264e+06	1.68044e+06	6388499	194687	975438	2.28	212785	1.37343
264751	12.4865	3.12	0.09	29.64	19538	0.567898	0.32617	170000	108124	19538	0.21	190.6	0.0076514	0.0201004	14817847	11.62	119916	6598977	1424	67853	20095	0.922313	9121736	468.5	11.62	1.03	24.44	74.53	0.119686	2.83993	8.66039	6344	6598977	20572	18.98	51.38	29.64	0.576878	1.5117	1.04429	1.25249e+06	3.39055e+06	1.95594e+06	7696929	247385	1258308	2.4	277767	1.3823
441525	12.998	3.12	0.12	29.19	20795	0.63212	0.331479	210000	126364	20795	0.22	206.58	0.00845921	0.0190725	16988613	11.94	103911	7522228	1615	56912	13791	0.934887	11129366	468.5	11.9	0.5	24.29	75.21	0.0595	2.89051	8.94999	6341	7522228	23410	18.61	52.2	29.19	0.559195	1.25602	0.90761	1.39989e+06	3.9266e+06	2.19574e+06	9373089	330735	1486612	2.59	328017	1.47953
598667	13.3025	3.21	0.13	29.66	23602	0.642418	0.299609	230000	140853	23602	0.22	209.28	0.00892577	0.0148166	19948886	13.01	198622	8351436	3368	66405	21460	0.923939	13530966	470.4	13	0.54	26.06	73.4	0.0702	3.3878	9.542	6341	8351436	17769	17.96	52.38	29.66	0.566247	1.37684	0.971545	1.49992e+06	4.37448e+06	2.47704e+06	11146766	558923	2559609	3.14	603088	1.6202
658753	13.3981	3.2043	0.1424	30.56	25692	0.661273	0.279064	300000	142234	25692	0.2172	233	0.00980268	0.01416	23516717	13.91	222615	9196124	1758	44993	17447	0.948422	16470409	471.7	13.9067	0.51	26.09	73.4	0.0709242	3.62826	10.2075	6341	9196124	28489	16.94	52.51	30.56	0.581984	1.44317	1.01258	1.55782e+06	4.82888e+06	2.81034e+06	12651891	396592	1872039	5.2	459637	1.79102
690627	13.4454	3.1847	0.1447	32.03	35132	0.637627	0.354121	410000	187207	35132	0.207	242	0.0114	0.0158879	27746474	15.7712	167190	10056146	1337	41366	14714	0.952601	20141824	467.39	15.7712	0.44	31.22	68.35	0.0693933	4.92377	10.7796	6341	10056146	31046	16.24	51.73	32.03	0.619176	1.65436	1.13677	1.63312e+06	5.20204e+06	3.22098e+06	14253268	451266	2251678	5.47	566985	2.00294
350402	12.7668	3.3261	0.1133	32.58	34735	0.694967	0.322275	560000	156031	34735	0.2064	262	0.0118855	0.0162101	34040029	15.5205	211235	10786241	1337	41366	14714	0.952601	24792652	467	15.5205	0.45	27.16	72.38	0.0698423	4.21537	11.2337	6339	10786241	33130	15.78	51.64	32.58	0.630906	1.57957	1.10524	1.70207e+06	5.57001e+06	3.51416e+06	16635981	541562	2436359	3.09625	642182	2.29854
184160	12.1236	3.6613	0.1621	36.345	38226	0.356812	0.256071	660000	44508	38226	0.2754	273	0.0116778	0.015788	40670808	32.8966	526648	11737900	1191	12026	6243	0.98619	29398862	465	32.8966	1.03	53.63	45.34	0.338835	17.6424	14.9153	6339	11737900	25242.8	14.4668	46.5202	39.0129	0.838623	3.8841	2.36136	1698100	5460500	4579300	18298375	589075	2649741	3.29078	712464	2.50461
59864.3	10.9998	3.2	0.22	35.66	12125	0.153961	0.100372	68987	68478	12125	0.19	111.98	0.00454712	0.013265	6316136	15.17	251447	2335589	3583	34258	18509	0.960643	2.94138e+06	310.37	15.17	4.42	29.86	65.72	0.670514	4.52976	9.96972	16314	2335589	8550	29.93	34.41	35.66	1.03633	2.47976	1.75804	699042	803676	832871	1327236	146433	387977	3.5	61713	1.25938
79295.9	11.2809	3.84	0.2	39.37	11115	0.171516	0.271759	110091	104350	11115	0.19	162.39	0.00615327	0.0155842	9031401	15.77	277433	2704803	2790	32153	13712	0.963119	4433202	312.73	15.77	1.01	23.72	75.27	0.159277	3.74064	11.8701	16314	2704803	99	26.77	33.86	39.37	1.16273	1.34643	1.25458	724076	915846	1.06488e+06	6101150	152920	1847505	3.75	102497	1.63901
115103	11.6536	3.06	0.14	37.18	12334	0.226349	0.372423	138883	129433	12334	1.1	183.14	0.0109758	0.0188513	11707630	14.22	314615	3218678	2783	35365	19667	0.959365	6572606	310.89	14.22	0.7	18.71	80.59	0.09954	2.66056	11.4599	16319	3218678	11750	23.77	39.04	37.18	0.952357	1.19411	1.07324	765080	1.25657e+06	1.1967e+06	7171500	179569	2213188	4.07	167267	2.04202
165474	12.0166	3.06	0.13	34.59	14884	0.282193	0.360844	198051	144362	14884	0.44	206.78	0.00918565	0.022196	14093608	14.3	331709	4035362	1197	26065	26821	0.969863	9077305	311.3	14.3	0.7	25.59	73.71	0.1001	3.65937	10.5405	16319	4035362	16225	20.77	44.65	34.59	0.774692	1.4472	1.11095	838145	1.80179e+06	1.39583e+06	7500346	216642	1374163	4.25	227658	2.24944
171380	12.0516	3.2	0.14	33.41	16210	0.320998	0.497306	240000	142455	16210	0.37	214.09	0.00923368	0.0207209	15797715	14.62	296541	4686575	399	21111	18239	0.975646	11292356	311.7	14.6	0.21	25.44	74.35	0.03066	3.71424	10.8551	16311	4686575	18627	19.59	47	33.41	0.710851	1.09917	0.90501	918100	2.20269e+06	1.56578e+06	8333169	332675	1576394	4.82	268374	2.40951
188016	12.1443	3.6	0.16	33.71	17638	0.30878	0.549808	270000	158218	17638	0.38	221.74	0.00980663	0.0165932	17678946	16.76	365725	5187500	364	20930	17310	0.975867	13309106	310.2	16.8	0.18	26.43	73.39	0.03024	4.44024	12.3295	16311	5187500	16734	18.18	48.11	33.71	0.700686	1.15615	0.928417	943088	2.49571e+06	1.74871e+06	9339610	262896	1441078	5.48	335604	2.56561
254765	12.4481	3.142	0.1837	35.4	22736	0.337184	0.606073	340000	177566	22736	0.3843	219	0.01051	0.0157269	19591512	16.79	367760	5661920	329	18151	10260	0.979145	15173884	310.1	16.7918	0.4	28.92	70.68	0.0671672	4.85619	11.8684	16311	5661920	22117	16.93	47.67	35.4	0.742605	1.59348	1.16804	958563	2.69904e+06	2.00432e+06	10066438	337513	1923836	5.91	347836	2.67999
42351.3	10.6538	2.9461	0.1678	36.36	26487	0.360407	0.404999	390000	153428	26487	0.3967	219	0.0106758	0.0145279	21565179	16.7985	385477	6054300	407	18807	9003	0.978416	17195844	305.31	16.7985	0.26	28.02	71.72	0.0436761	4.70694	12.0479	16311	6054300	23263	16.48	47.16	36.36	0.770992	1.46558	1.11828	997749	2.85521e+06	2.20134e+06	11353714	350965	2096211	6.59	408176	2.84027
12937.5	9.46789	2.6242	0.1532	37.3	32989	0.391321	0.176576	460000	162276	32989	0.3782	230	0.0115711	0.0150662	23604548	16.8662	415978	6600100	332	6188	4431	0.992877	19236576	305	16.8662	0.24	28.63	71.13	0.0404789	4.82879	11.9969	16319	6600100	25072	16.13	46.58	37.3	0.800773	1.50455	1.15266	1.0646e+06	3.07433e+06	2.46184e+06	13036998	373319	2305016	4.79625	405661	2.91459
12597.9	9.44129	2.6494	0.1757	38.93	38002	0.423955	0.314161	630000	165462	38002	0.2933	248	0.0124513	0.0168803	26016298	17.2688	602703	7321200	222	4251	3519	0.9951	20941588	303	17.2688	0.26	28.73	71.01	0.0448989	4.96133	12.2626	16319	7321200	24162.4	15.4578	44.6662	39.876	0.892756	1.6709	1.28183	1131700	3270100	2919400	14185381	411449	2507023	4.95828	439915	2.8604
46905.9	10.7559	4.74	0.2	35.27	16206	0.264978	2.2845	111706	335000	16206	0.07	95.15	0.00704492	0.020746	7749310	15.04	271251	3985273	15709	91011	57753	0.895293	4433801	501.86	15.04	1.53	25.73	72.74	0.230112	3.86979	10.9401	10606	3985273	9386	24.2	40.53	35.27	0.87022	1.67493	1.27257	964436	1.61523e+06	1.40561e+06	1656407	165974	474407	3.33	156248	1.11255
76032	11.2389	4.85	0.19	36.23	13105	0.291046	2.11382	258020	110745	13105	0.06	108.51	0.00496669	0.0147824	9507131	15.04	321399	4377331	15196	75157	57932	0.91337	5886408	509.69	15.04	1.4	24.93	73.67	0.21056	3.74947	11.08	10606	4377331	10215	22.14	41.62	36.23	0.870495	1.76228	1.31639	969141	1.82185e+06	1.58591e+06	4259266	198160	642379	3.13	195250	1.34475
35073.8	10.4652	5.01	0.25	34.58	20254	0.355753	1.89954	169454	119301	20254	0.07	140.84	0.00608191	0.0126652	11819393	15.31	343170	5446571	15762	66744	57050	0.922977	7.76943e+06	523.81	15.31	1.37	23.45	75.18	0.209747	3.5902	11.5101	10602	5446571	12531	19.84	45.58	34.58	0.758666	1.77093	1.2648	1.0806e+06	2.48255e+06	1.88342e+06	5133644	259469	907989	3.76	214402	1.42648
83134.1	11.3282	5.1	0.24	36.07	18258	0.404371	2.10047	218845	122216	18258	0.1	159.95	0.00668355	0.0186072	13710419	15.6	356810	6308187	4715	25668	28084	0.970289	9735700	527.7	15.6	1.22	23.46	75.32	0.19032	3.65976	11.7499	10602	6308187	15245	22	41.93	36.07	0.860243	1.62815	1.2442	1.3878e+06	2.64502e+06	2.27536e+06	6014662	290994	1060663	3.83	216897	1.54334
66682.9	11.1077	5.04	0.24	37.86	21485	0.424489	0.156586	270000	146845	21485	0.1	183.94	0.00786562	0.0196346	16273932	15.96	306862	6791828	13267	20663	54924	0.975563	12008743	529.9	16	0.63	24.75	74.62	0.1008	3.96	11.9392	10602	6791828	16281	21.89	40.25	37.86	0.940621	1.39759	1.16911	1.48673e+06	2.73371e+06	2.57139e+06	7038637	339706	1262428	3.93	265733	1.76812
74034.7	11.2123	5.27	0.27	37.45	25642	0.407697	0.167211	310000	147249	25642	0.96	222.18	0.0128217	0.0216455	18338847	18.24	333119	7420091	9936	20506	52976	0.97578	14244247	538.2	18.2	0.77	27.85	71.38	0.14014	5.0687	12.9912	10602	7420091	13792	21.66	40.88	37.45	0.916096	1.56715	1.24162	1.60719e+06	3.03333e+06	2.77882e+06	8175169	399967	1404630	3.9	312222	1.91969
114444	11.6478	5.1676	0.255	39.62	28007	0.431398	0.167145	340000	163374	28007	0.1797	240	0.0103038	0.0153341	20793379	18.6694	411743	8053951	3501	22310	73155	0.973425	16602385	543.2	18.6694	1.23	26.95	71.82	0.229634	5.0314	13.4084	10602	8053951	19004	19.97	40.42	39.62	0.980208	2.06281	1.52151	1.60837e+06	3.25541e+06	3.19098e+06	9057492	433407	1471404	3.99	364513	2.0614
123229	11.7218	5.1731	0.2193	39.61	37945	0.462545	0.189884	420000	172017	37945	0.1771	242	0.0113142	0.0158795	24174535	18.7053	424338	8652035	3243	24007	73541	0.971484	19271688	548.94	18.7053	0.6	27.92	71.47	0.112232	5.22252	13.3687	10602	8652035	20240	20.11	40.28	39.61	0.983366	1.61258	1.29797	1.73992e+06	3.48504e+06	3.42707e+06	9729487	509442	1863795	4.11	425671	2.22742
721954	13.4897	5.1489	0.2055	39.15	48355	0.51991	0.210551	470000	191091	48355	0.1711	264	0.0128363	0.0165702	28449375	18.4408	428038	9587564	13522	22736	40318	0.973424	22669758	555	18.4408	0.53	25.67	73.8	0.0977362	4.73375	13.6093	10602	9587564	22230	19.84	41.01	39.15	0.954645	1.50908	1.23186	1.90217e+06	3.93186e+06	3.75353e+06	10899226	568416	2125466	4.11	476194	2.3645
720761	13.4881	4.7964	0.2023	39.99	57932	0.58166	0.205593	870000	300378	57932	0.1566	427	0.0194718	0.0271379	33102602	18.6051	864273	10821841	2543	8565	21252	0.989902	25411180	556	18.6051	0.56	26.78	72.67	0.104189	4.98245	13.5203	10602	10821800	19463.7	17.8944	43.0483	39.0582	0.907311	1.71895	1.31313	1936500	4658600	4226800	12622790	528765	2339256	4.11	504095	2.34815
964020	13.7789	5.94	1.75	47.21	24708	0.122183	0.787909	272600	318400	24708	0.91	309.79	0.0163864	0.045865	31021841	66.38	1125623	8110521	2404	85273	17069	0.902493	15067587	363.93	66.38	0.53	48.03	51.45	0.351814	31.8823	34.1525	8034	8110521	20638	5.82	46.97	47.21	1.00511	11.3157	6.16042	472032	3.80951e+06	3.82898e+06	16237719	259727	1422818	5.27	889890	1.85778
862572	13.6677	6.16	1.93	54.2	27630	0.141765	0.788244	391818	364192	27630	0.95	367.75	0.0189232	0.0476939	34469836	68.56	1238358	9719382	2356	84488	13831	0.903438	18592292	367.08	68.56	0.38	46.3	53.33	0.260528	31.7433	36.563	8034	9719382	24585	5.15	40.65	54.2	1.33333	11.098	6.21567	500548	3.95093e+06	5.26791e+06	24544282	276730	1698423	5.32	1053636	1.91291
552631	13.2224	5.92	1.68	54.18	22871	0.159485	0.795208	507911	399132	22871	1.14	496.84	0.0230933	0.0415296	39306809	70.34	1470703	11218174	2380	84508	12601	0.903434	23001920	337.16	70.34	0.43	48.51	51.07	0.302462	34.1219	35.9226	8034	11218174	26057	5.09	40.73	54.18	1.33022	11.5451	6.43767	571005	4.56916e+06	6.07801e+06	30353089	352990	2043801	6.07	1363034	2.05042
1.75173e+06	14.3761	5.94	1.71	53.05	25478	0.180747	1.26986	672440	421310	25478	1.11	544.05	0.0249187	0.0614433	47671997	76.52	1712691	13830724	1986	81625	30892	0.906441	29037634	376.1	76.52	0.26	52.51	47.23	0.198952	40.1807	36.1404	8034	13830724	31712	4.52	42.43	53.05	1.25029	9.97199	5.61114	625149	5.86838e+06	7.3372e+06	36036468	483766	2773807	6.02	1870940	2.0995
2.64867e+06	14.7896	5.6	1.91	53.56	30065	0.205599	1.75279	810000	477540	30065	0.78	640.85	0.0270375	0.066517	57272065	82.73	1595293	17003048	2009	65259	19743	0.925276	37004440	374.5	82.7	0.21	54.1	45.69	0.17367	44.7407	37.7856	8034	17003048	38447	4.25	42.19	53.56	1.2695	9.25626	5.26288	722630	7.17359e+06	9.10683e+06	43943720	626051	3493275	6	2411920	2.17634
3.61158e+06	15.0997	5.93	2.38	55.4	41086	0.213452	1.84185	940000	560600	41086	1.47	753.25	0.0345999	0.0634263	74214321	97.74	1745085	20854252	2262	70602	22024	0.919147	48610212	379.1	97.7	0.21	53.78	46.01	0.20517	52.5431	44.9518	8043	20854252	55024	3.91	40.69	55.4	1.36151	9.64016	5.50084	815401	8.4856e+06	1.15533e+07	57420872	373662	2191657	7.15	1235902	2.33095
2.05884e+06	14.5377	6.8282	3.2014	56.57	33458	0.240433	1.86647	1050000	563400	33458	1.5058	810	0.035879	0.055616	84200364	103.87	1576332	24972691	2895	70533	29669	0.919106	60573384	382.9	103.865	0.17	51.96	47.87	0.176571	53.9685	49.7204	8043	24972691	55018	4.33	39.11	56.57	1.44643	8.09448	4.77046	1.08132e+06	9.76682e+06	1.41271e+07	69921960	804652	4486298	11.32	3315962	2.42558
2.36426e+06	14.676	7.1926	3.0703	57.17	38556	0.277944	2.08296	1160000	575072	38556	1.5412	857	0.0378787	0.05303	96992473	104.019	1.96168e+06	28911600	2700	57192	23545	0.934415	73667504	391.79	104.019	0.15	51.04	48.81	0.156029	53.0915	50.7719	8043	28911600	63003	4.49	38.34	57.17	1.49113	7.50191	4.49652	1.29813e+06	1.10847e+07	1.65288e+07	87722178	986633	5035189	11.2	3741476	2.54803
2.71733e+06	14.8152	7.5406	2.9577	57.06	48095	0.298615	2.46021	1240000	628295	48095	1.9055	656	0.0362843	0.0497353	113203527	105.745	2.34703e+06	31577001	3768	40373	8475	0.953824	86674416	401	105.745	0.14	50.87	49	0.148043	53.7924	51.815	8043	31577001	67772	4.34	38.6	57.06	1.47824	7.72895	4.6036	1.37044e+06	1.21887e+07	1.80178e+07	99283045	992693	5252621	11.2	3663181	2.74486
1.48422e+06	14.2104	7.6692	3.0145	57.905	200304	0.324394	2.4848	1460000	636276	200304	2.1218	749	0.0501483	0.0670286	129734231	109.064	2732383	35379600	4452	50631	12983	0.942056	100874032	408	109.064	0.13	49.94	49.93	0.141783	54.4664	54.4555	8043	35379600	86714.7	4.16426	38.8693	56.9664	1.46559	8.19293	4.82926	1473300	13751800	20154500	108145106	1047672	5824776	11.2	3778473	2.85119
351959	12.7713	5.73	0.64	35.34	13553	0.284571	1.31889	231900	146396	13553	0.39	208.71	0.00904202	0.0265033	18432225	31.03	198823	8830250	4083	38415	10067	0.956032	9534979	508.32	31.03	2.51	30.71	66.77	0.778853	9.52931	20.7187	27809	8830250	17435	19.42	45.24	35.34	0.781167	2.87565	1.82841	1.71483e+06	3.99481e+06	3.12061e+06	4444080	240081	1171492	7.59	451884	1.07981
351939	12.7712	5.74	0.69	37.34	14009	0.300397	1.40173	605226	236453	14009	0.39	237.02	0.0117546	0.0330508	22347128	31.31	267548	9405425	4044	46741	8789	0.946557	12989252	511.63	31.31	2.27	29.99	67.74	0.710737	9.38987	21.2094	27809	9405425	18443	18.86	43.8	37.34	0.852511	2.91702	1.88477	1.77386e+06	4.11958e+06	3.51199e+06	11098791	283863	1417138	8.37	551498	1.38104
412124	12.9291	5.99	0.78	36.96	22651	0.349338	0.128186	476038	245841	22651	0.39	254.77	0.0124906	0.0240398	27806540	31.59	237250	11035587	3527	48181	10514	0.94489	17359484	518.96	31.59	2.03	28.71	69.26	0.641277	9.06949	21.8792	27809	11035587	22842	18.42	44.61	36.96	0.828514	2.69748	1.763	2.03276e+06	4.92298e+06	4.07875e+06	13766684	335341	1835907	9.23	670784	1.57305
451775	13.0209	6.12	0.85	35	24893	0.389867	0.162843	595690	330934	24893	0.38	378.19	0.0167142	0.0447736	34123563	34.27	243214	13360749	5152	40635	17036	0.953391	22637762	521.8	34.27	1.9	31.25	66.85	0.65113	10.7094	22.9095	27809	13360749	23786	18.31	46.69	35	0.749625	2.66092	1.70527	2.44635e+06	6.23813e+06	4.67626e+06	15549000	398365	2326742	9.91	807485	1.69435
495662	13.1136	6.24	0.78	34.73	22535	0.412506	0.176838	610000	292671	22535	0.38	328.35	0.0150211	0.0399441	41315966	36.01	252902	14850212	4999	39191	16068	0.955052	29069392	522.1	36	1.25	33.3	65.45	0.45	11.988	23.562	27809	14850212	30849	18.31	46.97	34.73	0.739408	2.30962	1.52451	2.71907e+06	6.97514e+06	5.15748e+06	18176889	469804	2613324	10.29	1060087	1.95751
462688	13.0448	6.21	0.89	34.11	24460	0.38918	0.185602	680000	271206	24460	0.41	362.18	0.0160015	0.0314075	47590518	42.58	266322	16579048	4005	36176	15417	0.958503	35858076	521.8	42.6	1.27	38.68	60.05	0.54102	16.4777	25.5813	27850	16579048	31761	18.06	47.82	34.11	0.7133	2.57765	1.64547	2.99418e+06	7.9281e+06	5.65511e+06	20670145	497253	2865608	11.47	1110015	2.16285
472540	13.0659	6.267	0.897	34.97	24261	0.421091	0.485185	700000	305577	24261	0.3754	388	0.0168748	0.0276221	54861038	43.3886	278519	18270531	3828	32687	15721	0.962477	42782184	526.5	43.3886	0.88	39.27	59.85	0.38182	17.0387	25.9681	27851	18270531	37288	17.68	47.35	34.97	0.738543	2.31948	1.52901	3.23023e+06	8.6511e+06	6.3892e+06	22697554	535160	3119982	12.58	1238861	2.34159
525995	13.173	6.2955	0.8524	36.16	46888	0.437734	2.18079	850000	308800	46888	0.3721	457	0.0203912	0.0301249	63919925	44.3869	289399	19429668	3008	32204	12200	0.963084	50431112	528.97	44.3869	1.11	39.76	59.13	0.492695	17.6482	26.246	27809	19429668	39329	17.47	46.37	36.16	0.779815	2.66682	1.72332	3.39436e+06	9.00954e+06	7.02577e+06	25889935	656968	3576008	9.88	1345258	2.59557
3.60182e+06	15.097	6.1519	0.8599	37.8	56158	0.481057	0.544779	890000	327616	56158	0.3983	412	0.0204089	0.0286856	74487322	42.7147	415300	20548216	2353	16146	9860	0.981433	59494180	534	42.7147	1.15	38.96	59.89	0.491219	16.6416	25.5818	27667	20548216	41216	17.58	44.61	37.8	0.847344	2.73326	1.7903	3.61238e+06	9.16656e+06	7.76723e+06	29610297	727542	3990296	9.88	1453260	2.89535
3.85185e+06	15.1641	6.3684	0.8062	43.56	67745	0.487441	0.133516	1070000	334763	67745	0.371	469	0.0229394	0.0327854	84106493	41.9575	1137960	20451807	1916	12024	7793	0.986167	65139864	534	41.9575	1.05	36.93	62.02	0.440554	15.4949	26.022	27667	20451800	38299.3	18.6698	38.7223	42.608	1.10035	2.52697	1.81366	3818300	7919400	8714100	32653063	772764	4340692	9.88	1441597	3.18504
21259	9.96454	4.06	0.48	36.57	18480	0.150753	0.160102	111772	99634	18480	0.29	165.41	0.00709224	0.0207869	7321238	23.39	56210	3526120	2573	46545	22578	0.946571	3.45693e+06	380.14	23.39	2.22	35.01	62.76	0.519258	8.18884	14.6796	27215	3526120	10049	24.86	38.58	36.57	0.9479	2.27011	1.60901	876593	1.36038e+06	1.2895e+06	1782803	169293	777217	3.95	123327	0.980378
22314.6	10.013	3.87	0.51	41.25	17739	0.173329	0.480848	156068	112458	17739	0.28	177.57	0.00754437	0.0197329	8514738	23.98	72650	4156440	2450	44880	24087	0.948447	4421696	381.55	23.98	1.75	35.99	62.26	0.41965	8.6304	14.9299	27246	4156440	11834	22.07	36.69	41.25	1.12428	2.52117	1.82273	917326	1.525e+06	1.71453e+06	6765716	209208	1166323	4.83	143880	1.06382
20080	9.90748	4.02	0.52	39.2	21000	0.2038	0.207372	217700	128900	21000	0.31	196.4	0.00867505	0.0170839	10098760	25.01	89406	5097030	2244	37980	20672	0.956368	5791099	381.53	25.01	1.72	35.87	62.42	0.430172	8.97109	15.6112	27246	5097030	14697	21.66	39.14	39.2	1.00153	2.4971	1.74932	1.10402e+06	1.99498e+06	1.99804e+06	7981127	217375	1267868	4.89	186246	1.13617
24876.6	10.1217	4.19	0.47	36.7	25600	0.252331	0.259342	242400	153900	25600	0.37	241.34	0.0106185	0.0283091	11656365	25.66	97558	6474820	2798	30770	19695	0.964604	7.35162e+06	382.3	25.66	1.6	34.92	63.48	0.41056	8.96047	16.289	27246	6474820	18952	21.98	41.33	36.7	0.887975	2.24992	1.56895	1.42317e+06	2.67604e+06	2.37626e+06	9328200	312773	1570904	4.64	235544	1.13542
33034.7	10.4053	4.21	0.51	36.4	32349	0.285823	0.251063	280000	163535	32349	0.41	260.6	0.0118914	0.027454	13792183	26.37	117796	7545720	2262	30294	17534	0.965181	9198858	384.3	26.4	0.57	35.68	63.75	0.15048	9.41952	16.83	27246	7545720	22084	21.13	42.46	36.4	0.857277	1.5791	1.21819	1.59441e+06	3.20391e+06	2.74664e+06	10728637	436088	1958365	4.9	300868	1.21908
40666.3	10.6132	4.3	0.62	34.74	35435	0.29391	0.214356	320000	188081	35435	0.33	274.41	0.0124562	0.0215424	16555446	30.02	78401	8817300	2327	30837	18483	0.964547	11416066	386.2	30	0.9	39.54	59.56	0.27	11.862	17.868	27285	8817300	22843	20.15	45.1	34.74	0.770288	2.00629	1.38829	1.77669e+06	3.9766e+06	3.06313e+06	12468257	453668	2143635	4.95	358304	1.29473
41313.5	10.6289	4.38	0.69	35.23	41259	0.32104	0.247279	320000	241423	41259	0.3	289	0.0136518	0.0199241	19800000	30.87	87124	9910500	2512	28350	37874	0.967084	14159369	384.1	30.87	0.45	38.74	60.81	0.138915	11.959	18.772	27285	9910500	28908	18.56	46.21	35.23	0.762389	1.72558	1.24398	1.83939e+06	4.57964e+06	3.49147e+06	13906665	489027	2340003	5.23	408910	1.42872
48284	10.7849	4.2804	0.6763	37.98	49600	0.35114	0.0642756	350000	203220	49600	0.2878	283	0.0136661	0.0185356	23988603	30.3249	90620	10648300	2192.18	22798	33580.9	0.973482	17611670	385.21	30.3249	0.41	37.23	62.36	0.124332	11.29	18.9106	27246	10648300	31001	17.99	44.03	37.98	0.862594	1.76738	1.31499	1.91563e+06	4.68845e+06	4.04422e+06	15919200	542477	2586474	5.37	446693	1.65394
56325.4	10.9389	4.4992	0.6258	39.41	52358	0.385881	0.120746	490000	211623	52358	0.2985	347	0.0158389	0.020124	29052878	29.9702	138171	11564920	2192	22799	33581	0.973481	21798282	384	29.9702	0.49	34.77	64.74	0.146854	10.4206	19.4027	27246	11564920	33597	17.79	42.8	39.41	0.920794	1.87853	1.39966	2.0574e+06	4.94979e+06	4.55773e+06	17525904	581332	2801731	5.37	451905	1.88486
59324	10.9908	4.5578	0.5725	38.875	60600	0.441245	0.162853	570000	500600	60600	0.286	351	0.0199072	0.0259095	35778285	30.2168	854872	13333000	529.93	20100	18305	0.976798	26787674	382	30.2168	0.46	34.99	64.55	0.138997	10.5729	19.5049	27246	13333000	34903.1	15.7489	46.3422	37.9089	0.818023	2.06228	1.44015	2099800	6178800	5054400	19169152	602428	3116956	5.37	456488	2.00913
155473	11.9542	4.16	0.28	32.83	10849	0.210858	0.0199095	108100	380418	10849	0.22	101.93	0.00799127	0.0222335	10228887	17.42	125673	3673139	21085	68483	3129	0.921814	5760935	404.57	17.42	4.19	28.65	67.16	0.729898	4.99083	11.6993	33508	3673139	9667	21.85	45.31	32.83	0.724564	2.9979	1.86123	802581	1.6643e+06	1.20589e+06	1711786	199187	806783	4.65	179098	1.5684
112488	11.6306	4.13	0.34	35.2	8763	0.215646	0.352496	280959	118207	8763	0.24	125.4	0.00598444	0.0165777	11641882	17.75	120778	3827713	17330	74758	2620	0.914674	7197506	409.55	17.75	3.49	29.75	66.76	0.619475	5.28062	11.8499	33508	3827713	9949	21.47	43.33	35.2	0.81237	3.05171	1.93204	821810	1.65855e+06	1.34735e+06	3937088	218425	949401	4.71	210426	1.88037
83671.2	11.3347	4.16	0.37	32.98	13405	0.256983	0.208683	191767	123887	13405	0.24	137.59	0.00639405	0.0119828	13553837	18.24	139620	4687372	23701	59315	5109	0.932233	8824078	399.19	18.24	3.23	29.99	66.78	0.589152	5.47018	12.1807	32907	4687372	13912	20.88	46.14	32.98	0.714781	2.81065	1.76272	978723	2.16275e+06	1.5459e+06	4660416	262194	1209686	4.67	229526	1.88252
68295.5	11.1316	4.14	0.46	35.26	13042	0.268324	0.105967	251171	128575	13042	0.22	164.73	0.00712114	0.0182495	15687245	19.08	167117	5119613	23884	66152	14140	0.924296	10726076	420.4	19.08	2.52	30.08	67.4	0.480816	5.73926	12.8599	32907	5119613	15141	23.4	41.34	35.26	0.852927	2.35591	1.60442	1.19799e+06	2.11645e+06	1.80518e+06	5322600	306602	1424478	5.41	233617	2.0951
50988	10.8393	4.14	0.45	38.97	14834	0.25529	0.120681	260000	151153	14834	0.26	178.77	0.00801294	0.0191453	15919139	19.27	130548	4927088	19198	54542	12613	0.93757	12268124	411.6	19.3	2.28	29.63	68.09	0.44004	5.71859	13.1414	32907	4927088	14472	25.64	35.38	38.97	1.10147	2.14701	1.62424	1.26331e+06	1.7432e+06	1.92009e+06	6270162	378415	1752715	4.8	221709	2.48993
22912.2	10.0394	4.08	0.42	38.79	16430	0.268334	0.871828	280000	142580	16430	0.3	199.92	0.00873322	0.015058	16714455	19.66	150342	5286188	23110	47132	15022	0.945974	13478144	413.7	19.7	1.78	28.59	69.63	0.35066	5.63223	13.7171	33476	5286188	12769	25.31	35.9	38.79	1.0805	1.89869	1.4896	1.33793e+06	1.89774e+06	2.05051e+06	7255205	416893	1933371	6.2	269739	2.54969
14018.6	9.54814	4.0775	0.401	43.04	17783	0.310345	1.08015	280000	159857	17783	0.362	215	0.00963018	0.0138637	17753866	19.3782	24269	6013922	15751	46834	24430	0.946184	14286649	419.9	19.3782	1.84	27.07	71.09	0.356559	5.24568	13.776	33476	6013922	17474	22.83	34.13	43.04	1.26106	2.28287	1.77197	1.37298e+06	2.05255e+06	2.58839e+06	8143876	475890	2261880	6.3	299330	2.3756
20682.1	9.93702	3.9888	0.3428	44.85	19075	0.328758	0.0513785	350000	166091	19075	0.3213	227	0.0100775	0.0133432	19134706	18.7991	22515	6180346	12051	46824	13613	0.946371	15490747	424.54	18.7991	1.78	24.61	73.6	0.334624	4.62646	13.8361	33476	6180346	17841	22.78	32.36	44.85	1.38597	2.23632	1.81114	1.40788e+06	1.99996e+06	2.77189e+06	8831839	538245	2601691	7.68	314475	2.50645
169076	12.0381	4.0761	0.2536	46.64	28997	0.347569	0.020478	420000	190059	28997	0.2749	240	0.0112971	0.0143	20463747	18.9079	23829	6571808	2787	8681	3039	0.99005	16869110	429	18.9079	1.72	23.51	74.77	0.325216	4.44525	14.1374	33476	6571808	18842	22.95	30.41	46.64	1.53371	2.20862	1.87117	1.50823e+06	1.99849e+06	3.06509e+06	10013697	576263	2897592	7.68	333584	2.56689
145909	11.8907	4.1911	0.1415	47.27	35709	0.394613	0.0209916	560000	204828	35709	0.2474	277	0.0130215	0.017112	21900914	18.616	695237	7346124	2923	10098	6209	0.988385	17457510	430	18.616	1.77	20.73	77.5	0.329503	3.8591	14.4274	33476	7346000	17083.7	21.639	31.5124	46.8486	1.48667	2.28366	1.88517	1589600	2314900	3441500	11266914	610975	3290491	7.68	362232	2.37646
7565.9	8.93141	2.11	0.14	25.77	8168	0.312916	0.145971	44491	178543	8168	0.1	79.5	0.00433004	0.0121368	5480360	8.08	224804	2528364	3555	22282	4994	0.974509	3164720	221.79	8.08	4.7	20.54	74.75	0.37976	1.65963	6.0398	11855	2528364	12103	21.72	52.52	25.77	0.49067	1.81457	1.15262	549161	1.3279e+06	651559	726164	97511	354674	2.47	160101	1.25169
90255.1	11.4104	2.19	0.13	32.44	3775	0.312693	0.249602	152107	57558	3775	0.12	69.72	0.00282543	0.00786478	7149912	7.97	261549	2492167	3231	28738	8228	0.967097	4407178	223.9	7.97	4.27	19.32	76.41	0.340319	1.5398	6.08988	11855	2492167	11573	22.59	44.97	32.44	0.72137	2.09058	1.40597	562981	1.12073e+06	808459	1955633	114622	476627	2.77	103901	1.76841
54114.1	10.8988	2.22	0.13	31.54	6917	0.335824	1.28631	97184	64093	6917	0.12	75.66	0.00309489	0.00532518	9505019	8.84	279703	2968680	2946	26667	7682	0.969468	6.11243e+06	233.37	8.84	3.85	23.64	72.51	0.34034	2.08978	6.40988	11855	2968680	14580	21.45	47.01	31.54	0.670921	2.33083	1.50087	636782	1.39558e+06	936322	2517077	141190	612271	2.03	121295	2.05897
72964.4	11.1977	2.25	0.13	31.54	5604	0.393812	1.46331	143711	66446	5604	0.12	88.02	0.00344426	0.00776093	11915578	9.05	407988	3564003	3049	26667	7682	0.969468	8194431	233.3	9.05	4.31	22.21	73.48	0.390055	2.01001	6.64994	12053	3564003	18163	22.14	46.32	31.54	0.680915	2.29345	1.48718	789070	1.65085e+06	1.12409e+06	2988989	162656	789506	2.67	140236	2.29922
56952.9	10.95	2.41	0.2	31.77	6523	0.414963	1.43499	150000	78486	6523	0.14	99.49	0.00400734	0.00881475	15020854	9.51	373032	3942144	3419	5369	5372	0.99379	10785583	226.4	9.5	3.47	20.72	75.81	0.32965	1.9684	7.20195	11855	3942144	19904	21.67	46.56	31.77	0.682345	2.00961	1.34598	854263	1.83546e+06	1.25242e+06	3487560	231202	976865	2.57	192095	2.73597
44019.6	10.6924	2.36	0.21	31.84	7521	0.423848	0.969381	170000	75122	7521	0.18	113.18	0.00457564	0.00713145	17115273	9.95	437214	4238481	2408	11224	5458	0.987114	13334125	233.6	10	1.61	22.91	75.48	0.161	2.291	7.548	11753	4238481	18113	21.84	46.31	31.84	0.68754	1.6114	1.14947	925684	1.96284e+06	1.34953e+06	4048435	220551	1072592	2.7	219546	3.14597
44980.8	10.714	2.43	0.26	35.32	7623	0.440886	1.23068	200000	118900	7623	0.14	134	0.00546454	0.00768397	19557164	10.17	446311	4483807	2227	11147	5948	0.987195	15831966	238.1	10.17	1.67	21.83	76.5	0.169839	2.22011	7.78005	11753	4483807	22345	21.85	42.83	35.32	0.824656	1.7315	1.27808	979712	1.92041e+06	1.58368e+06	4598451	240008	1183208	2.7	406049	3.53092
47338.3	10.7651	2.4124	0.2358	37.66	10000	0.471854	0.109589	210000	87759	10000	0.1407	127	0.00514032	0.00610247	22560035	9.9206	480782	4681077	2984	9193	4868	0.989438	18343318	239.79	9.9206	1.52	19.15	79.33	0.150793	1.89979	7.87001	11753	4681077	23178	22.03	40.31	37.66	0.934259	1.64347	1.28887	1.03124e+06	1.88694e+06	1.76289e+06	5353236	294266	1547478	2.72	471378	3.91861
266929	12.4947	2.5658	0.21	37.67	16680	0.508468	0.178181	250000	96145	16680	0.145	133	0.00594382	0.00679606	25494231	10.1912	607576	5181900	971	3567	3480	0.995879	21138398	243	10.1912	1.46	17.34	81.19	0.148792	1.76715	8.27424	11753	5181900	25499	21.51	40.82	37.67	0.922832	1.56533	1.24408	1.11463e+06	2.11525e+06	1.95202e+06	6150719	323116	1611509	2.72	324189	4.07928
255259	12.45	2.6297	0.1925	41.205	20945	0.514281	0.0794116	310000	204828	20945	0.131	152	0.00799408	0.00947001	28466186	10.6717	561884	5488255	1143	3021	2427	0.996518	23223248	244	10.6717	1.47	16.84	81.69	0.156874	1.79711	8.71771	11753	5488300	22493	21.0921	38.429	41.2077	1.07231	1.67534	1.37383	1157600	2109100	2261600	7248042	320918	1799863	2.72	308911	4.23141
334977	12.7218	4.55	1.29	56.16	17710	0.418693	3.67303	263278	615798	17710	0.83	161.5	0.0155118	0.0426387	31651423	31.44	324208	13163700	2977	81597	16411	0.906694	16562279	224.3	31.44	1.27	28.75	69.97	0.399288	9.039	21.9986	17224	13163700	49606	5.71	38.13	56.16	1.47286	14.2809	7.87687	751647	5.01932e+06	7.39273e+06	14586104	181912	1331795	12.55	822459	1.25818
237164	12.3765	4.51	1.36	59.16	20016	0.520415	3.22206	330765	668008	20016	0.84	252	0.018557	0.0456977	35328104	31.59	364834	16439925	2374	74041	12731	0.915368	20422720	227.37	31.59	1.2	27.67	71.13	0.37908	8.74095	22.47	17224	16439925	61108	4.75	36.09	59.16	1.63924	19.1496	10.3944	780896	5.93317e+06	9.72586e+06	21257139	221858	1651584	12.8	1067947	1.24226
502742	13.1278	4.68	1.37	58.71	23126	0.592289	2.97024	283000	787921	23126	0.84	276	0.020539	0.036709	38662096	31.5	1269961	18657116	2374	74041	12731	0.915368	24275504	229.56	31.5	1.14	28.03	70.83	0.3591	8.82945	22.3115	17224	18657116	66929	4.9	36.39	58.71	1.61336	17.7764	9.69489	914199	6.78932e+06	1.09536e+07	26789200	274673	1772800	14.43	1267617	1.30114
645023	13.377	4.75	1.42	58.69	21405	0.670754	2.56285	361000	376024	21405	0.92	330	0.0175649	0.0435471	42357540	32.46	1184765	21772669	2476	107187	25329	0.877376	28219298	232.3	32.46	1.14	28.84	70.02	0.370044	9.36146	22.7285	17453	21772669	75266	5.03	36.28	58.69	1.6177	18.4047	10.0112	1.09517e+06	7.89912e+06	1.27784e+07	31882200	316949	2556680	13.48	1514252	1.29609
523532	13.1684	4.88	1.48	58.68	24683	0.721741	1.56642	420000	419716	24683	0.93	370.6	0.0194109	0.04516	47487780	34.27	553000	24755700	2186	99375	18372	0.886392	32738912	230.3	34.3	1.08	30.58	68.34	0.37044	10.4889	23.4406	17453	24755700	84534	4.87	36.45	58.68	1.60988	20.8651	11.2375	1.2056e+06	9.02345e+06	1.45266e+07	38057598	342607	2753195	15.97	1786447	1.32248
448147	13.0129	4.94	2.03	63.05	55225	0.653106	1.81504	450000	447052	55225	1.63	400.4	0.0255174	0.0443623	53605521	41.51	628331	27103900	2082	96190	48822	0.889554	38259508	234	41.5	0.94	26.93	72.13	0.3901	11.176	29.9339	17186	27103900	115829	4.97	31.98	63.05	1.97154	18.9034	10.4375	1.34706e+06	8.66783e+06	1.7089e+07	44379917	374967	2948353	17.41	1820177	1.41159
483230	13.0882	5.04	2.1	66.36	77948	0.686607	1.24422	450000	476957	77948	1.21	390	0.0253249	0.0377602	60804035	42.15	672430	28940500	7249	91360	67616	0.894761	44852188	237.9	42.15	0.83	27.69	71.48	0.349845	11.6713	30.1288	17186	28940500	95961	4.34	29.31	66.36	2.26407	25.5516	13.9078	1.25602e+06	8.48246e+06	1.92049e+07	47237518	385566	3109084	17.57	2115389	1.54981
537405	13.1945	5.0939	2.1103	67.86	86491	0.743478	0.937316	450000	565564	86491	1.2412	336	0.025789	0.0361263	66708734	41.5684	666875	30905200	3111	67279	37983	0.922688	51746408	238.58	41.5684	0.81	27.92	71.26	0.336704	11.6059	29.6216	17186	30905200	101492	4.08	28.06	67.86	2.41839	29.2449	15.8316	1.26093e+06	8.672e+06	2.09723e+07	53646617	492723	3606450	19.26	2474021	1.67436
600372	13.3053	5.1287	2.1313	68.56	100791	0.771347	1.92213	460000	731647	100791	1.1465	320	0.0278697	0.0338146	73786331	41.1435	698443	31735900	2339	52316	79103	0.939118	58833168	241	41.1435	0.81	27.79	71.4	0.333262	11.4338	29.3765	17453	31735900	103235	3.58	27.87	68.56	2.45999	38.2038	20.3319	1.13615e+06	8.8448e+06	2.17581e+07	61788314	527952	4199738	19.26	2696530	1.85384
498344	13.119	5.0654	2.1231	68.615	135757	0.75525	0.790823	520000	608024	135757	1.1237	438	0.0315683	0.038566	77214340	40.2323	2178782	30385450	2372	31024	111036	0.962906	64279400	243	40.2323	0.78	25.91	73.31	0.313812	10.4242	29.4943	17453	32359797	133168	3.9	27.5	68.6	2.49455	29.7683	16.1314	1.26203e+06	8.89894e+06	2.21988e+07	63126124	535916	4030357	19.26	2015020	1.9864
150976	11.9249	3.86	0.35	40.81	9700	0.17136	0.621926	157100	118800	9700	0.42	178.95	0.00771688	0.021733	15106465	36.92	84842	6326600	4003	83530	20042	0.904431	7789385	272.48	36.92	32.48	24.11	43.42	11.9916	8.90141	16.0307	253356	6326600	23413	22.76	36.43	40.81	1.12023	22.6592	11.8897	1.43993e+06	2.30478e+06	2.58189e+06	2260700	211303	1360215	10.41	418418	1.23121
149319	11.9138	3.8	0.33	41.12	10832	0.217854	0.727276	183800	136507	10832	0.42	215.69	0.00890743	0.0221307	17958178	35.77	86314	7792653	4711	87398	15884	0.900083	10117248	271.76	35.77	31.95	23.51	44.53	11.4285	8.40953	15.9284	253356	7792653	28882	19.85	39.03	41.12	1.05355	14.1632	7.60837	1.54684e+06	3.04147e+06	3.20434e+06	6502419	240175	1805773	10.7	492947	1.29831
131884	11.7897	3.77	0.33	38.31	10836	0.263058	0.60044	220335	150681	10836	0.42	246.16	0.00986605	0.0174006	21160893	35.43	86271	9320138	6357	99489	14056	0.88632	12980639	271.3	35.43	31.81	23.34	44.85	11.2703	8.26936	15.8904	253356	9320138	34452	19.57	42.12	38.31	0.909544	10.7287	5.81912	1.82395e+06	3.92564e+06	3.57054e+06	7623132	294539	2079197	10.83	559851	1.39275
148701	11.9097	3.76	0.36	36.74	13912	0.322623	0.535239	267500	162888	13912	0.42	306.45	0.0117194	0.0276007	24908805	35.5	93038	11453101	5970	81106	21349	0.907171	16285534	270.4	35.5	30.7	23.49	45.8	10.8985	8.33895	16.259	253356	11453101	45038	18.74	44.53	36.74	0.825062	8.98263	4.90384	2.14631e+06	5.10007e+06	4.20787e+06	8752900	365328	2549257	11.01	649059	1.42193
174071	12.0672	3.68	0.44	34.95	14678	0.362995	0.505919	340000	17032	14678	0.48	312.95	0.0107261	0.0232728	28870485	36.77	91114	13358200	5124	85120	60478	0.901992	20023232	266.4	36.8	27.82	25.18	47	10.2378	9.26624	17.296	253356	13358200	52649	17.9	47.15	34.95	0.741251	8.82601	4.78363	2.39112e+06	6.29839e+06	4.66869e+06	9958300	414693	2944411	17.37	793625	1.49895
262709	12.4788	3.63	0.51	33.92	14795	0.373512	0.986379	370000	83142	14795	0.53	318.26	0.0118987	0.0200813	33761626	38.31	146892	14305520	5693	76915	63934	0.911294	24402908	253.2	38.3	26.57	26.34	47.09	10.1763	10.0882	18.0355	252777	14305520	56544	18.39	47.69	33.92	0.71126	9.60095	5.15611	2.63079e+06	6.8223e+06	4.85243e+06	11110655	412843	3140161	19.41	871405	1.70584
301984	12.6181	3.59	0.59	37.21	17494	0.398586	0.240426	400000	205083	17494	0.53	329	0.0137837	0.0202162	36229121	38.19	158470	15222009	5994	79905	74946	0.907713	28341288	265.9	38.19	26.45	25.56	47.99	10.1013	9.76136	18.3274	252777	15222009	60152	17.21	45.58	37.21	0.816367	10.5238	5.67009	2.61971e+06	6.93819e+06	5.66411e+06	11565350	419538	3485100	19.77	960318	1.86186
360914	12.7964	3.5464	0.578	39.06	16373	0.422929	0.144902	420000	236178	16373	0.5208	359	0.0147635	0.0193119	39972962	37.8066	173799	15989500	5778	81404	92456	0.905734	32243878	259.3	37.8066	26.23	25.69	48.08	9.91667	9.71252	18.1774	252777	15989500	63131	16.49	44.45	39.06	0.87874	11.6265	6.2526	2.63667e+06	7.10733e+06	6.2455e+06	12688462	476649	3745392	20.86	1033323	2.01657
428763	12.9687	3.5712	0.7604	40	20999	0.376972	0.197387	470000	231600	20999	0.61	287	0.0138865	0.0176509	43297351	42.9966	180871	16208500	4245	27993	26771	0.967659	35571060	259	42.9966	27.21	25.37	47.42	11.6994	10.9082	20.389	252777	16208500	64140	15.33	44.67	40	0.895456	10.3425	5.61897	2.48476e+06	7.24034e+06	6483400	14736401	501899	4127288	20.86	1060263	2.19459
490718	13.1036	3.3434	0.5934	44.635	22584	0.415283	0.219281	460000	228654	22584	0.4862	314	0.0140195	0.0176435	44140324	34.5999	993321	14368750	4131	21731	18480	0.974928	38257276	260	34.5999	26.14	20.65	53.21	9.04441	7.14488	18.4106	252777	16549895	63653.4	21	30	49	1.63333	38.9445	20.2889	3.47548e+06	4.96497e+06	8.10945e+06	15382869	487322	4350520	20.86	852516	2.31163
253847	12.4445	0.23	0.01	16.75	1361	0.34229	0.24022	33291	28704	1361	0.03	23.79	0.000576305	0.00180121	3604757	4.21	500219	1441043	2505	18212	7456	0.979114	1.83706e+06	18.59	4.21	0.24	72.68	27.08	0.010104	3.05983	1.14007	2935	1441043	69415	1.17	82.08	16.75	0.204069	26.3852	13.2946	16860.2	1.18281e+06	241375	1458295	12487	95797	16.51	68507	1.27481
18606.8	9.83128	0.21	0.01	19.7	1402	0.353311	0.242418	40793	30176	1402	0.02	26.48	0.000634863	0.00175398	3582321	4.53	604251	1600500	2716	18712	7629	0.978541	2.0339e+06	20.87	4.53	0.22	74.17	25.61	0.009966	3.3599	1.16013	2935	1600500	76087	1.42	78.88	19.7	0.249746	42.8101	21.5299	22727.1	1.26247e+06	315298	1544385	13290	103122	15.05	74808	1.27079
31484.3	10.3572	0.23	0.02	18.5	1849	0.367903	0.240651	52517	20358	1849	0.04	28.63	0.000720643	0.00049731	3621779	5.01	593739	1843192	2566	24518	7884	0.971916	2.18723e+06	21.8	5.01	0.2	73.45	26.35	0.01002	3.67985	1.32013	2935	1843192	83425	1.34	80.16	18.5	0.230788	33.1897	16.7102	24698.8	1.4775e+06	340991	1709768	15175	121922	15.32	83365	1.18665
64631.5	11.0765	0.23	0.02	16.75	1910	0.411056	0.462934	54400	22790	1910	0.04	36.08	0.000928163	0.00083237	3755888	5.73	747851	2355352	1905	45386	18921	0.947951	2.33682e+06	19.5	5.73	0.15	75.77	24.08	0.008595	4.34162	1.37978	2935	2355352	101306	1.32	81.93	16.75	0.204443	31.303	15.7537	31090.6	1.92974e+06	394521	2183200	20048	167839	17.79	110111	0.992133
21164.5	9.96008	0.25	0.03	16.79	2870	0.407797	0.125764	60000	30467	2870	0.04	38.19	0.00114232	0.00145216	4070500	6.56	1298559	2691460	1505	50986	20365	0.941543	2.58584e+06	19.8	6.6	0.15	73.93	25.92	0.0099	4.87938	1.71072	2935	2691460	115123	1.39	81.82	16.79	0.205207	24.3856	12.2954	37411.3	2.20215e+06	451896	2617181	20581	196245	18.88	128537	0.960756
8017.42	8.98937	0.26	0.06	23.86	3076	0.342754	0.145854	70000	33770	3076	0.09	42.94	0.00154397	0.00122025	4421558	6.57	1562917	2262175	2659	50362	22617	0.942218	2.93113e+06	20	6.6	0.15	71.99	27.86	0.0099	4.75134	1.83876	2935	2262175	113109	1.63	74.5	23.86	0.320268	36.4442	18.3822	36873.5	1.68532e+06	539755	2946097	30069	225419	19.22	153335	1.29571
30386.7	10.3218	0.27	0.07	28.57	4564	0.347768	0.136906	70000	55000	4564	0.0987	44	0.00194434	0.00178673	4898420	6.99	1997466	2430618	2172	54199	68923	0.937128	3377765	24.1	6.9892	0.14	62.81	37.05	0.00978488	4.38992	2.5895	2935	2430618	101955	1.63	69.8	28.57	0.409312	25.3758	12.8926	39619.1	1.69657e+06	694428	3308700	31233	220571	16.33	158162	1.38967
32913.3	10.4016	0.4	0.0382	40.68	5313	0.260785	0.186724	80000	35259	5313	0.0403	43	0.00152481	0.0007045	5490121	7.2874	254000	1900441	2743	59247	48670	0.931683	3.91716e+06	20.25	7.2874	11.22	59.82	28.97	0.817646	4.35932	2.11116	2935	1900441	78336	2.2	57.12	40.68	0.712185	13.1797	6.94595	41809.7	1.08553e+06	773099	3219500	35925	250995	20	151300	2.06118
35872.5	10.4877	0.4	0.0577	57.79	4095	0.197914	0.248307	80000	35248	4095	0.0424	44	0.00147569	0.00026222	6160415	7.7513	2201141	1534089	33007	30004	44542	0.965029	4552063	21	7.7513	10.71	53.1	36.19	0.830164	4.11594	2.8052	2935	1534089	62641	2.89	39.32	57.79	1.46974	8.73476	5.10225	44335.2	603204	886550	3326605	38380	242761	20	170946	2.96727
40159.2	10.6006	0.2708	0.0763	47.665	6256	0.259566	0.171789	120000	34283	6256	0.04	49	0.00182158	0.00038561	6608605	8.0855	2589371	2.09872e+06	1556	28815	42576	0.966483	5.12539e+06	21	8.0855	10.11	57.34	32.55	0.817444	4.63623	2.63183	2935	2098721	99939.1	1.70285	52.1383	46.1589	0.885316	12.2965	6.59091	35738	1094237	968747	3148664	41249	277274	20	183664	2.44215
120761	11.7016	0.43	0.03	14.03	2760	0.259928	0.0404256	26000	15200	2760	0.03	26.29	0.000554206	0.00181163	3250910	7.48	390719	1944259	1730	49400	18562	0.943379	1.63856e+06	47.29	7.48	4.28	68.05	27.67	0.320144	5.09014	2.06972	8896	1944259	41231	4.95	81.02	14.03	0.173167	18.7772	9.47516	96240.8	1.57524e+06	272780	1107224	10751	82870	18.03	61120	0.84277
63993.9	11.0665	0.43	0.03	14.8	2785	0.263531	0.0442591	17261	23762	2785	0.03	41	0.000966209	0.00238948	3652135	7.39	412303	1947494	1851	84900	19300	0.902885	2.02468e+06	47.57	7.39	4.19	68.06	27.74	0.309641	5.02963	2.04999	8896	1947494	41060	5.26	79.94	14.8	0.185139	21.0107	10.5979	102438	1.55683e+06	288229	1605228	33936	213872	14.96	92328	1.03963
145997	11.8913	0.4	0.03	15.4	2526	0.282948	0.0157299	57643	24509	2526	0.03	44.64	0.00115077	0.00135487	4134844	7.44	433888	2105134	1614	86896	13815	0.900694	2.49031e+06	46.48	7.44	4.44	68.55	27.02	0.330336	5.10012	2.01029	8896	2105134	43400	5.31	79.29	15.4	0.194224	26.0914	13.1428	111783	1.66916e+06	324191	1721801	35843	245239	19.54	102203	1.18297
78893.6	11.2759	0.43	0.02	16.48	2046	0.28842	0.0135355	49413	29589	2046	0.05	48.51	0.00132844	0.00166825	4703189	8.07	455472	2327546	1964	113193	15459	0.87068	3012526	46.6	8.07	4.09	69.76	26.15	0.330063	5.62963	2.1103	8896	2327546	50060	5.16	78.37	16.48	0.210285	36.8863	18.5483	120101	1.8241e+06	383580	2021983	43299	286949	18.76	113825	1.29429
26754.2	10.1944	0.43	0.03	18.7	2145	0.238616	0.1033	60000	43303	2145	0.04	44.39	0.00138136	0.00195771	5588854	10.16	477056	2433884	1848	104951	11669	0.880138	3685955	46.7	10.2	3.05	76.08	20.87	0.3111	7.76016	2.12874	8896	2433884	52157	5.5	75.8	18.7	0.246702	109.855	55.0507	133864	1.84488e+06	455136	2152600	53972	335796	19.08	133214	1.51443
26015.5	10.1664	0.47	0.08	21.07	2303	0.21359	0.0594018	70000	46943	2303	0.1	50.52	0.00185818	0.0017424	6505422	11.77	498641	2520357	1720	103732	6800	0.881603	4502484	46.9	11.8	2.63	73.75	23.62	0.31034	8.7025	2.78716	8896	2520357	53625	6.27	72.67	21.07	0.289941	50.8088	25.5494	158026	1.83154e+06	531039	2663909	55235	386400	19.9	158695	1.78645
308740	12.6403	0.4715	0.0907	27.13	2261	0.226864	0.0657978	80000	60415	2261	0.0999	48	0.00197658	0.00192716	7659680	11.29	520225	2561027	2180	104327	13443	0.880821	5.49937e+06	47	11.2888	1.91	73.11	24.98	0.215616	8.25324	2.81994	8896	2561027	54565	6.7	66.17	27.13	0.410005	24.6984	12.5542	171589	1.69463e+06	694807	2977783	54967	503214	19.97	179917	2.14733
367038	12.8132	0.5771	0.091	33.78	2589	0.202709	0.0882773	90000	61224	2589	0.1051	51	0.00212583	0.00149911	8755520	11.0758	541809	2245163	2027	101975	10350	0.883551	6583295	45.69	11.0758	1.38	69.83	28.8	0.152846	7.73423	3.18983	8896	2245163	47739	8.01	58.21	33.78	0.580313	11.2619	5.92108	179838	1.30691e+06	758416	3245880	71390	521734	23.04	184743	2.93221
434187	12.9812	0.5738	0.0699	39.92	4086	0.203393	0.111842	120000	97785	4086	0.1038	48	0.0026456	0.00189716	9624928	10.2174	563394	2078152	1553	18223	4704	0.979146	7.65595e+06	46	10.2174	2.51	66.28	31.21	0.256457	6.77209	3.18885	8896	2078152	44202	9.97	50.11	39.92	0.796647	10.4566	5.62663	207192	1.04136e+06	829598	3277965	74631	574615	23.04	207479	3.68402
826263	13.6247	0.5982	0.0597	39.115	5791	0.224719	0.107642	150000	86248	5791	0.0991	63	0.00303402	0.00220797	9356874	9.8565	584978	2.21494e+06	1550	36835	8484	0.957864	8.21544e+06	46	9.8565	2.55	64.71	32.74	0.251341	6.37814	3.22702	8896	2214939	48150.8	7.4593	50.9635	41.5772	0.815824	17.3273	9.07155	165219	1128810	920910	3448354	80287	596972	23.04	222173	3.7091
33510	10.4196	1.15	0.22	33.55	4400	0.25103	0.64125	48100	65800	4400	0.12	72.31	0.00273657	0.00768523	6950080	9.88	59064	2480173	1123	12400	3601	0.985804	3.31342e+06	95.8	9.88	6.78	34.72	58.5	0.669864	3.43034	5.7798	193974	2480173	24759	17.4	49.05	33.55	0.683996	6.80555	3.74477	431550	1.21652e+06	832098	1069000	74097	360732	10.63	85477	1.33596
40627.8	10.6122	1.21	0.22	37.05	4896	0.347831	0.953892	72700	71800	4896	0.12	79.71	0.00307396	0.00776071	8684915	9.23	51242	3210478	636	13900	3063	0.984103	4.45839e+06	96.42	9.23	6.61	30.55	62.84	0.610103	2.81977	5.80013	193974	3210478	31512	14.63	48.32	37.05	0.766763	7.04086	3.90381	469693	1.5513e+06	1.18948e+06	4057800	81248	459725	10.49	96490	1.3887
36643.4	10.509	1.28	0.22	34.73	6144	0.423234	1.78078	91300	79200	6144	0.09	80.23	0.00317431	0.00534197	11242455	9.57	75610	4050348	733	14500	3208	0.983417	6224035	97.95	9.57	6.37	30.93	62.7	0.609609	2.96	6.00039	193974	4050348	39562	13.38	51.89	34.73	0.6693	6.14969	3.4095	541937	2.10173e+06	1.40669e+06	4839639	90555	597463	10.62	119072	1.53667
5340.01	8.58298	1.41	0.25	35.42	4898	0.469343	0.063461	96000	78500	4898	0.09	103	0.00361863	0.00773824	14327664	10.26	85274	4815458	830	18175	19129	0.97898	8657969	99.1	10.26	5.17	32.36	62.48	0.530442	3.32014	6.41045	193974	4815458	43825	12.25	52.32	35.42	0.676988	6.40959	3.54329	589894	2.51945e+06	1.70564e+06	5605000	106840	754091	10.61	165018	1.79795
42794.8	10.6642	1.38	0.26	34.36	5744	0.522335	0.340766	100000	94900	5744	0.13	114.67	0.00431027	0.00849704	18622909	10.98	96316	5745681	3632	25961	12639	0.970195	11888966	98.8	11	5.65	32.15	62.2	0.6215	3.5365	6.842	193974	5745681	52116	12.15	53.49	34.36	0.642363	6.19487	3.41862	698100	3.07336e+06	1.97422e+06	5956900	142167	889284	10.66	211778	2.0692
60578.8	11.0117	1.38	0.27	36.39	5564	0.427959	0.048438	120000	108800	5564	0.15	111.68	0.00452698	0.00663599	22812607	15	114101	6419382	1043	24435	13007	0.971935	15665904	110.8	15	5	46.13	48.87	0.75	6.9195	7.3305	193974	6419382	57832	10.59	53.02	36.39	0.686345	21.7492	11.2178	679813	3.40356e+06	2.33601e+06	7661200	165546	966940	11.08	266996	2.44041
43835.5	10.6882	1.4203	0.2769	40.49	7074	0.407674	0.426942	120000	29865	7074	0.1461	120	0.00390959	0.00433392	27845744	14.98	108540	6105496	1537	24851	10095	0.971505	20051344	111.2	14.9764	4.92	45.53	49.55	0.736839	6.81875	7.42081	193974	6105496	55000	11.66	47.84	40.49	0.846363	23.5156	12.181	711901	2.92087e+06	2.47212e+06	8407300	184212	1049846	10.99	322253	3.28415
50562.5	10.831	1.5208	0.2793	48.49	8000	0.376386	0.475462	180000	34562	8000	0.1329	119	0.00410784	0.00439116	33352568	14.4744	116700	5447963	947	24584	8385	0.971837	24907918	111.54	14.4744	4.73	41.93	53.34	0.684639	6.06912	7.72064	193974	5447963	48920	14.43	37.08	48.49	1.30771	14.4624	7.88506	786141	2.0201e+06	2.64172e+06	9382700	207213	1101950	13.52	345580	4.57197
58334.6	10.9739	1.4818	0.279	49.92	12718	0.387397	0.718866	250000	56189	12718	0.1419	126	0.00505527	0.0057969	39223701	14.9184	116712	5779341	509	11949	2532	0.986337	30301836	112	14.9184	4.41	40.27	55.32	0.657901	6.00764	8.25286	193974	5779341	51721	15.09	34.99	49.92	1.42669	11.7398	6.58327	872103	2.02219e+06	2.88505e+06	9257136	220740	1276374	13.52	362187	5.24313
47941.4	10.7777	1.0167	0.255	51.785	13566	0.426484	0.157028	370000	99751	13566	0.1232	140	0.00617107	0.00756282	39678329	12.9377	284800	5.51773e+06	368	6392	4302	0.992646	33937824	99	12.9377	5.25	33.95	60.81	0.679229	4.39235	7.86742	168072	5517725	55734.6	11.7376	34.5484	53.714	1.55475	29.5644	15.5596	647646	1906286	2963793	9041526	212074	1415348	13.52	345025	6.15069
49072.4	10.8011	0.64	0.1	8.58	3969	0.398077	0.0622158	68925	44781	3969	0.09	25.6	0.00132709	0.00426639	12757831	16.61	370000	6612062	1540	23300	2762	0.973387	6733641	38.62	16.61	0.42	74.17	25.41	0.069762	12.3196	4.2206	9548	6612062	100216	0.45	90.97	8.58	0.0943168	10.7654	5.42986	29754.3	6.01499e+06	567315	498012	109776	465476	18.93	391457	1.01839
71921.4	11.1833	0.63	0.05	12.67	5287	0.306308	0.1244	72825	12335	5287	0.1	27.84	0.00115298	0.00352463	12983156	15.68	370000	4802909	1406	42777	4593	0.951148	7.88743e+06	39.35	15.68	0.26	75.38	24.36	0.040768	11.8196	3.81965	9548	4802909	87000	0.66	86.68	12.67	0.14617	22.5228	11.3345	31699.2	4.16316e+06	608529	4921405	95701	427153	18.81	332763	1.64222
168905	12.0371	0.62	0.06	9.76	6103	0.451366	0.00518195	94574	99349	6103	0.1	50.74	0.00277468	0.00461814	13104735	15.76	421710	7113531	1580	34224	6010	0.960879	8581095	37.51	15.76	0.25	73.92	25.82	0.0394	11.6498	4.06923	9548	7113531	121387	0.49	89.75	9.76	0.108747	12.121	6.11486	34856.3	6.38439e+06	694281	7924933	115341	547711	21.94	424303	1.20631
269742	12.5052	0.73	0.06	10.15	5531	0.483234	0.117893	97504	50295	5531	0.14	55.7	0.00247578	0.00529611	13381837	16.59	420826	8016855	1680	48690	3768	0.944417	9052569	37.8	16.59	0.06	73.12	26.82	0.009954	12.1306	4.44944	7734	8016855	129105	0.52	89.34	10.15	0.113611	10.9177	5.51563	41687.6	7.16226e+06	813711	8607955	145747	633033	22.4	509650	1.12919
88914.7	11.3954	0.64	0.09	11.47	6532	0.426687	0.133354	110000	63421	6532	0.13	60.84	0.00279957	0.00585774	14240436	18.95	460064	8107054	1739	48126	11855	0.944936	9738621	37.6	19	0.08	62.9	37.02	0.0152	11.951	7.0338	7735	8107054	135018	0.57	87.96	11.47	0.1304	5.82216	2.97628	46210.2	7.13096e+06	929879	9367228	163679	701753	23.12	572603	1.20125
130144	11.7764	0.71	0.18	22.49	5333	0.498894	0.51599	120000	65567	5333	0.07	70.17	0.00272793	0.00378436	15860105	17.11	498220	8531091	4816	41214	5116	0.952915	10897422	37.9	17.1	0.08	72.18	27.74	0.01368	12.3428	4.74354	7735	8531091	224502	0.52	76.99	22.49	0.292116	81.8564	41.0743	44361.7	6.56809e+06	1.91864e+06	11084088	177013	798114	25.18	658258	1.27738
49288.5	10.8054	0.7278	0.2081	23.91	6558	0.496938	0.0694941	120000	61473	6558	0.0743	62	0.00259415	0.00309567	16696659	17.06	522192	8476725	1849	34989	4505	0.96003	12206228	39	17.0579	0.09	70.21	29.7	0.0153521	11.9764	5.0662	7735	8476725	153084	0.61	75.49	23.91	0.316731	68.6731	34.4949	51708	6.39908e+06	2.02678e+06	8906788	211567	938698	26.86	735481	1.43997
38409.6	10.5561	0.7184	0.2051	33.96	7169	0.360265	0.107842	150000	57985	7169	0.1301	56	0.00277871	0.00281943	17284576	17.4713	492206	6294299	1442	25270	5104	0.971104	13441748	29.97	17.4713	0.32	64.83	34.85	0.0559082	11.3266	6.08875	7735	6294299	131014	0.82	65.22	33.96	0.520699	351.816	176.168	51613.3	4.10514e+06	2.13754e+06	12867796	219305	896640	36.74	749926	2.13554
43911.2	10.6899	0.7166	0.1988	29.59	6844	0.371191	0.125998	360000	55266	6844	0.1227	59	0.00333468	0.00482054	17032841	16.7299	524582	6209989	1529	16222	6119	0.981406	14053646	30	16.7299	0.08	64.4	35.52	0.0133839	10.7741	5.94246	7735	6209989	137307	0.86	69.55	29.59	0.425449	50.2976	25.3615	53405.9	4.31905e+06	1.83754e+06	10796511	212515	995636	36.74	791422	2.26307
45576	10.7271	0.7018	0.1998	28.065	7569	0.422138	0.0405478	210000	59531	7569	0.1212	68	0.00322301	0.00280282	17228176	17.6365	632711	7445034	1376	9055	2815	0.989631	14410112	31	17.6365	0.05	58.81	41.13	0.00881825	10.372	7.25389	7734	7445034	240162	0.66	70.34	28.99	0.412141	24.0645	12.2383	49137.2	5.23684e+06	2.15832e+06	12590552	219894	1112898	36.74	874499	1.93553
2.41037e+06	14.6953	8.68	3.5	50.29	32084	0.162984	2.72077	3721725	602724	32084	1.81	462.09	0.036825	0.137145	46942661	92.75	896966	15116795	4425	93263	10678	0.893476	22914078	528.52	92.75	0.87	41.81	57.32	0.806925	38.7788	53.1643	20832	15116795	25826	6.94	42.77	50.29	1.17582	11.3608	6.26832	1.04911e+06	6.46545e+06	7.60224e+06	40668200	294736	2334865	8.81	1749894	1.5158
2.02768e+06	14.5224	8.67	3.7	48.1	36087	0.192491	2.75598	4550700	602836	36087	1.85	539.41	0.0412921	0.138403	55114250	93.96	1170808	18086467	4111	88337	7504	0.899143	29664242	533.99	93.96	0.73	40.16	59.11	0.685908	37.7343	55.5398	21015	18086467	25826	6.31	45.59	48.1	1.05506	10.5518	5.80345	1.14126e+06	8.24562e+06	8.69959e+06	58494300	386504	2707475	9.96	2016125	1.64013
3.16721e+06	14.9684	9.29	3.56	49.01	36187	0.214265	3.15148	3821725	632836	36187	1.76	564.43	0.0398426	0.0758418	66488729	98.96	919188	21203700	4435	94265	7905	0.892376	38884396	583.99	98.96	0.81	39.27	59.92	0.801576	38.8616	59.2968	21015	21203700	33550	5.67	45.32	49.01	1.08142	13.0263	7.05386	1.20225e+06	9.60952e+06	1.03919e+07	66395100	327859	3463080	8.18	2538316	1.83385
4.16067e+06	15.2412	9.47	3.37	48.4	34785	0.226435	3.19976	1129900	823069	34785	1.62	702.14	0.0371344	0.0952709	76883647	110.83	919188	25095813	6255	404340	61151	0.537956	49582948	544	110.83	0.62	44.07	55.31	0.687146	48.8428	61.3001	21012	25095813	38831	5.33	46.27	48.4	1.04603	13.7708	7.40841	1.33761e+06	1.16118e+07	1.21464e+07	75548940	666219	4417322	11.93	3176893	1.97575
3.57384e+06	15.0892	10.7	3.88	48.93	39100	0.251348	3.31481	1410000	879400	39100	1.69	801.57	0.0414003	0.107609	86560775	119.75	2035210	30111433	5193	113277	58332	0.869916	60832732	543.5	119.8	0.16	45.29	54.55	0.19168	54.2574	65.3509	21012	30111433	46256	5.29	45.78	48.93	1.06881	7.31039	4.1896	1.59289e+06	1.3785e+07	1.47335e+07	88394600	915207	5255360	14.36	3783951	2.02025
6.17176e+06	15.6355	11.45	4.56	50.03	42600	0.248748	3.20973	1330000	953000	42600	3.64	898.02	0.0528244	0.0976825	99335033	137.32	1036234	34153115	4808	101669	32132	0.883558	72669360	546.8	137.3	0.25	44.59	55.16	0.34325	61.2221	75.7347	21012	34153115	62437	4.97	45.01	50.03	1.11153	9.61801	5.36477	1.69741e+06	1.53723e+07	1.70868e+07	100853599	750471	2972639	14.26	1215321	2.12775
7.10232e+06	15.7759	11.62	5.11	53.67	169000	0.30532	3.6868	1320000	930200	169000	2.53	974	0.0579198	0.0897246	112145859	121.61	1027164	37129943	3747	61456	26161	0.929509	85248328	550.5	121.61	0.21	39.98	59.81	0.255381	48.6197	72.7349	21012	37129943	56236	4.89	41.44	53.67	1.29513	9.03684	5.16598	1.81565e+06	1.53866e+07	1.99276e+07	105822157	855044	5936558	25.58	4779736	2.29595
6.13905e+06	15.6302	12.4651	5.1688	55.28	200937	0.298737	3.70086	1350000	978000	200937	2.2947	967	0.0594937	0.0863192	126514593	132.826	1708750	39680051	3917	74017	24533	0.91521	99538952	555.57	132.826	0.23	41.31	58.47	0.3055	54.8705	77.6634	18419	39680051	59656	4.74	39.98	55.28	1.38269	10.0683	5.72549	1.88083e+06	1.58641e+07	2.19351e+07	118796692	927118	6154909	17.55	5022161	2.50854
2.86706e+06	14.8688	11.94	5.2793	56.73	256354	0.32187	1.19372	1870000	1034000	256354	2.3975	963	0.0655727	0.0896334	142509560	133.597	2390336	43000780	5359	80083	25188	0.90828	114827264	560	133.597	0.26	41.21	58.53	0.347351	55.0552	78.1941	21026	43000780	64156	4.66	38.61	56.73	1.46931	10.9159	6.19261	2.00384e+06	1.66026e+07	2.43943e+07	126762402	1091141	6884046	17.55	5300026	2.67035
1.92302e+06	14.4694	11.9769	5.2362	56.66	303521	0.360363	1.0779	2120000	1029800	303521	2.5528	1051	0.0720241	0.0979143	157692623	134.799	3071922	48576400	3346	50882	36018	0.941416	130052192	563	134.799	0.24	41.05	58.71	0.323517	55.3348	79.1403	21281	48576400	86281.3	4.32576	38.4131	57.2611	1.49067	11.7265	6.60861	2101300	18659700	27815400	134665614	1181689	7759012	17.55	5608643	2.67727
138061	11.8354	2.45	0.24	29.23	5849	0.243137	0.666892	52897	227002	5849	0.12	76.32	0.00475917	0.0130304	5198070	11.17	193810	2715837	69520	217224	25743	0.751743	2.60939e+06	252.74	11.17	9.13	31.33	59.53	1.01982	3.49956	6.6495	13411	2715837	11903	28.04	42.72	29.23	0.684223	4.18078	2.4325	761521	1.16021e+06	793839	1114717	104373	465152	1.84	146409	0.960805
114174	11.6455	2.44	0.27	29.91	4818	0.263058	0.254096	149785	73823	4818	0.14	86.53	0.00354353	0.00953447	6466504	11.38	390928	2993595	55259	163609	21532	0.812979	3.55743e+06	254.5	11.38	8.7	31.63	59.67	0.99006	3.59949	6.79045	13411	2993595	12967	26.85	43.24	29.91	0.691721	4.32509	2.50841	803780	1.29443e+06	895384	2331900	117405	611933	1.91	204833	1.18835
67637.6	11.1219	2.57	0.32	28.41	7451	0.341678	0.0168476	100236	81599	7451	0.14	95.24	0.00387134	0.00671383	8414521	11.85	572247	4048883	51252	171282	21091	0.804245	4.96239e+06	260.1	11.85	7.68	31.22	61.1	0.91008	3.69957	7.24035	13411	4048883	18369	24.16	47.42	28.41	0.599114	3.88281	2.24096	978210	1.91998e+06	1.15029e+06	2974539	146908	899256	2.04	249382	1.22562
22447.6	10.0189	2.57	0.3	27.58	6744	0.397883	0.454348	125406	83116	6744	0.12	102.75	0.0039964	0.00919132	10403430	12.22	577957	4862126	10552	106938	18588	0.877746	6711532	261.7	12.22	7.77	32.41	59.82	0.949494	3.9605	7.31	13411	4862126	23055	24.76	47.66	27.58	0.578682	3.88788	2.23328	1.20386e+06	2.31729e+06	1.34097e+06	3528329	212120	1001655	2.3	250988	1.38037
41264.3	10.6278	2.44	0.32	29.4	7653	0.395611	0.295518	150000	93660	7653	0.2	116.41	0.00489933	0.0105557	13166137	12.99	533524	5142945	9955	97516	11834	0.888596	8974698	260.3	13	6.7	29.72	63.58	0.871	3.8636	8.2654	13409	5142945	24183	24.7	45.9	29.4	0.640523	3.38985	2.01519	1.27031e+06	2.36061e+06	1.51203e+06	4070622	266218	1198180	4.53	322053	1.74505
28253	10.249	2.58	0.31	31.35	9032	0.365652	0.267257	170000	88848	9032	0.29	133.14	0.00576081	0.00895565	15114413	14.05	408226	5155700	6556	85054	10487	0.902835	11268504	255.6	14.1	6.41	33.52	60.07	0.90381	4.72632	8.46987	13409	5155700	20139	26.08	42.58	31.35	0.736261	3.7881	2.26218	1.34461e+06	2.1953e+06	1.61631e+06	4481046	271134	1236425	5.4	363735	2.18564
28753.2	10.2665	2.2496	0.2991	34.39	9269	0.405687	0.0934663	170000	99668	9269	0.167	141	0.00555141	0.00735715	16984995	13.5877	411153	5512357	6484	71627	4880	0.918233	13463788	266.4	13.5877	6.59	34.98	58.43	0.895429	4.75298	7.93929	13411	5512357	25563	24.21	41.4	34.39	0.830676	4.93838	2.88453	1.33454e+06	2.28212e+06	1.8957e+06	4948374	268369	1292944	5.48	379499	2.44247
25993.9	10.1656	2.2496	0.2991	36.41	9657	0.404349	0.345348	230000	102343	9657	0.1682	143	0.00582164	0.00706997	18855846	13.7925	547943	5576985	6772	60145	2970	0.931356	15402966	265.84	13.7925	6.5	33.12	60.38	0.896513	4.56808	8.32791	13411	5576985	25667	24.49	39.1	36.41	0.931202	4.8642	2.8977	1.3658e+06	2.1806e+06	2.03058e+06	5280851	287280	1393202	5.67	302863	2.76188
281649	12.5484	2.3299	0.2425	37.63	15636	0.462069	0.28049	260000	109280	15636	0.151	142	0.00628221	0.00723961	19952163	12.7494	560705	5891105	4155	8342	4030	0.990419	17067554	269	12.7494	6.7	28.24	65.07	0.85421	3.60043	8.29603	13411	5891105	26885	25.04	37.34	37.63	1.00777	4.37955	2.69366	1.47513e+06	2.19974e+06	2.21682e+06	6066767	333314	1596124	5.67	303221	2.89717
277416	12.5333	2.425	0.2319	39.635	20122	0.530288	0.202122	350000	117685	20122	0.1502	165	0.00744416	0.00885488	21280500	12.5157	873979	6636929	4655	6990	3382	0.991969	17864392	268	12.5157	7.22	24.93	67.85	0.903634	3.12016	8.4919	13411	6636900	24764.6	24.1016	37.6802	38.2181	1.01428	4.40913	2.7117	1599600	2500800	2536500	7024739	311471	1781765	5.67	276356	2.69168
401061	12.9019	5.72	2.34	49.62	20145	0.172746	0.317631	311682	273564	20145	0.58	245.12	0.012784	0.0372812	24453027	48.99	1305456	8462811	3737	71865	13076	0.917842	11796513	322.28	48.99	0.31	45.81	53.89	0.151869	22.4423	26.4007	13085	8462811	25628	3.32	47.06	49.62	1.0544	19.8297	10.4421	280965	3.9826e+06	4.19925e+06	15202600	230436	996601	11.32	508618	1.39392
209127	12.2507	5.66	2.49	49.87	20340	0.184128	0.318557	395900	84702	20340	0.82	37.33	0.00715614	0.020778	26156211	50.29	1352332	9259821	2945	70687	8378	0.919259	13964024	323.59	50.29	0.24	46.09	53.67	0.120696	23.1787	26.9906	13086	9259821	27904	3.3	46.83	49.87	1.06492	17.4424	9.25366	305574	4.33637e+06	4.61787e+06	26211979	269714	1198342	8.66	570385	1.50802
604580	13.3123	5.68	2.59	48.84	20197	0.21425	0.117361	441915	314985	20197	0.54	338.81	0.0155869	0.028728	28753536	51.36	1473092	11003898	2529	69800	9356	0.920256	16523237	323.54	51.36	0.31	46.96	52.73	0.159216	24.1187	27.0821	13086	11003898	34009	3.07	48.09	48.84	1.0156	22.5239	11.7698	337820	5.29177e+06	5.3743e+06	32358448	295364	1469264	10.28	727579	1.50158
774386	13.5598	6.06	2.58	48.78	21495	0.259696	0.0791302	420307	351063	21495	0.48	390.04	0.0169396	0.0430941	33012953	52.37	1504368	13600299	4091	92721	38242	0.893669	19856656	323.3	52.37	0.27	47.24	52.49	0.141399	24.7396	27.489	13086	13600299	37570	2.94	48.27	48.78	1.01057	22.2944	11.6525	399849	6.56486e+06	6.63423e+06	38335471	339636	1754806	10.37	864897	1.46002
1.6918e+06	14.3413	6.31	2.7	49.53	22737	0.289061	0.0301852	570000	325564	22737	0.67	334.82	0.0166898	0.0422732	38806521	54.07	1672923	15638180	4800	70151	33598	0.919477	24431632	321.5	54.1	0.3	47.11	52.59	0.1623	25.4865	28.4512	13086	15638180	43175	2.85	47.62	49.53	1.04011	25.2542	13.1472	445688	7.4469e+06	7.74559e+06	45892564	403815	2025976	10.48	1037303	1.56231
2.19076e+06	14.5998	6.72	3.35	51.05	23442	0.271603	0.0731786	650000	450978	23442	1	491.89	0.0233894	0.0428436	44567823	65.36	1370989	17762823	4910	72148	40109	0.917099	30018588	368.6	65.4	0.17	46.63	53.2	0.11118	30.496	34.7928	13086	17762823	48138	2.77	46.19	51.05	1.10522	19.2803	10.1927	492030	8.20465e+06	9.06792e+06	54991505	429490	2423426	11.78	1244956	1.68997
1.15978e+06	13.9637	6.61	3.5	56.15	22556	0.298158	0.166573	730000	465286	22556	0.9	529	0.0241319	0.0377785	49459118	67.11	1396678	20009389	4563	67616	63801	0.921902	35786608	374.7	67.11	0.1	46.07	53.83	0.06711	30.9176	36.1253	13086	20009389	54771	2.62	41.22	56.15	1.3622	15.772	8.56712	524246	8.24787e+06	1.12353e+07	66175146	514802	2801041	8.15	1523299	1.78849
1.3374e+06	14.1062	6.6992	3.6154	59.98	29413	0.311995	0.421342	750000	487241	29413	0.8907	450	0.0230382	0.0327698	57997958	67.1803	1315450	20959920	4138	61240	45209	0.929461	42515544	321.9	67.1803	0.1	45.43	54.47	0.0671803	30.52	36.5931	13086	20959920	56972	2.68	37.34	59.98	1.60632	13.7552	7.68074	561726	7.82643e+06	1.25718e+07	78031226	671067	3440019	9.89	1851917	2.02842
1.54263e+06	14.249	6.8935	3.7962	62.44	42072	0.33022	1.0341	1020000	526469	42072	0.9212	535	0.0271374	0.0372329	67289213	68.5673	1195118	22642318	3342	19192	15892	0.977865	50324320	324	68.5673	0.1	43.75	56.14	0.0685673	29.9982	38.4937	13086	22642318	61207	2.67	34.89	62.44	1.78962	13.3055	7.54754	604550	7.8999e+06	1.41379e+07	86231121	740910	4241597	9.89	2154794	2.22258
705288	13.4664	6.8055	4.1772	63.275	37323	0.337308	0.262199	1380000	532375	37323	1.1946	587	0.0302333	0.0446976	70099357	74.1401	3018829	2.5008e+07	3528	20095	15786	0.976836	56901676	326	74.1401	0.08	42.07	57.86	0.0593121	31.1907	42.8975	13086	25008019	76711.7	1.53356	35.2582	63.2082	1.79272	25.7114	13.7521	383513	8817386	15807120	85135870	803250	4293614	9.89	2342001	2.27534
350383	12.7668	3.17	0.49	24.72	14228	0.18784	0.902216	201858	162204	14228	0.27	162.3	0.00760453	0.0227316	11161265	29.94	395661	5623939	7221	78578	27801	0.909952	5378216	353.5	29.94	2.37	56.48	41.15	0.709578	16.9101	12.3203	12826	5623939	16737	16.62	58.66	24.72	0.421412	4.54649	2.48395	934699	3.299e+06	1.39024e+06	3308759	109832	836887	5.69	290522	0.956308
380850	12.8502	3.01	0.53	28.08	17185	0.211125	0.918858	196805	387777	17185	0.17	215.82	0.0111343	0.028318	13100998	29.32	597017	6190171	6874	80304	25416	0.908021	6.94155e+06	353.22	29.32	1.26	55.66	43.08	0.369432	16.3195	12.6311	12826	6190171	18379	14.76	57.16	28.08	0.491253	3.87247	2.18186	913669	3.5383e+06	1.7382e+06	6693658	137571	982787	5.73	342998	1.12138
447569	13.0116	2.98	0.67	27.07	16720	0.257946	0.818941	268635	514751	16720	0.15	261.12	0.0136866	0.0248081	15607175	28.84	770842	7439150	6342	77516	21472	0.911262	9013663	353.35	28.84	1.35	55.76	42.89	0.38934	16.0812	12.3695	12826	7439150	22990	13.45	59.48	27.07	0.455111	4.48364	2.46937	1.00057e+06	4.42481e+06	2.01378e+06	8674057	165421	1185123	5.97	457695	1.21165
314175	12.6577	3.09	0.69	25.72	15089	0.325784	0.831761	305051	169703	15089	0.33	302.38	0.0114973	0.0279772	17562334	28.18	834077	9180596	5333	56661	31111	0.934898	11247199	354.4	28.18	1.35	53.58	45.07	0.38043	15.0988	12.7007	12826	9180596	28339	12.48	61.8	25.72	0.416181	4.51492	2.46555	1.14574e+06	5.67361e+06	2.36125e+06	10332022	201091	1441156	6.4	602039	1.22511
414038	12.9337	3.06	0.74	26.03	16952	0.373291	0.772733	380000	193788	16952	0.23	289.09	0.0113633	0.0277287	20099641	27.82	774453	10377500	3947	51907	28556	0.940361	13670359	355.1	27.8	0.58	53.2	46.22	0.16124	14.7896	12.8492	12723	10377500	30386	11.92	62.05	26.03	0.4195	3.26409	1.84179	1236998	6.43924e+06	2.70126e+06	12645794	303390	1687162	6.78	704039	1.31731
503872	13.1301	2.98	0.81	26.88	18017	0.3873	0.569131	410000	212809	18017	0.26	293.13	0.011952	0.0216998	23346229	29.26	773143	11347900	4297	46698	29249	0.94629	16356752	356	29.3	1.13	52.19	46.68	0.33109	15.2917	13.6772	12723	11347900	31876	11.54	61.58	26.88	0.436505	4.5113	2.4739	1.30955e+06	6.98804e+06	3.05032e+06	15245602	639391	3097030	7.09	655666	1.44139
513825	13.1496	2.9	0.6	29.16	17310	0.459859	0.538331	430000	218711	17310	0.26	306	0.0123212	0.0188209	26834541	26.26	730976	12075899	4588	42721	38620	0.95068	19486616	355.7	26.26	1.1	45.24	53.66	0.28886	11.88	14.0911	12723	12075899	37125	11.19	59.65	29.16	0.488852	4.05388	2.27137	1.35129e+06	7.20327e+06	3.52133e+06	17134740	321614	2154123	7.34	787878	1.61368
446734	13.0097	3.2015	0.5635	30.1	31482	0.444475	0.576784	500000	234324	31482	0.2384	327	0.0140188	0.0195426	30936299	29.2757	765632	13012326	5098	45402	35530	0.947669	23208040	353.79	29.2757	0.93	49.57	49.51	0.272264	14.512	14.4944	12723	13012326	39973	10.95	58.95	30.1	0.510602	4.49666	2.50363	1.42485e+06	7.67077e+06	3.91671e+06	17276116	384160	2321550	7.5	855322	1.78354
473610	13.0681	3.0387	0.562	35	39791	0.530125	0.247133	560000	246242	39791	0.2316	332	0.0149543	0.0195879	35464352	26.5331	787098	14065848	4398	41716	28616	0.951981	27277502	355	26.5331	0.96	43.66	55.38	0.254718	11.5844	14.694	12723	14065848	43110	10.9	54.1	35	0.64695	4.54109	2.59402	1.53318e+06	7.60962e+06	4.92305e+06	18648214	384773	2570351	7.5	931001	1.93927
494966	13.1122	2.7444	0.3926	40.02	47742	0.579554	0.139716	930000	245836	47742	0.2238	361	0.0171162	0.0248523	40391851	26.0164	1832169	15077900	4609	32886	24706	0.96211	30945672	352	26.0164	0.91	41.54	57.55	0.236749	10.8072	14.9724	12723	15077900	42834.9	10.532	45.8559	43.6122	0.951071	5.48602	3.21855	1588000	6914100	6575800	20863326	421791	2820171	7.5	992170	2.05239
31124.8	10.3458	1.4	0.1	44.55	3727	0.134507	0.405418	94685	10540	3727	0.1	57.84	0.00177656	0.00573498	4494217	7.52	37748	1011490	156	3958	1439	0.995467	2.22353e+06	119.49	7.52	5.32	26.2	68.48	0.400064	1.97024	5.1497	21219	1011490	8301	20.63	34.82	44.55	1.27944	5.34478	3.31211	208670	352201	450619	1166882	58730	368188	13.05	95235	2.19827
58162.6	10.971	1.49	0.1	44.36	4714	0.145566	0.0141459	44435	12051	4714	0.11	65.86	0.00194937	0.00494784	5252671	8.29	48883	1206746	156	4241	1491	0.995143	2.92315e+06	120.53	8.29	3.02	28.71	68.28	0.250358	2.38006	5.66041	21219	1206746	9863	19.06	36.58	44.36	1.21268	4.02494	2.61881	230006	441428	535313	2187073	76923	474537	7.84	116584	2.42234
72.8497	4.2884	1.56	0.1	43.54	4715	0.164666	0.130066	59900	12950	4715	0.09	74.96	0.00212457	0.00334255	6306784	8.72	45994	1435885	132	3723	1185	0.995739	3.81497e+06	120.44	8.72	4.59	28.78	66.63	0.400248	2.50962	5.81014	21219	1435885	11680	18.12	38.34	43.54	1.13563	5.76287	3.44925	260182	550518	625184	2976171	98313	591117	8.73	164511	2.65688
38971.1	10.5706	1.58	0.11	41.24	3929	0.188293	0.308159	69418	14431	3929	0.11	69.47	0.00207485	0.00347526	7352359	9.48	48220	1785015	471	7151	11300	0.991673	4.8268e+06	121.2	9.48	4.22	30.7	65.08	0.400056	2.91036	6.16958	21219	1785015	14279	17.08	41.68	41.24	0.989443	5.61512	3.30228	304881	743994	736140	3488034	119388	664244	12.95	177359	2.70407
53206.8	10.8819	1.65	0.13	40.47	5333	0.206057	0.850253	90000	14750	5333	0.17	95.13	0.00307366	0.00515413	8329149	10.27	48348	2122389	2969	7387	11732	0.991392	5.91535e+06	119	10.3	3.41	31.35	65.24	0.35123	3.22905	6.71972	21219	2122389	16870	17.25	42.28	40.47	0.95719	4.69814	2.82767	366112	897346	858931	4178063	189118	1067345	13.19	380094	2.78712
67370.7	11.118	1.71	0.24	38.65	5648	0.228267	0.978694	120000	18510	5648	0.13	99.38	0.00314455	0.00399362	9635449	10.93	43717	2488114	2808	6831	11754	0.992026	7.09744e+06	120.1	10.9	1.56	26.53	71.91	0.17004	2.89177	7.83819	21219	2488114	20734	16.06	45.29	38.65	0.853389	2.65455	1.75397	399591	1.12687e+06	961656	4836179	193822	1.17382e+06	12.49	420398	2.85254
52623.4	10.8709	1.7793	0.3076	40.06	5518	0.242855	0.182982	140000	19424	5518	0.1882	95	0.00334986	0.00381591	10726721	10.78	71950	2618385	294	6787	11286	0.992088	8.2933e+06	121.2	10.7817	0.94	20.86	78.2	0.101348	2.24906	8.43129	21219	2618385	20663	16.88	43.06	40.06	0.93033	1.88104	1.40569	441983	1.12748e+06	1.04893e+06	5184361	198526	1280294	11.79	460701	3.16733
27922.5	10.2372	1.7859	0.3211	44.83	5724	0.267369	0.0737675	150000	79401	5724	0.1133	94	0.00372412	0.00389997	11657913	10.8319	52392	2896117	309	6748	9342	0.992163	9499007	120.86	10.8319	0.55	20.52	78.93	0.0595754	2.22271	8.54962	21219	2896117	20724	15.39	39.78	44.83	1.12695	1.91402	1.52049	445712	1.15208e+06	1.29833e+06	5528823	209663	1440421	11.72	477693	3.27991
47171.6	10.7615	1.8384	0.3117	45.79	7422	0.300389	0.0224288	170000	82961	7422	0.1116	98	0.00401603	0.00387494	13019865	10.2963	53736	3092899	321	6744	8947	0.992174	10721377	122	10.2963	0.56	18.27	81.17	0.0576593	1.88113	8.35751	20680	3092899	24116	15.31	38.91	45.79	1.17682	1.85693	1.51688	473523	1.20345e+06	1.41624e+06	6036700	233258	1500724	11.72	482460	3.46645
30710.7	10.3324	1.8263	0.2784	45.745	17867	0.325868	0.00153981	230000	91477	17867	0.1393	111	0.00538653	0.00545373	14522503	10.4177	197798	3394800	210	4521	4480	0.994778	12003955	123	10.4177	0.55	16.75	82.7	0.0572974	1.74496	8.61544	20554	3394800	27600	14.6135	40.3971	44.9894	1.11368	1.78241	1.44804	496100	1371400	1527300	6563214	270472	1607959	11.72	400638	3.53598
14140.8	9.55682	2.46	0.07	30.91	3351	0.147855	0.400572	34700	15834	3351	0.1	67.73	0.00187505	0.00526774	4371892	10.61	16872	1568740	1904	3252	880	0.996277	2.08508e+06	224.66	10.61	5.37	30.82	63.81	0.569757	3.27	6.77024	24469	1568740	6605	36.32	32.77	30.91	0.943241	2.03944	1.49134	569766	514076	484898	1119476	92285	491610	4.02	84863	1.32914
21078.7	9.95602	2.45	0.07	32.84	4011	0.1883	0.944028	45784	63807	4011	0.17	85.51	0.00319915	0.00761095	4859341	9.63	53701	1813326	2163	3240	867	0.99629	2.57823e+06	239.6	9.63	0.31	28.04	71.65	0.029853	2.70025	6.8999	24469	1813326	7590	34.85	32.32	32.84	1.01609	0.696664	0.856377	631944	586067	595496	1952546	135606	695355	3.88	100543	1.42183
29192.9	10.2817	2.49	0.07	31.95	4455	0.21654	0.644038	64940	71800	4455	0.13	124.09	0.00408431	0.00658146	6200781	10.02	30139	2169731	2290	3627	880	0.995848	3.41799e+06	243.18	10.02	11.18	20.66	68.16	1.12024	2.07013	6.82963	24469	2169731	8988	32.94	35.11	31.95	0.909997	3.33289	2.12144	714709	761793	693229	2400559	165039	907748	4.63	145140	1.5753
38404	10.5559	2.48	0.08	29.57	4988	0.229514	0.684133	91307	84458	4988	0.09	142.84	0.0045929	0.00967213	8157235	11.87	33083	2724334	4925	28090	3986	0.967898	4744801	235.7	11.87	9.1	29.82	61.08	1.08017	3.53963	7.2502	24469	2724334	11166	32.24	38.2	29.57	0.774084	3.47329	2.12369	878325	1.0407e+06	805586	3004144	233703	1287934	4.87	213872	1.74164
47141.2	10.7609	2.49	0.15	26.85	5654	0.269448	0.674889	110000	85400	5654	0.17	162.86	0.00550101	0.0104969	10365261	13.12	37361	3529771	4493	28547	3919	0.967379	6.61233e+06	236.4	13.1	8.46	31.94	59.6	1.10826	4.18414	7.8076	24469	3529771	14376	30.5	42.65	26.85	0.629543	3.32938	1.97946	1.07658e+06	1.50545e+06	947744	3470586	310357	1606231	5.75	302239	1.8733
77857.4	11.2626	2.58	0.13	26.45	6104	0.277397	0.677246	140000	109028	6104	0.16	179.47	0.00621753	0.0092039	12371202	14.96	46196	4160951	4568	28251	3773	0.967719	8702769	236.4	15	7.42	36.03	56.55	1.113	5.4045	8.4825	23620	4160951	17631	31.33	42.22	26.45	0.62648	3.15231	1.8894	1.30363e+06	1.75675e+06	1.10057e+06	4047740	328193	1813260	5.9	368451	2.09153
62413.8	11.0415	2.5575	0.1223	26.58	6127	0.297426	0.855121	130000	116898	6127	0.1622	180	0.00630236	0.00787611	15205463	15.64	50695	4651215	3682	27184	4816	0.968921	11073875	237.8	15.6382	6.65	36.92	56.43	1.03994	5.77362	8.82464	23620	4651215	18710	30.68	42.73	26.58	0.622045	3.01715	1.8196	1.42699e+06	1.98746e+06	1.23629e+06	4454653	330907	1944478	6.62	372572	2.38086
46104.6	10.7387	2.5769	0.1248	37.24	6762	0.3396	0.893752	230000	123466	6762	0.1532	179	0.00662923	0.0079473	18194392	14.7857	45715	5021223	6441	26743	4756	0.969419	13737320	235.31	14.7857	6.84	33.72	59.44	1.01134	4.98574	8.78862	23620	5021223	20077	28.95	33.82	37.24	1.10112	4.089	2.59506	1.45364e+06	1.69818e+06	1.8699e+06	5105579	356175	2024955	6.71	380608	2.73585
74225.9	11.2149	2.6498	0.1083	38.19	12271	0.366972	0.018891	350000	137338	12271	0.1488	199	0.00791829	0.00976373	23030762	15.0098	40236	5508172	4661	15533	4268	0.982214	17288938	237	15.0098	7.29	31.97	60.75	1.09421	4.79863	9.11845	23620	5508172	21906	28.08	33.73	38.19	1.13223	4.55634	2.84428	1.54669e+06	1.85791e+06	2.10357e+06	5766905	378279	2133903	6.71	382735	3.13878
81677.5	11.3105	2.6836	0.135	39.135	13551	0.399995	0.0480281	270000	139024	13551	0.1408	215	0.00813743	0.00911452	28827324	15.1017	225793	6040600	1004	2837	3406	0.996713	21600402	239	15.1017	6.7	28.84	64.46	1.01181	4.35533	9.73456	23620	6040600	25274.5	26.8583	34.4121	38.7296	1.12546	4.2301	2.67778	1622400	2078700	2339500	6050320	432609	2429495	6.71	400434	3.57587
114281	11.6464	4.26	0.54	30.13	13481	0.265883	0.755534	207220	200280	13481	0.29	173.15	0.00833432	0.0245486	16347798	34.22	634269	9098522	21147	60868	30510	0.930075	7.87354e+06	364.9	34.22	2.48	47.43	50.09	0.848656	16.2305	17.1408	18617	9098522	21181	9.53	60.33	30.13	0.49942	8.31398	4.4067	867089	5.48914e+06	2.74138e+06	5640359	176803	963579	12.61	524357	0.865364
117131	11.671	4.37	0.59	30.51	9759	0.295997	0.78331	539268	219482	9759	0.37	212	0.0104414	0.0290364	20656858	35.34	669939	10460537	23578	68004	23784.5	0.922036	11112992	367.56	35.34	2.35	43.46	54.19	0.83049	15.3588	19.1507	18617	10460537	28291	8.65	60.84	30.51	0.501479	7.03584	3.76866	904836	6.36419e+06	3.19151e+06	12125170	234645	1274760	13.58	614148	1.06237
20371.4	9.92189	4.48	0.66	27.82	17053	0.346226	0.275318	406789	224533	17053	0.49	220.44	0.0113312	0.0209982	27084823	37.99	724039	13153121	26009	75140	17059	0.913997	15847791	372.69	37.99	2.08	43.41	54.51	0.790192	16.4915	20.7083	18617	13153121	35230	8.32	63.86	27.82	0.43564	5.72357	3.07961	1.09434e+06	8.39958e+06	3.6592e+06	14804289	279044	1550130	14.23	746288	1.20487
34951.1	10.4617	5.14	0.9	27.86	15280	0.366268	1.40168	564262	235483	15280	0.77	247.92	0.0135969	0.0342953	34345698	43.13	748868	15797154	7505	53944	34467	0.937939	21874466	374.8	43.13	1.74	43.03	55.23	0.750462	18.5588	23.8207	18617	15797154	41832	8.6	63.54	27.86	0.438464	5.14328	2.79087	1.35856e+06	1.00375e+07	4.40109e+06	15941329	344458	1842882	13.9	894546	1.38471
569957	13.2533	5.25	2.05	28.88	17361	0.37461	1.22471	590000	271454	17361	1.43	284.99	0.0178932	0.0432431	43702931	48.64	739463	18206066	13303	53506	51875	0.938158	29636304	372.3	48.6	1.19	41.65	57.16	0.57834	20.2419	27.7798	18597	18206066	47795	8.1	63.02	28.88	0.458267	4.56239	2.51033	1.47469e+06	1.14735e+07	5.25791e+06	19160530	403249	2211699	13.87	1135503	1.62783
533308	13.1869	5.58	1.4	28.65	18166	0.331146	1.10845	650000	252491	18166	0.35	324.27	0.0141633	0.0281665	51420581	60.73	774610	20100543	8495	46717	54890	0.945863	37921520	372.4	60.7	0.82	56.08	43.1	0.49774	34.0406	26.1617	18597	20100543	54034	7.92	63.43	28.65	0.451679	7.1056	3.77864	1.59196e+06	1.27498e+07	5.75881e+06	23435779	420447	2405829	15.62	1251211	1.88659
490725	13.1036	5.849	1.5846	33.45	16679	0.364658	0.276677	740000	276757	16679	0.2996	370	0.0154161	0.0259306	60084479	60.5638	860562	22085074	7559	45967	90215	0.946176	46459056	377.9	60.5638	0.81	55.47	43.72	0.490567	33.5947	26.4785	18597	22085074	57049	7.11	59.43	33.45	0.562847	9.44622	5.00453	1.57025e+06	1.31252e+07	7.38746e+06	25536641	454396	2616050	16.11	1331569	2.10364
506007	13.1343	5.9578	1.4947	36.11	37884	0.372826	0.0455956	820000	288537	37884	0.3196	366	0.01717	0.0259476	70304423	61.6538	832719	22986169	7354	41865	80978	0.950996	55412528	381.62	61.6538	0.73	56.28	42.99	0.450073	34.6988	26.505	18597	22986169	58869	7.33	56.56	36.11	0.638437	9.18172	4.91008	1.68489e+06	1.3001e+07	8.30031e+06	28071181	669697	3097184	16.43	1466765	2.41069
3.18467e+06	14.9739	5.5697	1.3192	37.75	45632	0.423627	0.0777736	910000	315786	45632	0.2872	366	0.0180985	0.0261705	81880898	58.4698	1290795	24769396	5815	20128	81573	0.975778	65639924	386	58.4698	0.78	55.36	43.86	0.456064	32.3689	25.6449	18597	24769396	62855	7.27	54.98	37.75	0.686613	9.81703	5.25182	1.80074e+06	1.36182e+07	9.35045e+06	33051421	680635	3395562	16.43	1591642	2.65004
3.54454e+06	15.0809	5.4245	1.0982	39.34	59052	0.459203	1.60988	1040000	326153	59052	0.2739	438	0.0210553	0.0304349	94265184	60.0093	1768733	27556424	5006	18220	65124	0.97821	74785408	387	60.0093	0.7	56.85	42.46	0.420065	34.1153	25.4799	18597	27556400	71205.2	6.695	53.965	39.1586	0.72563	10.9441	5.83484	1844900	14870800	10790700	37005509	707633	3745641	16.43	1797943	2.7139
593.858	6.38664	2.81	0.16	30.78	5859	0.214195	0.978236	58735	41305	5859	0.14	38.2	0.00188918	0.0056898	8736193	17.94	216418	3842663	3177	93887	34413	0.892401	4.69747e+06	312.97	17.94	1.34	56.47	42.2	0.240396	10.1307	7.57068	9974	3842663	12944	6.17	63.05	30.78	0.488184	15.0189	7.75356	237092	2.4228e+06	1.18277e+06	2239896	137561	631100	8.55	297133	1.22245
136.564	4.91679	2.87	0.17	33.1	6850	0.22905	0.111593	76013	43613	6850	0.14	52.32	0.00235195	0.00635538	9906997	18.78	326696	4301556	3932	92159	36027	0.894345	5862900	319.35	18.78	0.59	56.76	42.65	0.110802	10.6595	8.00967	9946	4301556	14422	6.16	60.75	33.1	0.544856	9.81741	5.18113	264976	2.6132e+06	1.42382e+06	4240533	173930	821500	6.04	371240	1.36297
331.135	5.80253	2.87	0.18	33.6	6962	0.255294	0.24354	98663	108444	6962	0.16	143.05	0.0053202	0.00908267	11637820	19.61	255416	5006319	3912	88517	27023	0.898637	7.30515e+06	319.2	19.61	0.56	57.67	41.76	0.109816	11.3091	8.18914	9965	5006319	15684	5.84	60.57	33.6	0.55473	10.6851	5.61992	292369	3.03233e+06	1.68212e+06	5008069	233305	1111159	6.45	493083	1.45919
214.231	5.36705	2.95	0.2	32.11	8416	0.276761	0.306086	127476	125594	8416	0.18	169.86	0.00638965	0.0147003	13176051	22.18	293428	6138561	4959	236022	22473	0.730497	8861884	321.4	22.18	0.54	58.7	40.76	0.119772	13.0197	9.04057	9914	6138561	21522	5.22	62.67	32.11	0.512366	12.0707	6.29153	320433	3.84704e+06	1.97109e+06	5770172	287290	1467141	6.43	708355	1.44364
232.564	5.44916	2.94	0.21	33.01	9264	0.303972	0.767804	150000	179080	9264	0.16	203.12	0.00778859	0.0165823	17637428	24.3	466527	7386526	5324	204043	40961	0.766678	11464795	322.5	24.3	0.12	60.95	38.93	0.02916	14.8109	9.45999	9914	7386526	25877	5.86	61.13	33.01	0.539997	5.70737	3.12368	432850	4.51538e+06	2.43829e+06	6762115	349655	1880834	6.81	1034949	1.55212
176.81	5.17508	3.32	0.19	36.31	12669	0.352844	1.93528	190000	161759	12669	0.16	275.44	0.00958665	0.015035	23756149	24.96	482367	8821100	4093	183321	59656	0.790023	15397374	325.4	25	0.16	57.57	42.27	0.04	14.3925	10.5675	9914	8821100	27142	6.58	57.11	36.31	0.635791	5.41166	3.02372	580428	5.03773e+06	3.20294e+06	7544192	767785	3667565	13.98	1367730	1.74552
18336.6	9.81665	3.4938	0.2412	38.35	15800	0.425514	2.28944	230000	254771	15800	0.1547	262	0.0106234	0.0151358	31263167	24.51	373769	10427300	4093	193500	51603	0.778539	21073742	328.3	24.5052	0.14	54.56	45.3	0.0343073	13.37	11.1009	9914	10427300	36228	7.26	54.38	38.35	0.705223	4.52508	2.61515	757022	5.67037e+06	3.99887e+06	8170912	444960	2247939	13.83	1287414	2.02102
22782	10.0337	3.7532	0.2243	39.33	18726	0.498502	1.14606	260000	322200	18726	0.1548	273	0.011914	0.0154166	36542842	24.0938	309016	12010800	4099	136992	61707	0.842822	27089388	333.4	24.0938	0.13	51.81	48.06	0.0313219	12.483	11.5795	9914	12010800	41618	9.53	51.13	39.33	0.769216	3.08943	1.92932	1.14463e+06	6.14112e+06	4.72385e+06	9767962	501062	2571669	12.14	1302641	2.25542
27887.4	10.2359	3.681	0.2147	40.21	23053	0.570224	1.65174	310000	187900	23053	0.1534	281	0.0109976	0.0128651	43285035	23.0383	244264	13137000	4014	78915	47826	0.909265	33374564	340	23.0383	0.11	48.64	51.25	0.0253421	11.2058	11.8071	9914	13137000	45325	9.55	50.24	40.21	0.800358	2.89851	1.84943	1.25458e+06	6.60003e+06	5.28239e+06	12077492	560499	2864957	12.14	1336857	2.5405
51502.6	10.8494	3.8131	0.2097	40.94	28670	0.60665	1.61608	400000	191500	28670	0.1767	320	0.0126508	0.0153724	50887734	24.0948	1427600	14617100	5588	129604	42209	0.851545	39267980	342	24.0948	0.27	46	53.73	0.065056	11.0836	12.9461	9914	14617500	42741.2	9.22319	49.8977	40.8763	0.819203	3.92934	2.37427	1348200	7293800	5975100	13512900	668900	2922737	12.14	1386208	2.68637
8290.37	9.02285	2.94	0.11	44.32	5163	0.109452	1.14827	22976	52241	5163	0.03	74.5	0.00222987	0.00638793	3311675	11.11	9645	1216011	433	6457	3462	0.992585	1.51484e+06	277.44	11.11	4.32	20.7	74.98	0.479952	2.29977	8.33028	27915	1216011	4396	29.26	26.41	44.32	1.67815	2.55726	2.11771	355805	321149	538936	999900	172961	1220710	0.79	76722	1.24575
4035.47	8.30288	3.03	0.1	47.83	4465	0.125965	0.174135	38430	53441	4465	0.02	82.61	0.00238219	0.00596386	4601845	11.3	9746	1423400	590	8251	4396	0.990525	2.3118e+06	279.17	11.3	4.69	19.82	75.49	0.52997	2.23966	8.53037	27914	1423400	5428	26.92	25.25	47.83	1.89426	3.19205	2.54315	383179	359408	680812	3417800	161498	1461525	1.16	79437	1.62414
2814.65	7.94259	3	0.1	45.1	4515	0.150318	0.517358	40523	55332	4515	0.02	85.51	0.00247908	0.0039154	6063732	11.27	9754	1694085	842	6642	450	0.99242	3.47568e+06	281.78	11.27	4.7	19.79	75.51	0.52969	2.23033	8.50998	27914	1694085	6457	26.27	28.63	45.1	1.57527	3.07354	2.3244	445036	485017	764032	3923000	159135	1370985	1.1	93322	2.05165
40029.6	10.5974	3.03	0.1	43.8	6314	0.173863	0.507241	46500	63302	6314	0.02	85.03	0.00269392	0.00585781	7629220	11.37	14410	1976822	1037	7502.82	6380	0.991346	4859368	283.2	11.37	4.57	19.09	76.34	0.519609	2.17053	8.67986	27914	1976822	6457	25.56	30.64	43.8	1.4295	2.92694	2.17822	505276	605698	865848	4102377	196142	1101301	1.27	130594	2.45817
3163.49	8.05943	3.06	0.11	44.04	6728	0.194807	0.517191	60000	19183	6728	0.02	97.4	0.0025434	0.00392278	9821769	11.57	14861	2259756	1784	4594	3292.09	0.994709	6533420	284.9	11.6	0.69	19.01	80.3	0.08004	2.20516	9.3148	27914	2259756	8809	25.38	30.58	44.04	1.44016	1.25661	1.34838	573526	691033	995197	4767250	283952	1470433	1.27	160104	2.89121
5505.5	8.6135	3.06	0.1	45.65	7425	0.152134	0.519862	110000	31351	7425	0.15	135.25	0.004289	0.00558349	12040276	16.39	43294	2495000	1774	7455	2502	0.991459	8468271	282.8	16.4	2.99	24.65	72.36	0.49036	4.0426	11.867	27839	2495000	8816	24.7	29.65	45.65	1.53963	2.73209	2.13586	616265	739768	1.13897e+06	5693051	270333	1603186	1.32	441000	3.3941
42546.6	10.6584	2.59	0.17	48.35	4905	0.15834	0.55832	110000	168736	4905	0.15	198	0.00711293	0.00901139	14719254	16.58	41970	2625279	1566	6758	3725	0.992235	10752638	283.2	16.58	5.67	23.22	71.11	0.940086	3.84988	11.79	27839	2625279	10171	25.23	26.43	48.35	1.82936	4.45728	3.14332	662358	693861	1.26932e+06	6255400	287875	1644455	1.17	492800	4.09581
51639.1	10.852	2.71	0.14	54.55	5124	0.193098	0.548814	130000	169356	5124	0.25	200	0.00766376	0.00853626	17656774	16.32	41970	3151353	1214	6809	4895	0.99216	13320067	285.76	16.32	4.11	22.67	73.22	0.670752	3.69974	11.9495	27839	3151353	12172	22.31	23.14	54.55	2.35739	4.51307	3.43523	703067	729223	1.71906e+06	7229635	336905	1970328	1.24	514942	4.22678
62096	11.0364	2.75	0.16	56.7	14906	0.170712	0.598288	140000	88229	14906	0.26	202	0.00751317	0.0075817	20842878	19.91	47725	3398884	1214	6809	4895	0.99216	16197289	288	19.91	9.69	18.73	71.57	1.92928	3.72914	14.2496	27839	3398884	13805	21.73	21.57	56.7	2.62865	13.534	8.08133	738577	733139	1.92717e+06	7826446	382997	2084443	1.24	556158	4.76547
103580	11.5481	3.09	0.1	59.15	19072	0.189252	0.609994	140000	159930	19072	0.258	252	0.00973829	0.00989969	21666805	18.109	411260	3427168	401	2393	2125	0.99724	18315828	287	18.109	10.7	20.49	68.81	1.93766	3.71053	12.4608	27900	3427186	11941.4	17.8923	20.5007	61.607	3.00512	41.7102	22.3576	613202	702597	2111369	8207223	416162	2259479	1.24	261686	5.34428
80190.4	11.2922	3.87	0.27	30.57	14952	0.193464	0.209304	169933	121798	14952	0.2	157.85	0.00670693	0.0203005	9839099	26.28	217957	5084223	8158	42106	10789	0.951803	4421402	493.38	26.28	1.03	53.2	45.78	0.270684	13.981	12.031	12247	5084223	11831	20.81	48.62	30.57	0.628754	2.18196	1.40536	1.05803e+06	2.47195e+06	1.55425e+06	2240025	143658	735014	4.68	246057	0.869632
80845.9	11.3003	3.96	0.27	31.28	16696	0.219994	0.226831	154252	141157	16696	0.22	200.83	0.00807044	0.0208667	11550734	26.71	228855	5876030	6522	83707	8098	0.904408	5771311	497.15	26.71	0.94	53.39	45.68	0.251074	14.2605	12.2011	12229	5876030	13591	17.14	51.58	31.28	0.606437	2.76715	1.68679	1.00715e+06	3.03086e+06	1.83802e+06	6733806	190152	978931	5.08	321166	0.982179
70041.7	11.1568	3.95	0.25	28.3	20015	0.277811	0.282675	205253	157657	20015	0.19	255.67	0.00974522	0.0188334	13839368	25.73	263020	7148088	6267	91275	9014	0.895765	7654736	502.32	25.73	0.82	52.16	47.03	0.210986	13.4208	12.1008	12228	7148088	16698	15.22	56.48	28.3	0.501062	2.89197	1.69652	1.08794e+06	4.03724e+06	2.02291e+06	8272252	239586	1265380	5.35	475888	1.07088
65126.1	11.0841	4.07	0.3	25.74	25239	0.33995	0.270119	260220	179781	25239	0.26	294	0.0116712	0.0308481	16083174	26.5	318069	9008666	3513	61344	13918	0.929827	9840673	503	26.5	0.87	50.68	48.45	0.23055	13.4302	12.8393	12228	9008666	21339	14.52	59.74	25.74	0.430867	2.90562	1.66825	1.30806e+06	5.38178e+06	2.31883e+06	10004784	334610	1707430	6.3	654047	1.09236
99279.5	11.5057	4.18	0.34	25.51	28731	0.370667	0.31432	360000	219774	28731	0.25	317.16	0.0131148	0.0315214	19172193	27.77	295688	10304538	3707	46571	8311	0.946759	12449160	505.2	27.8	0.4	50.99	48.61	0.1112	14.1752	13.5136	12236	10304538	24317	13.94	60.56	25.51	0.421235	2.30041	1.36082	1.43645e+06	6.24043e+06	2.62869e+06	12126330	480275	2123111	7.74	827882	1.20812
124736	11.734	4.28	0.37	26.35	31055	0.317683	0.282958	380000	252549	31055	0.33	324.8	0.0142124	0.0251126	23232692	35.88	366134	11404815	3541	41528	6196	0.952543	15629470	508.4	35.9	0.36	56.22	43.42	0.12924	20.183	15.5878	12236	11404815	22450	13.64	60.01	26.35	0.439093	2.47947	1.45928	1.55562e+06	6.84403e+06	3.00517e+06	14094598	285061	1896741	8.89	804680	1.37043
153159	11.9392	4.5333	0.327	27.06	42540	0.340288	0.306112	530000	257389	42540	0.31	346	0.0158387	0.0246531	29103705	37.02	413954	12597311	3084	33745	8741	0.96138	19890452	508.9	37.0196	0.21	57.1	42.69	0.0777412	21.1382	15.8037	12236	12597311	29655	12.69	60.25	27.06	0.449129	2.3285	1.38882	1.5986e+06	7.58988e+06	3.40883e+06	16129804	547076	2813002	9.13	1159216	1.57894
184561	12.1257	4.7921	0.2982	27.99	50564	0.356634	0.337775	660000	249204	50564	0.29	343	0.0164785	0.0242221	36424974	37.9496	402039	13534133	3745	30076	7310	0.965585	25597190	505.68	37.9496	0.36	55.22	44.42	0.136619	20.9558	16.8572	12236	13534133	31714	12.4	59.61	27.99	0.469552	2.81524	1.64239	1.67823e+06	8.0677e+06	3.7882e+06	18347276	607605	3039880	9.47	1282653	1.89131
193362	12.1723	4.6927	0.2729	28.89	62139	0.385588	0.383899	880000	267137	62139	0.3329	382	0.0191272	0.0272526	44942288	38.4325	449788	14819105	3050	25045	5746	0.971347	32626704	508	38.4325	0.27	55.56	44.17	0.103768	21.3531	16.9756	12236	14819105	34497	12.02	59.1	28.89	0.488832	2.70183	1.59533	1.78126e+06	8.75809e+06	4.28124e+06	21792291	668091	3371677	9.47	1386632	2.20166
1.28357e+06	14.0652	4.8365	0.2015	32.775	76221	0.537273	0.510264	1050000	271086	76221	0.2542	449	0.021769	0.0309693	53985616	29.7095	770637	15962100	3405	12752	6508	0.985353	39228884	510	29.7095	0.16	42.76	57.08	0.0475352	12.7038	16.9582	12232	15962100	31298.2	11.4766	53.2862	35.2372	0.661282	2.28476	1.47302	1831900	8505600	5624600	24591873	693513	3689580	9.47	1460444	2.45763
44725.6	10.7083	2.68	0.09	24.86	7669	0.356707	2.57231	83452	88626	7669	0.12	125.32	0.00452365	0.0130938	11330108	11.57	413014	4127098	14097	21287	18909	0.975406	5.39454e+06	346.58	11.57	2.07	32.24	65.69	0.239499	3.73017	7.60033	7186	4127098	13716	23.68	51.46	24.86	0.483094	1.73561	1.10935	977297	2.1238e+06	1.026e+06	1700781	107727	782498	4.85	146129	1.3071
52679.6	10.872	2.59	0.12	28.16	8320	0.354941	1.63556	269832	92264	8320	0.19	128.5	0.00548823	0.0153722	13047530	13.11	174748	4653274	4238	17298	27103	0.97985	6.88954e+06	348.07	13.11	1.37	37.83	60.79	0.179607	4.95951	7.96957	7186	4653274	15509	20.96	50.87	28.16	0.553568	1.97741	1.26549	975326	2.36712e+06	1.31036e+06	5089350	111799	831390	5.08	184398	1.48058
59922.2	11.0008	2.57	0.12	26.28	10278	0.361657	1.63358	144789	102448	10278	0.09	174.41	0.00601723	0.0109398	14896246	15.27	224784	5522508	10409	20818	28201	0.975805	8671522	349.08	15.27	1.38	42.11	56.52	0.210726	6.4302	8.6306	7186	5522508	18586	18.8	54.92	26.28	0.478514	2.29554	1.38703	1.03823e+06	3.03296e+06	1.45132e+06	6152410	147298	965266	5.31	246863	1.57021
70513.4	11.1636	2.66	0.12	25.59	13763	0.424016	1.55432	189736	116515	13763	0.26	204.54	0.00795034	0.0193527	16561193	15.88	452998	6733376	2924	27495	26079	0.96824	10567486	350.8	15.88	0.44	41.69	57.87	0.069872	6.62037	9.18976	7186	6733376	22793	18.03	56.37	25.59	0.453965	1.58554	1.01975	1.21403e+06	3.7956e+06	1.72307e+06	7619040	165394	1188459	6.01	340541	1.56942
98298.9	11.4958	2.67	0.13	25.28	16056	0.493768	1.62988	260000	133924	16056	0.15	220.22	0.00837826	0.0196458	19062524	15.7	528579	7752152	6448	27076	22994	0.968758	12709979	350.4	15.7	0.32	40.45	59.23	0.05024	6.35065	9.29911	7140	7752152	26168	17.53	57.19	25.28	0.442035	1.4607	0.951365	1.35895e+06	4.43346e+06	1.95974e+06	9310699	261640	1432902	5.99	488088	1.63954
121920	11.7111	2.71	0.23	26.07	17810	0.434365	1.43936	280000	156336	17810	0.21	239.16	0.00949423	0.016192	22308047	19.77	536971	8600424	3974	20775	12798	0.976106	15303568	352.2	19.8	0.3	47.29	52.41	0.0594	9.36342	10.3772	7140	8600424	24433	16.81	57.12	26.07	0.456408	1.65951	1.05796	1.44573e+06	4.91256e+06	2.24213e+06	11160128	506796	2554295	6.14	1016000	1.7794
127679	11.7573	3.7637	0.2716	27.6	25675	0.469203	1.32846	410000	159143	25675	0.203	244	0.0104832	0.0161692	26425167	20.14	185111	9448913	3974	21192	13352	0.975622	18618310	353	20.1382	0.36	44.76	54.88	0.0724975	9.01386	11.0518	7140	9448913	31664	15.81	56.59	27.6	0.487719	1.84846	1.16809	1.49387e+06	5.34714e+06	2.6079e+06	12552235	297430	1819615	6.56	751991	1.97042
113080	11.6358	3.6077	0.2806	28.36	29330	0.506212	0.886021	460000	162941	29330	0.2113	221	0.0104131	0.0148564	29598877	20.3445	188956	10298632	6402	20159	17030	0.976738	22254684	349.16	20.3445	0.24	45.21	54.54	0.0488268	9.19775	11.0959	7140	10298632	34379	15.5	56.14	28.36	0.505166	1.71782	1.11149	1.59629e+06	5.78165e+06	2.92069e+06	14320822	344228	2071373	8.29	831491	2.16094
130839	11.7817	3.1165	0.2872	32.3	43192	0.542451	0.683932	760000	208108	43192	0.2034	287	0.0141404	0.0205026	34750128	20.596	254876	11172317	6402	20159	17030	0.976738	26428952	350	20.596	0.36	44.33	55.31	0.0741456	9.13021	11.3916	7140	11172317	37227	15.17	52.54	32.3	0.61477	2.07022	1.3425	1.69484e+06	5.86994e+06	3.60866e+06	16703558	378455	2160095	8.29	903008	2.36557
144288	11.8796	3.0648	0.285	36.655	67178	0.58767	0.568302	890000	499600	67178	0.1903	314	0.0199443	0.0285228	38680309	20.1363	1000374	11833500	2542	10390	7937	0.988027	30145690	345	20.1363	0.31	43.57	56.12	0.0624225	8.77339	11.3005	7140	11833500	34300	14.9254	45.5334	39.5411	0.868398	2.17455	1.52147	1766200	5388200	4679100	19611420	408084	2256815	8.29	931612	2.54749
386114	12.8639	4.81	1.98	34.11	16310	0.215098	1.03646	221560	176482	16310	0.35	264.21	0.0106383	0.0309341	13738849	34.55	205056	7431645	10025	42955	16672	0.95074	6.52905e+06	540.71	34.55	0.58	49.41	50.01	0.20039	17.0712	17.2785	20249	7431645	15012	21.27	44.62	34.11	0.764455	1.69453	1.22949	1.58071e+06	3.316e+06	2.53493e+06	4560254	162280	3144256	7.77	253615	0.878548
341635	12.7415	4.89	1.97	35.09	21848	0.228969	2.15028	272893	212951	21848	0.34	336.82	0.0131804	0.0338551	18487183	35.82	257627	8201664	9781	43758	19468	0.949782	9286762	544.65	35.82	0.28	48.94	50.78	0.100296	17.5303	18.1894	20249	8201664	16537	19.11	45.8	35.09	0.766157	1.54562	1.15589	1.56734e+06	3.75636e+06	2.87796e+06	15246570	214267	2666275	7.96	337148	1.1323
547465	13.2131	5.03	1.99	33.89	22282	0.27784	1.03891	339539	237930	22282	0.29	384.13	0.0145433	0.0274495	22770684	34.56	288581	9602153	9492	46081	19843	0.947127	13053214	541.87	34.56	0.46	47.19	52.34	0.158976	16.3089	18.0887	20249	9602153	20053	17.34	48.77	33.89	0.694894	2.00753	1.35121	1.66501e+06	4.68297e+06	3.25417e+06	17844730	235635	3453220	12.14	452057	1.3594
613550	13.327	4.74	2.09	31.4	26580	0.328575	1.68407	447429	268122	26580	0.42	382.76	0.0159898	0.041836	25707301	36.19	316983	11891140	9625	38171	17033	0.956191	17002854	543.4	36.19	0.44	48.52	51.04	0.159236	17.5594	18.4714	20287	11891140	25755	16.75	51.85	31.4	0.605593	2.03471	1.32015	1.99177e+06	6.16556e+06	3.73382e+06	19326561	312015	2135756	12.07	656462	1.42988
863200	13.6684	5.53	2.44	31.27	31502	0.340866	0.981276	630000	302700	31502	0.4	439.62	0.0184225	0.0467748	29215590	39.47	336741	13464220	6798	35973	8496	0.958835	20616982	545.4	39.5	0.2	46.39	53.41	0.079	18.324	21.0969	20248	13464220	27056	16.28	52.45	31.27	0.596187	1.63075	1.11347	2.19198e+06	7.06198e+06	4.21026e+06	21263368	440934	2505571	12.1	804009	1.53124
1.09944e+06	13.9103	5.95	3.75	32.2	33652	0.302521	1.0112	650000	343156	33652	0.56	470.17	0.0204639	0.0380105	32844903	48.07	476195	14551243	5788	35002	7950	0.959953	24101462	547.4	48.1	0.23	49.07	50.7	0.11063	23.6027	24.3867	20248	14551243	26602	16.42	51.38	32.2	0.626703	1.72922	1.17796	2.38931e+06	7.47643e+06	4.6855e+06	24102750	340733	1772708	12.2	304621	1.65632
1.26806e+06	14.053	6.5349	3.9064	33.35	35261	0.307174	0.890105	790000	328181	35261	0.7158	407	0.020002	0.0326828	36808033	51.43	484537	15798910	5614	34586	8401	0.960421	27872982	548.8	51.4331	0.18	47.95	51.87	0.0925796	24.6622	26.6783	20248	15798910	33558	15.67	50.97	33.35	0.654306	1.7131	1.1837	2.47569e+06	8.0527e+06	5.26894e+06	26217206	453033	2946402	12.16	1017482	1.76423
1.2473e+06	14.0365	6.2002	3.8143	34.19	39230	0.331718	0.886814	1000000	319459	39230	0.7992	424	0.0214861	0.0323994	41107320	51.2583	489624	17003318	6890	32026	13522	0.963258	32029612	545.48	51.2583	0.18	47.76	52.07	0.0922649	24.481	26.6902	20248	17003318	35754	15.29	50.52	34.19	0.676762	1.77386	1.22531	2.59981e+06	8.59008e+06	5.81343e+06	28829061	535846	3042238	12.61	1041308	1.88373
718097	13.4844	5.8925	3.7601	36.83	45218	0.347979	0.691267	1270000	333648	45218	0.8583	521	0.025257	0.0374568	45825975	52.6014	614292	18304207	2576	9294	9529	0.989252	36461720	545	52.6014	0.16	45.64	54.19	0.0841622	24.0073	28.5047	20248	18304207	38202	15.31	47.86	36.83	0.769536	1.72771	1.24862	2.80237e+06	8.76039e+06	6.74144e+06	31816934	556365	3350412	12.61	1076241	1.99199
593044	13.293	6.2482	3.8474	41.705	51098	0.409723	0.325332	1490000	347443	51098	0.8501	570	0.0274907	0.0416435	50823333	50.6379	953728	20747500	1627	7000	12700	0.991821	40271768	537	50.6379	0.15	43.8	56.05	0.0759568	22.1794	28.3825	20248	20747500	38635.9	14.0576	40.427	45.5154	1.12586	1.95657	1.54122	2916600	8387600	9443300	35885164	610450	3650643	12.61	1105883	1.94104
141333	11.8589	6.58	0.39	29	24914	0.231518	0.359245	110574	147163	24914	0.24	181.73	0.00821333	0.0244334	12789402	26	209123	6019472	1778	3702	1744	0.99575	5775526	749.49	26	1.73	34.15	64.12	0.4498	8.879	16.6712	12479	6019472	9687	28.44	42.56	29	0.681391	1.51556	1.09848	1.71194e+06	2.56189e+06	1.74565e+06	2818953	275451	1350314	4.44	186807	0.959474
142129	11.8645	6.54	0.4	29	21163	0.254082	0.101088	232366	169856	21163	0.25	249.48	0.0101485	0.0267217	15364270	27.01	184096	6862762	1220	3671	1269	0.995794	7653419	753.51	27.01	0.63	33.73	65.64	0.170163	9.11047	17.7294	12479	6862762	10982	25.25	45.75	29	0.63388	1.19833	0.916106	1.73285e+06	3.13971e+06	1.9902e+06	9213967	331916	1611725	4.53	235237	1.11521
186734	12.1374	5.83	0.34	27.14	25817	0.31913	0.147362	299845	188127	25817	0.28	302.27	0.0121872	0.0239658	18735074	25.94	206736	8278238	1133	5733	2076	0.993431	10349872	751.72	25.94	1	26.48	72.51	0.2594	6.86891	18.8091	12479	8278238	13212	24.36	48.51	27.14	0.559472	1.2426	0.901038	2.01658e+06	4.01577e+06	2.24671e+06	11005034	376505	1856129	4.98	322564	1.25025
196783	12.1899	5.86	0.34	25.8	33646	0.392781	0.514119	406027	228114	33646	0.3	344.17	0.0144949	0.0401508	21942159	26.21	240359	10294802	2859	10605	12098	0.987716	13496946	756.2	26.21	1.14	26.36	72.49	0.298794	6.90896	18.9996	12479	10294802	16386	23.31	50.89	25.8	0.506976	1.29585	0.901414	2.39972e+06	5.23902e+06	2.65606e+06	13623584	460035	2344224	5.66	432862	1.31104
250150	12.4298	6.96	0.51	25.44	41099	0.390848	0.295754	400000	263374	41099	0.35	371.69	0.0162178	0.0389588	25777034	30.23	243093	11803603	3110	9230	4579	0.9894	17033488	759.6	30.2	0.23	32.15	67.62	0.06946	9.7093	20.4212	12477	11803603	18757	22.91	51.65	25.44	0.492546	0.952099	0.722323	2.70421e+06	6.09656e+06	3.00284e+06	16687791	672683	2787446	6.8	528700	1.44308
399018	12.8968	6.97	0.53	25.79	46473	0.314079	0.270483	550000	283017	46473	0.48	388.56	0.0181495	0.0333977	30853906	42.34	250618	13285528	3229	7881	4003	0.990947	21138738	759	42.3	0.35	46.03	53.62	0.14805	19.4707	22.6813	12477	13285528	17504	22.37	51.84	25.79	0.497492	1.24549	0.87149	2.97197e+06	6.88722e+06	3.42634e+06	19165639	305585	1726618	7.17	636067	1.59111
168523	12.0348	7.16	0.52	27.85	48860	0.330644	0.343206	550000	305332	48860	0.53	406	0.0191747	0.0292867	36293015	43.31	255705	14320202	2537	7090	4428	0.991844	25894566	759	43.31	0.32	44.47	55.21	0.138592	19.26	23.9115	12477	14320202	22639	21.65	50.5	27.85	0.551485	1.27217	0.911826	3.10032e+06	7.2317e+06	3.98818e+06	21544642	609369	3446815	7.61	765568	1.80825
64078.8	11.0679	7.167	0.4998	29	53596	0.323506	0.30999	630000	301949	53596	0.5227	414	0.019821	0.0281052	42328368	46.8678	249609	15162016	2614	7091	4310	0.991844	31493628	742.33	46.8678	0.28	44.64	55.08	0.13123	20.9218	25.8148	12477	15162016	23881	22.12	48.88	29	0.59329	1.21235	0.902821	3.35384e+06	7.41119e+06	4.39698e+06	25614296	718249	3696431	7.71	850746	2.07714
108037	11.5902	7.1055	0.4905	32.44	86064	0.365632	0.218435	1010000	299836	86064	0.5005	507	0.025026	0.0351695	49017457	45.1657	342552	16514004	1010	4719	34690	0.994084	37527908	741	45.1657	0.24	41.82	57.94	0.108398	18.8883	26.169	12477	16514004	25871	21.5	46.06	32.44	0.704299	1.21539	0.959842	3.55051e+06	7.60635e+06	5.35714e+06	30472987	737133	4271765	7.71	943388	2.27249
181579	12.1094	7.227	0.5454	36.165	113588	0.401411	0.255494	1170000	322162	113588	0.5721	543	0.0286753	0.0396922	56217233	45.5351	657012	18278300	808	2905.5	34690	0.996152	42854316	733	45.5351	0.19	39.98	59.83	0.0865167	18.2049	27.2437	12477	18279300	24937.7	19.8957	41.0131	39.0912	0.953141	1.29957	1.12636	3636800	7496900	7145600	32160709	813787	4603999	7.71	1032555	2.34442
1.084e+06	13.8962	9.5	2.37	49.91	33732	0.201873	1.17213	425411	124799	33732	0.79	323	0.0150026	0.0453744	29557032	65.2	719178	13162137	15731	58513	29503	0.932788	18240724	691.69	65.2	3.5	31.4	65.11	2.282	20.4728	42.4517	22112	13162137	19142	15.44	34.65	49.91	1.4404	7.65709	4.54875	2.03223e+06	4.56068e+06	6.56922e+06	23166252	260851	1660830	9.43	1911682	1.38585
1.6275e+06	14.3026	9.68	2.4	51.48	24479	0.220749	1.247	679400	459878	24479	0.92	400.42	0.0211977	0.0553384	35719380	69.07	792994	15247144	12315	57487	26585	0.93401	22952538	697.9	69.07	2.35	32.82	64.83	1.62314	22.6688	44.7781	22099	15247144	21945	13.93	34.59	51.48	1.48829	6.78558	4.13694	2.12393e+06	5.27399e+06	7.84923e+06	32313624	319819	2035519	6.49	1204628	1.50537
1.05523e+06	13.8693	9.77	2.54	50.21	38289	0.255175	1.28259	908170	503938	38289	0.9	484.43	0.0250765	0.0479978	44703373	70.55	854042	18002613	12426	65696	24506	0.924681	29543364	707.37	70.55	2.18	31.85	65.97	1.53799	22.4702	46.5418	22112	18002613	25622	13.58	36.21	50.21	1.38663	6.3369	3.86177	2.44475e+06	6.51875e+06	9.03911e+06	40214534	429761	2612785	11.84	1560958	1.64106
1.04744e+06	13.8619	10.42	2.71	48.67	53219	0.283554	1.06388	4262660	540143	53219	0.95	683.97	0.0403933	0.127669	55907848	77.99	912268	22114358	14689	32444	26916	0.962558	38225944	711.5	77.99	2.12	34.59	63.29	1.65339	26.9767	49.3599	22112	22114358	31172	13.82	37.51	48.67	1.29752	6.18643	3.74198	3.0562e+06	8.2951e+06	1.07631e+07	47281399	535540	3023075	12.08	1862924	1.72856
1.58227e+06	14.2744	10.46	2.99	48.72	56346	0.311341	0.396789	5050000	723354	56346	0.91	602.65	0.042776	0.180286	70264868	80.44	1012123	25031812	12496	30626	25012	0.964665	49732992	713.5	80.4	1.58	36.19	62.23	1.27032	29.0968	50.0329	22244	25031812	35133	12.9	38.38	48.72	1.26941	5.74108	3.50525	3.2291e+06	9.60721e+06	1.21955e+07	56271788	660682	3765096	12.14	2297183	1.98679
1.43442e+06	14.1763	10.78	3.38	47.89	61421	0.309442	1.26179	1560000	603214	61421	1.87	702.64	0.0386743	0.0780597	82559234	90.55	1067842	28035444	9752	33045	20950	0.961975	62483164	724.4	90.6	1.65	39.7	58.65	1.4949	35.9682	53.1369	22244	28035444	38723	12.48	39.62	47.89	1.20873	6.46616	3.83745	3.49882e+06	1.11076e+07	1.34262e+07	64835258	703168	4183976	12.61	2562469	2.22872
1.60135e+06	14.2864	10.8698	3.6681	48.51	50771	0.328466	0.489532	1780000	766662	50771	1.5937	821	0.041941	0.0719858	96870784	95.8485	1108120	31482973	9087	32077	27563	0.962979	75940256	729.7	95.8485	1.32	41.35	57.33	1.2652	39.6334	54.9499	22244	31482973	43303	11.74	39.75	48.51	1.22038	6.25633	3.73835	3.6961e+06	1.25145e+07	1.52724e+07	70644876	754964	4657759	13.58	2748517	2.41211
2.11788e+06	14.5659	10.8473	3.6941	49.68	55204	0.355397	0.590579	1940000	729944	55204	1.6055	759	0.0408846	0.0636867	113822725	95.9514	1167542	34100859	7198	30678	26008	0.964602	90474744	740.23	95.9514	1.31	41.22	57.47	1.25696	39.5512	55.1433	22235	34100859	49066	10.86	39.46	49.68	1.259	7.13713	4.19806	3.70335e+06	1.34562e+07	1.69413e+07	82577730	923758	5267231	14.13	2970501	2.65315
1.46464e+07	16.4997	11.1061	3.4737	50.79	70365	0.380031	0.298941	2010000	826197	70365	1.4905	778	0.0431124	0.0638922	132350468	97.4481	1488748	37033300	3834	9381	9693	0.989147	107079688	752	97.4481	1.16	41.97	56.87	1.1304	40.899	55.4187	22244	37033300	52723	10.69	38.52	50.79	1.31854	6.80531	4.06192	3.95886e+06	1.42652e+07	1.88092e+07	8.81265e+07	974586	5869793	14.13	3127921	2.89144
1.80141e+07	16.7067	11.4904	3.4061	54.945	83477	0.416994	0.359198	2350000	877048	83477	1.4146	912	0.0482308	0.0740215	151979811	98.7743	1962368	41188293	4199	8384	9918	0.99028	122695096	757	98.7743	0.95	40.44	58.6	0.938356	39.9443	57.8817	22244	41188300	54409.9	9.81298	38.8338	51.3532	1.32238	6.86792	4.09515	4041800	15995000	21151500	93675341	1173869	6463707	14.13	3321500	2.97888
105267	11.5643	4.16	0.19	26.3	9256	0.194147	0.489906	112219	97415	9256	0.2	127.49	0.00519963	0.0151398	7128926	25.15	83293	4882791	3257	48859	10782	0.944113	3.30103e+06	425.05	25.15	1.07	50.18	48.75	0.269105	12.6203	12.2606	5386	4882791	12309	20.04	53.66	26.3	0.490123	2.16986	1.32999	978511	2.62011e+06	1.28417e+06	1777778	103896	611141	2.1	138115	0.676053
83604.5	11.3339	3.33	0.16	25.53	9101	0.266074	0.0852178	129963	100195	9101	0.23	151.92	0.00595802	0.0150742	8480047	21.08	86979	5608849	3409	51891	3605	0.940766	4335155	425.61	21.08	1	48.15	50.85	0.2108	10.15	10.7192	5386	5608849	14175	17.55	56.92	25.53	0.448524	2.36882	1.40867	984353	3.19256e+06	1.43194e+06	5077090	135677	744038	2.12	161785	0.772913
110977	11.6171	3.42	0.16	22.94	11425	0.339037	0.444885	154691	113800	11425	0.09	177.02	0.0063085	0.0116234	10255615	20.36	96161	6902791	2654	64586	24199	0.925973	5785855	425.53	20.36	0.93	52.36	46.71	0.189348	10.6605	9.51016	5386	6902791	18022	16.28	60.78	22.94	0.377427	2.54111	1.45927	1.12377e+06	4.19552e+06	1.5835e+06	5998626	164752	924757	2.14	203856	0.838191
146987	11.8981	3.69	0.16	21.17	14198	0.402583	0.913932	192733	115985	14198	0.17	202.55	0.00754967	0.0188337	11956435	21.23	145724	8546836	2740	99781	22243	0.885868	7.44798e+06	426.1	21.23	0.52	49.41	50.07	0.110396	10.4897	10.6299	5385	8546836	23062	16.35	62.48	21.17	0.338828	1.89333	1.11608	1.39741e+06	5.34006e+06	1.80937e+06	7271329	177843	1220287	2.23	253066	0.871431
169715	12.0419	3.67	0.16	20.93	16086	0.448707	0.957301	230000	136085	16086	0.49	218.29	0.0097374	0.0212209	13946818	21.8	143148	9781812	2904	84414	13908	0.90352	9308155	426.6	21.8	0.46	49.59	49.95	0.10028	10.8106	10.8891	5385	9781812	26341	16.7	62.37	20.93	0.335578	1.78314	1.05936	1.63356e+06	6.10092e+06	2.04733e+06	8886532	295020	1420276	2.35	309262	0.951578
192333	12.167	3.14	0.17	21.67	17673	0.429455	0.569014	260000	42933	17673	0.73	236.3	0.0103147	0.0163773	16530745	24.88	161482	10693429	3146	103305	13866	0.881978	11440731	426.8	24.9	0.32	55.91	43.77	0.07968	13.9216	10.8987	5385	10693429	25043	16.49	61.84	21.67	0.35042	1.78552	1.06797	1.76335e+06	6.61282e+06	2.31727e+06	10775875	336068	1936946	3.07	751097	1.06988
169974	12.0434	3.5315	0.1285	22.75	24826	0.375711	0.376363	370000	172176	24826	0.2275	246	0.0106162	0.0160313	18952111	30.79	172595	11567723	2789	92236	31169	0.894334	13777454	426	30.7889	0.27	59.59	40.14	0.08313	18.3471	12.3587	5385	11567723	31024	15.79	61.47	22.75	0.370099	1.87841	1.12425	1.82654e+06	7.11068e+06	2.63166e+06	11343551	323837	1674815	3.29	450832	1.19103
76332.3	11.2429	3.5137	0.1463	24.17	31701	0.401985	0.385148	500000	158127	31701	0.1871	267	0.0115762	0.0164709	22608010	29.8165	155037	11985784	2617	70516	31519	0.919098	16708186	420.43	29.8165	0.25	57.87	41.88	0.0745413	17.2548	12.4872	5386	11985784	32080	15.95	59.89	24.17	0.403573	1.81643	1.11	1.91173e+06	7.17829e+06	2.89696e+06	12021951	395454	1924370	3.7	502682	1.394
70570.1	11.1644	3.6847	0.1528	27.09	36202	0.462588	0.252586	650000	134298	36202	0.1821	281	0.0123138	0.0174791	26626683	28.0524	171322	12976712	2821	50084	27726	0.942455	20047246	420	28.0524	0.31	54.44	45.25	0.0869624	15.2717	12.6937	5385	12976712	34667	15.76	57.15	27.09	0.474016	1.96874	1.22138	2.04513e+06	7.41619e+06	3.51539e+06	13669049	378257	2002280	3.7	536799	1.54486
73941	11.211	3.6228	0.1491	34.145	59536	0.511591	0.133815	2830000	173800	59536	0.1801	309	0.0208741	0.0444081	29697104	26.0382	668111	13320900	1156	44260	6094	0.949434	23262610	415	26.0382	0.28	50.86	48.86	0.072907	13.243	12.7223	5385	13320900	32098.6	15.7347	49.5965	34.6688	0.699018	1.99008	1.34455	2096000	6606700	4618200	15129202	395664	2175124	3.7	560961	1.74632
176483	12.081	1.3	0.15	22.16	6021	0.247319	2.63881	91698	73375	6021	0.1	76.68	0.00306289	0.00924481	8787815	17.29	748720	4276138	1246	105934	6441	0.879099	4.05375e+06	111.18	17.29	0.93	67.44	31.64	0.160797	11.6604	5.47056	7440	4276138	37278	4.52	73.32	22.16	0.302237	18.5743	9.43828	193281	3.13526e+06	947592	2664479	73172	595366	7.68	316055	0.947994
65455.1	11.0891	1.37	0.14	24.45	6666	0.244706	2.88328	120355	83491	6666	0.1	100.24	0.00383835	0.0101564	9946776	17.33	790997	4240750	1771	102724	6293	0.88276	5125367	111.58	17.33	0.87	66.99	32.14	0.150771	11.6094	5.56986	7440	4240750	36562	4.79	70.76	24.45	0.345534	18.6619	9.5037	203132	3.00075e+06	1.03686e+06	4916779	95795	751663	8.11	349028	1.2086
124242	11.73	1.31	0.11	22.11	8496	0.304999	2.63321	149116	140183	8496	0.12	122.45	0.0052739	0.00930967	11432235	17.18	955421	5239883	1904	100568	25025	0.88493	6478740	111.38	17.18	0.7	66.82	32.48	0.12026	11.4797	5.58006	7440	5239883	42499	4.1	73.79	22.11	0.299634	16.4866	8.39312	214835	3.86651e+06	1.15854e+06	5707153	116530	750766	8.19	387841	1.23643
110574	11.6134	1.32	0.17	20.7	6908	0.326918	1.481	172336	93980	6908	0.1	127.25	0.00473382	0.0111746	12934648	19.75	1072023	6456623	2272	97858	52938	0.887588	7995043	111.7	19.75	0.61	69.72	29.67	0.120475	13.7697	5.85983	7440	6456623	53032	3.75	75.54	20.7	0.274027	18.4687	9.37136	242123	4.87733e+06	1.33652e+06	6612562	180826	916415	8.85	494777	1.23827
138325	11.8374	1.37	0.27	20.66	8205	0.397868	0.881797	280000	100412	8205	0.49	132.61	0.00698156	0.0165504	14834097	18.61	1093997	7400348	4011	111301	41656	0.872429	9736472	111.9	18.6	0.21	66.15	33.64	0.03906	12.3039	6.25704	7401	7400348	60391	3.48	75.86	20.66	0.272344	9.912	5.09217	257532	5.6139e+06	1.52891e+06	7656902	229715	1081729	10.41	571980	1.31568
75028.5	11.2256	1.43	0.29	21.95	8220	0.322937	0.847296	240000	113838	8220	0.1	128.04	0.00524753	0.00924161	17041291	24.8	891774	8008832	4138	106256	43001	0.878161	11715949	112	24.8	0.32	70.77	28.91	0.07936	17.551	7.16968	7401	8008832	71507	3.48	74.57	21.95	0.294354	16.2346	8.2645	278707	5.97219e+06	1.75794e+06	7841786	539685	2501142	11.09	1096014	1.46288
104219	11.5542	1.4386	0.4041	23.47	12898	0.35521	0.782678	270000	98396	12898	0.2289	116	0.00574237	0.00868611	19416446	24.52	995867	8708501	2553	107066	53869	0.877073	13941454	111.9	24.5165	0.3	65.94	33.76	0.0735495	16.1662	8.27677	7401	8708501	70646	3.33	73.19	23.47	0.320672	14.0504	7.18554	289993	6.37375e+06	2.04389e+06	8039863	224150	1211774	12.01	629076	1.6009
142359	11.8661	1.533	0.5588	25.17	16254	0.30359	0.702714	300000	99200	16254	0.2552	116	0.00616889	0.00823722	21851856	30.4748	856304	9251839	2432	82227	32650	0.905726	16407433	110.66	30.4748	0.88	57.31	41.81	0.268178	17.4651	12.7415	7401	9251839	75078	3.38	71.45	25.17	0.352274	13.2776	6.81491	312712	6.61044e+06	2.32869e+06	8568143	260016	1126499	12.24	533412	1.77342
95772.2	11.4697	1.4915	0.5438	26.12	20408	0.362117	0.211593	300000	79563	20408	0.2726	97	0.00586195	0.00727161	24426987	28.0209	829322	10146839	3345	51305	49306.6	0.940729	18951388	111	28.0209	0.94	53.61	45.45	0.263396	15.022	12.7355	7401	10146839	82221	3.38	70.5	26.12	0.370496	10.9102	5.64035	342963	7.15352e+06	2.65035e+06	9385880	242045	1220322	12.24	567573	1.86771
108056	11.5904	1.4831	0.5335	30.215	26143.5	0.393274	0.000171314	390000	101494	26143.5	0.4324	139	0.00838449	0.0101684	26956999	29.0955	1147522	11442500	4256.1	47597	38571	0.945121	21112118	109	29.0955	1.11	52.43	46.45	0.32296	15.2548	13.5149	7401	11442500	104977	3.24754	65.1099	31.6426	0.485987	18.3747	9.43033	371600	7450200	3620700	9813644	249453	1370352	12.24	605930	1.84506
7811.95	8.96341	3.1	0.36	34.28	3050	0.143847	0.0074178	27100	31750	3050	0.11	49.92	0.00164861	0.00451016	4731580	12.17	60236	1750618	811	58176	5029	0.933582	2.34315e+06	228.23	12.17	2.63	30.81	66.56	0.320071	3.74958	8.10035	11170	1750618	7982	22.28	43.44	34.28	0.789134	2.51363	1.65138	390038	760468	600112	1667100	144598	552691	8.1	82436	1.33847
6172.69	8.72789	3.1	0.36	32.46	3431	0.151907	0.12424	48200	39600	3431	0.14	75.67	0.0025393	0.00613275	5834783	12.88	91455	1956563	1458	52299	5918	0.940269	3182380	229.77	12.88	2.02	33.15	64.83	0.260176	4.26972	8.3501	11170	1956563	8899	22.17	45.36	32.46	0.715608	2.2281	1.47186	433770	887497	635100	2747400	158159	758415	7.96	95226	1.62652
9874.45	9.19771	3.03	0.36	31.27	3796	0.179341	0.0995316	73600	44759	3796	0.12	91.39	0.00296568	0.00459961	7331330	12.93	80450	2318873	1410	59643	4756	0.931912	4.32356e+06	231.82	12.93	2.32	33.8	63.88	0.299976	4.37034	8.25968	11170	2318873	10504	21.82	46.92	31.27	0.666454	2.38347	1.52496	505978	1.08802e+06	725112	3265900	169359	858600	7.81	130156	1.86451
7681.43	8.94656	3.1	0.18	31.06	3856	0.195185	0.106085	71600	62500	3856	0.09	105.06	0.00334949	0.006558	8953716	14.15	113929	2761872	2486	54458	10150	0.93774	5.71265e+06	233	14.15	2.33	37.1	60.57	0.329695	5.24965	8.57066	11170	2761872	13320	20.64	48.3	31.06	0.643064	2.70115	1.67211	570050	1.33398e+06	857837	3964300	206588	1021848	7.43	160088	2.0684
11442.8	9.34511	3.19	0.34	31.45	4595	0.212097	0.0645966	100000	107100	4595	0.09	146.69	0.00493455	0.0096014	13185192	15.32	120323	3245086	4252	33796	9806	0.961303	8085696	234	15.3	1.11	39.43	59.46	0.16983	6.03279	9.09738	11170	3245086	15607	21.12	47.43	31.45	0.663082	1.9628	1.31294	685362	1.53914e+06	1.02058e+06	4727200	312147	1240596	10.33	195597	2.49167
10626.9	9.27114	3.22	0.28	34.75	5421	0.218639	0.0582738	130000	116300	5421	0.15	161.87	0.00578054	0.00852062	15109678	15.6	119560	3410775	5017	30956	26223	0.964287	10610990	231.9	15.6	1.99	39.87	58.14	0.31044	6.21972	9.06984	11170	3410775	14702	22.28	42.98	34.75	0.808516	2.5535	1.68101	759921	1.46595e+06	1.18524e+06	5903400	344445	1300000	10.84	226155	3.11102
15301.1	9.63568	3.3	0.29	39.87	5547	0.191979	0.055595	160000	159700	5547	0.2	175	0.0068765	0.00921967	17527857	18.26	87802	3505533	1500	29190	43356	0.966044	13384434	233.7	18.26	1.04	44.47	54.49	0.189904	8.12022	9.94987	11170	3505533	16776	24.18	35.96	39.87	1.10873	1.78621	1.44747	847638	1.26059e+06	1.39766e+06	6240300	289849	1378902	10.92	240938	3.81809
17955.9	9.79567	3.3062	0.284	45.02	6313	0.191057	0.0580821	170000	210000	6313	0.1918	164	0.00723543	0.00861704	20286693	18.1987	117544	3476994	1886	27802	34689	0.967759	15765013	233.08	18.1987	1.04	43.22	55.75	0.189266	7.86548	10.1458	11170	3476994	18490	27.09	27.88	45.02	1.61478	1.50454	1.55966	941918	969386	1.56534e+06	7021931	362770	1613904	2.75	247157	4.53409
21017.4	9.9531	3.248	0.2893	47.17	7733	0.20809	0.0573204	260000	314800	7733	0.1882	184	0.00920191	0.0102789	23345195	17.651	115196	3673000	681	11430	5061	0.986889	18505244	234	17.651	0.85	41.13	58.03	0.150033	7.25986	10.2429	11170	3673000	17486	28.04	24.79	47.17	1.90278	1.32088	1.61183	1.02991e+06	910537	1.73255e+06	7354800	381300	1729000	2.75	265500	5.03818
25757.8	10.1565	3.1863	0.2844	49.32	7733	0.212692	0.0545353	1070000	287700	7733	0.181	119	0.00957735	0.0179661	24095294	16.6746	282323	3.54656e+06	780	10175	24567	0.988019	20537498	234	16.6746	1.78	37.67	60.55	0.296808	6.28132	10.0965	11170	3546566	15156.3	6.66	23.72	69.62	2.93508	13.2731	8.10407	236201	841245	2.46912e+06	8031117	382906	1919643	2.75	275895	5.79081
216103	12.2835	3.08	0.17	31.54	7164	0.300975	3.26969	2859	36253	7164	0.1	16.48	0.00109708	0.00320458	8075036	12.54	83511	3774232	4551	35175.3	14206.3	0.959661	4.21529e+06	364.51	12.54	5.9	26.71	67.38	0.73986	3.34943	8.44945	10843	3774232	11740	28.58	39.88	31.54	0.790873	2.69282	1.74184	1.07868e+06	1.50516e+06	1.19039e+06	1582365	135986	487982	2.38	128773	1.11686
154440	11.9476	3.42	0.19	35.2	7628	0.314078	3.81508	237313	92157	7628	0.13	90.22	0.00421722	0.0122205	10529763	12.62	186935	3963669	4322	39657.7	13995.7	0.954554	6041984	371.19	12.62	4.52	25.91	69.57	0.570424	3.26984	8.77973	10843	3963669	12212	29.13	35.67	35.2	0.986824	2.39818	1.6925	1.15462e+06	1.41384e+06	1.39521e+06	3719256	152845	665057	4.95	210135	1.52434
216046	12.2832	3.72	0.22	32.64	8767	0.379494	1.84792	160280	107235	8767	0.08	107.3	0.00443095	0.00798823	13298834	13.72	141570	5206655	4093	44140	13785	0.949446	8406334	387.65	13.72	3.94	27.77	68.29	0.540568	3.81004	9.36939	10843	5206655	13431.3	25.39	41.97	32.64	0.777698	2.46646	1.62208	1.32197e+06	2.18523e+06	1.69945e+06	4738636	194797	804266	5.14	583733	1.61454
1.32765e+06	14.0989	3.79	0.26	30.91	11466	0.425429	1.4801	203289	112160	11466	0.16	126.45	0.00556535	0.0143538	16418318	15.2	319492	6466515	2482	19551	10465	0.977541	11150777	391.2	15.2	3.49	31.32	65.2	0.53048	4.76064	9.9104	10843	6466515	22926	24.13	44.96	30.91	0.6875	2.51005	1.59878	1.56037e+06	2.90735e+06	1.9988e+06	5317577	236616	969823	5.83	255696	1.72439
629744	13.3531	3.84	0.27	34.04	13321	0.416459	1.44017	230000	135121	13321	0.16	153.81	0.0066482	0.0160141	19242626	16.6	372927	6913216	1921	16989	7888	0.980503	14070801	391.7	16.6	2.83	35.6	61.57	0.46978	5.9096	10.2206	10843	6913216	22147	24.13	41.83	34.04	0.81377	2.61183	1.7128	1.66816e+06	2.8918e+06	2.35326e+06	6164075	308581	1225149	6.42	335809	2.03535
641656	13.3718	3.87	0.26	33.85	15925	0.388531	4.35984	260000	128682	15925	0.14	174.5	0.00721883	0.0125296	21770645	19.4	399251	7537500	2918	16179	5844	0.981457	16961542	396.5	19.4	2.42	41.29	56.29	0.46948	8.01026	10.9203	12154	7537500	18986	24.12	42.04	33.85	0.805186	2.56411	1.68465	1818045	3168765	2.55144e+06	6935584	323123	1335904	7.3	449451	2.25029
1.2306e+06	14.023	4.04	0.26	37.68	16487	0.421788	1.1764	280000	144299	16487	0.13	186	0.00770787	0.0113936	24756994	20.27	403367	8549638	3982	16313	4670	0.98132	19735658	402	20.27	1.53	43.51	54.96	0.310131	8.81948	11.1404	12154	8549638	26971	22.68	39.64	37.68	0.950555	2.31298	1.63177	1.93906e+06	3.38908e+06	3.2215e+06	7680989	344655	1419947	7.14	476391	2.30836
1.60765e+06	14.2903	4.0969	0.2784	37.85	16523	0.45337	2.2243	340000	150021	16523	0.1312	197	0.00819556	0.010972	28696637	20.8312	370296	9444242	3712	15967	4624	0.981715	22926456	404.1	20.8312	1.45	43.86	54.69	0.302052	9.13656	11.3926	12162	9444242	29560	21.73	40.42	37.85	0.936418	2.4042	1.67031	2.05223e+06	3.81736e+06	3.57465e+06	8183984	420165	1908619	8.07	503447	2.42756
7.36526e+06	15.8123	4.0632	0.2739	36.21	29770	0.506041	0.760331	380000	169863	29770	0.1361	216	0.00986562	0.0123239	33393070	21.7778	570929	11020466	2527	5428	2637	0.993767	26833736	409	21.7778	1.39	44.29	54.32	0.302711	9.64539	11.8297	12187	11020466	34160	20.06	43.73	36.21	0.828036	2.61049	1.71926	2.21071e+06	4.81925e+06	3.99051e+06	9064175	455154	1940680	8.07	495104	2.4349
7.5986e+06	15.8435	4.2373	0.2748	37.98	36803	0.631959	1.15676	490000	172989	36803	0.1447	249	0.0114613	0.0146267	38360121	20.7263	817167	13098171	2399	4416	2670	0.994921	30042206	411	20.7263	1.4	41.07	57.53	0.290168	8.51229	11.9238	12187	13098200	31869.1	17.9376	47.7172	34.3452	0.719764	2.84172	1.78074	2349500	6250100	4498600	9765441	498434	2052811	8.07	528083	2.29361
63698.5	11.0619	3.42	0.12	23.89	5639	0.265207	0.00962623	37352	61912	5639	0.1	100.69	0.00331084	0.00925467	7370504	9.37	19820	2484991	144	3718	1341	0.995742	3.58103e+06	258.23	9.37	0.53	9.93	89.54	0.049661	0.930441	8.3899	27119	2484991	9872	15.56	60.55	23.89	0.39455	0.766336	0.580443	386665	1.50466e+06	593664	719397	158727	687142	6.37	174620	1.44106
40866.8	10.6181	3.07	0.14	25.64	7077	0.328859	0.0536871	55000	30499	7077	0.1	119.43	0.0035293	0.0088504	9492043	9.19	20918	3022211	122	3697	1293	0.995767	5.05415e+06	260.95	9.19	0.54	7.4	92.06	0.049626	0.68006	8.46031	27119	3022211	11973	14.39	59.96	25.64	0.427618	0.714739	0.571179	434896	1.81212e+06	774895	2895656	181728	888352	8.01	226429	1.67233
37001	10.5187	3.17	0.15	25.65	7822	0.380841	0.00833371	90000	117857	7822	0.1	157.01	0.00552291	0.00960187	12354073	9.39	23000	3576095	180	4084	1404	0.995324	7.176e+06	259.18	9.39	0.53	7.24	92.23	0.049767	0.679836	8.6604	27119	3576095	16172	14.27	60.08	25.65	0.426931	0.70772	0.567325	510309	2.14852e+06	917268	3541762	191434	1136575	5.53	300247	2.00666
8535.83	9.05203	3.23	0.15	23.8	6639	0.470824	0.0416043	95148	111463	6639	0.15	191.08	0.00638197	0.0138324	15803803	9.65	31200	4543451	355	6092	5442	0.992971	9905996	262	9.65	0.73	4.46	94.82	0.070445	0.43039	9.15013	27119	4543451	20506	12.82	63.38	23.8	0.375513	0.581225	0.478369	582470	2.87964e+06	1.08134e+06	4113200	255580	1351335	8.34	443401	2.18028
46046.9	10.7374	3.3	0.17	23.97	8397	0.504156	0.0474947	110000	33300	8397	0.14	152	0.00471688	0.00874672	20723243	10.51	40723	5293638	266	5740	5152	0.993377	13515376	262.3	10.5	0.57	7.99	91.44	0.05985	0.83895	9.6012	27119	5293638	23882	13.79	62.24	23.97	0.385122	0.716283	0.550703	729993	3.29476e+06	1.26889e+06	5060716	294033	1587875	8.19	531091	2.55314
52817.4	10.8746	3.27	0.18	27.81	8695	0.347912	0.0805713	130000	38838	8695	0.2	220	0.00667065	0.00919104	25600622	17.41	41881	6053667	334	15167	4706	0.982634	17798318	264.1	17.4	0.29	36.7	63.01	0.05046	6.3858	10.9637	27119	6053667	22931	12.72	59.47	27.81	0.467631	1.84996	1.1588	770026	3.60012e+06	1.68352e+06	5999756	363942	1833559	8.19	637346	2.94009
29464.2	10.2909	3.5986	0.2	28.61	9865	0.361103	0.0520441	160000	57442	9865	0.1856	227	0.00713897	0.00866501	31221930	18.52	125313	6688607	400	6175	5005	0.992883	22762858	265.5	18.5227	0.28	40.1	59.62	0.0518636	7.4276	11.0432	27119	6688607	30087	11.62	59.77	28.61	0.478668	2.16723	1.32295	777216	3.99778e+06	1.91361e+06	6693094	327259	1856788	8.14	615358	3.40323
28996.8	10.2749	3.6662	0.214	33.79	10661	0.338293	0.0676754	150000	74884	10661	0.1751	217	0.00708732	0.00772351	37182511	18.0149	171967	6094314	252	6233	4323	0.992828	28163064	267.31	18.0149	0.28	37.7	62.02	0.0504417	6.79162	11.1728	27119	6094314	27366	13.5	52.71	33.79	0.641055	2.02157	1.33131	822732	3.21231e+06	2.05927e+06	8146661	408253	2075730	8.1	553993	4.6212
28550.5	10.2594	3.5999	0.2114	37.53	13275	0.33802	0.0813869	210000	120129	13275	0.1826	157	0.00659148	0.00712305	43415090	17.6863	192600	5978324	242	4875	2239	0.994409	34005036	270	17.6863	0.29	35.6	64.11	0.0512903	6.29632	11.3387	27119	5978324	26734	14.3	48.17	37.53	0.779116	1.99149	1.3853	854900	2.87976e+06	2.24366e+06	8779686	428865	2152339	8.1	427604	5.68806
16427	9.70668	3.5137	0.2098	38.64	15562	0.344896	0.0856698	430000	93385	15562	0.1816	222	0.00852623	0.0106888	42090619	16.9761	374795	5854994	273	4708	2104	0.994601	37339164	270	16.9761	0.23	33.05	66.72	0.039045	5.6106	11.3265	27119	5854994	21685.2	9.61813	48.3907	41.9911	0.867751	2.86414	1.86594	563141	2833275	2458578	9550044	427411	2343521	8.1	467845	6.37732
77846.1	11.2625	6.65	0.27	26.96	9715	0.259838	0.321264	103553	125811	9715	0.16	168	0.00628489	0.0180199	16789379	30.31	105889	7875678	3420	74991	63557	0.913498	8824862	608.09	30.31	1.85	49.06	49.09	0.560735	14.8701	14.8792	28904	7875678	13684	19.24	53.8	26.96	0.501115	2.95324	1.72718	1.51528e+06	4.23711e+06	2.12328e+06	4247907	281178	1169321	5.76	560137	1.12052
47155.5	10.7612	6.72	0.28	29.78	12750	0.27328	0.289688	153200	147824	12750	0.15	236.1	0.00838932	0.021242	19573754	31.87	1080000	8709446	3098	105095	62700	0.879183	11416251	616.22	31.87	1.69	50.89	47.41	0.538603	16.2186	15.1096	28906	8709446	14970	18.38	51.84	29.78	0.57446	3.22833	1.9014	1.6008e+06	4.51498e+06	2.59367e+06	8359235	370433	1401667	9.64	631875	1.31079
11583.1	9.3573	6.83	0.3	29.37	13000	0.302799	0.142715	218800	163200	13000	0.15	358.34	0.0115617	0.0208984	23104670	33.21	1112400	10055964	3078	172800	24900	0.802559	14539348	626.4	33.21	1.6	52.21	46.19	0.53136	17.3389	15.3397	28904	10055964	17236	18.26	52.37	29.37	0.560817	3.19289	1.87685	1.83622e+06	5.26631e+06	2.95344e+06	10174171	448667	1816129	10	724326	1.44584
79643.4	11.2853	6.81	0.3	27.86	10219	0.359885	0.145866	265500	168409	10219	0.27	435.03	0.0138365	0.0309526	27358295	33.62	1112400	12099332	4558	217663	98156	0.750266	18250300	632.3	33.62	1.52	50.68	47.8	0.511024	17.0386	16.0704	28904	12099332	20588	18.66	53.48	27.86	0.520942	2.88772	1.70433	2.25774e+06	6.47072e+06	3.37087e+06	11819854	550617	2221943	10.86	883066	1.50837
146886	11.8974	6.91	0.3	28.21	11452	0.301111	0.177589	310000	191586	11452	0.26	399	0.0134321	0.0292664	30431477	46.49	239044	14001655	3224	175178	42170	0.79958	22083378	637.4	46.5	0.84	57.45	41.71	0.3906	26.7143	19.3952	28904	14001655	23661	18.73	53.06	28.21	0.531662	2.33116	1.43141	2.62251e+06	7.42928e+06	3.94987e+06	14054976	679080	2819310	10.86	1038321	1.5772
204216	12.2269	7.17	0.36	28.81	15200	0.316156	0.221945	370000	760300	15200	0.31	441	0.0214475	0.0386103	34852142	50.14	348170	15839411	3224	175178	42170	0.79958	26245192	641.9	50.1	0.72	57.42	41.86	0.36072	28.7674	20.9719	28905	15839411	24672	18.26	52.93	28.81	0.544304	2.27453	1.40941	2.89228e+06	8.3838e+06	4.56333e+06	14042249	310693	2047496	10.85	1059687	1.65696
268624	12.5011	7.09	0.32	30.3	15200	0.320522	0.22348	380000	773100	15200	0.27	496	0.0227092	0.0348553	39799039	51.46	371745	16494046	3014	161422	41271	0.815281	30630874	646.5	51.46	0.7	59.02	40.28	0.36022	30.3717	20.7281	28905	16494046	27529	18.81	50.89	30.3	0.595402	2.18647	1.39093	3.10253e+06	8.39382e+06	4.9977e+06	17023400	757816	3341711	14	1156724	1.85709
353252	12.7749	7.3231	0.3625	29.75	20668	0.349318	0.257185	540000	713732	20668	0.2838	432	0.0214284	0.0300968	44643662	47.2423	249759	16502574	3847	171413	41457	0.803884	35661024	647.85	47.2423	0.47	54.47	45.06	0.222039	25.7329	21.2874	28905	16502574	27045	19.22	51.04	29.75	0.582876	1.79681	1.18984	3.17179e+06	8.42291e+06	4.90952e+06	18333300	868348	3630497	14.96	1180929	2.16094
434950	12.983	7.1549	0.4057	31.41	21428	0.378778	0.278401	980000	725689	21428	0.2781	438	0.022924	0.031621	53236186	46.864	239783	17751063	2586	144804	43300	0.834201	41994624	653	46.864	0.47	54.59	44.94	0.220261	25.5831	21.0607	28905	17751063	29266	18.9	49.68	31.41	0.632246	1.85575	1.244	3.35495e+06	8.81873e+06	5.57561e+06	20082139	941203	4001463	14.96	1263071	2.36575
550180	13.218	7.2601	0.3939	37.455	31882	0.411689	0.0789374	850000	229556	31882	0.2139	486	0.0184851	0.0258112	63487152	47.1502	2602684	19411200	1486	100082	17543	0.8856	49655676	661	47.1502	0.24	54.03	45.73	0.11316	25.4753	21.5618	28935	19411200	29366.4	18.1215	38.9919	42.8866	1.09988	1.59009	1.34499	3517600	7568800	8324800	21567888	1146960	4425430	14.96	1362125	2.55809
7357.45	8.90347	2.89	0.17	35.38	15233	0.146249	1.03401	53627	51767	15233	0.1	62.6	0.00300442	0.00957922	5149539	11.9	19234	1740360	2388	10943	6395	0.98742	2608218	242.48	11.9	2.94	24.12	72.94	0.34986	2.87028	8.67986	19292	1740360	7291	25.61	39	35.38	0.907179	2.05855	1.48286	445706	678740	615739	974100	147551	475880	2.93	68243	1.49867
2942.95	7.98717	2.9	0.24	41.79	16700	0.180384	1.21751	64069	51800	16700	0.11	75.2	0.00346257	0.00981236	6407668	12.48	20170	2251190	2076	11570	6279	0.986708	3.70932e+06	243.05	12.48	2.16	26.52	71.31	0.269568	3.3097	8.89949	19292	2251190	9411	20.72	37.49	41.79	1.1147	2.66708	1.89089	466447	843971	940772	3199639	168322	650652	3.15	89585	1.64771
34345.3	10.4442	2.99	0.18	38.49	26700	0.220602	3.24626	94069	56800	26700	0.12	80.2	0.00442275	0.0107602	8019448	12.96	28600	2859000	1976	11570	6279	0.986708	5046221	244.83	12.96	2.16	26.08	71.76	0.279936	3.37997	9.3001	19292	2859000	12209	20.3	41.21	38.49	0.933997	2.4777	1.70585	580377	1.17819e+06	1.10043e+06	3830000	201300	901970	3.18	120100	1.76503
2486.97	7.81882	3.2	0.24	35.63	10047	0.261437	1.88675	105211	82953	10047	0.19	103.4	0.00447433	0.010724	9381210	13.88	29276	3628750	1872	22788	10602	0.973849	6453484	247.9	13.88	1.95	26.37	71.69	0.27066	3.66016	9.95057	19292	3628750	15510	19.46	44.91	35.63	0.793365	2.28474	1.53905	706155	1.62967e+06	1.29292e+06	4466590	265003	1067786	3.32	164942	1.77843
4057.29	8.30827	3.46	0.28	35.14	11000	0.28602	1.55315	160000	84000	11000	0.2	123.92	0.00521205	0.0114085	10939775	14.84	30421	4233100	1355	20561	5570	0.976467	7956601	248.8	14.8	1.42	25	73.58	0.21016	3.7	10.8898	19292	4233100	18097	18.76	46.1	35.14	0.762256	1.97388	1.36807	794130	1.95146e+06	1.48751e+06	5186487	387352	1340284	3.23	214988	1.87962
29009.1	10.2754	3.12	0.35	32.37	12800	0.270307	0.553982	200000	84200	12800	0.21	183.22	0.00684569	0.0108304	13115553	18.85	34056	5108800	2361	18797	4360	0.978495	9651137	250.6	18.9	0.95	41.59	57.46	0.17955	7.86051	10.8599	19292	5108800	20354	17.33	50.29	32.37	0.643667	2.4214	1.53254	885355	2.56922e+06	1.65372e+06	5938156	385714	1463373	3.34	256800	1.88912
68574.4	11.1357	3.42	0.35	32.24	13000	0.262536	0.50968	220000	98000	13000	0.21	153	0.00637619	0.00887186	15951935	21.95	36722	5762670	2660	18463	5711	0.978855	11812934	251.7	21.95	1	44.19	54.81	0.2195	9.6997	12.0308	19292	5762670	24538	15.76	52	32.24	0.62	2.87258	1.74629	908197	2.99659e+06	1.85788e+06	6714400	396983	1632381	3.3	290400	2.04991
83951.9	11.338	3.4044	0.2901	33.23	17000	0.315421	0.0156641	230000	95300	17000	0.2058	166	0.00691884	0.008504	19492359	19.7143	39174	6218310	2643	19818	4371	0.97733	14652561	251.01	19.7143	0.93	41.63	57.44	0.183343	8.20706	11.3239	19292	6218310	26415	14.76	52.01	33.23	0.638916	2.92434	1.78163	917823	3.23414e+06	2.06634e+06	8015000	417127	1815306	3.34	317900	2.35636
101627	11.5291	3.4076	0.2988	33.01	19297	0.352785	0.084022	260000	98503	19297	0.2123	183	0.00760705	0.00876066	23904987	19.8222	155474	6992980	952	6737	2205	0.992284	18209748	253	19.8222	1	41.37	57.63	0.198222	8.20044	11.4235	19292	6992980	29574	13.82	53.17	33.01	0.620839	3.20091	1.91088	966430	3.71817e+06	2.30838e+06	8724600	392181	1929800	3.34	267707	2.604
172353	12.0573	3.3622	0.3204	33.995	23085	0.36879	0.133263	270000	123027	23085	0.2052	138	0.0071005	0.00780733	29235421	20.5282	411868	7570600	583	5097	2458	0.994151	22310982	253	20.5282	0.94	42.84	56.21	0.192965	8.79428	11.5389	19292	7570600	29923.3	12.9686	52.6286	34.4028	0.653691	3.57464	2.11416	981800	3984300	2604500	9559245	381520	2109800	3.34	217567	2.94706
273771	12.52	0.85	0.06	22.54	5609	0.29324	0.0101596	79850	46129	5609	0.08	49.2	0.00197939	0.00629574	6890410	7.8	719986	2287270	2690	136230	32499	0.844145	3.27109e+06	74.04	7.8	4.1	50.38	45.51	0.3198	3.92964	3.54978	5310	2287270	32102	5.98	71.48	22.54	0.315333	8.7528	4.53407	136779	1.63494e+06	515551	1576067	60849	317339	20.24	152999	1.43013
167332	12.0277	0.77	0.06	29.01	5854	0.329016	0.354043	63000	47175	5854	0.09	58.16	0.00221006	0.00587182	7915506	8.23	1136800	2707801	2107	113425	31006	0.870175	4.19864e+06	74.52	8.23	2.19	53.46	44.35	0.180237	4.39976	3.65001	5310	2707801	37050	5.39	65.6	29.01	0.442226	16.7643	8.60327	145950	1.77632e+06	785533	2920558	68105	418398	0.31	171290	1.55057
269709	12.5051	0.83	0.04	31.33	6342	0.313323	0.236654	68480	50609	6342	0.07	65.76	0.0023847	0.00403487	9274824	9.53	1131000	2985969	1864	112839	72071	0.87021	5.43386e+06	74.82	9.53	3.04	56.35	40.61	0.289712	5.37015	3.87013	5310	2985969	41163	6.02	62.64	31.33	0.50016	38.2626	19.3814	179755	1.87041e+06	935504	3410341	93916	613332	10.18	216460	1.8198
316790	12.666	0.87	0.05	29.93	3964	0.401331	0.0787568	91547	57106	3964	0.17	73.47	0.00296866	0.00583281	10574438	9.17	1281400	3680209	1435	95992	85442	0.889216	6.7669e+06	75.1	9.17	2.73	51.58	45.69	0.250341	4.72989	4.18977	4467	3680209	50377	5.69	64.37	29.93	0.464968	17.311	8.88796	209404	2.36895e+06	1.10149e+06	4086100	98546	650265	14.73	263831	1.83873
256096	12.4533	0.87	0.07	29.92	3960	0.41411	0.0589502	170000	67331	3960	0.11	91.49	0.00345321	0.00794428	12299507	9.92	1278559	4099688	1230	91060	71236	0.89506	8.35237e+06	74.2	9.9	1.01	51.31	47.68	0.09999	5.07969	4.72032	5310	4099688	55566	5.46	64.63	29.92	0.462943	9.81583	5.13939	223843	2.64963e+06	1.22663e+06	4877739	125073	777124	15.25	299344	2.03732
207660	12.2437	0.87	0.12	30.39	4118	0.450949	0.0421993	110000	73651	4118	0.11	82.05	0.0031554	0.00429137	14427797	9.9	1195674	4464393	1399	89780	86843	0.896279	10231650	76.6	9.9	1.01	46.97	52.02	0.09999	4.65003	5.14998	5310	4464393	57979	5.23	64.38	30.39	0.472041	7.9592	4.21562	233488	2.87418e+06	1.35673e+06	5051605	109036	832957	16.2	457559	2.29183
191519	12.1627	0.8485	0.1408	29.9	4243	0.491333	0.100481	120000	69595	4243	0.1019	82	0.00310919	0.00371337	16603313	9.51	1275043	4672622	1808	89315	85487	0.896829	12365079	76.5	9.5101	0.69	47.32	51.99	0.0656197	4.50018	4.9443	5310	4672622	61001	5.12	64.98	29.9	0.460142	6.9787	3.71942	239238	3.03627e+06	1.39711e+06	4818580	110879	790531	34.61	344611	2.64628
175892	12.0776	0.9127	0.1483	30.71	5129	0.527941	0.110674	120000	63665	5129	0.0886	88	0.00318162	0.00296738	17934900	9.137	1176297	4823793	2369	84650	82686	0.902191	14410736	74.53	9.137	0.44	44.81	54.75	0.0402028	4.09429	5.00251	5310	4823793	61845	5.37	63.92	30.71	0.480444	5.43982	2.96013	259038	3.08337e+06	1.48139e+06	4957183	134698	801685	36.39	267545	2.98743
165017	12.0138	0.9128	0.1543	31.92	5072	0.578617	0.118458	160000	60871	5072	0.0822	86	0.00318174	0.00284321	19968383	8.8759	1166052	5135744	1335	51677	63650	0.940088	16394779	75	8.8759	0.43	46.01	53.56	0.0381664	4.0838	4.75393	5310	5135744	64880	5.08	63	31.92	0.506667	6.32011	3.41339	260896	3.23552e+06	1.63933e+06	5444309	123201	877721	36.39	284282	3.19229
1.62634e+06	14.3018	0.9453	0.1262	33.125	5454	0.588138	0.113807	220000	99446	5454	0.0822	90	0.0038979	0.00381734	21003255	9.0967	2843700	5350118	1285	48073	72084	0.944067	17830032	74	9.0967	0.69	46.07	53.23	0.0627672	4.19085	4.84217	5310	5350118	72298.9	5.17792	60.4226	34.3994	0.569313	8.47134	4.52033	277025	3232683	1840410	5594669	122316	926740	36.39	230627	3.33264
77217.3	11.2544	3.26	0.07	26.28	8800	0.190332	0.264089	60200	75894	8800	0.16	106.78	0.00413809	0.011832	8457664	19.58	87281	3726708	3036	9378	1518	0.989279	3.89191e+06	384.94	19.58	0.51	57.97	41.52	0.099858	11.3505	8.12962	5325	3726708	10454	27.57	46.14	26.28	0.569571	1.14344	0.856505	1.02745e+06	1.7195e+06	979379	1620166	106009	717240	3.67	101727	1.04433
98845	11.5013	3.06	0.1	27.89	9320	0.211644	0.16819	100195	73377	9320	0.14	129.5	0.00468829	0.0120822	10696522	19.47	118010	4120706	3095	8089	7089	0.990662	5517245	387.05	19.47	0.15	57.42	42.42	0.029205	11.1797	8.25917	5325	4120706	11536	24.37	47.74	27.89	0.584206	0.965762	0.774984	1.00422e+06	1.96723e+06	1.14926e+06	4451979	134039	790947	3.96	131384	1.33891
150355	11.9208	2.97	0.12	26.48	11402	0.306264	0.306108	153014	85147	11402	0.13	153.09	0.00560144	0.0103952	13325443	16.17	102545	4952288	3560	10989	1392	0.987442	7701621	381.43	16.17	0.06	49.6	50.34	0.009702	8.02032	8.13998	5325	4952288	14498	22.09	51.43	26.48	0.514875	0.866762	0.690818	1.09396e+06	2.54696e+06	1.31137e+06	5231594	155829	888467	4.16	177685	1.55516
210185	12.2557	3	0.13	25.35	15199	0.360859	0.356005	205116	92402	15199	0.14	178.94	0.00671323	0.0173251	15633346	16.72	129489	6033565	1794	8038	4396	0.990765	10079436	382.7	16.72	0.06	49.46	50.48	0.010032	8.26971	8.44026	5325	6033565	18528	23.36	51.28	25.35	0.494345	0.808269	0.651307	1.40944e+06	3.09401e+06	1.52951e+06	6258669	190502	1100024	4.5	240145	1.67056
238918	12.3839	2.81	0.12	25.33	16949	0.389948	0.464866	240000	1493068	16949	0.14	189.94	0.0230017	0.0615425	18497501	17.49	133523	6824097	1529	7859	4234	0.990972	12662843	376.1	17.5	0.1	49.23	50.67	0.0175	8.61525	8.86725	5323	6824097	20908	22.04	52.64	25.33	0.481193	0.953483	0.717338	1.50403e+06	3.5922e+06	1.72854e+06	7446697	289671	1333162	5.7	284546	1.85561
246211	12.4139	2.89	0.1	26.83	17954	0.359324	0.455727	230000	116632	17954	0.21	198.01	0.00797542	0.0131626	22127629	20.46	144461	7366143	1111	6694	2764	0.992324	15594530	379.4	20.5	0.1	53.03	46.87	0.0205	10.8712	9.60835	5325	7366143	19436	17.99	55.18	26.83	0.486227	1.24013	0.863176	1.32517e+06	4.06464e+06	1.97634e+06	8932912	309446	1193944	11.76	377491	2.11706
257084	12.4572	3.0684	0.1128	27.3	18428	0.38958	0.454114	320000	140860	18428	0.2216	213	0.00891902	0.0132182	26130609	20.78	163434	8095540	1478	6765	2567	0.992246	19026060	380.4	20.7802	0.09	50.13	49.78	0.0187022	10.4171	10.3444	5325	8095540	24691	17.2	55.5	27.3	0.491892	1.25633	0.874109	1.39243e+06	4.49302e+06	2.21008e+06	9894366	271036	1560932	12.26	396957	2.35019
281251	12.547	2.8412	0.0991	28.37	20878	0.45496	0.514844	380000	120359	20878	0.2704	214	0.0092457	0.0124675	30558677	20.1295	189834	9158112	1419	6658	2552	0.992368	23063630	378.75	20.1295	0.09	49.6	50.31	0.0181165	9.98423	10.1272	5322	9158112	27868	15.47	56.16	28.37	0.505164	1.42156	0.963362	1.41676e+06	5.1432e+06	2.59816e+06	11871230	336096	1828440	13.6	493162	2.51838
175208	12.0737	3.1495	0.1572	32.19	24991	0.303976	0.382602	490000	139626	24991	0.631	222	0.0117664	0.0156107	35380118	33.1754	189059	10084521	1373	2922	1655	0.996642	27427776	378	33.1754	0.35	59.64	40.01	0.116114	19.7858	13.2735	5322	10084521	30615	15.23	52.57	32.19	0.612326	2.28152	1.44693	1.53587e+06	5.30143e+06	3.24621e+06	13767616	348738	1999945	13.6	545580	2.71979
115753	11.6592	2.623	0.1159	36.175	27350	0.545014	0.235862	590000	177891	27350	0.2475	246	0.0115327	0.0156422	40209998	20.8813	431942	11380600	1097	2337	1092	0.997319	31256514	370	20.8813	0.85	49.29	49.86	0.177491	10.2924	10.4114	5322	11380600	30758.4	14.095	48.2048	37.7001	0.782082	3.5751	2.17859	1604100	5486000	4290500	15548211	390078	2305561	13.6	601803	2.74647
59659.2	10.9964	3.59	0.59	44.52	8595	0.126082	0.0793354	48968	32386	8595	0.13	88.9	0.00306358	0.00897857	5574361	17.97	170177	2265698	516	6035	4709	0.993047	2.76224e+06	357.21	17.97	3.17	32.55	64.27	0.569649	5.84923	11.5493	14359	2265698	6626	18.67	36.82	44.52	1.20913	4.69522	2.95217	423006	834230	1.00869e+06	1062631	161312	758728	4.72	92916	1.21916
54168.1	10.8998	3.62	0.45	42.7	7844	0.142467	0.305691	59000	24700	7844	0.24	107	0.00384115	0.00947891	6662826	18.25	149797	2600022	529	5404	4639	0.993768	3665456	359.69	18.25	2.68	32.27	65.04	0.4891	5.88928	11.8698	14359	2600022	7584	18.43	38.87	42.7	1.09853	4.03212	2.56533	479184	1.01063e+06	1.11021e+06	3860747	203530	993037	4.7	113718	1.40978
107460	11.5849	3.93	0.48	42.23	9781	0.158683	0.0416913	131652	69354	9781	0.25	256.4	0.00814143	0.0143983	7921817	18.92	213493	3002285	475	7412	4246	0.991484	4.76037e+06	366.73	18.92	2.54	34.36	63.11	0.480568	6.50091	11.9404	14359	3002285	8758	20.05	37.73	42.23	1.11927	3.57285	2.34606	601958	1.13276e+06	1.26786e+06	4632535	206847	1114669	4.59	143893	1.58558
121476	11.7075	4.09	0.48	41.49	11041	0.183359	0.0867022	106998	105639	11041	0.27	193.23	0.00720503	0.0164227	9318419	19.5	219398	3575508	631	6877	7395	0.992045	6.02519e+06	369.6	19.5	2.62	32.36	65.03	0.5109	6.3102	12.6808	14403	3575508	10931	18.75	39.76	41.49	1.04351	3.78172	2.41261	670408	1.42162e+06	1.48348e+06	5418284	259015	1328374	4.56	186329	1.68513
140071	11.8499	4.31	0.71	41.64	11668	0.195675	0.0196386	140000	124100	11668	0.29	204.75	0.00789505	0.0159836	8684332	21.08	222985	4128747	541	9910	7652	0.988583	6.75119e+06	375.7	21.1	0.52	30.69	68.79	0.10972	6.47559	14.5147	14313	4128747	12593	18.98	39.38	41.64	1.05739	1.74849	1.40294	783636	1.6259e+06	1.71921e+06	6552181	348281	1591448	4.51	230548	1.63517
164238	12.0091	4.18	1.04	44.29	18507	0.197538	0.0700624	160000	143566	18507	0.29	230.54	0.00921535	0.0142294	10897102	22.97	244641	4543365	500	9419	3142	0.989212	7805595	378	23	2.09	31.04	66.87	0.4807	7.1392	15.3801	14277	4543365	12019	18.63	37.08	44.29	1.19444	3.43632	2.31538	846429	1.68468e+06	2.01226e+06	7913516	351984	1738953	4.48	276007	1.71802
148560	11.9087	4.3364	0.8872	47.15	17392	0.22941	0.0665699	360000	150226	17392	0.2893	296	0.0112589	0.0163352	13721175	22.79	266297	5228228	489	6839	6068	0.992109	9307014	364.5	22.7899	1.96	31.22	66.82	0.446682	7.11501	15.2282	14277	5228228	15852	17.3	35.55	47.15	1.3263	3.86805	2.59717	904483	1.85864e+06	2.46511e+06	8973126	390452	1793196	4.62	318260	1.78015
175427	12.075	4.3671	0.7525	48.89	24174	0.24301	0.0721719	530000	156321	24174	0.2948	262	0.0114846	0.0163574	16844258	22.7881	287954	5537728	495	6715	7037	0.992236	12005753	367.17	22.7881	2.04	30.46	67.51	0.464877	6.94126	15.3842	14277	5537728	16743	17.6	33.51	48.89	1.45897	3.94508	2.70203	974640	1.85569e+06	2.7074e+06	10323960	465357	2239238	4.63	366939	2.16799
206392	12.2375	4.414	0.6046	50.83	30900	0.254219	0.0777878	780000	173766	30900	0.2661	284	0.0131902	0.0195563	20236406	23.2285	309610	5905136	330	4959	4311	0.994281	15075804	371	23.2285	2.07	30.7	67.23	0.48083	7.13115	15.6165	14277	5905136	17800	17	32.17	50.83	1.58004	4.3314	2.95572	1.00387e+06	1.89968e+06	3.00158e+06	11557918	525682	2515359	4.63	422152	2.553
230259	12.347	4.6162	0.582	53.095	36280	0.256022	0.0773322	960000	168109	36280	0.2143	301	0.014141	0.0215319	22996849	23.3946	331266	5989529	288	4804	2519	0.994485	17922636	371	23.3946	2.37	30.18	67.45	0.554452	7.06049	15.7797	14277	5989529	16144.3	14.3579	31.6221	54.0199	1.7083	6.51619	4.11224	859973	1894016	3235540	12381690	590652	2789728	4.63	446700	2.99233
96279	11.475	4.34	0.33	30.92	6276	0.322592	0.478999	91773	89000	6276	0.36	167.7	0.00645954	0.0175294	17283193	23	499215	7419620	2590	85125	15686	0.902683	8527942	316.92	23	24.04	22.35	53.61	5.5292	5.1405	12.3303	59535	7419620	25402	19.53	49.55	30.92	0.624016	5.44201	3.03301	1.44905e+06	3.67642e+06	2.29415e+06	3238416	207889	1208961	7.32	256503	1.14938
28343.9	10.2522	4.28	0.32	28.93	5948	0.0759755	0.193753	100000	115500	5948	0.35	161	0.00656296	0.0156362	20337794	126.54	481449	9613935	3220	77373	37171	0.91119	11354272	318.86	126.54	73.97	16.12	9.91	93.6016	20.3982	12.5401	59535	9613935	31147	15.61	55.46	28.93	0.521637	1.32917	0.925403	1.50074e+06	5.33189e+06	2.78131e+06	3807575	239650	1524310	8.62	507032	1.18102
57743.3	10.9638	4.27	0.32	26.23	7500	0.483409	0.153548	150900	428500	7500	0.35	206.03	0.0113737	0.0191255	23664125	24.34	597011	11766183	2880	78030	73440	0.909881	14538873	318.7	24.34	23.91	24.2	51.89	5.81969	5.89028	12.63	59535	11766183	38157	15.15	58.62	26.23	0.447458	3.69619	2.07182	1.78258e+06	6.89734e+06	3.08627e+06	4793772	312410	1844649	11.28	648329	1.23565
46506.9	10.7474	4.2	0.3	24.4	5385	0.586092	0.210274	177000	532500	5385	0.34	289.5	0.0143506	0.0345313	27510799	24.72	689504	14488194	2766	84741	35000	0.902822	18023172	320.1	24.72	23.22	25.12	51.66	5.73998	6.20966	12.7704	59535	14488194	46167	14.4	61.2	24.4	0.398693	3.41123	1.90496	2.0863e+06	8.86677e+06	3.53512e+06	5640000	344510	2135200	11.72	732500	1.24399
45808.7	10.7322	4.29	0.37	23.09	10426	0.679458	0.245127	240000	511000	10426	0.34	299.1	0.0148342	0.0343804	33926028	24.93	973823	16918500	4475	83055	138162	0.903149	22674054	319.8	24.9	20.02	25.71	54.27	4.98498	6.40179	13.5132	59535	16918500	53976	13.76	63.16	23.09	0.365579	3.13715	1.75137	2.32799e+06	1.06857e+07	3.90648e+06	6278249	388113	2555593	11.31	891721	1.34019
74991.9	11.2251	4.26	0.42	27.89	11111	0.618681	0.241132	260000	388952	11111	0.54	380.85	0.0162882	0.027094	41862388	28.8	705293	17818000	3309	117500	134138	0.863934	28917298	321.2	28.8	19.2	30.87	49.93	5.5296	8.89056	14.3798	59535	17818000	55508	14.45	57.66	27.89	0.483698	6.37919	3.43144	2574701	1.02739e+07	4.96944e+06	6993500	419300	2983200	10.58	1036300	1.62293
104371	11.5557	4.3582	0.4446	29.35	8500	0.646561	0.0718337	450000	189600	8500	0.5002	483	0.0165513	0.0234499	51111760	29.18	763331	18868000	2765	118600	52952	0.863934	36885084	319.4	29.1821	19.27	29.22	51.51	5.62339	8.52701	15.0317	69625	18868000	60380	14.18	56.47	29.35	0.519745	6.11715	3.31845	2.67548e+06	1.06548e+07	5537758	7111156	433874	3182044	13.87	1130563	1.9549
122390	11.715	4.4225	0.4344	35.1	20296	0.640053	0.0739894	370000	211072	20296	0.5127	360	0.0145927	0.0187512	55553190	29.3299	543552	18772700	3488	91766	41752	0.894705	44291180	319.37	29.3299	18.77	28.8	52.43	5.50522	8.44701	15.3777	59629	18772700	60123	14.37	50.54	35.1	0.694499	9.52394	5.10922	2.69764e+06	9.48772e+06	6.58922e+06	8141870	537300	3632000	13.92	1204800	2.35934
143169	11.8718	4.3392	0.4118	36.37	26410	0.667677	0.059001	380000	204593	26410	0.4949	343	0.0144868	0.0175103	60977514	29.1965	674582	19493818	2251	38849	17670	0.955424	50771828	319	29.1965	18.86	28.04	53.1	5.50646	8.1867	15.5033	59329	19493818	62424	13.47	50.15	36.37	0.725224	9.20876	4.96699	2.62582e+06	9.77615e+06	7.0899e+06	9858734	524338	3580764	13.92	1283365	2.60451
199293	12.2025	4.3587	0.3919	44.535	32600	0.61546	0.00803966	470000	220709	32600	0.5051	373	0.0160568	0.0199195	65454737	26.411	3507776	16254909	1810	44173	22364	0.949281	55329504	316	26.411	20.3	21.54	58.16	5.36143	5.68893	15.3606	58862	20197466	63916	21.5	26.9	51.6	1.91822	96.4253	49.1718	4.34246e+06	5.43312e+06	1.04219e+07	10666806	519228	3169892	13.92	704603	2.73943
4627.71	8.43982	1.09	0.09	32.63	4670	0.138185	0.193908	36000	9880	4670	0.08	38.6	0.00114506	0.00354527	2957161	9.31	480050	1286500	350	16300	2107	0.981382	1.51476e+06	85.06	9.31	0.97	53.17	45.86	0.090307	4.95013	4.26957	3882	1286500	15362	7.52	59.85	32.63	0.545196	8.78871	4.66695	96744.8	769970	419785	702743	60909	258407	4.63	75049	1.17743
2458.15	7.80717	1.12	0.1	31.99	4567	0.156016	0.219049	40612	10607	4567	0.14	60	0.00190719	0.00475969	3374124	9.99	525123	1558600	411	14749	3806	0.983124	1.91378e+06	85.31	9.99	0.7	50.55	48.75	0.06993	5.04994	4.87012	3882	1558600	18548	6.94	61.07	31.99	0.523825	7.1484	3.83611	108167	951837	498596	2066206	68793	338082	5.4	100785	1.22788
2589.48	7.85921	1.05	0.1	30.39	5843	0.190981	0.183441	102866	11123	5843	0.12	64.26	0.00217905	0.00364417	3950213	9.83	580857	1877340	328	16343	3336	0.981314	2405017	85.44	9.83	0.61	49.14	50.25	0.059963	4.83046	4.93957	3882	1877340	22508	7.55	62.06	30.39	0.489687	5.49507	2.99238	141739	1.16508e+06	570524	2509185	79095	539588	5.76	137534	1.28108
5269.44	8.56968	1.35	0.13	28.91	5852	0.230835	0.563655	76448	12303	5852	0.17	72.34	0.00252094	0.00478238	4404896	10.16	596297	2345280	350	20133	39258	0.976437	2.92889e+06	85.5	10.16	0.59	45.87	53.54	0.059944	4.66039	5.43966	3882	2345280	28034	7.42	63.66	28.91	0.454131	4.57985	2.51699	174020	1.49301e+06	678020	2964482	130514	643424	6.04	188944	1.24884
6188.07	8.73038	1.19	0.12	28.18	7133	0.273306	0.689941	90000	13805	7133	0.15	81.15	0.00277616	0.00480765	5375344	10.03	600252	2733060	433	18098	41583	0.978722	3.62543e+06	85.3	10	0.5	47.26	52.24	0.05	4.726	5.224	3882	2733060	32556	7.12	64.7	28.18	0.435549	4.57887	2.50721	194594	1.76829e+06	770176	3508678	164350	719436	6.06	210000	1.32651
9255.09	9.13293	1.14	0.11	26.45	7116	0.268313	0.568646	100000	16467	7116	0.12	88.92	0.00288181	0.00339907	6636553	11.98	526897	3219750	424	17196	35508	0.979844	4.53694e+06	85.6	12	0.17	51	48.83	0.0204	6.12	5.8596	3937	3219750	37439	6.75	66.8	26.45	0.395958	3.75069	2.07333	217333	2150793	851624	3928227	165210	811520	6.05	241041	1.4091
14517.9	9.58314	1.28	0.19	30.08	5557	0.267568	0.39494	130000	14795	5557	0.11	88	0.00277692	0.00298137	8220533	12.16	320834	3253630	402	17262	51569	0.979521	5799125	84.1	12.16	0.16	46.22	53.62	0.019456	5.62035	6.52019	3937	3253630	38552	6.95	62.97	30.08	0.477688	3.53409	2.00589	226127	2.04881e+06	978692	4118508	172754	829030	6.15	220647	1.78236
17098.8	9.74676	1.1392	0.2152	33.67	6535	0.269956	0.468245	130000	15709	6535	0.1141	88	0.00286983	0.00250862	10070277	12.0219	271006	3245390	398	16891	54209	0.979904	7367650	83.64	12.0219	0.15	46.92	52.93	0.0180328	5.64068	6.36319	3882	3245390	38378	7.01	59.32	33.67	0.567599	3.90179	2.23469	227502	1.92517e+06	1.09272e+06	4517828	180958	898623	5.92	231147	2.27019
20073.9	9.90718	0.8141	0.1658	40.42	7229	0.271024	0.564632	150000	15989	7229	0.126	85	0.00295576	0.0025743	11948804	11.4974	374932	3116070	348	7258	11844	0.991543	9136838	84	11.4974	0.18	45.51	54.31	0.0206953	5.23247	6.24424	3882	3116070	36803	7.67	51.9	40.42	0.778805	4.22685	2.50283	239003	1.61724e+06	1.25952e+06	4639878	189632	968712	5.92	215072	2.93217
33304.8	10.4135	0.8308	0.1929	44.84	8316	0.309059	0.524716	190000	14624	8316	0.1164	82	0.00301138	0.00222185	13941737	11.2739	496421	3484300	312	8482	12692	0.990134	10917572	83	11.2739	0.16	44.24	55.61	0.0180382	4.98757	6.26942	3882	3484300	41979.5	7.04302	51.402	41.555	0.808431	4.49215	2.65029	245400	1791000	1447900	4999381	211113	1169875	5.92	200554	3.13336
63655.4	11.0612	6.45	0.6	36.26	13185	0.141006	0.767456	144500	163514	13185	0.27	229.29	0.00893044	0.0254708	11120345	34.73	52454	4897150	4656	315975	29596	0.639213	5156559	551.88	34.73	3.14	39.65	57.21	1.09052	13.7704	19.869	13046	4897150	9535	19.66	44.08	36.26	0.822595	4.1327	2.47765	962780	2.15866e+06	1.77571e+06	3198544	228368	829677	7.1	213606	1.05297
57725.6	10.9635	6.47	0.67	36.91	17600	0.180727	0.465632	205300	185100	17600	0.28	272.78	0.0106734	0.0272101	14104214	36.27	53316	6554980	5341	337164	42857	0.614844	7350421	556.86	36.27	3.03	39.45	57.51	1.09898	14.3085	20.8589	13134	6554980	12069	15.34	47.75	36.91	0.772984	5.67251	3.22275	1.00553e+06	3.13e+06	2.41944e+06	8472334	281223	1165422	6.88	282463	1.12135
66955.5	11.1118	6.8	0.67	34.68	19900	0.214686	0.252125	313900	209700	19900	0.27	327.08	0.0126021	0.0237434	18448554	37.33	64411.5	8014230	3245	287814	19223	0.67149	10617439	560.06	37.33	2.84	38.66	58.51	1.06017	14.4318	21.8418	13134	8014230	14950	16.09	49.23	34.68	0.704449	4.61545	2.65995	1.28949e+06	3.94541e+06	2.77933e+06	9984700	343265	1543008	10.52	340047	1.32482
84558.1	11.3452	6.96	0.75	31.42	23000	0.261293	0.307338	390500	235000	23000	0.3	369.09	0.0143945	0.0371376	23295750	39.38	75507	10289730	3194	305987	45609	0.650359	14678012	564.7	39.38	2.59	39.39	58.02	1.01994	15.5118	22.8483	13134	10289730	19424	15.6	52.98	31.42	0.593054	4.09103	2.34204	1.6052e+06	5.4515e+06	3.23303e+06	11316362	483728	1973240	11.77	442968	1.42647
90727.4	11.4156	7.06	0.78	31.47	26800	0.289899	0.336829	390000	271200	26800	0.3	380.13	0.0153079	0.036217	28584508	39.81	77313	11537980	2581	152298	22482	0.825977	19442544	565.1	39.8	2.49	35.77	61.74	0.99102	14.2365	24.5725	13134	11537980	21717	15.6	52.93	31.47	0.594559	3.5512	2.07288	1.79992e+06	6.10705e+06	3.631e+06	13477290	663959	2424077	13.42	550567	1.68509
123163	11.7213	7.22	0.83	29.9	26900	0.286413	0.226339	410000	290000	26900	0.37	437	0.017186	0.0297458	35247170	47.06	89468	13490070	3861	143012	11177	0.836738	24952734	569.8	47.1	1.4	41.93	56.67	0.6594	19.749	26.6916	13134	13490070	23667	15	55.09	29.9	0.542748	3.17523	1.85899	2.02351e+06	7.43168e+06	4.03353e+06	15223979	665733	2758626	14.47	650466	1.84971
98716.6	11.5	7.24	0.89	32.68	36300	0.303558	0.0522613	640000	306000	36300	0.38	438	0.0186828	0.0292857	43144144	46.9	93942	14237500	4084	139781	12604	0.8404	31445064	561.4	46.902	1.36	41.36	57.28	0.637867	19.3987	26.8655	13134	14237500	26675	14.55	52.77	32.68	0.619291	3.44807	2.03368	2.07156e+06	7.51313e+06	4652815	16645771	628419	2934111	14.93	674648	2.20861
111524	11.622	6.8852	0.9527	35.26	37320	0.316562	0.0521139	700000	315900	37320	0.3202	444	0.0189068	0.0270452	52721357	46.4073	96722	14690806	4363	118845	11343	0.864293	39450300	556.72	46.4073	1.22	40.07	58.71	0.566169	18.5954	27.2457	13134	14690806	27452	14.56	50.18	35.26	0.70267	3.39989	2.05128	2.13898e+06	7.37185e+06	5.17998e+06	18373666	677448	3350421	15.98	720568	2.68537
126366	11.7469	7.0745	0.9373	38.87	41200	0.318094	0.061885	800000	326400	41200	0.324	485	0.0205119	0.0277909	63165449	46.7981	103541	14886210	4450	110943	10546	0.873316	48683500	557	46.7981	1.32	39.57	59.11	0.617735	18.518	27.6624	13134	14886210	27743	15.1	46.03	38.87	0.844449	3.64074	2.24259	2.24782e+06	6.85212e+06	5.78627e+06	20615940	710553	3525107	15.98	656930	3.27038
107540	11.5856	6.8203	0.8606	40.045	43722	0.349823	0.0333711	870000	306130	43722	0.3222	512	0.0212524	0.0293125	75107363	47.1847	1468175	16506300	4362	95547	9655	0.890887	58570076	556	47.1847	1.32	39.62	59.07	0.622838	18.6946	27.872	13134	16506300	29687.6	13.9644	46.7422	39.2935	0.840643	4.05701	2.44882	2305000	7715400	6485900	22459783	783674	4076514	15.98	735379	3.54835
13976.8	9.54515	0.68	0.09	32.68	5820	0.236552	0.185311	35100	49000	5820	0.15	48.24	0.00218241	0.00615468	5797042	10.15	1044830	2401000	570	98500	18600	0.88739	2.74717e+06	48.27	10.15	0.49	65.81	33.69	0.049735	6.67971	3.41953	1754	2401000	50036	1.15	66.17	32.68	0.493879	287.89	144.192	27611.5	1.58874e+06	784647	1441000	45800	314700	10.5	179700	1.14418
3045.38	8.02138	0.7	0.11	30.16	5498	0.287889	0.392085	69700	41147	5498	0.15	53.98	0.00229805	0.00601418	6697796	10.81	1014540	3112080	491	98405	19063	0.887491	3.43234e+06	48.06	10.81	0.56	62.81	36.63	0.060536	6.78976	3.9597	1754	3112080	64147	1	68.84	30.16	0.438117	97.2006	48.8193	31120.8	2.14236e+06	938603	3312386	57976	550425	10.99	217788	1.10291
2311.32	7.74558	0.7	0.09	27.33	6100	0.410844	0.494937	67000	59200	6100	0.13	93	0.00334381	0.0055832	7876715	9.52	1180348	3911235	4352	100000	19316	0.88566	4.41323e+06	53	9.52	0.53	64.71	34.77	0.050456	6.16039	3.3101	1754	3911235	76653	0.95	71.72	27.33	0.381065	74.0277	37.2044	37156.7	2.80514e+06	1.06894e+06	4119797	74172	635412	14.04	336631	1.12835
2211.62	7.70148	0.71	0.08	26.27	4150	0.480363	0.776065	70000	59200	4150	0.14	101.83	0.00346781	0.00674131	9180372	10.06	1443990	4832452	6157	116624	25831	0.866598	5610564	54.1	10.06	0.4	64.31	35.29	0.04024	6.46959	3.55017	1754	4832452	89521	0.9	72.83	26.27	0.360703	49.1002	24.7304	43492.1	3.51947e+06	1.26949e+06	4945500	82606	781966	13.74	366928	1.16102
1030.82	6.93811	0.7	0.11	25.69	4881	0.546185	1.00287	90000	74800	4881	0.16	112.38	0.00407481	0.00756686	10702166	10.28	1565686	5625710	3024	112397	39267	0.871218	7026716	54.8	10.3	0.19	64.01	35.8	0.01957	6.59303	3.6874	1754	5625710	103242	0.86	73.45	25.69	0.349762	34.7513	17.5505	48381.1	4.13208e+06	1.44524e+06	5599500	89897	935607	13.77	543972	1.24904
1207.19	7.09605	0.74	0.15	33.15	4734	0.548201	1.28327	200000	32400	4734	0.15	105.32	0.00368039	0.00584984	12633112	10.37	1593784	5701293	852	112317	42433	0.871265	8717461	55.3	10.4	0.19	61.91	37.9	0.01976	6.43864	3.9416	1754	5701293	103660	0.91	65.94	33.15	0.50273	87.3524	43.9276	51881.8	3.75943e+06	1.88998e+06	5873300	85753	907362	13.78	685207	1.52903
13273	9.49349	0.6907	0.1414	35.81	4419	0.60235	0.590501	110000	70636	4419	0.1432	90	0.0034661	0.00405178	13924181	9.98	1691538	6010187	1389	104786	65754	0.879492	10390977	55.4	9.9779	0.17	61.71	38.12	0.0169624	6.15736	3.80358	1754	6010187	108556	0.79	63.4	35.81	0.564826	145.347	72.9561	47480.5	3.81046e+06	2.15225e+06	6004330	99189	947811	18.28	751617	1.72889
15462.1	9.64615	0.6699	0.14	42.15	8671	0.589421	0.0933735	130000	62685	8671	0.1422	76	0.00338784	0.0034126	15479299	9.498	1581939	5598322	1252	80594	57359	0.907209	12087056	44.49	9.498	0.17	60.41	39.42	0.0161466	5.73774	3.74411	1669	5598322	100871	0.85	57.01	42.15	0.739344	112.616	56.6778	47585.7	3.1916e+06	2.35969e+06	6740311	121031	1062908	32.12	804757	2.15905
17988.4	9.79748	0.6723	0.1329	42.57	10428	0.614544	0.0242457	140000	61037	10428	0.142	81	0.00362699	0.00324642	15197126	9.3114	1687490	5722261	1201	40393	46407	0.953222	13036245	44	9.3114	0.17	58.77	41.06	0.0158294	5.47231	3.82326	1669	5722261	102725	0.85	56.58	42.57	0.752386	132.14	66.4461	48639.2	3.23766e+06	2.43597e+06	7027901	142619	1333233	32.12	815552	2.27816
37244.9	10.5253	0.7153	0.1539	39.81	12379	0.643929	0.157947	170000	61747	12379	0.1405	85	0.00393157	0.00324485	14999680	8.2941	1764744	5.34081e+06	994	39260	43221	0.954563	13440025	44	8.2941	0.18	49.71	50.11	0.0149294	4.123	4.15617	1754	5949413	135214	1.2	57.7	41.1	0.712305	36.6266	18.6694	71393	3.43281e+06	2.44521e+06	7966962	106873	903911	32.12	724234	2.25905
62516.1	11.0432	2.88	0.27	32.41	8800	0.305472	1.02892	79000	27700	8800	0.33	48.9	0.00304653	0.00877797	13663257	14.23	79293	4346864	883	103255	20118	0.881943	6.77585e+06	287.11	14.23	3.23	19.11	77.65	0.459629	2.71935	11.0496	54492	4346864	20358	18.93	48.66	32.41	0.66605	1.97492	1.32048	822861	2.11518e+06	1.40882e+06	1719812	152838	905169	12.49	154672	1.55879
28419	10.2548	2.88	0.27	32.02	7400	0.348682	0.530404	79120	79900	7400	0.3	68.7	0.00386901	0.00962803	14231137	14.34	72022	5000100	749	94814	13839	0.891666	7.76585e+06	289.72	14.34	2.51	20.71	76.78	0.359934	2.96981	11.0103	54492	5000100	23489	15.64	52.34	32.02	0.611769	2.03514	1.32345	782016	2.61705e+06	1.60103e+06	3509033	157867	1139854	12.48	139933	1.55314
35067.2	10.465	2.82	0.29	31.17	8300	0.388236	0.925495	99032	105000	8300	0.3	94.1	0.00484912	0.00835923	14962776	14.62	102339	5676016	1450	62916	20329	0.92794	8748026	287.02	14.62	2.46	19.15	78.39	0.359652	2.79973	11.4606	54492	5676016	26604	16.55	52.28	31.17	0.596213	1.80808	1.20215	939381	2.96742e+06	1.76921e+06	4263034	178921	1400285	12.78	173344	1.54123
43911	10.6899	2.28	0.28	30.02	9100	0.482884	1.16998	102487	135000	9100	0.29	124.7	0.00590954	0.0137391	16843478	14.29	113247	6900415	2399	80500	203990	0.905051	10123748	288.8	14.29	2.87	20.92	76.21	0.410123	2.98947	10.8904	54492	6900415	32246	16.19	53.79	30.02	0.558096	1.96692	1.26251	1.11718e+06	3.71173e+06	2.0715e+06	5013979	233978	1863639	13.09	234666	1.46712
27015.1	10.2042	2.75	0.36	29.46	11626	0.510569	1.37921	100000	138677	11626	0.34	102	0.00580605	0.011958	19604882	15.3	130334	7811700	1634	60880	19497	0.930274	12209574	287	15.3	0.46	19.15	80.39	0.07038	2.92995	12.2997	59448	7811700	36721	15.56	54.99	29.46	0.535734	1.20159	0.868663	1.2155e+06	4.29565e+06	2.30133e+06	5976164	301382	2337185	1.62	348006	1.56299
19796.6	9.89327	2.86	0.38	31.55	11300	0.499278	1.62054	190000	199000	11300	0.34	189.9	0.00872675	0.0142486	23403509	16.74	149309	8337947	1361	58803	24778	0.932561	15304414	283.3	16.7	2.09	22.4	75.51	0.34903	3.7408	12.6102	54500	8337947	29463	16.03	52.42	31.55	0.60187	2.01234	1.3071	1.33657e+06	4.37075e+06	2.63062e+06	6546650	306912	2512916	27.49	761713	1.83551
76253.8	11.2418	2.7321	0.2642	35.15	13000	0.530766	1.37441	220000	23300	13000	0.3394	223	0.00769282	0.00975106	25210111	16.46	151100	8737258	1701	57906	50718	0.933183	18341872	277	16.4616	1.51	20.15	78.34	0.24857	3.31701	12.896	54500	8737258	41138	15.1	49.75	35.15	0.706533	1.93938	1.32295	1.31933e+06	4.34679e+06	3.07115e+06	7202100	352179	2971938	27.97	510240	2.09927
90650	11.4148	2.6523	0.2749	36.94	18400	0.571402	0.283685	230000	262300	18400	0.3162	232	0.010886	0.013803	27569113	15.9918	90842	9137748	1486	55558	49655	0.935878	21260844	273.87	15.9918	1.58	18.05	80.37	0.25267	2.88652	12.8526	54500	9137748	43221	14.49	48.57	36.94	0.760552	1.94278	1.35166	1.32406e+06	4.4382e+06	3.37548e+06	8718620	363314	3184005	28.07	551510	2.32671
107232	11.5828	2.6539	0.2385	37.35	13000	0.595393	5.84385	260000	291000	13000	0.3162	175	0.00962572	0.0108826	29744348	15.7689	155416	9388700	549	27443	21662	0.968373	23588366	274	15.7689	1.5	17.82	80.68	0.236534	2.81002	12.7223	54500	9388700	44517	13.62	49.02	37.35	0.761934	1.96522	1.36357	1.27874e+06	4.60234e+06	3.50668e+06	10599487	383503	3031272	28.07	566795	2.51242
163917	12.0071	2.6673	0.2453	40.25	21727	0.533042	3.11682	250000	96206	21727	0.3286	170	0.00791614	0.00848826	30650339	15.978	3866135	8516950	818	23563	19578	0.972829	25468868	272	15.978	1.5	16.01	82.48	0.23967	2.55808	13.1787	54500	9584781	35238.2	17.9	40	42.1	1.0525	1.89774	1.47512	1.71568e+06	3.83391e+06	4.03519e+06	11385200	387189	3181106	28.07	431063	2.65722
3.28367e+06	15.0045	4.63	1.82	56.54	30300	0.2191	0.66983	348700	380400	30300	0.51	220.48	0.0139012	0.0417004	19940374	46.57	1354400	10203488	5766	124725	33495	0.857243	9090105	236.05	46.57	2.66	35.19	62.14	1.23876	16.388	28.9386	14216	10203488	37343	1.75	41.7	56.54	1.35588	99.4377	50.3968	178561	4.25485e+06	5.76905e+06	12173200	180831	993500	8.19	1009800	0.890882
2.02719e+06	14.5222	4.71	1.89	57.15	33300	0.234373	0.779817	401900	366700	33300	0.52	237.43	0.0145221	0.0391507	21324915	46.7	975855	10945200	5992	107971	35058	0.876324	10892477	241.19	46.7	2.63	35.78	61.58	1.22821	16.7093	28.7579	13788	10945200	38496	1.5	41.36	57.15	1.38177	112.977	57.1794	164178	4.52693e+06	6.25518e+06	29351804	227404	1338811	8.29	1135380	0.995183
2.93846e+06	14.8934	4.74	1.97	53.65	30100	0.283765	0.687743	1262500	420900	30100	0.53	243.6	0.0174472	0.0344243	23105448	47.17	1134410	13385172	5822	94146	32993	0.892121	12932698	243.03	47.17	2.61	34.9	62.5	1.23114	16.4623	29.4812	13788	13385172	43039	1.49	44.86	53.65	1.19594	44.7282	22.9621	199439	6.00459e+06	7.18114e+06	35964298	265499	1596108	8.58	1479938	0.966196
4.21901e+06	15.2551	4.83	1.95	53.78	33000	0.277647	0.596523	2515300	480400	33000	0.84	352.03	0.0255366	0.0798396	23943283	60.87	1587434	16900347	4570	124435	57344	0.857208	14727762	249.4	60.87	1.84	38.39	59.77	1.12001	23.368	36.382	13788	16900347	52649	1.31	44.91	53.78	1.19751	108.649	54.9233	221395	7.58995e+06	9.08901e+06	40805029	408259	2384851	8.85	2295887	0.871447
5.06861e+06	15.4386	5.12	2.3	57.39	35053	0.318107	0.605318	750000	557000	35053	0.9	459.8	0.0244658	0.0625745	28769975	63.02	1589621	20040727	5748	109802	51109	0.873989	17659170	257.8	63	1.65	37.42	60.93	1.0395	23.5746	38.3859	13788	20040727	59645	1.25	41.37	57.39	1.38724	270.742	136.065	250509	8.29085e+06	1.15014e+07	48191090	497723	2956004	8.84	2520052	0.881164
3.90163e+06	15.1769	5.2	2.54	59.08	39390	0.317414	0.617203	860000	599623	39390	0.94	466.93	0.0258699	0.0505653	34996223	69.38	1887672	22028545	4889	74216	52441	0.914551	22013462	262.9	69.4	1.51	34.48	64.01	1.04794	23.9291	44.4229	13788	22028545	83759	1.19	39.73	59.08	1.48704	163.309	82.398	262140	8.75194e+06	1.30145e+07	56118608	590503	3532024	11.35	3019047	0.999315
4.4159e+06	15.3007	5.24	2.58	62.08	44300	0.349492	0.641366	920000	587300	44300	0.89	463	0.0259155	0.0432301	42392950	70.43	1498365	24614698	4849	71251	77076	0.917552	28381546	266.9	70.43	1.52	33.55	64.93	1.07054	23.6293	45.7302	13788	24614698	70428	1.11	36.81	62.08	1.6865	359.654	180.67	273223	9.06067e+06	1.52808e+07	62339700	657723	4048053	11.9	3406243	1.15303
3.12418e+06	14.9547	5.3012	2.6157	68.88	48700	0.368419	0.708176	970000	590100	48700	0.9465	457	0.0264803	0.039456	50570940	71.4306	1615085	26316398	3521	58978	45969	0.93203	35900800	266.83	71.4306	1.56	34.02	64.42	1.11432	24.3007	46.0156	13788	26316398	74340	1.2	29.92	68.88	2.30214	220.391	111.347	315797	7.87387e+06	1.81267e+07	69846043	704187	4466619	12.37	3686663	1.3642
2.91784e+06	14.8864	5.4433	2.6442	70.22	48384	0.338355	0.668599	1110000	622991	48384	0.9459	503	0.0282642	0.0393062	57254142	72.6744	2148571	24589766	4489	40166	34024	0.953665	43453136	268	72.6744	1.47	32.77	65.76	1.06831	23.8154	47.7907	13788	24589766	69865	1.14	28.63	70.22	2.45267	221.538	111.996	280323	7.04005e+06	1.72669e+07	74066010	717515	4175628	12.37	3696734	1.76712
3.48303e+06	15.0634	5.4857	2.7509	69.405	54012	0.377297	0.0138071	1330000	632498	54012	0.9941	486	0.0291609	0.0432906	65763748	72.3739	3228386	27306455	3337	37483	39751	0.956638	50970928	223	72.3739	1.35	31.77	66.88	0.977048	22.9932	48.4037	13788	27075290	121414	0.64	30.24	69.11	2.28538	337.236	169.761	173282	8.18757e+06	1.87117e+07	83207081	721454	4585812	12.37	4007781	1.88256
8468.07	9.04406	1.42	0.1	28.75	2395	0.206429	0.366945	37046	47251	2395	0.09	57.36	0.00189211	0.0052365	7976893	8.38	194551	1729879	5645	98363	26342	0.887416	3104719	135.68	8.38	8.35	29.83	61.81	0.69973	2.49975	5.17968	20394	1729879	12982	16.22	55.03	28.75	0.522442	4.45193	2.48719	280586	951952	497340	1624528	88743	415607	8.97	96808	1.79476
4943.62	8.50585	1.4	0.12	30.37	3000	0.242999	0.525335	42000	12140	3000	0.07	70.2	0.00175779	0.0043665	8566217	7.65	202800	1858945	6167	84959	8603	0.902974	3.81215e+06	137.21	7.65	8.1	28.63	63.27	0.61965	2.1902	4.84016	20394	1858945	13624	16.09	53.55	30.37	0.567134	4.48757	2.52735	299104	995465	564562	2136426	108448	583063	9.53	123291	2.0507
13556.7	9.51463	1.23	0.12	31.71	3000	0.287795	0.776727	69000	20400	3000	0.08	80.6	0.00220599	0.00322255	9447865	7.54	210230	2169973	6944	77043	14200	0.911913	4.76471e+06	138.35	7.54	5.57	29.05	65.38	0.419978	2.19037	4.92965	20394	2169973	15685	17.47	50.83	31.71	0.623844	3.92731	2.27558	379094	1.103e+06	688098	2696767	141631	783724	9.87	156692	2.19574
28158.7	10.2456	1.5	0.09	30.76	3218	0.333283	0.563709	59000	76746	3218	0.08	96	0.00318308	0.00616925	10268514	8.16	227100	2719592	3919	74532	18416	0.914717	5.78551e+06	139.8	8.16	6.86	29.41	63.73	0.559776	2.39986	5.20037	20700	2719592	21107	15.88	53.36	30.76	0.576462	4.40333	2.4899	431871	1.45117e+06	836546	3196168	151879	1081638	11.07	219148	2.12735
60617.4	11.0123	1.54	0.06	30.83	3194	0.379552	0.585501	90000	104740	3194	0.08	103.4	0.00375181	0.00732409	11806325	8.28	168200	3150281	2703	65799	12394	0.924772	7.12104e+06	141.6	8.3	6.28	29.71	64.01	0.52124	2.46593	5.31283	16757	3150281	24166	14.88	54.28	30.83	0.567981	4.34285	2.45542	468762	1.70997e+06	971232	3726032	178010	1399374	11.74	287426	2.26044
48372.8	10.7867	1.53	0.1	31.58	3877	0.338392	0.00796918	100000	98849	3877	0.11	112.34	0.00409158	0.00563609	14253031	10.39	177100	3519276	2437	64137	12795	0.926661	8989347	143.7	10.4	2.79	40.04	57.17	0.29016	4.16416	5.94568	16757	3519276	24439	14.12	54.29	31.58	0.581691	4.83498	2.70834	496922	1.91061e+06	1.11139e+06	4174415	191330	1398375	12.47	324749	2.55432
56576.3	10.9433	1.5194	0.1213	28.9	4300	0.367005	0.628351	110000	122604	4300	0.1074	115	0.00446514	0.00560587	17189292	10.45	190995	3834317	2042	54812	15341	0.937257	11506952	143.5	10.4476	2.4	38.22	59.38	0.250742	3.99307	6.20378	16757	3834317	28572	14.06	57.04	28.9	0.506662	3.71978	2.11322	539105	2.18709e+06	1.10812e+06	4748770	195428	1449493	12.76	351383	3.00104
24610.7	10.1109	1.4699	0.1306	30.57	6411	0.419602	0.712044	120000	273511	6411	0.097	113	0.0062471	0.00747721	20444700	9.6474	186073	4048073	1811	45940	11547	0.947433	14626884	140.41	9.6474	2.15	36.05	61.8	0.207419	3.47789	5.96209	16758	4048073	29698	13.37	56.06	30.57	0.545309	3.6143	2.0798	541227	2.26935e+06	1.2375e+06	5325113	240148	1568074	12.91	319659	3.6133
39353.6	10.5803	1.0681	0.1285	30.87	7055	0.461994	0.859387	170000	27351	7055	0.0966	114	0.00366597	0.00349956	24250788	9.5765	307303	4424283	1015	30068	8664	0.965579	18159800	142	9.5765	2.91	34.75	62.34	0.278676	3.32783	5.96999	16758	4424283	32039	12.51	56.62	30.87	0.545214	4.13408	2.33965	553478	2.50503e+06	1.36578e+06	6246954	258210	1937856	12.91	424704	4.10457
494717	13.1117	1.0838	0.1242	30.895	9269	0.515533	0.892977	240000	29150	9269	0.1036	69	0.00302176	0.00269073	26689351	9.8561	1562661	5081146	993	27812	13107	0.968083	21265798	143	9.8561	2.5	34.63	62.87	0.246402	3.41317	6.19653	16758	5081146	35532.5	11.3759	58.8485	29.7756	0.50597	3.81864	2.1623	578026	2990179	1512941	6768653	309621	2002162	12.91	326885	4.18524
247577	12.4195	3.43	0.2	29.53	9929	0.261861	2.55381	109200	321359	9929	0.28	78.5	0.0069859	0.0194156	7515162	15.28	99468	4001238	4770	40776	17832	0.953218	4.08231e+06	313.2	15.28	1.51	34.36	64.14	0.230728	5.25021	9.80059	12611	4001238	13115	16.61	53.86	29.53	0.548273	2.43111	1.48969	664606	2.15507e+06	1.18157e+06	1777885	134509	509118	5.45	181295	1.02026
264682	12.4863	3.14	0.2	30.31	8520	0.301831	2.40826	242544	98424	8520	0.23	97.47	0.00495681	0.0138865	9641749	15.03	176980	4536513	3985	42067	17100	0.951759	5.61009e+06	316.18	15.03	1.66	35.53	62.81	0.249498	5.34016	9.44034	12555	4536513	14776	15.33	54.36	30.31	0.557579	2.84818	1.70288	695447	2.46605e+06	1.37502e+06	3968957	160207	720251	5.57	234922	1.23665
295081	12.595	3.59	0.22	27.29	14356	0.371573	1.88867	182253	105664	14356	0.21	114.21	0.00556055	0.0107335	12636878	15.59	202829	5792817	4085	48800	20005	0.944036	7.80204e+06	326.3	15.59	1.48	33.29	65.23	0.230732	5.18991	10.1694	12588	5792817	18567	13.8	58.91	27.29	0.463249	2.45985	1.46155	799409	3.41255e+06	1.58086e+06	4910835	212027	906366	9.95	324213	1.34685
330848	12.7094	3.68	0.25	24.19	12884	0.469805	1.78415	223962	106386	12884	0.19	128.61	0.00582882	0.0152762	16017008	15.65	416964	7352445	5123	10095	1233	0.988461	10600924	327.6	15.65	1.47	31.82	66.71	0.230055	4.97983	10.4401	12572	7352445	25394	13.12	62.69	24.19	0.385867	2.14179	1.26383	964641	4.60925e+06	1.77856e+06	5658805	273196	1185489	11.74	449088	1.44182
277360	12.5331	3.5	0.2	24.32	14442	0.533704	0.551864	260000	124832	14442	0.18	147.01	0.00661789	0.0164967	20724038	15.64	234792	8325790	5516	8797	9161	0.989818	14290809	329.5	15.6	1.53	31.71	66.76	0.23868	4.94676	10.4146	12588	8325790	28523	12.59	63.08	24.32	0.385542	2.20452	1.29503	1.04822e+06	5.25191e+06	2.02483e+06	6650038	378250	1592109	11.52	738301	1.71645
304430	12.6262	3.55	0.3	22.34	14601	0.493388	0.186219	290000	172152	14601	0.29	170.11	0.00824639	0.0147205	25022473	20.14	280031	9917096	4401	9870	9129	0.988597	18458750	336.2	20.1	0.6	41.91	57.49	0.1206	8.42391	11.5555	12588	9917096	29515	11.63	66.03	22.34	0.338331	2.30543	1.32188	1.15336e+06	6.54826e+06	2.21548e+06	7614657	374936	1762808	11.6	857439	1.86131
310704	12.6466	3.55	0.3	28.1	20000	0.549157	0.0619477	280000	214000	20000	0.22	154	0.00838098	0.0129106	29368835	19.39	310085	10648152	4161	10136	9568	0.988288	22841998	340.3	19.39	0.41	41.16	58.43	0.079499	7.98092	11.3296	12588	10648152	31293	11.23	60.67	28.1	0.463161	2.49119	1.47718	1.19579e+06	6.46023e+06	2.99213e+06	8556463	379360	1890315	10.88	904545	2.14516
299115	12.6086	3.6363	0.3444	30.8	27790	0.556813	0.0865142	470000	138841	27790	0.1912	186	0.00917668	0.013398	34701268	19.3707	261215	10785858	3652	10817	8000	0.987536	27500840	343.92	19.3707	0.19	39.97	59.83	0.0368043	7.74247	11.5895	12588	10785858	36104	11.35	57.85	30.8	0.532411	2.11155	1.32198	1.22419e+06	6.23962e+06	3.32204e+06	9182282	430373	2147277	13.4	923727	2.54971
1.80365e+06	14.4053	3.6897	0.3499	30.86	32818	0.589682	0.0246644	390000	152249	32818	0.1842	192	0.00955226	0.0121403	40526571	19.937	297665	11756486	2926	4984	4332	0.994246	32667788	347	19.937	0.2	40.81	58.99	0.039874	8.13629	11.7608	12588	11756486	39072	11.17	57.97	30.86	0.532344	2.20818	1.37026	1.3132e+06	6.81523e+06	3.62805e+06	10449067	471369	2279850	13.4	956070	2.7787
1.92521e+06	14.4705	3.7487	0.311	38.24	38800	0.62765	0.0529824	490000	150316	38800	0.153	225	0.010823	0.0138022	46619976	21.3193	667392	13381050	2235	3198	3457	0.996298	36400160	349	21.3193	0.35	43.11	56.55	0.0746175	9.19075	12.0561	12573	13381000	38341	10.1943	58.7183	31.0874	0.529432	2.94854	1.73898	1364100	7857100	4159800	11334804	497093	2422995	13.4	845516	2.72029
2098.22	7.64885	2.36	0.21	39.84	4257	0.207004	0.0243966	35661	50848	4257	0.06	55.3	0.00187677	0.00543619	5008629	10.15	121790	2101088	769	4784	2621	0.994505	2521722	197.6	10.15	8.67	24.14	67.19	0.880005	2.45021	6.81979	33238	2101088	11021	23.35	36.81	39.84	1.08231	5.60503	3.34367	490604	773410	837073	882814	104223	452408	3.63	41435	1.2002
4861.68	8.48914	2.38	0.2	33.99	5404	0.196324	0.0829077	41572	36730	5404	0.06	59	0.00189442	0.00494491	5598663	9.82	108800	1927902	648	4859	2743	0.994418	3.13133e+06	198.93	9.82	11.41	22	66.6	1.12046	2.1604	6.54012	33238	1927902	10068	27.75	38.26	33.99	0.888395	4.35325	2.62082	534993	737615	655294	2611183	122622	612604	3.63	48443	1.62422
8351.22	9.03016	1.68	0.22	33.56	5680	0.231312	0.0573199	42160	38304	5680	0.06	62	0.00200095	0.00325853	6523833	9.89	126764	2287676	741	4830	2901	0.994449	3.88679e+06	191.26	9.89	11.32	23.66	65.02	1.11955	2.33997	6.43048	33238	2287676	10621	26.43	40.01	33.56	0.83879	4.70932	2.77405	604633	915299	767744	3234827	135558	753123	3.74	64301	1.69901
35230.9	10.4697	1.96	0.23	33.1	4850	0.260354	0.0645859	42560	55860	4850	0.06	118.88	0.0034498	0.00674393	8007992	10.48	89306	2728506	921	1462	9796	0.998182	4929113	192	10.48	10.78	22.23	66.98	1.12974	2.3297	7.0195	33238	2728506	15007	24.56	42.34	33.1	0.781767	4.13707	2.45942	670121	1.15525e+06	903135	3953672	170181	971898	3.13	101713	1.80652
11659	9.36383	2.02	0.23	31.74	5454	0.32221	0.0890719	90000	77500	5454	0.07	108.64	0.00367151	0.00701564	10247729	10.58	107007	3415423	947	1523	8047	0.99814	6481604	190	10.6	8.88	21.83	69.29	0.94128	2.31398	7.34474	33238	3415423	18759	24.22	44.04	31.74	0.720708	3.28628	2.0035	827215	1.50415e+06	1.08406e+06	4869300	208301	1225756	2.71	145000	1.89775
13187.6	9.48703	2.06	0.25	33.01	6300	0.268439	0.00703764	110000	104100	6300	0.08	120.74	0.00440308	0.00628123	12505808	14.2	139869	3811838	3409	32015	10226	0.963329	8461022	188.5	14.2	1.97	43.1	54.93	0.27974	6.1202	7.80006	33238	3811838	20168	23.4	43.59	33.01	0.757284	2.4044	1.58084	891970	1.66158e+06	1.25829e+06	6052800	217056	1334030	3.17	183523	2.21967
14849.7	9.60573	2.0312	0.237	34.09	7900	0.305724	0.0524633	150000	116623	7900	0.1496	153	0.00579817	0.00754262	15261799	13.28	146827	4059679	986	32727	9625	0.962532	10834169	188.9	13.2789	1.62	38.67	59.71	0.215118	5.13495	7.92883	33238	4059679	22406	23.33	42.59	34.09	0.800423	2.11714	1.45878	947123	1.72902e+06	1.38394e+06	7043375	214253	1507620	3.52	221830	2.66873
17223.3	9.75402	2.4694	0.2555	39.37	6883	0.322944	0.0546091	180000	127658	6883	0.139	137	0.00552443	0.00639245	18364516	12.8873	125402	4161872	946	17501	8643	0.97991	13524247	190.04	12.8873	2.08	37.07	60.85	0.268056	4.77732	7.84192	33238	4161872	22931	23.98	36.65	39.37	1.07422	2.43499	1.7546	998017	1.52533e+06	1.63853e+06	8155317	269953	1718832	4.51	268422	3.24956
19963.9	9.90168	2.467	0.2145	39.57	9500	0.344655	0.13131	270000	150100	9500	0.1279	139	0.00619495	0.00713687	21745402	13.3968	140046	4617272	342	3976	3524	0.995414	16569198	191	13.3968	2.03	38.04	59.93	0.271955	5.09614	8.0287	33238	4617272	25396	23.45	36.98	39.57	1.07004	2.5058	1.78792	1.08275e+06	1.70747e+06	1.82705e+06	8273938	62808	1759339	4.51	311034	3.58853
12232	9.41181	2.4848	0.2149	42.91	12800	0.336696	0.0151804	350000	111806	12800	0.1278	158	0.00663454	0.00797511	21938921	12.7841	510895	4.30436e+06	209	4573	17885	0.994512	18629228	190	12.7841	2.16	32.37	65.47	0.276137	4.13821	8.36975	32347	4304359	22654.5	23.8727	29.7246	46.4027	1.56109	2.57403	2.06756	1027568	1279453	1997338	7978329	306035	2021616	4.51	286177	4.32799
3.03803e+06	14.9267	13.81	8.17	50.18	82138	0.16737	3.90214	813987	1101932	82138	1.79	737.76	0.0441187	0.127572	72766299	130.85	1481298	21900400	18304	96587	19806	0.889514	36624032	772.3	130.85	1.06	45.38	53.56	1.38701	59.3797	70.0833	10108	21900400	26259	4.72	45.1	50.18	1.11264	28.5768	14.8447	1.0337e+06	9.87708e+06	1.09896e+07	32358414	329031	2269897	8.51	1456087	1.6723
2.27564e+06	14.6378	15.79	8.83	53.92	79460	0.200832	3.05485	1167916	951343	79460	4.11	1120.07	0.0619232	0.152822	85665619	135.64	1591089	27240800	13168	82864	20410	0.905165	48351604	781.67	135.64	0.24	42.37	57.39	0.325536	57.4707	77.8438	10108	27240800	32411	4.05	42.02	53.92	1.2832	12.9313	7.10726	1.10325e+06	1.14466e+07	1.46882e+07	75220800	392412	2768502	9	1813992	1.77497
3.52138e+06	15.0744	16.15	9.07	52.2	58831	0.230925	3.20058	1461804	1038865	58831	4.94	1423.01	0.0728494	0.129996	102396852	140.37	1628535	32414900	13840	81504	16675	0.906772	62926396	782.73	140.37	0.28	40.76	58.96	0.393036	57.2148	82.7622	10108	32414900	38341	4.32	43.48	52.2	1.20055	12.0882	6.64438	1.40032e+06	1.4094e+07	1.69206e+07	90441500	530805	3716175	9.49	2418567	1.94128
3.65684e+06	15.1121	16.84	10.4	51.6	81600	0.25037	3.26967	1841000	1004700	81600	5.12	1614.15	0.0801639	0.193245	116867786	154.34	1770418	38642100	13840	81504	81506	0.905772	78311240	791.8	154.34	0.25	41.46	58.29	0.38585	63.9894	89.9648	10108	38642100	45495	4.48	43.92	51.6	1.17486	10.9051	6.04	1.73117e+06	1.69716e+07	1.99393e+07	104302697	745310	4945750	9.67	3185486	2.02658
4.58756e+06	15.3389	17.02	10.35	52.42	95800	0.263653	3.56736	2020000	1162300	95800	8.8	1803.54	0.103506	0.227651	135084309	165.59	1921600	43661000	10224	83063	17463	0.90499	95334032	796	165.6	0.11	43.81	56.08	0.18216	72.5494	92.8685	10108	43661000	51166	4.48	43.1	52.42	1.21624	8.08747	4.65186	1.95601e+06	18817891	2.28871e+07	121255322	1080419	5974937	11.06	3969597	2.18351
5.16907e+06	15.4582	17.7	12.12	52.18	177100	0.246176	3.90713	2670000	1316435	177100	16.88	2160.67	0.155272	0.267847	157134708	198.42	2186579	48841300	8973	64664	13658	0.926033	114113784	806.9	198.4	0.14	42.02	57.84	0.27776	83.3677	114.755	10097	48841300	60522	4.46	43.36	52.18	1.20341	8.75288	4.97815	2.17832e+06	2.11776e+07	2.54854e+07	137631895	1135398	7298119	12.09	5019751	2.33642
7.91748e+06	15.8846	18.25	12.72	56.14	213893	0.275445	4.12539	2780000	1356705	213893	7.73	2025	0.116106	0.177644	181958478	199.41	2356506	54926400	6340	62604	21985	0.928259	136141984	815.3	199.41	0.1	39.08	60.82	0.19941	77.9294	121.281	10097	54926400	63794	3.91	39.96	56.14	1.4049	9.32033	5.36262	2.14762e+06	2.19486e+07	3.08357e+07	150640969	1115171	8195366	12.26	5837888	2.47863
9.39567e+06	16.0558	17.0846	13.2113	59.55	307008	0.292317	4.48674	2900000	1338203	307008	7.6335	1767	0.11608	0.167363	199768586	198.456	2434927	58012000	5204	38691	16444	0.955616	158599376	815.66	198.456	0.11	39.47	60.42	0.218302	78.3306	119.907	10097	58012000	66938	3.8	36.65	59.55	1.62483	10.1213	5.87306	2204456	21261398	34546146	177963839	1183865	9172400	12.47	6509853	2.73391
1.10985e+07	16.2223	17.32	13.2961	61.17	439867	0.314118	4.99408	3360000	1420707	439867	8.4393	1740	0.129929	0.17826	215974155	199.198	2731240	62571800	4030	4914	2853	0.994346	179218896	825	199.198	0.11	37.89	61.99	0.219118	75.4762	123.483	10106	62571800	71357	3.71	35.12	61.17	1.74174	10.4469	6.09434	2.32141e+06	2.19752e+07	3.82752e+07	190739616	1196292	9425238	12.47	6410655	2.86421
1.50235e+07	16.5251	16.2982	14.1423	61.515	544555	0.369361	4.64083	3470000	1451625	544555	9.166	1854	0.143267	0.190003	245057300	202.293	3214105	74718900	4448	3904	2758	0.995499	199545072	906	202.293	0.1	37.23	62.67	0.202293	75.3135	126.777	10753	74718900	82471.2	3.76237	34.7505	61.4871	1.76939	9.91884	5.84412	2811200	25965200	45942500	200476162	1338949	10450925	12.47	6544997	2.67061
262119	12.4766	2.64	0.93	41.59	11848	0.171204	1.0835	151588	274193	11848	0.62	108.66	0.00884616	0.024156	10916175	24.66	2015351	4221885	4139	67480	23040	0.922687	5.4873e+06	217.79	24.66	1.78	37.71	60.5	0.438948	9.29929	14.9193	7649	4221885	19494	4.55	53.86	41.59	0.772187	12.687	6.7296	192096	2.27391e+06	1.75588e+06	8573432	114645	672512	7.05	234468	1.29973
146622	11.8956	2.9	1.26	46.41	14156	0.182674	0.40677	176388	328545	14156	0.62	150.8	0.0106476	0.0260866	12367269	27.43	522711	5010743	4387	70403	24687	0.919328	6837871	193.94	27.43	0.98	38.83	60.19	0.268814	10.6511	16.5101	7665	5010743	22865	3.83	49.76	46.41	0.932677	18.1959	9.56429	191911	2.49335e+06	2.32549e+06	13006326	135371	851191	4.85	281495	1.36464
262471	12.4779	2.92	1.41	45.05	11573	0.219295	0.103302	238846	492054	11573	0.58	200.03	0.0134507	0.0231792	14289468	28.65	640184	6282800	4052	72874	21034	0.916567	8556497	220.87	28.65	0.49	40.21	59.3	0.140385	11.5202	16.9894	7655	6282800	28428	3.89	51.05	45.05	0.882468	12.718	6.80023	244401	3.20737e+06	2.8304e+06	16232104	225562	1089186	7.27	345219	1.36189
373976	12.8319	3.01	1.67	43.08	10608	0.229308	0.355308	270314	198239	10608	0.66	234.26	0.0112808	0.0260442	16742854	33.61	672757	7707043	3144	72382	44431	0.916769	10688766	222.8	33.61	0.45	44.09	55.46	0.151245	14.8186	18.6401	7665	7707043	34743	3.56	53.36	43.08	0.807346	15.0071	7.90725	274371	4.11248e+06	3.32019e+06	18734100	244771	1500435	6.64	452473	1.38688
416188	12.9389	2.82	1.6	44.7	11879	0.252548	0.21565	350000	254853	11879	0.72	263.85	0.0131577	0.030344	19636691	33.71	728957	8510857	3185	71408	49367	0.917804	13297518	198.5	33.7	0.27	46.28	53.45	0.09099	15.5964	18.0127	7665	8510857	38034	3.66	51.64	44.7	0.865608	13.872	7.3688	311497	4.39501e+06	3.80435e+06	23648621	429004	1853230	8.97	547670	1.56242
474778	13.0706	2.86	1.75	43.73	12285	0.272571	0.15452	390000	263966	12285	0.95	275.9	0.0146596	0.0257683	24074023	35.92	799664	9785314	2798	71839	52765	0.917261	16744607	226.8	35.9	0.33	43.29	56.38	0.11847	15.5411	20.2404	7649	9785314	43107	3.69	52.58	43.73	0.831685	12.4687	6.65018	361078	5.14512e+06	4.27912e+06	28224728	307716	2075698	7.15	671138	1.7112
308581	12.6397	2.76	1.65	46.7	27547	0.305381	0.0626379	420000	331007	27547	0.39	278	0.0141586	0.022086	29737094	34.9	765342	10657811	2555	66772	71622	0.922748	21220748	202.6	34.9	0.32	43.98	55.7	0.11168	15.349	19.4393	7649	10657811	46762	3.51	49.79	46.7	0.937939	15.7374	8.33765	374089	5.30652e+06	4.9772e+06	31047613	345903	2481367	9.71	838821	1.9911
336722	12.727	2.8741	1.5792	48.66	22500	0.331257	0.34757	450000	437714	22500	0.7784	277	0.0167537	0.0231175	35819886	34.1614	1067170	11316193	2200	57696	61783	0.933251	26841766	201.17	34.1614	0.31	41.71	57.98	0.1059	14.2487	19.8068	7660	11316193	49197	3.31	48.03	48.66	1.01312	16.4268	8.71997	374566	5.43517e+06	5.50646e+06	35484270	407928	2800252	10.2	947861	2.37198
369595	12.8202	2.9482	1.5645	49.14	29600	0.364905	0.504421	470000	615100	29600	0.8401	284	0.0197093	0.0240878	42119416	34.2053	769658	12481677	2014	48565	52421.8	0.943808	33043696	203	34.2053	0.33	40.31	59.35	0.112877	13.7882	20.3008	7660	12481677	53756	3.14	47.72	49.14	1.02976	17.0932	9.06149	391925	5.95626e+06	6.1335e+06	37560141	441135	2878050	10.2	752163	2.64738
184349	12.1246	2.8915	1.6151	54.59	38095	0.372353	0.652806	610000	677641	38095	0.8376	322	0.022222	0.0297835	48747978	34.5078	4291942	12849081	1828	39434	43060.5	0.954366	38369896	206	34.5078	0.32	38.71	60.97	0.110425	13.358	21.0394	7660	13549466	65774.1	3.14	47.72	49.14	1.02976	15.2525	8.14113	425453	6.46581e+06	6.65821e+06	38837868	465621	2883747	10.2	791623	2.83184
17141.2	9.74924	1.73	0.09	28.2	3845	0.228536	1.00456	84546	57392	3845	0.21	58.65	0.00277664	0.00792654	7891206	9.33	70150	2132237	3234	4322	2848	0.995023	3.7305e+06	154.54	9.33	1.61	32.05	66.35	0.150213	2.99026	6.19045	15302	2132237	14051	21.61	50.19	28.2	0.561865	1.83479	1.19833	460776	1.07017e+06	601291	1497465	59520	627031	5.74	81231	1.74957
5974.68	8.69528	1.65	0.1	29.34	4112	0.256272	0.775679	76855	63185	4112	0.23	96.25	0.00378708	0.00916007	9666490	9.35	85667	2396141	1514	5487	2993	0.993696	5023383	155.15	9.35	1.18	30.48	68.34	0.11033	2.84988	6.38979	15302	2396141	15710	18.7	51.96	29.34	0.564665	1.83232	1.19849	448078	1.24503e+06	703028	3943175	67813	820015	5.74	109017	2.09645
8119.43	9.00202	1.76	0.11	27.48	4162	0.292684	0.817732	86420	76249	4162	0.21	120.73	0.00443967	0.00709613	11473812	9.79	59498	2865379	1943	6652	2786	0.99237	6680095	154.9	9.79	1.63	29.32	69.05	0.159577	2.87043	6.75999	15302	2865379	18787	17.44	55.08	27.48	0.498911	1.97061	1.23476	499722	1.57825e+06	787406	4543400	78346	774922	6.15	156522	2.33131
11870.9	9.38184	1.67	0.11	26.53	4901	0.365094	0.663338	130088	84957	4901	0.21	119.95	0.00468806	0.00997571	12518573	9.59	49826	3501250	1758	5988	1047526	0.977003	8.27732e+06	155.8	9.59	1.25	31.18	67.57	0.119875	2.99016	6.47996	15046	3501250	23147	16.24	57.23	26.53	0.463568	1.93806	1.20081	568603	2.00377e+06	928882	5168134	91088	810256	6.37	216521	2.36411
23803.2	10.0776	1.84	0.09	26.15	5905	0.394111	0.6471	240000	88063	5905	0.22	144.32	0.00569067	0.0133804	13523586	10.12	157611	3980524	1028	4899	7700	0.994295	9651349	156.5	10.1	0.3	33.1	66.6	0.0303	3.3431	6.7266	15046	3980524	26157	15.17	58.68	26.15	0.445637	1.45628	0.95096	603845	2.33577e+06	1.04091e+06	5925709	142272	930050	4.56	302166	2.42464
39776.2	10.591	1.91	0.07	27.39	6150	0.390626	0.166583	180000	96728	6150	0.19	129.05	0.00516272	0.00820441	14185915	10.65	208154	4179698	1168	4899	8418	0.994284	10703391	157	10.7	0.85	31.64	67.51	0.09095	3.38548	7.22357	15046	4179698	26622	15.13	57.48	27.39	0.476514	1.88075	1.17863	632388	2.40249e+06	1.14482e+06	8428892	344256	1912040	4.74	273500	2.5608
42722.9	10.6625	1.9204	0.072	28.47	6968	0.418266	0.273388	240000	97604	6968	0.2381	144	0.00593942	0.00847844	15576118	11.06	231986	4624143	967	5933	11271	0.993061	11846999	157.2	11.0555	0.75	31.29	67.96	0.0829162	3.45927	7.51332	15046	4624143	30052	14.4	57.13	28.47	0.498337	1.91667	1.2075	665877	2.64177e+06	1.31649e+06	9742467	136184	3121494	5.43	273788	2.56199
45734.4	10.7306	1.8355	0.0688	29.69	8315	0.451679	0.258411	300000	98727	8315	0.2349	140	0.00609935	0.0078605	17514711	11.1269	245397	5025788	815	5277	11652	0.993804	13319415	154.91	11.1269	0.72	32.47	66.81	0.0801137	3.6129	7.43388	15046	5025788	32523	14.41	55.9	29.69	0.531127	2.02158	1.27635	724216	2.80942e+06	1.49216e+06	10089505	177587	2222395	5.63	303082	2.65021
25458.8	10.1448	1.8488	0.0622	32.55	10280	0.483322	0.069074	350000	99748	10280	0.234	153	0.00667177	0.00844943	19396780	11.2829	219988	5453272	634	3581	6428	0.995819	15139623	155	11.2829	0.69	31.16	68.16	0.077852	3.51575	7.69042	15046	5453272	35335	14.04	53.41	32.55	0.609436	2.12649	1.36797	765639	2.91259e+06	1.77504e+06	10420579	173065	1515500	5.63	321792	2.77625
24346.4	10.1001	1.8407	0.0744	36.185	11495	0.5198	0.0598384	430000	105486	11495	0.2345	161	0.00722057	0.00929729	20551738	11.5962	973945	6027700	586.48	2697	3355	0.996874	16808148	154	11.5962	0.65	29.84	69.51	0.0753753	3.46031	8.06052	15046	6027700	39140.9	13.4131	47.222	39.3649	0.833614	2.50663	1.67012	808500	2846400	2372800	11045120	181412	1373913	5.63	348370	2.78848
17296.3	9.75825	3.61	0.25	11.99	9988	0.31971	4.73104	73552	26639	9988	0.21	201.16	0.006076	0.0171361	15608041	22.31	84289	7132720	1357	12240	3554	0.985987	7.64197e+06	223.31	22.31	2.73	39.44	57.82	0.609063	8.79906	12.8996	37037	7132720	33332	7.31	80.7	11.99	0.148575	2.16852	1.15855	521402	5.75611e+06	855213	2452316	245063	1305249	3.87	800495	1.0714
15185.9	9.62812	3.36	0.36	21.6	12687	0.328786	0.0343163	122784	30562	12687	0.3	206.2	0.00693529	0.0174541	18543608	22.15	99201	7282600	1075	12125	6728	0.98607	10245820	227.51	22.15	1.67	36.12	62.21	0.369905	8.00058	13.7795	37037	7282600	33538	7.56	70.84	21.6	0.304912	2.7561	1.5305	550565	5.15899e+06	1.57304e+06	6453612	261448	1569339	3.83	904660	1.40689
14841.5	9.60518	3.52	0.26	20.19	11288	0.383465	0.0273758	507700	31502	11288	0.31	212.54	0.00808827	0.0150069	22325729	23.09	109211	8854200	1390	11196	7000	0.987124	13498589	230.22	23.09	1.95	36.73	61.33	0.450255	8.48096	14.1611	37037	8854200	40621	8.04	71.77	20.19	0.281315	2.70026	1.49079	711878	6.35466e+06	1.78766e+06	7285400	302859	1927054	3.88	1051895	1.52454
23210	10.0523	3.53	0.27	18.97	12956	0.462931	0.0881736	204400	31800	12956	0.32	250.28	0.00828594	0.0187408	26092312	24.05	125963	11133500	2029	17587	7453	0.979828	17135612	232.9	24.05	1.91	37.42	60.67	0.459355	8.99951	14.5911	37021	11133500	50807	7.79	73.24	18.97	0.259011	2.62607	1.44254	867300	8.15418e+06	2.11202e+06	8267315	409159	2238160	4.11	1207258	1.5391
41626.4	10.6365	3.54	0.31	18.81	14936	0.516675	0.0989048	230000	37100	14936	0.31	280.22	0.00919081	0.0189551	29755291	24.62	152422	12710200	2648	17616	21324	0.97958	20986754	235.4	24.6	1.02	36.88	62.1	0.25092	9.07248	15.2766	37037	12710200	57876	7.64	73.55	18.81	0.255744	2.28889	1.27232	971059	9.34835e+06	2.39079e+06	9872104	518799	2642413	4.2	1392601	1.65117
58518	10.9771	3.41	0.38	19.84	15986	0.425829	0.0361095	260000	45882	15986	0.15	266.81	0.00844745	0.0135011	34887885	31.79	160074	13541350	2357	16515	5850	0.981075	25281054	237.8	31.8	0.82	45.89	53.29	0.26076	14.593	16.9462	37037	13541350	56896	7.93	72.23	19.84	0.274678	3.20973	1.74221	1.07383e+06	9.78092e+06	2.6866e+06	11044695	570153	2946793	4.6	1553848	1.86695
31249.6	10.3498	3.7231	0.4681	21.9	15074	0.397922	0.0469268	280000	46188	15074	0.279	268	0.00902541	0.0120462	40446025	34.83	174942	13860940	2114	16332	8364	0.981245	30146070	234.3	34.8333	0.79	45.95	53.26	0.275183	16.0059	18.5522	37037	13860940	62714	8.2	69.9	21.9	0.313305	3.44256	1.87793	1.1366e+06	9.6888e+06	3.03555e+06	12323141	571936	3104128	4.88	1681035	2.17489
35979.7	10.4907	3.6326	0.4899	28.78	16351	0.356522	0.0838393	290000	289123	16351	0.2621	252	0.0114427	0.0149106	46231396	33.6201	183719	11986300	2510	19314	11339	0.977798	35797720	235.5	33.6201	0.77	43.01	56.22	0.258875	14.46	18.9012	37031	11986300	53924	9.25	61.97	28.78	0.464418	3.79405	2.12923	1.10873e+06	7.42791e+06	3.44966e+06	13609456	533504	3156024	2.96	1611673	2.98655
41445.9	10.6321	3.6604	0.4937	36.11	15324	0.321799	0.0538094	370000	204600	15324	0.2688	249	0.0105971	0.0129354	50150920	33.6518	179314	10829110	2980	7817	5043	0.991004	41074688	237	33.6518	0.71	42.58	56.71	0.238928	14.3289	19.0839	37037	10829110	48300	10.86	53.02	36.11	0.681064	4.00824	2.34465	1.17604e+06	5.74159e+06	3.91039e+06	14515327	525320	3273434	2.96	1305464	3.79299
16498.9	9.71105	3.7423	0.4935	33.925	30977	0.393629	0.0773098	1790000	207486	30977	0.3022	296	0.0167537	0.0315429	53799003	33.3459	864914	13125900	1962	9363	3299	0.989271	45354660	238	33.3459	0.72	41.68	57.59	0.24009	13.8986	19.2039	37037	13125900	55150.8	9.13309	57.705	33.1619	0.57468	4.2246	2.39964	1198800	7574300	4352800	15668280	532299	3532777	2.96	1404175	3.45536
257015	12.4569	4.66	0.18	25.51	19273	0.201015	0.187198	156744	443580	19273	0.35	182.7	0.0118072	0.0332601	12664767	32.13	283487	6458619	10780	106326	9572	0.878583	6076991	530.81	32.13	0.65	54.5	44.85	0.208845	17.5109	14.4103	13283	6458619	14489	19.27	55.22	25.51	0.46197	1.93637	1.19917	1.24458e+06	3.56645e+06	1.64759e+06	2409462	175806	945075	3.89	338164	0.940912
228123	12.3376	4.75	0.27	27.07	21767	0.212557	0.188141	204901	553584	21767	0.57	221.96	0.015191	0.0374572	14532667	33.91	290744	7207800	11143	80954	7641	0.907545	7713542	534.93	33.91	0.35	54.73	44.91	0.118685	18.5589	15.229	13271	7207800	16163	17.12	55.81	27.07	0.485039	1.85237	1.16871	1.23398e+06	4.02267e+06	1.95115e+06	7422752	214050	1231173	2.91	410470	1.07017
292525	12.5863	4.74	0.26	25.01	19424	0.259799	0.310051	228337	620850	19424	0.49	248.37	0.0161215	0.0289507	17079654	33.52	402537	8708472	12256	86786	7550	0.900893	9869568	539.02	33.52	0.3	54.92	44.78	0.10056	18.4092	15.0103	13271	8708472	19499	15.37	59.62	25.01	0.41949	1.96734	1.19342	1.33849e+06	5.19199e+06	2.17799e+06	9460700	253870	1433154	3.23	556465	1.13333
344243	12.7491	4.77	0.29	23.11	18596	0.300683	0.289297	317850	192543	18596	0.32	313.35	0.012232	0.0307083	19594435	36.29	459991	10911801	7613	123137	21269	0.859239	12316704	542.9	36.29	0.22	57.92	41.86	0.079838	21.0192	15.191	13271	10911801	24424	14.96	61.92	23.11	0.373224	1.86811	1.12067	1.63241e+06	6.75659e+06	2.52172e+06	11998224	342328	1793856	3.41	672298	1.12875
340435	12.738	4.82	0.28	23.08	20500	0.340482	0.229417	370000	220355	20500	0.23	337.78	0.0129888	0.0308466	22822513	36.53	425129	12427582	8404	138162	17130	0.842167	15181533	546.6	36.5	0.6	56.83	42.57	0.219	20.743	15.5381	13271	12427582	27865	14.64	62.28	23.08	0.370584	2.60805	1.48932	1.8194e+06	7.7399e+06	2.86829e+06	14643781	479162	2190349	5.38	829693	1.2216
342926	12.7453	4.93	0.3	24.56	27539	0.37511	0.20653	390000	242751	27539	0.19	348.28	0.0138332	0.0244681	26928716	35.82	377605	13428937	5825	106171	15577	0.878678	18557796	550.4	35.8	0.7	52.71	46.59	0.2506	18.8702	16.6792	13271	13428937	24416	14.79	60.65	24.56	0.404946	2.63825	1.5216	1.98614e+06	8.14465e+06	3.29815e+06	15736735	355240	1625740	5.48	386177	1.38193
371380	12.825	5.0516	0.2907	26.19	31239	0.403999	0.214235	420000	284701	31239	0.2146	364	0.0151007	0.0226672	31983558	35.74	356039	14438115	8560	91234	20224	0.895633	22680606	554.3	35.738	0.66	50.81	48.53	0.235871	18.1585	17.3437	13271	14438115	32318	14.33	59.48	26.19	0.440316	2.67934	1.55983	2.06898e+06	8.58779e+06	3.78134e+06	16852277	567783	2775160	4.17	1056118	1.57088
412805	12.9307	5.0165	0.249	27.5	36775	0.421448	0.234099	680000	251328	36775	0.2432	374	0.0161508	0.023507	37824692	36.2062	328918	15259043	22125	84078	14415	0.903854	27749888	552.08	36.2062	0.63	49.85	49.52	0.228099	18.0488	17.9293	13271	15259043	34060	14.18	58.32	27.5	0.471536	2.69314	1.58234	2.16373e+06	8.89907e+06	4.19624e+06	19112501	679031	3078287	5.82	1149677	1.81859
383103	12.8561	5.1371	0.2405	31.09	46156	0.468028	0.173524	860000	263894	46156	0.245	410	0.0182392	0.0258797	44313579	35.3195	324006	16530529	19023	69339	12427	0.920699	33498394	556	35.3195	0.63	48.58	50.79	0.222513	17.1582	17.9388	13271	16530529	36735	14.03	54.88	31.09	0.566509	2.85952	1.71302	2.31923e+06	9.07195e+06	5.13934e+06	23224657	660779	3387430	5.82	1256843	2.02646
308257	12.6387	5.3122	0.2077	34.57	59394	0.511542	0.13799	1040000	277955	59394	0.2476	453	0.0207647	0.0299166	51082001	36.111	797102	18472300	6107	26733	7739	0.969385	38649648	555	36.111	0.56	48.21	51.23	0.202222	17.4091	18.4997	13271	18472300	33283.4	12.9296	49.7361	37.3343	0.750648	3.29734	2.024	2388400	9187400	6896500	26466365	728467	3705395	5.82	1388196	2.0923
563041	13.2411	2.48	0.94	45.35	13048	0.177403	0.516869	134850	44708	13048	0.38	122.6	0.00557773	0.0163539	18254748	28.98	432259	5141138	4935	18489	6319	0.978811	8484872	152.27	28.98	4.66	47.45	47.9	1.35047	13.751	13.8814	9555	5141138	31436	5.88	48.77	45.35	0.929875	445.139	223.035	302299	2.50733e+06	2.33151e+06	9650819	106048	630430	14.52	358110	1.65039
320632	12.678	2.57	0.96	44.98	9577	0.194925	0.357739	160079	51619	9577	0.42	16.52	0.00323241	0.00906993	20526418	29.66	410829	5781483	4986	20403	7077	0.976616	10732466	155.55	29.66	4.28	47.54	48.18	1.26945	14.1004	14.2902	9555	5781483	34453	5.59	49.43	44.98	0.909974	304.451	152.68	323185	2.85779e+06	2.60051e+06	12789671	130572	724989	17.44	440581	1.85635
462874	13.0452	2.65	0.94	44.64	11445	0.255792	0.385438	202362	57632	11445	0.41	182.16	0.00729559	0.0131601	23646638	30.08	422831	7694227	5894	24150	8329	0.972322	13568055	158.8	30.08	4.06	46.38	49.57	1.22125	13.9511	14.9107	9025	7694227	41520	5.26	50.1	44.64	0.891018	181.445	91.1681	404716	3.85481e+06	3.4347e+06	15979613	176372	1199157	17.42	640368	1.76341
628319	13.3508	2.65	1.02	42	7230	0.315031	1.19488	307117	168781	7230	0.34	242.87	0.00964833	0.022359	26636867	31.32	507855	9866761	6448	75355	26415	0.91365	16710311	162.2	31.32	3.83	45.34	50.83	1.19956	14.2005	15.92	9025	9866761	48964	4.77	53.23	42	0.789029	63.5958	32.1924	470644	5.25208e+06	4.14404e+06	18101999	180013	1472515	16.99	966202	1.6936
689846	13.4442	2.89	0.91	41.79	8407	0.343563	0.375732	340000	263709	8407	0.35	310.24	0.0124766	0.0289752	30579496	33.51	833920	11509344	593	105743	26348	0.879011	20446430	167.2	33.5	3.34	41.57	55.09	1.1189	13.926	18.4551	9025	11509344	56528	4.43	53.79	41.79	0.77691	28.0405	14.4087	509864	6.19088e+06	4.80975e+06	21082811	187039	1867446	18.05	1131320	1.77651
1.27126e+06	14.0555	3	1.01	42.28	13264	0.368291	0.608167	390000	352844	13264	0.45	342.85	0.0151193	0.0268866	35801808	35.04	1.15998e+06	12890199	6194	92369	27170	0.894237	24964434	172.6	35	3	41.44	55.56	1.05	14.504	19.446	9025	12890199	74510	4.3	53.42	42.28	0.791464	28.0532	14.4223	554279	6.88594e+06	5.44998e+06	23409309	242037	2205311	17.77	1345999	1.9367
2.35639e+06	14.6726	3.0652	1.5786	42.17	12832	0.176957	0.289376	440000	352591	12832	4.4266	380	0.0331354	0.0461387	42173512	78.47	1.48604e+06	13886244	5496	67563	27473	0.922521	30504562	196	78.4723	1.76	25.61	72.63	1.38111	20.0968	56.9944	9025	13886244	65942	3.8	54.02	42.17	0.780637	4.92192	2.85128	527677	7.50135e+06	5.85583e+06	26089685	265523	2639036	17.69	1535998	2.19675
1.64752e+06	14.3148	3.2215	1.5437	43.81	13454	0.189772	0.727361	480000	447429	13454	1.4994	438	0.0231296	0.0302621	49329707	78.7188	1.8121e+06	14938590	4874	64883	18795	0.925713	37201604	179.23	78.7188	1.59	23.81	74.59	1.25163	18.7429	58.7164	9025	14938590	69594	3.92	52.27	43.81	0.838148	4.68938	2.76376	585593	7.8084e+06	6.5446e+06	30177702	296120	3092658	17.42	1712788	2.4903
1.36984e+06	14.1302	3.2481	0.9974	45.34	20514	0.456223	0.152444	640000	327739	20514	0.4456	391	0.0170829	0.0224908	57170384	35.4587	2.13816e+06	16177071	3672	24366	11220	0.972036	44689816	184	35.4587	1.69	39.41	58.9	0.599252	13.9743	20.8852	9025	16177071	74288	3.62	51.04	45.34	0.888323	24.4339	12.6611	585610	8.25678e+06	7.33468e+06	33434020	322099	3310717	17.42	1731960	2.76254
1.28063e+07	16.3654	3.3028	0.9853	48.095	20411	0.508905	0.111062	680000	326715	20411	0.4533	415	0.0177568	0.0240767	63633205	35.4341	3089200	18032581	2310	13728	21023	0.984019	51254764	189	35.4341	1.42	39.06	59.52	0.503164	13.8406	21.0904	9025	18032581	95410.5	3.40353	50.1475	46.4489	0.926245	25.074	13.0001	613745	9042897	8375939	35872321	360501	3418283	17.42	1774561	2.84234
31099.5	10.3449	4.49	0.34	14.79	12808	0.468741	0.0241318	98891	179738	12808	0.24	234.85	0.00896345	0.0250608	20245458	21.51	423365	10082610	2002	108664	24030	0.875712	10222398	353.12	21.51	3.63	23.38	72.99	0.780813	5.02904	15.7001	43578	10082610	30243	6.56	78.65	14.79	0.188048	1.32128	0.754666	661419	7.92997e+06	1.49122e+06	4679261	319780	1231849	7.79	700108	1.01386
23919.2	10.0824	4.47	0.41	28.52	12800	0.543081	0.184035	181776	218600	12800	0.18	325.09	0.0114397	0.0283195	25064997	23.98	101783	13023080	4534	109428	20652	0.874888	14205273	359.11	23.98	2.59	28.36	69.06	0.621082	6.80073	16.5606	43578	13023080	38906	5.38	66.1	28.52	0.431467	2.88652	1.65899	700642	8.60826e+06	3.71418e+06	11686694	404878	1710836	8.58	911750	1.09078
48915.3	10.7978	4.69	0.38	26.11	15569	0.677988	0.0735157	181863	262881	15569	0.19	329.5	0.0122683	0.0223261	31145528	25.91	119017	17566680	5099	110499	22168	0.873642	19252922	364.5	25.91	2.39	29.64	67.97	0.619249	7.67972	17.611	43578	17566680	52480	5.25	68.64	26.11	0.38039	2.71804	1.54922	922251	1.20578e+07	4.58666e+06	14527200	493799	2371891	9.38	1255369	1.09599
47536.5	10.7693	4.62	0.41	24.02	17566	0.852773	0.0574495	271697	254000	17566	0.24	429.8	0.0150599	0.0364023	36775735	26.88	189578	22922550	4892	212252	203733	0.754806	24798284	370.7	26.88	2.31	28.76	68.94	0.620928	7.73069	18.5311	43578	22922550	68358	4.88	71.09	24.02	0.337882	2.34423	1.34106	1.11862e+06	1.62956e+07	5.506e+06	18445077	729874	3161366	8.67	1802477	1.08183
26025.7	10.1668	4.5	0.44	23.05	20100	0.960388	0.0706268	420000	361700	20100	0.23	399.72	0.0161157	0.0388097	43801279	27.82	217237	26698800	4719	206242	206949	0.76161	31037548	374.6	27.8	1.83	28.4	69.77	0.50874	7.8952	19.3961	43578	26698800	79587	4.71	72.23	23.05	0.319119	2.15758	1.23835	1.25751e+06	1.92845e+07	6.15407e+06	22528200	965976	3988792	8.94	2490582	1.16251
25570.4	10.1492	5.3	0.63	25.35	20400	0.69264	0.0448901	400000	393900	20400	1.73	422.44	0.0234012	0.0394918	50639925	41.05	359146	28467500	4344	200778	206706	0.767846	37551872	377	41.1	0.58	43.02	56.4	0.23838	17.6812	23.1804	43578	28467500	75511	4.91	69.75	25.35	0.363441	4.18017	2.27181	1.39775e+06	1.98561e+07	7.21651e+06	24283000	980844	4222195	10.29	2607340	1.31911
47524.4	10.769	5.17	0.68	27.69	24300	0.69356	0.152232	440000	363700	24300	0.77	421	0.0192765	0.0284773	55347069	42.11	446080	29205800	6255	198409	253989	0.769813	43797956	373.8	42.11	0.66	43.01	56.33	0.277926	18.1115	23.7206	43578	29205800	86482	4.97	67.34	27.69	0.411197	4.86384	2.63752	1.45153e+06	1.96672e+07	8.08709e+06	26182400	937142	4233196	15.34	2678400	1.49963
55170.2	10.9182	5.0379	0.6899	32.06	29500	0.628788	0.263828	370000	247400	29500	0.3335	377	0.0152359	0.01991	57895835	41.688	402184	26212900	7224	174540	200517	0.797855	48819368	377.46	41.688	0.65	41.65	57.7	0.270972	17.3631	24.054	43627	26212900	77267	5.48	62.46	32.06	0.513289	5.5087	3.01099	1.43647e+06	1.63726e+07	8.40386e+06	27938700	224686	4646400	17.81	2955900	1.86242
63997.2	11.0666	4.9072	0.6707	33.53	26356	0.659289	0.089006	620000	314052	26356	0.3565	395	0.0169716	0.0222106	61070732	42.0613	402799	27730540	6754	78414	62374	0.909606	52673644	382	42.0613	0.96	41.63	57.41	0.403788	17.5101	24.1474	42923	27730540	81764	5.86	60.61	33.53	0.553209	6.52046	3.53683	1.62501e+06	1.68075e+07	9.29805e+06	30300400	920029	4711306	17.81	2326940	1.89948
71660.6	11.1797	4.9396	0.6789	32.355	47735	0.771014	0.136135	600000	83746	47735	0.3487	326	0.0141198	0.0181344	65605100	43.5957	1.76894e+06	33612900	13691	60125	36623	0.930844	56088372	385	43.5957	0.95	41.16	57.88	0.414159	17.944	25.2332	42920	33612900	87306.2	4.98856	63.9793	31.0321	0.485034	5.83083	3.15793	1676800	21505300	10430800	34060823	1016366	5551430	17.81	3129353	1.66866
216411	12.2849	6.57	0.35	36.98	19623	0.243145	0.255261	130479	529839	19623	0.37	160.22	0.0123038	0.034153	10114958	24.92	185459	6059167	5460	68106	43035	0.921662	5716554	641.73	24.92	3.57	30.66	65.77	0.889644	7.64047	16.3899	12838	6059167	9267	24.84	38.17	36.98	0.968824	2.83632	1.90257	1.5051e+06	2.31278e+06	2.24068e+06	2100618	220270	715894	6.83	255737	0.943455
147899	11.9043	6.54	0.35	37.2	15155	0.273944	0.483225	408773	177905	15155	0.35	174.32	0.00902524	0.0251797	12976981	24.95	187486	6834915	5280	73567	44013	0.91542	7.89506e+06	653.41	24.95	3.81	31.02	65.17	0.950595	7.73949	16.2599	12838	6834915	12032	22.25	40.55	37.2	0.917386	3.41639	2.16689	1.52077e+06	2.77156e+06	2.54259e+06	6320565	268480	962090	7.03	306117	1.15511
209238	12.2512	6.94	0.38	35.12	22868	0.307783	0.392909	271851	192536	22868	0.33	210.55	0.0100758	0.0197714	16883488	27.3	213848	8402489	3838	73031	38895	0.916113	10834956	674.59	27.3	4.18	32.42	63.41	1.14114	8.85066	17.3109	12838	8402489	15011	20.44	44.44	35.12	0.790279	3.89012	2.3402	1.71747e+06	3.73407e+06	2.95095e+06	7695700	343790	1293723	7.73	368391	1.28949
214665	12.2768	7.15	0.4	34.08	21193	0.347274	0.373565	393288	200049	21193	0.47	240.58	0.011669	0.0307817	21248072	29.37	245814	10199447	3181	7568	12795	0.991168	14464920	684.8	29.37	3.81	35.27	60.91	1.119	10.3588	17.8893	12838	10199447	18501	20.96	44.96	34.08	0.758007	3.72296	2.24048	2.1378e+06	4.58567e+06	3.47597e+06	8989032	400175	1597300	8.23	489414	1.41821
225291	12.3251	7.58	0.53	35.44	24225	0.35666	0.107165	390000	232072	24225	0.44	272.6	0.0128291	0.0313757	26803128	30.94	200314	11020800	3789	7754	10254	0.990994	19042228	691.9	30.9	2.97	34.68	62.35	0.91773	10.7161	19.2661	12835	11020800	19822	20.8	43.77	35.44	0.809687	3.26231	2.036	2.29233e+06	4.8238e+06	3.90577e+06	10386628	505498	1926529	8.86	655709	1.72784
176761	12.0826	7.6	0.55	35.71	27882	0.334765	0.137458	440000	221062	27882	0.43	311.4	0.0139307	0.0252041	31693456	35.76	214432	11984584	3266	8644	10805	0.989972	24012202	700.9	35.8	2.52	41.69	55.79	0.90216	14.925	19.9728	12824	11984584	17096	20.35	43.94	35.71	0.812699	3.46204	2.13737	2.43886e+06	5.26603e+06	4.27969e+06	11782797	519454	2069458	8.8	754815	2.00359
197179	12.1919	7.3604	0.5262	37.36	30334	0.386447	0.135355	460000	244322	30334	0.3457	341	0.0147281	0.0223643	37307296	34.7201	228961	13417462	2910	9303	18235	0.989106	29272162	708	34.7201	2.06	42.2	55.74	0.715234	14.6519	19.353	12824	13417462	23784	18.54	44.1	37.36	0.847166	3.60607	2.22662	2.4876e+06	5.9171e+06	5.01276e+06	13024548	588105	2336486	8.89	888126	2.18165
213458	12.2712	7.2048	0.5186	38.13	44728	0.418385	0.153615	600000	253708	44728	0.34	350	0.0163534	0.0234617	44112314	34.5645	227119	14461253	2378	9944	15726	0.988415	35031180	710.73	34.5645	2.1	41.45	56.45	0.725855	14.327	19.5117	12835	14461253	25444	17.9	43.97	38.13	0.867182	3.84735	2.35727	2.58856e+06	6.35861e+06	5.51408e+06	14452608	727493	2842615	9.51	971599	2.42242
1.53627e+06	14.2449	7.1461	0.5235	39.3	38204	0.457852	0.115763	700000	283111	38204	0.3443	358	0.016726	0.0227861	51373929	33.9374	250761	15538300	2347	6488	13087	0.992397	41578948	717	33.9374	2.08	40.15	57.76	0.705898	13.6259	19.6022	12835	15538300	27111	17.9	42.8	39.3	0.918224	3.8269	2.37256	2.78136e+06	6.65039e+06	6.10655e+06	16361195	817308	3175494	9.51	1048077	2.6759
1.61428e+06	14.2944	7.0044	0.5694	43.84	74712	0.576605	0.122222	870000	300378	74712	0.3173	427	0.0212762	0.0290572	59121952	29.475	829311	16995423	1956	3802	9098	0.995523	45658300	724	29.475	2.29	33.32	64.39	0.674978	9.82107	18.979	12824	16995400	23474.3	16.2932	43.1964	40.5104	0.937818	4.09638	2.5171	2769100	7341400	6884900	18762319	873515	3507082	9.51	1055517	2.68651
137929	11.8345	2.66	0.15	27.05	5306	0.336208	0.0854186	128345	83587	5306	0.06	114.43	0.00392465	0.0119587	8623464	17.73	233023	5960973	1758	18331	1392	0.979074	4.34706e+06	212.98	17.73	2.14	42.47	55.39	0.379422	7.52993	9.82065	15285	5960973	26260	10.83	62.12	27.05	0.435448	4.58793	2.51169	645573	3.70296e+06	1.61244e+06	2811003	124444	725275	7.82	501621	0.729253
95096.3	11.4626	2.71	0.17	29.96	7586	0.355044	0.0530867	165451	95374	7586	0.06	139.63	0.00488823	0.0131001	9698233	18.15	260470	6444042	1879	11478	3892	0.98685	5408989	214.36	18.15	1.65	42.64	55.7	0.299475	7.73916	10.1095	15285	6444042	28245	10.33	59.7	29.96	0.501843	4.8874	2.69462	665670	3.84709e+06	1.93063e+06	6993704	161713	896495	7.75	541595	0.839378
175521	12.0755	2.78	0.17	28.37	7364	0.391305	0.290561	207232	102328	7364	0.06	168.21	0.00572119	0.0100728	11270741	18.82	364793	7364354	1510	10056	4325	0.988465	6765306	230.6	18.82	1.54	43.25	55.21	0.289828	8.13965	10.3905	15285	7364354	32068	9.45	62.18	28.37	0.456256	4.801	2.62863	695931	4.57916e+06	2.08927e+06	8160064	195178	1072981	3.25	647297	0.918656
225566	12.3264	2.78	0.17	27.72	6145	0.45183	0.272867	222155	214395	6145	0.12	180.56	0.00748758	0.0181483	13304023	19.4	318238	8765508	1520	11026	5103	0.987347	8478557	231.8	19.4	1.55	43.14	55.31	0.3007	8.36916	10.7301	15285	8765508	37913	9.33	62.96	27.72	0.44028	4.67286	2.55657	817822	5.51876e+06	2.4298e+06	9175413	222929	1396456	9.9	772543	0.967264
314728	12.6595	2.78	0.24	27.87	7548	0.39377	0.288328	260000	243452	7548	0.2	195.7	0.00870248	0.020933	14114672	25.43	318248	10001749	4994	29899	12204	0.965708	10112690	214.1	25.4	0.87	51	48.13	0.22098	12.954	12.225	15285	10001749	43037	9.74	62.38	27.87	0.446778	4.7928	2.61979	974170	6.23909e+06	2.78749e+06	10019551	254599	1687581	15.21	902194	1.01109
414193	12.9341	2.82	0.35	29.5	6854	0.396571	0.372848	270000	112978	6854	0.28	209.25	0.00786342	0.0132239	15591336	27.82	399687	11024677	5045	43911	19976	0.94961	11734445	214.7	27.8	0.72	50.25	49.03	0.20016	13.9695	13.6303	15285	11024677	51278	10.19	60.3	29.5	0.489221	4.34606	2.41764	1.12341e+06	6.64788e+06	3.25228e+06	11310400	299832	1506183	15.28	428355	1.06438
558665	13.2333	2.82	0.36	30	7990	0.430183	0.384166	290000	271741	7990	0.19	211	0.00944108	0.0144421	17739942	27.54	403260	11847251	5456	46766	54722	0.945817	13393022	216	27.54	0.8	48.26	50.94	0.22032	13.2908	14.0289	15285	11847251	50511	10.37	59.63	30	0.503102	4.29183	2.39746	1.22856e+06	7.06452e+06	3.55418e+06	11955901	322464	2073136	15.27	1135897	1.13048
1.20261e+06	14	2.87	0.35	33.27	7430	0.460764	0.396705	360000	339300	7430	0.18	205	0.0101771	0.0139844	20833980	27.01	339855	12445230	5352	32385	37818	0.962477	15796050	216.01	27.01	0.85	48.32	50.83	0.229585	13.0512	13.7292	15285	12445230	52812	10.17	56.56	33.27	0.588225	4.98842	2.78832	1.26568e+06	7.03902e+06	4.14053e+06	13223266	368087	2232989	15.22	1248167	1.26925
1.38185e+06	14.1389	2.8596	0.3325	37.47	9589	0.464285	0.00618675	630000	147094	9589	0.1634	225	0.00927088	0.0136804	25249305	28.256	419745	13118823	5533	33912	20866	0.960997	19113086	217	28.256	0.71	49.35	49.94	0.200618	13.9443	14.111	15233	13118823	55389	10.29	52.24	37.47	0.717266	5.07085	2.89406	1.34993e+06	6.85327e+06	4.91562e+06	15156746	418644	2333523	15.22	1541695	1.45692
1.34866e+06	14.1146	2.895	0.347	38.065	18345	0.511531	0.0523146	370000	77206	18345	0.2042	120	0.00612271	0.00739115	30221857	27.6648	1211770	14151400	1954	32452	42019	0.962343	23139582	219	27.6648	0.74	48.19	51.08	0.20472	13.3317	14.1312	14942	14151400	64618.3	10.0308	51.5454	38.4238	0.745435	5.35398	3.04971	1419500	7294400	5437500	17193762	483273	2621228	15.22	1372211	1.63514
12685	9.44818	1.66	0.36	32.73	3741	0.181083	0.216076	35975	34254	3741	0.07	49.52	0.00156619	0.00456325	4960271	9.38	139800	1698559	1058	13454	4151	0.984594	2.39123e+06	129.56	9.38	11.62	25.69	62.69	1.08996	2.40972	5.88032	41924	1698559	13285	28.98	38.28	32.73	0.855016	4.88289	2.86895	492242	650208	555938	883100	79378	375303	4.49	55728	1.4078
13594.9	9.51745	1.69	0.36	34.29	3860	0.195001	0.168789	49300	38694	3860	0.08	50.63	0.00172887	0.00446029	5245639	9.85	152400	1920761	769	10102	4526	0.988411	2.78314e+06	130.37	9.85	11.68	26.6	61.73	1.15048	2.6201	6.0804	41924	1920761	14949	27.95	37.75	34.29	0.908344	5.73292	3.32063	536853	725087	658629	2143600	79304	531209	5.05	63169	1.44898
18073.3	9.80219	1.65	0.37	35.25	3945	0.207109	0.0367407	77061	44489	3945	0.09	98.7	0.0030209	0.0047506	5720080	10.27	205890	2127010	987	21084	8092	0.975833	3247707	130.83	10.27	11.2	27.07	61.73	1.15024	2.78009	6.33967	41924	2127010	17101	29.3	35.45	35.25	0.994358	5.55955	3.27695	623214	754025	749771	2630387	87894	589433	6.17	75843	1.52689
11525.6	9.35233	2.11	0.39	34.76	4635	0.231594	0.134199	87300	50486	4635	0.09	112.01	0.00346763	0.00695649	6243945	11.09	238046	2568376	2257	31920	14479	0.963374	3788050	130.9	11.09	9.65	27.77	62.58	1.07018	3.07969	6.94012	41924	2568376	21357	27.86	37.38	34.76	0.929909	4.9484	2.93915	715550	960059	892767	3195977	108085	748245	6.46	102670	1.47488
10781.5	9.28559	2.18	0.44	36.44	5072	0.256077	0.125555	120000	45350	5072	0.12	119.07	0.00381821	0.0073626	7160481	11.41	33892	2919280	2035	30398	17174	0.965069	4518954	130.8	11.4	8.59	26.73	64.68	0.97926	3.04722	7.37352	41924	2919280	24204	28.05	35.52	36.44	1.0259	4.46747	2.74669	818858	1.03693e+06	1.06379e+06	3730576	149867	853561	7.67	126623	1.54797
14041.2	9.54975	2.24	0.49	38.93	5350	0.247038	0.392884	140000	68106	5350	0.15	115.12	0.00418629	0.00608232	8108366	13.58	35349	3359718	2035	28910	15768	0.966787	5402557	131.3	13.6	8.1	33.43	58.47	1.1016	4.54648	7.95192	41924	3359718	25647	25.95	35.12	38.93	1.10849	6.20691	3.6577	871847	1.17993e+06	1.30794e+06	4364534	160653	964116	8.06	167223	1.60804
16779.7	9.72793	2.2806	0.5401	42.37	5785	0.267016	0.0118396	160000	68514	5785	0.1375	119	0.00430958	0.00549943	9314070	13.55	146762	3617771	2218	29713	9775	0.965964	6491671	129.7	13.5489	8.84	31.11	60.05	1.19772	4.21506	8.13611	41924	3617771	29852	24.6	33.04	42.37	1.28238	8.07117	4.67678	889972	1.19531e+06	1.53285e+06	5005079	174520	1078852	12.18	221355	1.79438
19075	9.85613	2.2153	0.5329	45.16	6007	0.282538	0.139075	300000	83361	6007	0.1383	145	0.00547264	0.00697497	10724125	13.2205	274825	3735300	1918	25297	11415	0.970975	7.75356e+06	130.07	13.2205	9.08	28.99	61.92	1.20042	3.83262	8.18613	41924	3735300	30704	25.44	29.41	45.16	1.53553	8.07844	4.80698	950260	1.09855e+06	1.68686e+06	5639377	197495	1234755	13.07	241363	2.07575
21732.2	9.98655	2.1407	0.5362	46.86	7147	0.303733	0.151595	270000	84550	7147	0.1628	115	0.00489727	0.00574212	12304660	13.1676	308225	3999436	904	11034	6078	0.987324	9209046	131	13.1676	8.68	28.67	62.64	1.14295	3.77515	8.24818	41924	3999436	32729	25.61	27.54	46.86	1.70153	7.69173	4.69663	1.02426e+06	1.10144e+06	1.87414e+06	5745568	227292	1454936	13.07	270966	2.30259
23640.7	10.0707	2.0031	0.5133	51.365	8045	0.331451	0.0173338	380000	74738	8045	0.1493	120	0.00520206	0.0065026	12854204	11.3731	388636	3.76962e+06	415	6407	2500	0.992657	10355060	131	11.3731	2.36	25.85	71.8	0.268405	2.93995	8.16589	38592	3769624	28775.8	19.4008	25.8511	54.7481	2.11783	3.8421	2.97996	731339	974488	2063737	6144485	234646	1645001	13.07	263250	2.74697
4784.22	8.47308	5.17	0.21	32.57	6926	0.162652	0.0908679	62933	23515	6926	0.27	122.06	0.00425156	0.0117517	6497015	16.74	85545	2722801	473	9563	3619	0.989041	3.65347e+06	549.52	16.74	0.06	24.19	75.75	0.010044	4.04941	12.6805	22666	2722801	5162	24.52	42.9	32.57	0.759207	0.691924	0.725566	667631	1.16808e+06	886816	1633696	199701	882950	2.37	171286	1.34181
2492.29	7.82096	4.89	0.16	36.62	6782	0.181971	0.0639241	79722	20589	6782	0.22	173.12	0.00521118	0.0126536	7868328	17.61	102907	3204517	463	9348	3444	0.989289	4841846	561.04	17.61	1.53	24.19	74.28	0.269433	4.25986	13.0807	22657	3204517	6025	22.75	40.63	36.62	0.901304	1.76744	1.33437	729028	1.302e+06	1.17349e+06	3861775	287476	1114971	2.51	207906	1.51094
2993.46	8.00419	5	0.19	34.34	9337	0.209633	0.0523334	110358	17796	9337	0.18	157.4	0.0049006	0.00883764	9859554	18.11	116609	3796448	365	9037	12097	0.98951	6377327	574.24	18.11	1.77	24.46	73.77	0.320547	4.42971	13.3597	22567	3796448	7193	19.61	46.05	34.34	0.745711	1.99837	1.37204	744483	1.74826e+06	1.3037e+06	5203518	329524	1465980	2.94	256182	1.67981
3339.48	8.11357	5.66	0.23	32.38	7715	0.215293	0.0541975	139802	23608	7715	0.19	239.37	0.00686148	0.0142068	12506649	21.6	131313	4650326	1192	13261	6948	0.984771	8379450	579.3	21.6	1.71	32.82	65.46	0.36936	7.08912	14.1394	22657	4650326	8877	19.7	47.93	32.38	0.675569	2.29841	1.48699	916114	2.2289e+06	1.50578e+06	6197034	407679	1782825	4.21	325936	1.80191
1344.47	7.20375	6.19	0.4	30.89	9974	0.237434	0.101818	170000	29712	9974	0.2	274.38	0.00800856	0.0153744	14372967	23.36	158641	5555967	1102	31519	15215	0.963823	10555445	583.3	23.4	0.94	32.49	66.57	0.21996	7.60266	15.5774	22621	5555967	10528	20.4	48.71	30.89	0.634161	1.70107	1.16762	1.13342e+06	2.70631e+06	1.71624e+06	7684189	576817	2480858	4.41	394679	1.89984
6359.07	8.75764	6.45	0.42	29.82	12224	0.266682	0.14236	180000	201767	12224	0.21	288.09	0.0104865	0.0164781	16938082	23.81	136969	6347027	1419	32441	14594	0.96278	12943621	586.5	23.8	0.67	29.65	69.68	0.15946	7.0567	16.5838	22440	6347027	10813	19.93	50.25	29.82	0.593433	1.45314	1.02328	1.26496e+06	3.18938e+06	1.89268e+06	8585931	195472	1132028	4.47	457795	2.03932
37937.8	10.5437	6.4126	0.4291	30.75	13693	0.299258	0.0894111	220000	216649	13693	0.2286	305	0.0113287	0.0154825	19231986	22.4	165105	6703372	1497	27976	18124	0.967817	15233041	594.4	22.4	0.79	23.3	75.91	0.17696	5.2192	17.0038	22440	6703372	12480	20.61	48.64	30.75	0.632196	1.32924	0.98072	1.38156e+06	3.26052e+06	2.06129e+06	10432856	594623	3308880	4.47	510201	2.27244
4545.52	8.4219	6.6768	0.4281	36.65	15034	0.306772	0.043726	260000	220092	15034	0.2017	303	0.0114043	0.0141937	21790417	23.0913	135764	7083761	1540	25273	12972	0.970979	17791876	599.3	23.0913	0.83	22.54	76.63	0.191658	5.20478	17.6949	22440	7083761	13097	19.86	43.5	36.65	0.842529	1.54741	1.19497	1.40683e+06	3.08144e+06	2.5962e+06	12090288	695024	4052878	4.6	552695	2.51164
4162.2	8.3338	6.8114	0.4378	38.41	16590	0.317242	0.00761182	260000	238381	16590	0.2036	358	0.0129839	0.014523	25005623	24.1308	144826	7655307	1309	18663	5468	0.978633	20560200	609	24.1308	0.79	22.78	76.43	0.190633	5.497	18.4432	22140	7655307	14040	19.52	42.07	38.41	0.913002	1.61333	1.26317	1.49432e+06	3.22059e+06	2.9404e+06	13983623	849456	4100618	4.6	598005	2.68574
32671	10.3942	6.6541	0.7357	37.705	27903	0.333655	0.0346942	490000	249657	27903	0.2017	387	0.0151457	0.0191693	28745907	24.9494	684395	8324500	1822	10906	5484	0.987478	23637904	619	24.9494	0.68	23.83	75.5	0.169656	5.94544	18.8368	22140	8324500	13448.3	18.7855	42.9984	38.2161	0.88878	1.62068	1.25473	1563800	3579400	3181300	14969662	999357	4164233	4.6	675270	2.83956
14181.8	9.55971	1.13	0.01	37.26	2516	0.246076	0.652904	26862	24254	2516	0.03	40.73	0.000973816	0.00289387	4973851	4.84	321186	1191009	6454	60242	31157	0.930811	1.97973e+06	114.17	4.84	9.09	22.11	68.8	0.439956	1.07012	3.32992	17391	1191009	10498	21.24	41.5	37.26	0.897831	4.69335	2.79559	252970	494269	443770	823286	69276	295682	8.63	52051	1.66223
14250.5	9.56454	1.16	0.01	41.2	3088	0.292398	0.553749	29040	29073	3088	0.03	47.65	0.00123091	0.00313047	5350936	4.89	314329	1429824	6451	42665	28847	0.950891	2.4588e+06	116.65	4.89	2.86	26.18	70.96	0.139854	1.2802	3.46994	15745	1429824	12617	18.14	40.66	41.2	1.01328	3.44697	2.23013	259370	581366	589087	1585459	89585	443030	8.86	66200	1.71965
28881.6	10.271	1.24	0.01	40.16	2249	0.340924	0.467526	40375	36453	2249	0.03	53.75	0.00142927	0.00175553	6263235	5.08	87467	1731892	5300	46111	27833	0.946979	3.16757e+06	118.12	5.08	8.27	20.08	71.65	0.420116	1.02006	3.63982	17441	1731892	15596	19.04	40.8	40.16	0.984314	4.6396	2.81196	329752	706612	695528	1984488	106831	584159	8.84	84979	1.82896
34339.9	10.4441	1.28	0.02	38.66	2538	0.43364	0.184562	57410	44686	2538	0.03	62.38	0.00178577	0.00295513	7008952	5.11	546013	2215901	5266	46117	42383	0.946748	3.98871e+06	119.2	5.11	9	18.59	72.41	0.4599	0.949949	3.70015	17441	2215901	19624	17.53	43.81	38.66	0.882447	4.00288	2.44266	388447	970786	856667	2363265	115097	775183	9.21	124497	1.80004
24865.4	10.1212	1.34	0.03	39.29	2293	0.379679	0.326708	84266	55737	2293	0.03	77.06	0.00230408	0.00412241	8064719	6.62	95601	2505881	4504	14627	39851	0.982698	5032315	120	6.6	6.5	26.59	66.91	0.429	1.75494	4.41606	17441	2505881	22779	16.39	44.32	39.29	0.886507	5.92256	3.40453	410714	1.11061e+06	984561	2973645	134950	1008440	13.29	147435	2.0082
28887.1	10.2712	1.35	0.03	39.15	2467	0.455278	0.310901	100000	71643	2467	0.06	84.38	0.00283474	0.00363769	9328037	6.33	1678894	2868250	3393	34500	50060	0.959881	6.21353e+06	121.5	6.3	5.69	28.28	66.03	0.35847	1.78164	4.15989	17448	2868250	23705	16.15	44.69	39.15	0.876035	5.94046	3.40825	463222	1.28182e+06	1.12292e+06	3338900	152895	1105813	13.37	170750	2.16631
28012.8	10.2404	1.3912	0.0865	38.44	2768	0.467738	0.333684	90000	84625	2768	0.0725	89	0.0031338	0.00352276	10820693	6.36	1087365	2975704	2806	33951	60109	0.960353	7.61346e+06	122.2	6.3619	4.27	26.03	69.7	0.271653	1.656	4.43424	17448	2975704	26354	15.4	46.16	38.44	0.832756	4.28778	2.56027	458258	1.37358e+06	1.14386e+06	3391765	175753	1061792	13.34	194636	2.55854
83890.8	11.3373	1.6456	0.1047	38.83	2981	0.483434	0.365332	100000	101491	2981	0.0708	99	0.00358777	0.00337494	12037693	6.555	798306	3168907	3951	25513	60022	0.969974	9087929	120.17	6.555	4.33	22.77	72.9	0.283832	1.49257	4.7786	17448	3168907	27857	16.64	44.53	38.83	0.871996	3.59586	2.23393	527306	1.41111e+06	1.23049e+06	4129977	201427	1187415	13.37	212955	2.86784
148258	11.9067	1.5472	0.1087	40.55	3785	0.524059	0.397436	120000	215565	3785	0.0739	95	0.00490598	0.00429699	13549022	6.4712	1148007	3391289	2945	22845	48894	0.97319	10621806	121	6.4712	4.08	21.98	73.94	0.264025	1.42237	4.78481	17448	3391289	29549	15.48	43.97	40.55	0.92222	3.73547	2.32884	524972	1.49115e+06	1.37517e+06	4737231	215354	1429628	13.37	231458	3.13209
1.24869e+06	14.0376	1.5443	0.1113	41.355	8172	0.572726	0.367302	220000	76147	8172	0.0846	109	0.00426135	0.00411461	14073244	6.5324	2008943	3741277	1470	19927	32436	0.976775	11708462	122	6.5324	4.16	19.34	76.5	0.271748	1.26337	4.99729	17448	3741277	30666.2	14.1144	44.6785	41.2071	0.922303	3.42944	2.17587	528058	1671547	1541672	5069150	208044	1566932	13.37	240048	3.12954
3.91064e+06	15.1792	33.4	5.29	40.97	120600	0.210841	3.65975	1895700	1397500	120600	2.69	1281.7	0.0692927	0.207353	175646638	241.73	3741584	50966600	67027	627238	100978	0.283027	86544192	3257.05	1492.43	0.436999	0.206147	0.356854	652.19	307.66	532.58	82826	50966600	18025	11.29	47.74	40.97	0.85819	0.203672	0.530931	5.75413e+06	2.43315e+07	2.0881e+07	63208071	1534951	10160112	5.44	5775700	1.69806
2.92252e+06	14.888	33.78	5.39	37.89	156200	0.262513	4.19984	2038000	1477100	156200	2.55	1440.92	0.075996	0.203262	201557536	248.75	3986079	65300100	65684	586117	108674	0.329804	110977480	3275.61	1513	0.421732	0.215492	0.362776	638.08	326.04	548.88	82826	65300100	22920	9.29	52.81	37.89	0.717478	0.201857	0.459667	6.06638e+06	3.4485e+07	2.47422e+07	109330028	1902818	13180913	5.8	6818189	1.6995
4.95957e+06	15.4168	33.78	5.39	36.35	192034	0.318616	5.30109	12325000	1598773	192034	2.55	1664.4	0.112859	0.235303	236838588	248.75	4680337	79255800	45180	572747	102132	0.345196	142003488	3303.45	1539.95	0.403448	0.228488	0.368064	621.29	351.86	566.8	82829	79255800	27596	8.65	55	36.35	0.660909	0.201997	0.431453	6.85563e+06	43590690	2.88095e+07	134549800	2404608	17691065	6.44	10182938	1.79171
1.24998e+07	16.3412	34.56	4.65	36.2	247297	0.342738	6.62699	15351743	1776624	247297	2.73	1801.19	0.130684	0.450229	270484478	292.1	5688373	100113700	33954	531340	171224	0.391372	176225760	3329.8	1585.16	0.381274	0.246537	0.37219	604.38	390.8	589.98	82829	100113700	34500	8.44	55.37	36.2	0.653784	0.203404	0.428594	8.4496e+06	5.5433e+07	3.62412e+07	158328053	3187008	25702404	6.14	14883336	1.76026
2.42417e+07	17.0036	38.89	8.76	39.39	304905	0.133259	5.80284	3880000	2006441	304905	12.06	2069.65	0.152087	0.371053	312141435	856.17	5476605	114096000	30611	509788	166142	0.416035	215660784	3343.4	1633.14	0.362853	0.258845	0.378302	592.59	422.73	617.82	82374	114096000	38914	8.24	52.37	39.39	0.752148	0.205424	0.478786	9.40151e+06	5.97521e+07	4.49424e+07	189348300	4714875	30463599	6.71	17034885	1.89017
2.8531e+07	17.1665	40.85	9.68	41.53	385542	0.137081	5.10479	5050000	2187644	385542	13.95	2380.78	0.177919	0.340599	362592766	923.28	6416839	126566900	33450	494415	179841	0.433348	260767744	3358.4	1683.51	0.345065	0.268611	0.386324	580.92	452.21	650.38	82374	126566900	37691	7.92	50.55	41.53	0.821563	0.206686	0.514124	1.00241e+07	6.39796e+07	5.25632e+07	222020988	7968896	45551458	7.12	18812767	2.06032
2.20136e+07	16.9072	42.7	10.26	46.78	477171	0.14945	4.5603	5400000	2218948	477171	15.09	2590	0.195003	0.310324	422821142	954.34	7109800	142626000	34968	474805	214774	0.455168	314328448	3375.2	1696.94	0.327407	0.273716	0.398877	555.59	464.48	676.87	82374	142626000	47850	7.44	45.78	46.78	1.02184	0.208118	0.614981	1.06114e+07	6.52942e+07	6.67204e+07	245015418	4699807	33043884	7.47	19220159	2.20386
2.62074e+07	17.0816	42.2668	10.89	47.7	603910	0.159264	4.44759	6970000	2220727	603910	16.04	2789	0.216355	0.325922	495678171	986.87	7590866	157172700	35524	426800	196416	0.510192	378816960	3371.84	1707.37	0.308346	0.277444	0.41421	526.46	473.7	707.21	82374	157172700	52321	7.32	44.98	47.7	1.06047	0.209005	0.634738	1.1505e+07	7.06963e+07	7.49714e+07	280943699	5362416	37919973	7.58	21548276	2.4102
3.10373e+07	17.2507	41.8335	8.0907	48.13	766900	0.429677	4.43493	8490000	2453000	766900	4.5809	2880	0.186872	0.286481	576818982	412.882	8260454	177405900	25875	174048	83787	0.800178	453284000	3392	1717.52	0.288794	0.277528	0.433678	496.01	476.66	744.85	82402	177405900	57902	7.35	44.52	48.13	1.08109	0.209857	0.645472	1.30393e+07	7.89811e+07	8.53855e+07	312164546	5751833	40018090	7.58	22279117	2.55507
27835692	17.1418	41.7137	8.2186	49.2364	924500	0.479845	3.41199	8670000	2584000	924500	4.7844	3275	0.209247	0.308231	645072073	406.387	9926346	195002700	19304	139880	68731	0.839388	525487840	3390	1714.55	0.276971	0.269272	0.453758	474.88	461.68	777.99	82402	195002700	57522.9	2.9	46.3	50.8	1.09719	0.206269	0.651731	5.65508e+06	9.02863e+07	9.90614e+07	337189767	6263003	43362800	7.58	22523788	2.69477
97106	11.4836	3.42	0.07	25.66	12398	0.319198	0.119117	80371	80674	12398	0.15	114.04	0.00460967	0.0136771	6450327	14.65	74240	4676250	3701	19043	8380	0.97815	3.11652e+06	497.15	14.65	2.39	35.56	62.05	0.350135	5.20954	9.09032	7962	4676250	11068	28.39	45.95	25.66	0.558433	1.68411	1.12127	1.32759e+06	2.14874e+06	1.19993e+06	1611445	128480	752316	2.34	162124	0.666457
99002.1	11.5029	3.4	0.21	25.35	14966	0.344624	0.129024	102524	84775	14966	0.14	140.06	0.00544079	0.0143918	7991702	15.51	80026	5345119	3557	21558	6497	0.975311	4277617	501.35	15.51	1.42	38.3	60.28	0.220242	5.94033	9.34943	7962	5345119	12616	24.23	50.42	25.35	0.502777	1.64901	1.07589	1.29512e+06	2.69501e+06	1.35499e+06	5585296	142870	847126	2.49	182977	0.800285
91923.1	11.4287	3.4	0.11	23.97	20266	0.409397	0.139923	145135	97644	20266	0.19	175.57	0.00708321	0.014278	10184570	16.07	90709	6579017	2613	23160	6640	0.973484	5931783	501.13	16.07	2.05	38.95	58.99	0.329435	6.25927	9.47969	7962	6579017	16644	23.08	52.96	23.97	0.452606	1.97763	1.21512	1.51844e+06	3.48425e+06	1.57699e+06	6749869	190096	1011007	3.08	244679	0.901621
110474	11.6125	3.29	0.12	22.86	25734	0.506629	0.290094	173628	111314	25734	0.17	212.81	0.00844683	0.0233726	12400457	16.51	103547	8364437	800	5569	4564	0.99358	7886243	503.9	16.51	2	40.16	57.84	0.3302	6.63042	9.54938	7962	8364437	22931	22.12	55.02	22.86	0.415485	2.02993	1.22271	1.85021e+06	4.60211e+06	1.91211e+06	7875314	227938	1300249	3.74	324738	0.94283
169702	12.0418	3.29	0.14	22.36	30636	0.565931	0.351067	210000	161427	30636	0.17	229.03	0.00980971	0.0225805	15334951	17.37	94223	9847194	728	6423	4226	0.992612	10274021	505.9	17.4	0.05	41.34	58.61	0.0087	7.19316	10.1981	7960	9847194	27283	21.95	55.7	22.36	0.401436	0.777515	0.589476	2.16146e+06	5.48489e+06	2.20183e+06	9257341	310995	1540424	4.21	407333	1.04335
151825	11.9305	3.38	0.15	22.85	31759	0.400132	0.22973	250000	142978	31759	0.26	232.44	0.010249	0.0171327	18912114	27.32	110198	10923616	645	6091	4690	0.992983	13119981	507.3	27.3	0.92	55.27	43.81	0.25116	15.0887	11.9601	7960	10923616	21546	21.52	55.63	22.85	0.41075	1.87523	1.14299	2.35076e+06	6.07681e+06	2.49605e+06	10838750	3454157	17206332	4.25	7548299	1.20107
228220	12.3381	3.4217	0.1995	23.78	33201	0.457657	0.536358	290000	150644	33201	0.2535	238	0.0106399	0.0152486	23347936	26.12	102712	11956020	820	6107	6077	0.992943	16629718	507.3	26.1244	0.99	50.47	48.54	0.258632	13.185	12.6808	7960	11956020	33592	20.23	55.99	23.78	0.424719	2.00474	1.21473	2.4187e+06	6.69418e+06	2.84314e+06	12458401	349442	1886782	4.52	554619	1.39091
98033.9	11.4931	3.3915	0.327	24.92	36631	0.487903	0.643185	410000	153429	36631	0.3036	249	0.0116929	0.0161155	26840235	26.0376	99584	12703811	822	6590	6677	0.992383	20439242	503.68	26.0376	0.27	45.73	53.99	0.0703015	11.907	14.0577	7960	12703811	35702	19.75	55.33	24.92	0.450389	1.31486	0.882622	2.509e+06	7.02902e+06	3.16579e+06	13778513	401827	2160816	4.93	617733	1.60891
95779.2	11.4698	2.3862	0.2952	29.32	38938	0.518448	0.53323	340000	111600	38938	0.2748	190	0.00970648	0.0120026	29408070	18.1974	109460	9434411	394.56	2900	4431	0.996627	18022826	355	18.1974	0.38	43.55	56.07	0.0691501	7.92497	10.2033	5748	9434411	37308	16.46	54.21	29.32	0.54086	1.82181	1.18134	1.5529e+06	5.11439e+06	2.76617e+06	11216241	290999	1883649	4.93	468360	1.91033
71523.4	11.1778	2.4274	0.2708	33.045	45590	0.580465	0.642419	440000	113860	45590	0.2535	194	0.0104464	0.0127788	30471200	17.6102	229828	10222100	396.63	2578.37	1789.32	0.997034	20927138	349	17.6102	0.15	41.98	57.87	0.0264153	7.39276	10.191	5748	10222100	29289.7	15.6866	49.2991	35.0143	0.710243	1.58048	1.14536	1603500	5039400	3579200	13559698	339384	1803147	4.93	497670	2.04724
178178	12.0905	2.48	0.2	32.21	97213	0.229864	0.21212	149935	87659	97213	0.16	111.79	0.0105052	0.0382526	5919458	21.18	298322	4868510	2521	34978	9001	0.959971	2.71145e+06	325.58	21.18	0.57	52.36	47.07	0.120726	11.0898	9.96943	4373	4868510	17348	16.87	50.92	32.21	0.632561	2.29829	1.46543	821318	2.47905e+06	1.56815e+06	1587211	86358	574692	3.88	165456	0.556936
127421	11.7553	2.36	0.22	31.23	12996	0.271884	0.0304149	162031	92193	12996	0.24	111.79	0.00533617	0.0144028	7189242	19.9	301768	5410487	2329	33321	5676	0.961913	3.68519e+06	328.49	19.9	0.3	49.8	49.9	0.0597	9.9102	9.9301	4373	5410487	19256	14.82	53.95	31.23	0.578869	2.10616	1.34251	801834	2.91896e+06	1.6897e+06	4898523	100515	719935	4.18	170236	0.68112
164700	12.0119	2.42	0.24	29.67	14524	0.391611	0.153777	214096	99639	14524	0.24	170.7	0.00701458	0.0132864	8861113	16.54	275748	6477251	2781	36611	13556	0.958038	5.03167e+06	325.96	16.54	0.36	43.59	56.05	0.059544	7.20979	9.27067	4373	6477251	23053	13.07	57.25	29.67	0.518253	2.28937	1.40381	846577	3.70823e+06	1.9218e+06	5593245	127670	811614	5.31	218360	0.776822
217066	12.288	2.4	0.24	28.54	16897	0.448998	0.166493	258000	35392	16897	0.22	176.5	0.00661304	0.0171514	10311052	17.38	307216	7803591	2540	5256	10000	0.993849	6.51874e+06	327.1	17.38	0.4	45.68	53.91	0.06952	7.93918	9.36956	4372	7803591	29101	12.69	58.77	28.54	0.485622	2.46747	1.47655	990276	4.58617e+06	2.22714e+06	6767997	140712	1060433	6.07	291382	0.835352
325180	12.6921	2.39	0.25	27.82	19042	0.508504	0.146766	270000	129384	19042	0.82	174.22	0.0103719	0.0230955	12202789	17.37	324712	8847971	2293	31337	5497	0.964178	8.20105e+06	328.5	17.4	0.29	42.66	57.05	0.05046	7.42284	9.9267	4381	8847971	32787	12.36	59.82	27.82	0.465062	2.14486	1.30496	1.09361e+06	5.29286e+06	2.46151e+06	8215138	222044	1288014	7.25	329898	0.926885
375295	12.8355	2.43	0.26	28.31	24300	0.457353	0.138665	300000	144926	24300	0.31	189.58	0.00914285	0.0161144	14661698	21.89	306400	10016028	1828	26995	3114	0.969167	10149261	329.7	21.9	0.27	50.89	48.84	0.05913	11.1449	10.696	4381	10016028	30352	11.92	59.77	28.31	0.473649	2.54308	1.50836	1.19391e+06	5.98658e+06	2.83554e+06	9749702	238105	1150583	7.2	585450	1.0133
189089	12.15	2.5662	0.2896	29.39	21655	0.477746	0.126438	350000	139948	21655	0.3497	207	0.0096167	0.0144464	17172815	22.47	223555	10734046	1684	24761	7973	0.97164	12407828	330	22.4681	0.27	47.86	51.87	0.0606639	10.7532	11.6542	4381	10734046	39145	11.34	59.27	29.39	0.495866	2.60672	1.55129	1.21724e+06	6.36207e+06	3.15474e+06	10752004	232035	1473005	10.16	424059	1.15593
172801	12.0599	2.4869	0.3055	30.68	31167	0.545091	0.126905	430000	45659	31167	0.3656	208	0.00949225	0.0131237	19805624	20.971	208588	11431113	1693	17732	7171	0.979668	14975194	327.46	20.971	0.28	46.02	53.69	0.0587188	9.65085	11.2593	4381	11431113	41447	11.19	58.12	30.68	0.527873	2.65486	1.59137	1.27914e+06	6.64376e+06	3.50707e+06	13216646	301428	1733530	10.4	448256	1.31004
156055	11.958	2.5495	0.3142	31.43	27808	0.608777	0.0578756	590000	49632	27808	0.3102	247	0.010406	0.0148852	21821001	20.2794	217721	12345637	1262	8105	2935	0.990712	17380566	327	20.2794	0.29	45.34	54.37	0.0588103	9.19468	11.0259	4381	12345637	44481	11.03	57.54	31.43	0.546229	2.73085	1.63854	1.36172e+06	7.10368e+06	3.88023e+06	15240526	299877	1795524	10.4	487574	1.40783
169164	12.0386	2.5462	0.3413	37.095	31204	0.650432	0.0249003	710000	160026	31204	0.3123	270	0.0127418	0.0179078	25170008	20.1723	359050	13120700	929	2833	2178	0.996737	19492620	324	20.1723	0.31	43.83	55.86	0.0625341	8.84152	11.2682	4381	13120700	40496	10.8942	48.6445	40.4613	0.831774	3.24697	2.03937	1429400	6382500	5308800	17236734	363630	2229037	10.4	532240	1.48564
105936	11.5706	7.03	0.36	34.34	21275	0.224718	0.504678	149474	210285	21275	0.26	249.69	0.010435	0.0302565	16594538	29.18	314665	6557276	1502	73247	15608	0.916231	8.13052e+06	744.02	29.18	1.64	30.47	67.89	0.478552	8.89115	19.8103	30762	6557276	9570	17.91	47.75	34.34	0.719162	2.44724	1.5832	1.17441e+06	3.1311e+06	2.25177e+06	3716375	349074	1313515	12.22	391752	1.23992
94509.1	11.4565	7.16	0.61	44.16	19301	0.256309	0.26263	205280	224505	19301	0.29	254	0.0108438	0.0277703	18088733	30.34	532330	7776409	2030	48671	14857	0.944267	9859412	750.86	30.34	0.36	29.4	70.24	0.109224	8.91996	21.3108	30762	7776409	11322	15.81	40.03	44.16	1.10317	1.9358	1.51949	1.22945e+06	3.1129e+06	3.43406e+06	9205923	369383	1541731	4.51	462843	1.26786
99168.3	11.5046	7.16	0.59	42.79	189439	0.299524	0.216662	1803985	253773	189439	0.3	340.84	0.0288637	0.080491	20763286	30.34	358504	9087570	2203	66804	9836	0.923666	12118860	784.16	30.34	0.43	27.36	72.21	0.130462	8.30102	21.9085	30762	9087570	14799	15.43	41.78	42.79	1.02417	1.97864	1.50141	1.40221e+06	3.79679e+06	3.88857e+06	11569986	429640	1941962	4.42	575946	1.33356
72611.6	11.1929	7.33	0.7	42.52	275606	0.34087	0.187151	367691	294747	275606	0.29	398.77	0.0324314	0.138546	23967305	32.9	456041	11214632	2514	79025	58569	0.908977	14868501	771.9	32.9	0.36	30.73	68.91	0.11844	10.1102	22.6714	30762	11214632	18330	13.52	43.96	42.52	0.967243	2.26087	1.61406	1.51622e+06	4.92995e+06	4.76846e+06	14029755	546790	2563633	4.4	846202	1.32581
78461.9	11.2704	7.45	0.67	41.41	32737	0.355536	0.153311	430000	332332	32737	0.3	441.71	0.0179142	0.0425765	30456842	37.84	475099	13439251	2805	85711	9298	0.902113	19182882	771.4	37.8	0.24	35.57	64.19	0.09072	13.4455	24.2638	30762	13439251	22001	13.49	45.11	41.41	0.917978	2.13132	1.52465	1.81295e+06	6.06245e+06	5.56519e+06	17122169	739746	3201956	4.43	1129958	1.42738
90228	11.4101	8.01	0.76	39.92	37661	0.3884	0.313257	480000	384866	37661	0.32	534.07	0.0211751	0.0371177	39129849	40.79	456494	15846700	2563	93948	12079	0.892677	25297926	778.5	40.8	0.32	35.55	64.13	0.13056	14.5044	26.165	30762	15846700	20369	13.12	46.96	39.92	0.850085	2.33262	1.59135	2.07909e+06	7.44161e+06	6.326e+06	22225914	291515	1515453	5.3	468896	1.59642
295119	12.5951	8.55	0.83	39.81	53831	0.432578	0.411435	590000	402171	53831	0.36	545	0.0231666	0.0349906	50405559	43.33	352005	18743600	2778	96579	32022	0.889369	33758432	787	43.33	0.32	34.55	65.13	0.138656	14.9705	28.2208	30762	18743600	30484	14.27	45.92	39.81	0.866943	2.09826	1.4826	2.67471e+06	8.60706e+06	7.46183e+06	25676005	871154	3963236	6.16	1596526	1.80106
355406	12.781	8.8507	1.0229	39.12	67500	0.511296	0.467328	610000	401900	67500	0.3199	553	0.0241377	0.0335988	58174225	42.4087	437513	21683400	2447	74921	11486	0.914384	42731136	793.35	42.4087	0.21	31.69	68.1	0.0890583	13.4393	28.8803	30762	21683400	35123	16.11	44.77	39.12	0.873799	1.56979	1.2218	3.4932e+06	9.70766e+06	8.48255e+06	33064600	1113734	4734095	6.05	1776105	1.97068
424776	12.9593	8.7537	0.7548	40.37	81501	0.563477	1.05645	720000	438117	81501	0.2993	595	0.0266514	0.0341604	68208219	42.6626	820631	24039400	1590	46347	13079	0.946946	52222396	802	42.6626	0.26	31.37	68.37	0.110923	13.3833	29.1684	30762	24039400	38709	15.41	44.22	40.37	0.912935	1.76	1.33647	3.70447e+06	1.06302e+07	9.70471e+06	43058242	1205159	5227080	6.05	1874930	2.17237
704968	13.4659	8.8485	0.6943	41.9408	92700	0.633745	0.930115	950000	444900	92700	0.2932	659	0.0295396	0.0394662	79616588	43.3706	2232791	27485900	1052	45596	13217	0.947801	61099644	805	43.3706	0.18	28.66	71.16	0.0780671	12.43	30.8625	30762	27485900	34144	14.6381	45.1522	40.2097	0.890536	1.61407	1.2523	4023400	12410500	11052000	46612186	1272677	6368074	6.05	2163855	2.22295
2.16949e+06	14.59	3.89	0.75	40.8	16520	0.423122	2.47227	341900	240000	16520	0.28	222.3	0.0104357	0.0319035	26286605	38	1468481	16078635	5319	99706	40233	0.88567	12761763	351.42	38	1.84	53.42	44.74	0.6992	20.2996	17.0012	9252	16078635	45830	4.55	54.65	40.8	0.746569	62.4117	31.5791	731578	8.78697e+06	6.56008e+06	6994803	190912	1564864	9.07	1000194	0.793709
709491	13.4723	3.98	0.8	42.44	19504	0.435339	2.92692	431700	255562	19504	0.31	255.68	0.0119484	0.0324726	30970214	39.75	1405450	17304740	5034	91613	40965	0.894889	16887724	352.03	39.75	1.76	53.11	45.13	0.6996	21.1112	17.9392	9252	17304740	49301	4.77	52.79	42.44	0.80394	54.686	27.745	825436	9.13517e+06	7.34413e+06	16749734	218652	1778665	8.2	1231230	0.975902
955132	13.7696	4.09	1.04	41.3	28401	0.518675	2.82032	538894	270470	28401	0.36	279.19	0.0137533	0.0272077	37491412	40.97	1581463	21250121	5548	77532	30205	0.911111	22227706	351.79	40.97	1.81	51.82	46.38	0.741557	21.2307	19.0019	9252	21250121	58426	4.38	54.32	41.3	0.760309	61.0121	30.8862	930755	1.15431e+07	8.7763e+06	19026424	214243	2019010	8.73	1800334	1.046
1.26332e+06	14.0493	4.22	1.36	41.99	25347	0.461301	2.89613	553267	293150	25347	0.4	317.82	0.0149033	0.0405833	44214232	52	1601556	23987633	7529	118539	71361	0.863709	28166246	351.6	52	1.5	57.65	40.85	0.78	29.978	21.242	9255	23987633	68224	4.61	53.4	41.99	0.78633	44.596	22.6912	1.10583e+06	1.28094e+07	1.00724e+07	20317057	334779	2320676	8.81	2070167	1.1742
1.49246e+06	14.2159	4.74	2	41.65	29233	0.440093	3.29939	620000	298866	29233	0.38	342.6	0.0158902	0.0421971	52131884	55.17	1548396	24293160	6516	122876	85418	0.858549	35220096	350.4	55.2	0.62	56.7	42.68	0.34224	31.2984	23.5594	9255	24293160	69211	5.12	53.23	41.65	0.782454	15.5515	8.16699	1.24381e+06	1.29312e+07	1.01181e+07	22577208	331590	2902652	8.91	2343946	1.44979
1.64441e+06	14.3129	4.83	2.26	41.91	33882	0.417051	3.21645	620000	306894	33882	0.58	361.09	0.0175719	0.033422	60889523	62.87	1635265	26232539	6322	124889	98218	0.856056	43109600	349.8	62.9	0.62	53.44	45.94	0.38998	33.6138	28.8963	9255	26232539	74950	5.03	53.06	41.91	0.789861	15.8639	8.3269	1.3195e+06	1.3919e+07	1.09941e+07	25162627	308368	3253879	9.42	2392487	1.64336
1.62104e+06	14.2986	4.9753	2.6166	43.94	36500	0.389226	4.07806	650000	285000	36500	0.3612	354	0.0164789	0.026736	69206650	61.3	1640013	23858951	6338	116010	137301	0.865578	51477600	348.2	61.2985	0.63	53.27	46.1	0.386181	32.6537	28.2586	9255	23858951	66860	5.5	50.56	43.94	0.869066	13.9492	7.40915	1.31224e+06	1.20631e+07	1.04836e+07	28412370	321904	3254078	9.78	2417012	2.15758
1.39698e+06	14.1498	4.9322	1.8205	46.97	44600	0.417609	0.266052	710000	261281	44600	0.3695	334	0.0164892	0.0244927	74460057	55.9614	1600251	23369966	5604	114229	91225	0.868321	59139184	346.05	55.9614	0.54	51.89	47.56	0.302192	29.0384	26.6152	9255	23369966	64710	5.84	47.19	46.97	0.995338	11.315	6.15517	1.36481e+06	1.10283e+07	1.09769e+07	30834096	299048	2444766	11.36	1290742	2.53056
1.2156e+06	14.0107	4.7763	1.6028	57.32	56251	0.305211	0.124982	810000	289224	56251	0.3432	328	0.0176007	0.0249084	70934831	47.9003	2113452	14619713	3098	58168	78425	0.932454	62880048	346	47.9003	0.61	50.12	49.27	0.292192	24.0076	23.6005	9255	14619713	40532	6.84	35.84	57.32	1.59933	7.58254	4.59094	999988	5.23971e+06	8.38002e+06	32076366	316868	2499227	9.285	1329602	4.30105
1.31617e+06	14.0902	3.8184	1.2655	55.255	66368	0.385968	0.164135	860000	290010	66368	0.3392	353	0.0189741	0.0264023	66842406	41.7936	2681725	16131000	2609	36176	68357	0.957689	62416396	344	41.7936	0.37	48.88	50.74	0.154636	20.4287	21.2061	9263	16131000	46892.4	5.68409	39.8394	54.4765	1.3674	8.88757	5.12748	916900	6426500	8787900	34346945	348568	2738412	9.31188	1402169	3.86934
71305.4	11.1747	3.59	0.35	38.77	6193	0.163787	0.623227	78495	65106	6193	0.11	154.34	0.00476904	0.0135936	9202956	17.75	37530	2907212	1500	15870	17437	0.981633	4.28215e+06	202.9	17.75	21.69	16.45	61.86	3.84998	2.91988	10.9802	25745	2907212	14327	22.04	39.2	38.77	0.989031	6.14334	3.56619	640750	1.13963e+06	1.12713e+06	1794023	116568	604892	4.64	109065	1.47294
46138.1	10.7394	3.31	0.3	38.2	6923	0.196422	1.25641	112418	71516	6923	0.13	190.39	0.00589486	0.0146528	11217718	17.99	36924	3533626	2339	14133	15828	0.983637	6.00549e+06	203.17	17.99	19.84	14.73	65.43	3.56922	2.64993	11.7709	25745	3533626	17404	19.73	42.06	38.2	0.908226	4.26204	2.58513	697184	1.48624e+06	1.34985e+06	2649181	133329	810816	4.64	126346	1.69953
41888.6	10.6428	3.16	0.34	36	7876	0.240508	1.15292	162653	80000	7876	0.23	116.2	0.00491812	0.00858375	12579491	18.51	48120	4451802	2052	13608	9408	0.984335	7.80479e+06	202.64	18.51	18.37	13.56	68.07	3.40029	2.50996	12.5998	25745	4451802	21973	18.74	45.26	36	0.795404	3.12569	1.96055	834268	2.01489e+06	1.60265e+06	3059979	146518	921691	4.98	180131	1.75318
63103.5	11.0525	3.23	0.26	33.07	9336	0.285276	0.993123	179703	85979	9336	0.23	131.64	0.00548319	0.0130309	14021017	19.44	66978	5545757	2639	15046	9826	0.982688	9475562	202.5	19.44	18.11	16.67	65.23	3.52058	3.24065	12.6807	25745	5545757	27374	18.17	48.76	33.07	0.67822	3.34113	2.00968	1.00766e+06	2.70411e+06	1.83398e+06	3579623	178592	1150487	5.12	245726	1.70861
96803	11.4804	3.19	0.27	34.75	14043	0.295914	1.03856	230000	91792	14043	0.26	149.5	0.00653679	0.0152799	16019387	20.79	80882	6155007	1922	19632	8175	0.977485	11172168	200	20.8	15.87	21.45	62.68	3.30096	4.4616	13.0374	25745	6155007	30576	17.97	47.28	34.75	0.734983	5.23456	2.98477	1.10605e+06	2.91009e+06	2.13886e+06	4260235	293502	1427077	5.26	310287	1.81513
61505.5	11.0269	3.31	1.07	35.93	13726	0.320532	1.09936	250000	104964	13726	0.28	162.47	0.00710222	0.0120606	18159214	21.55	86191	6923486	1764	1870	8481	0.997736	13134080	199.1	21.6	12.25	22.41	65.34	2.646	4.84056	14.1134	25745	6923486	34791	16.7	47.37	35.93	0.758497	5.22375	2.99112	1.15622e+06	3.27966e+06	2.48761e+06	5036416	257057	1560377	5.34	369609	1.89703
58026.5	10.9687	3.3147	1.0862	36.82	16755	0.317788	1.26708	280000	95685	16755	0.2927	175	0.00762213	0.0109786	20904118	21.59	120902	6861811	1885	15571	11919	0.982058	15487327	197.8	21.5924	12.31	21.22	66.47	2.65802	4.58191	14.3525	25832	6861811	34586	16.71	46.47	36.82	0.792339	5.05493	2.92363	1.14661e+06	3.18868e+06	2.52652e+06	5744354	266351	1829198	6.38	413952	2.25703
59611.2	10.9956	3.3216	0.5742	37.58	19500	0.336906	1.47629	270000	100400	19500	0.2989	176	0.00788014	0.0100056	24066108	20.7679	227592	6996822	1355	15554	10198	0.982105	18267632	196.67	20.7679	11.03	21.46	67.51	2.2907	4.45679	14.0204	25759	6996822	35571	16.89	45.53	37.58	0.82539	5.1469	2.98615	1.18176e+06	3.18565e+06	2.62941e+06	6498640	288870	2030517	6.56	401809	2.61085
61933.5	11.0338	3.2486	0.5743	39.73	22887	0.337705	1.73509	250000	110000	22887	0.2926	178	0.00817812	0.00937745	27540925	20.7323	334283	7001392	265	7038	6034	0.991883	21454624	193	20.7323	10.75	21.07	68.18	2.22872	4.3683	14.1353	25759	7001392	35892	15.67	44.6	39.73	0.890807	5.58848	3.23964	1.09712e+06	3.12262e+06	2.78165e+06	7371919	299546	2224702	5.365	420400	3.06434
51574.4	10.8508	3.1244	0.5976	43.725	25401	0.326268	19.2392	300000	120000	25401	0.3802	193	0.009314	0.0105484	30897058	20.0241	440973	6.53323e+06	267	7206	5685	0.991697	24546648	191	20.0241	9.69	19.41	70.9	1.94034	3.88668	14.1971	25759	6182796	32370.7	15.67	44.6	39.73	0.890807	4.62397	2.75739	968844	2.75753e+06	2.45642e+06	7985236	305802	2563527	5.45563	415069	3.97015
129386	11.7706	1.74	0.14	32.07	10402	0.205016	2.13584	83324	56175	10402	0.16	73.26	0.00331587	0.0101062	8088025	14.65	122815	3003488	1181	29289	41990	0.965952	4.24577e+06	129.68	14.65	13.58	36.38	50.03	1.98947	5.32967	7.3294	17485	3003488	23159	11.8	56.12	32.07	0.571454	11.8948	6.23312	354412	1.68556e+06	963219	1826218	89003	583540	5.65	155868	1.41361
101071	11.5236	1.72	0.15	32.67	15463	0.21746	1.16983	116401	60237	15463	1.18	88.71	0.00851819	0.0200527	10693444	16.4	117883	3566348	1608	30543	38074	0.964582	6314882	129.72	16.4	11.04	35.37	53.6	1.81056	5.80068	8.7904	17485	3566348	27495	10.82	56.51	32.67	0.578128	9.9152	5.24667	385879	2.01534e+06	1.16513e+06	3322575	114794	764446	5.93	197769	1.77069
125043	11.7364	1.73	0.16	29.74	11211	0.251841	2.0605	150000	60000	11211	1.22	82.9	0.0083627	0.0141524	12478012	17.2	213038	4331670	1984	24097	13730	0.972308	8464994	128.7	17.2	12.79	35.47	51.74	2.19988	6.10084	8.89928	17485	4331670	33524	10.17	60.09	29.74	0.494924	7.76551	4.13022	440531	2.6029e+06	1.28824e+06	3725110	117197	1000777	5.87	252708	1.95421
127518	11.756	1.76	0.19	31.17	12641	0.276933	1.82091	151800	69476	12641	1.44	88.86	0.00965018	0.0198603	14432608	19.19	222526	5314342	1652	19900	11891	0.977123	10495229	128.5	19.19	11.36	32.99	55.65	2.17998	6.33078	10.6792	17485	5314342	41325	9.12	59.72	31.17	0.521936	6.50549	3.51371	484668	3.17373e+06	1.65648e+06	4333971	148197	1273793	6.07	355308	1.97489
157533	11.9674	1.77	0.19	31.28	15604	0.340223	0.818457	180000	69952	15604	0.26	97.4	0.00506283	0.0117256	16893915	18.85	213795	6430212	1461	22552	11426	0.974106	12528149	127.9	18.9	12.57	44.62	42.81	2.37573	8.43318	8.09109	17485	6430212	50158	8.33	60.38	31.28	0.518052	19.9177	10.2179	535637	3.88256e+06	2.01137e+06	4913501	242013	1400929	6.82	436304	1.94833
120688	11.701	1.78	0.21	31.77	16343	0.35455	1.89475	180000	76758	16343	0.22	104.65	0.00518352	0.00836515	19152438	18.99	202011	6736447	1259	2800	10600	0.996644	14739339	127.1	19	11.74	42.76	45.5	2.2306	8.1244	8.645	17485	6736447	53043	8.78	59.45	31.77	0.534399	17.7669	9.15067	591460	4.00482e+06	2.14017e+06	5401058	224578	1371568	7.06	463180	2.188
130518	11.7793	1.7569	0.1998	32.05	20318	0.368847	2.172	200000	68541	20318	0.2176	114	0.00561338	0.0077127	21600687	18.31	211485	6752889	1526	19253	23603	0.97768	17082460	126.3	18.3081	10.67	40.67	48.66	1.95347	7.4459	8.90872	17505	6752889	53300	8.87	59.08	32.05	0.542485	14.2067	7.37459	598981	3.98961e+06	2.1643e+06	5704489	206346	1381508	8.57	442513	2.52965
141268	11.8584	1.7004	0.2001	33.96	23691	0.374867	2.60695	200000	70591	23691	0.2356	112	0.00589203	0.00728684	24472719	17.8344	206191	6685521	1542	14123	14173	0.983676	19613888	125.37	17.8344	10.99	39.15	49.86	1.96	6.98217	8.89223	17505	6685521	53136	9.33	56.71	33.96	0.598836	15.5177	8.05827	623759	3.79136e+06	2.2704e+06	6217593	207268	1575478	7.51	447965	2.93379
128647	11.7648	1.6621	0.1886	37.15	27281	0.40929	2.97347	200000	76000	27281	0.2355	112	0.00619127	0.00680346	27382231	17.0203	197500	6966243	1210	5239	8747	0.993891	22335966	122	17.0203	11.19	36.12	52.69	1.90457	6.14773	8.968	17505	6966243	56411	8.42	54.43	37.15	0.682528	14.4034	7.54298	586558	3.79173e+06	2.58796e+06	8778019	222992	1788066	6.685	470252	3.20631
124228	11.7299	1.6045	0.1902	42.005	31955	0.407514	1.99428	240000	80000	31955	0.2288	118	0.00676473	0.00694413	29892924	16.6661	320885	6791671	343	4947	8677	0.994227	24817784	120	16.6661	11.47	34.83	53.7	1.9116	5.8048	8.9497	17505	6600610	55005.1	8.42	54.43	37.15	0.682528	12.4862	6.58439	555771	3.59271e+06	2.45213e+06	8332678	215789	1863368	6.81437	269507	3.75992
1.65706e+06	14.3206	2.04	0.2	30.94	7790	0.255056	1.26486	162900	100000	7790	0.2	87.69	0.00435645	0.0133485	9955043	23.95	1082673	6108589	7752	103330	34562	0.88162	5301331	155.66	23.95	0.92	57.2	41.88	0.22034	13.6994	10.0303	8411	6108589	39199	5.65	63.41	30.94	0.487936	13.4714	6.97967	345135	3.87346e+06	1.89e+06	3418157	131477	758951	5.72	424369	0.867849
441300	12.9975	1.99	0.19	34.91	8034	0.29256	1.99452	192185	98000	8034	0.23	137.93	0.0057107	0.0150209	11800287	23.53	1255812	6883947	5654	95600	25132	0.890585	6689599	155.46	23.53	0.89	58.31	40.8	0.209417	13.7203	9.60024	8411	6883947	44251	5.59	59.5	34.91	0.586723	16.581	8.58388	384813	4.09595e+06	2.40319e+06	6246757	153675	966118	6.44	503177	0.971768
1.04887e+06	13.8632	2.1	0.23	32.66	8892	0.370688	2.31703	230346	105227	8892	0.24	113.15	0.00542773	0.00967029	14255717	23.21	1256254	8603675	2591	87528	26543	0.899775	8596843	154.6	23.21	0.82	55.71	43.47	0.190322	12.9303	10.0894	8411	8603675	50612	5.04	62.3	32.66	0.524238	14.7514	7.63781	433625	5.36009e+06	2.80996e+06	7275114	156824	1164764	9.72	745960	0.999206
1.22194e+06	14.016	2.23	0.23	32.02	11259	0.395227	2.1241	257237	115245	11259	0.24	126.8	0.00608442	0.0156423	17204338	26.43	1259332	10445851	5103	74706	73170	0.913671	10975674	154.3	26.43	0.83	56.38	42.79	0.219369	14.9012	11.3094	8411	10445851	60552	5.09	62.9	32.02	0.509062	14.6402	7.57462	531694	6.57044e+06	3.34476e+06	8480694	179262	1396448	8.33	1024325	1.05072
1.53074e+06	14.2413	2.44	0.34	33.94	13337	0.39727	2.60719	300000	122460	13337	0.27	141.67	0.00689009	0.0175725	20889778	27.97	1270718	11123567	4461	75796	60809	0.912621	13973393	153.2	28	0.54	54.77	44.69	0.1512	15.3356	12.5132	8411	11123567	64459	5.41	60.65	33.94	0.559604	10.7375	5.64857	601785	6.74644e+06	3.77534e+06	9337084	242508	1755681	10.79	1235244	1.2562
1.64381e+06	14.3125	2.58	0.52	35.1	15663	0.376549	2.62788	330000	125525	15663	0.42	149.68	0.0079881	0.014594	25127631	31.66	1285880	11936598	2953	70002	61697	0.919217	17581196	152.3	31.7	0.25	53.85	45.9	0.07925	17.0705	14.5503	8411	11936598	78530	5.23	59.67	35.1	0.588235	7.92985	4.25904	624284	7.12257e+06	4.18975e+06	10070833	252985	1823992	10.94	1297005	1.47288
1.89795e+06	14.4563	2.6459	0.3529	39.77	13104	0.358131	3.139	350000	153344	13104	0.4799	173	0.00897858	0.013772	29290562	32.7	1265791	11712452	2656	65470	152206	0.922989	21562888	152	32.7044	0.26	51.92	47.82	0.0850314	16.9801	15.6392	8411	11712452	67879	5.43	54.8	39.77	0.72573	8.24441	4.48507	635986	6.41842e+06	4.65804e+06	10591564	212238	1854923	10.98	1298326	1.84102
1.64426e+06	14.3128	1.9512	0.2875	42.81	14938	0.421329	0.551237	340000	106752	14938	0.4344	170	0.00828285	0.0108954	30913635	27.6433	1162230	11646927	5363	52554	166611	0.93749	24959422	151.21	27.6433	0.29	52.87	46.84	0.0801656	14.615	12.9481	8411	11646927	67656	5.75	51.43	42.81	0.832394	8.40052	4.61645	669698	5.99001e+06	4.98605e+06	11428895	193262	1322787	11.26	537680	2.143
1.30769e+06	14.0838	1.7235	0.2498	47.7	23892	0.336786	0.549741	460000	114523	23892	0.385	163	0.00891959	0.0121016	29743127	22.7655	1132474	7667098	2053	32824	97303	0.961066	26629412	150	22.7655	0.37	53.48	46.15	0.0842323	12.175	10.5063	8411	7667098	44745	8.84	43.46	47.7	1.09756	4.85123	2.9744	677771	3.33212e+06	3.65721e+06	12111293	189195	1376437	9.2725	555520	3.47321
1.71695e+06	14.3561	1.6557	0.2184	48.08	28139	0.355914	0.112421	440000	125663	28139	0.2597	151	0.00846051	0.0107232	28435579	21.8339	1343024	7771000	2887	17068	76967	0.979345	26453106	148	21.8339	0.36	50.19	49.45	0.078602	10.9584	10.7969	8414	7710000	52094.6	6.12451	44.4604	49.415	1.11144	8.38061	4.74602	472200	3427900	3870800	13451904	190208	1356115	9.71656	645570	3.43101
239389	12.3858	3.96	0.29	29.06	10995	0.204119	0.768222	177800	120000	10995	0.29	121.99	0.0060087	0.0179296	9594310	21.88	115186	4466114	3348	64878	32712	0.925507	4816602	340.92	21.88	2.79	37.8	59.41	0.610452	8.27064	12.9989	19699	4466114	13114	22.68	48.26	29.06	0.602155	2.59515	1.59865	1.01291e+06	2.15535e+06	1.29785e+06	2951811	152158	929204	5.27	317863	1.07848
252835	12.4405	4.1	0.3	30.17	11986	0.224965	0.966317	196434	129914	11986	0.29	173.39	0.00741613	0.0192215	12424263	23.03	127883	5180944	4349	59982	32128	0.931097	7071687	342.6	23.03	2.74	38.56	58.71	0.631022	8.88037	13.5209	19698	5180944	15724	19.69	50.14	30.17	0.601715	3.13356	1.86764	1.02013e+06	2.59773e+06	1.56309e+06	5795458	156438	1214473	6.09	421494	1.36494
273365	12.5186	4.26	0.33	28.65	23055	0.273504	1.11376	238312	135201	23055	0.28	171.18	0.00823174	0.016692	15586520	24	154170	6564084	3823	41530	45750	0.95193	9809008	339.24	24	2.54	37.92	59.54	0.6096	9.1008	14.2896	19698	6564084	21536	20.69	50.66	28.65	0.565535	2.69442	1.62998	1.35811e+06	3.32536e+06	1.88061e+06	7055481	206142	1467537	6.48	662504	1.49435
197054	12.1912	4.27	0.38	27.76	18285	0.307032	1.10585	294336	150748	18285	0.3	199.26	0.00897263	0.0236841	18547195	26.48	245827	8130202	1482	47013	50316	0.945612	12612011	341	26.48	1.59	40.97	57.44	0.421032	10.8489	15.2101	19698	8130202	26927	20.99	51.25	27.76	0.541659	2.20028	1.37097	1.70653e+06	4.16673e+06	2.25694e+06	8764727	246260	1733255	7.3	869236	1.55125
250221	12.4301	4.41	0.42	28.24	22404	0.29794	1.23596	340000	155410	22404	0.33	232.89	0.0103232	0.0251487	22058457	30.93	249927	9206331	970	59262	50251	0.931646	15700512	340.6	30.9	0.39	47.37	52.24	0.12051	14.6373	16.1422	19731	9206331	30765	22.27	49.49	28.24	0.57062	1.33556	0.953091	2.05025e+06	4.55621e+06	2.59987e+06	10200395	364329	2137193	6.32	1070857	1.7054
307424	12.636	4.61	0.51	28.37	27689	0.329888	1.27791	360000	179869	27689	0.31	248.81	0.0112845	0.0201737	26015805	30.42	273012	10028603	810	50542	48209	0.941621	19112528	339.5	30.4	0.85	42.97	56.18	0.2584	13.0629	17.0787	19698	10028603	29496	21.78	49.86	28.37	0.568993	1.70429	1.13664	2.18423e+06	5.00026e+06	2.84511e+06	11576281	327697	2290576	6.61	1124884	1.9058
462908	13.0453	4.6535	0.5285	35.82	26400	0.328172	1.54169	400000	169506	26400	0.3191	255	0.0113716	0.0172475	29720594	30.27	262342	9935232	727	45693	85332	0.946578	22758390	340.6	30.2745	0.82	41.09	58.09	0.248251	12.4398	17.5865	19698	9935232	33379	21.61	42.57	35.82	0.841438	1.82192	1.33168	2.147e+06	4.22943e+06	3.5588e+06	12457893	313829	2279700	6.88	1017021	2.29068
520884	13.1633	4.5616	0.5283	43.82	29800	0.320452	0.105374	450000	168504	29800	0.3501	205	0.0107084	0.0152035	30662136	26.6727	913365	8547329	648	63451	62519	0.92668	25665200	340.9	26.6727	0.84	31.4	67.76	0.224051	8.37523	18.0734	19698	8547329	28852	25.81	30.37	43.82	1.44287	1.46437	1.45362	2.20607e+06	2.59582e+06	3.74544e+06	13744362	310194	1940641	6.91	547334	3.00272
450038	13.0171	3.9197	0.2993	50.42	40022	0.294391	0.129439	540000	186098	40022	0.3236	216	0.0119699	0.0162447	29584094	24.3395	824878	7165334	486	21674	55464	0.97443	26968524	341	24.3395	0.74	29.36	69.9	0.180112	7.14608	17.0133	19698	7165334	24285	25.04	24.54	50.42	2.0546	1.4857	1.77015	1.7942e+06	1.75837e+06	3.61276e+06	15679175	328459	2151690	6.4825	510204	3.76375
313302	12.6549	3.8171	0.2828	50.405	47079	0.330312	0.560466	610000	172510	47079	0.3132	239	0.0129586	0.0172424	28588462	23.0903	910589	7627000	453	21265	43004	0.975089	26680358	336	23.0903	0.5	25.5	74	0.115451	5.88803	17.0868	19698	7627000	22699.4	21.7058	27.518	50.7762	1.8452	1.54278	1.69399	1655500	2098800	3872300	16983119	375108	2344146	6.63406	578832	3.49815
1.72954e+07	16.6659	7.42	1.29	40.83	54040	0.406089	8.86914	1020813	783941	54040	2.25	510.18	0.0359752	0.104876	88993546	95.01	1733911	38582471	27386	101242	18768	0.884202	45545220	583.37	95.01	0.98	50.16	48.86	0.931098	47.657	46.4219	12574	38582471	63198	7.49	51.68	40.83	0.790054	10.5876	5.6888	2.88983e+06	1.99394e+07	1.57532e+07	37108156	529379	4100013	13.13	3390691	1.18046
1.48675e+07	16.5147	8.02	1.45	43.89	42183	0.462861	9.44592	1231956	811925	42183	2.17	630.01	0.0384829	0.0996966	106095899	93.97	1799860	43495050	27820	83765	23220	0.904063	60887280	584.8	93.97	0.96	51.23	47.81	0.902112	48.1408	44.9271	12574	43495050	70781	7.21	48.91	43.89	0.897363	11.7425	6.31992	3.13599e+06	2.12734e+07	1.909e+07	68747790	585612	4711648	13.53	4002340	1.39987
1.80529e+07	16.7088	7.82	1.59	42.43	45502	0.547576	12.8781	1158475	843767	45502	2.42	674.63	0.0409592	0.075054	128185785	94.2	1996630	51581621	27421	78866	24171	0.909635	79380552	586.44	94.2	1.03	50.5	48.47	0.97026	47.571	45.6587	12574	51581621	77704	6.69	50.88	42.43	0.833923	13.7897	7.3118	3.45081e+06	2.62447e+07	2.18861e+07	85035192	753455	6114743	13.59	5008322	1.53893
1.99698e+07	16.8097	8.24	2.01	41.47	92493	0.560166	11.2811	1331104	907914	92493	2.98	776.51	0.0500152	0.135928	150137205	109.8	2066328	61506265	31488	132003	51099	0.848616	99250288	588.5	109.8	0.9	51.32	47.78	0.9882	56.3494	52.4624	12574	61506265	91295	6.43	52.1	41.47	0.795969	13.235	7.01546	3.95485e+06	3.20448e+07	2.55066e+07	90926669	968528	7349406	13.7	6511266	1.61366
2.17996e+07	16.8974	8.35	2.19	41.65	116014	0.628057	11.0852	1420000	959980	116014	3.31	840.31	0.0552872	0.137494	177376056	111.49	2256215	70028306	30795	114589	52149	0.86846	122714416	590.3	111.5	0.57	51.68	47.75	0.63555	57.6232	53.2413	12574	70028306	102922	6.45	51.9	41.65	0.802505	9.82625	5.31438	4.51683e+06	3.63447e+07	2.91668e+07	103223415	1369604	8909590	13.7	7501085	1.75235
2.28252e+07	16.9434	8.19	2.03	42.89	134001	0.582252	10.8377	1300000	987046	134001	5.67	908.71	0.068155	0.122028	208322199	131.41	2631966	76507861	26154	102938	46332	0.881846	149449328	591.5	131.4	0.43	55.87	43.7	0.56502	73.4132	57.4218	12574	76507861	129455	6.24	50.87	42.89	0.84313	8.99283	4.91798	4.77409e+06	3.89195e+07	3.28142e+07	114817355	1222048	10835360	14.48	8501646	1.95339
1.84945e+07	16.733	8.5159	2.1256	45.93	163000	0.631196	11.1936	1320000	894465	163000	6.0006	849	0.0691393	0.10421	238637018	121.29	2559994	76555761	40150	94370	72465	0.891183	178763328	594.3	121.287	0.43	52	47.57	0.521534	63.0692	57.6962	12574	76555761	109939	5.77	48.3	45.93	0.950932	10.1977	5.57433	4.41727e+06	3.69764e+07	3.51621e+07	116137779	1049086	9894552	14.49	7808645	2.33507
1.71091e+07	16.6551	8.4987	2.0863	50.83	197200	0.6801	2.2702	1310000	817487	197200	6.2504	726	0.0687656	0.096639	250320090	113.684	2556320	77316363	34565	95796	54112	0.889852	203685856	593.56	113.684	0.36	48.42	51.22	0.409262	55.0457	58.2288	12574	77316363	110682	5.86	43.31	50.83	1.17363	8.98522	5.07943	4.53074e+06	3.34857e+07	3.92999e+07	133387085	1094058	9106922	14.93	5799130	2.63445
1.69151e+07	16.6437	8.5442	1.9314	51.36	234678	0.632011	3.05789	1500000	895271	234678	6.3764	833	0.0756463	0.0994811	237275185	107.754	2663863	68101998	27709	51021	32710	0.941256	214594608	596	107.754	0.55	46.03	53.43	0.592649	49.5994	57.5732	12574	68101998	97470	6.8	41.85	51.36	1.22724	9.01973	5.12349	4.63094e+06	2.85007e+07	3.49772e+07	141794778	1093409	8702783	13.9438	6119041	3.15108
1.70932e+07	16.6542	8.57	1.9588	51.66	292494	0.718433	3.0369	1670000	866327	292494	6.8219	888	0.0827963	0.106335	226651842	97.2937	3380471	69899000	24805	34282	28931	0.960409	211692800	595	97.2937	0.59	40.49	58.92	0.574033	39.3942	57.3254	12574	69898000	117476	5.84008	40.5083	53.6516	1.32446	11.9325	6.62847	4082100	28314500	37501700	135622338	1092038	9198403	14.0455	6576367	3.0286
356957	12.7854	3.86	5.27	11.8	30973	0.409966	0.36008	371640	215333	30973	0.61	228.91	0.0127657	0.0389605	28167388	54.16	1569320	22203734	8984	57254	33902	0.93417	14150002	277.23	54.16	0.65	54.56	44.79	0.35204	29.5497	24.2583	21219	22203734	80655	3.12	85.08	11.8	0.138693	3.70995	1.92432	692757	1.88909e+07	2.62004e+06	2492009	231329	1109235	19.82	825498	0.63728
387890	12.8685	4.02	5.22	17.53	27793	0.400454	0.450821	419819	232035	27793	0.62	245.87	0.013306	0.0358504	31649549	52.94	1629960	21200036	8578	59814	30007	0.931312	17647542	280.17	52.94	0.64	52.64	46.71	0.338816	27.8676	24.7283	21219	21200036	76068	3.79	78.68	17.53	0.222801	4.72068	2.47174	803481	1.66802e+07	3.71637e+06	13564278	231863	1197155	19.63	844833	0.83243
646356	13.3791	4.09	5.06	14.48	33405	0.558887	0.789842	379875	248053	33405	0.56	293.35	0.0145828	0.0290754	36696741	51.89	1656487	29000642	8786	60515	29715	0.930517	21928072	279.8	51.89	0.66	52.69	46.66	0.342474	27.3408	24.2119	21219	29000642	103576	3.28	82.24	14.48	0.17607	4.01119	2.09363	951221	2.38501e+07	4.19929e+06	15609198	234998	1311640	20.21	958964	0.756124
343689	12.7475	4.03	5.04	14.36	32375	0.674151	0.710833	396279	302433	32375	0.71	347.31	0.0170545	0.0450559	40796522	55.5	1756723	37415389	5542	56926	21561	0.934742	26396320	281.6	55.5	0.58	53.48	45.95	0.3219	29.6814	25.5023	21219	37415389	133301	3.59	82.05	14.36	0.175015	4.00624	2.09063	1.34321e+06	3.06993e+07	5.37285e+06	17050159	281899	1744915	23.6	1319293	0.705494
244896	12.4086	4.09	4.82	15.27	36282	0.739569	0.7903	430000	306904	36282	0.73	350.34	0.0176116	0.0419039	46786529	54.14	1846009	40010695	6565	55054	31461	0.936722	31825312	281.6	54.1	0.52	52.48	47	0.28132	28.3917	25.427	21522	40010695	142067	3.85	80.88	15.27	0.188798	3.91793	2.05336	1.54041e+06	3.23607e+07	6.10963e+06	19705563	366241	1809812	23.69	1403267	0.79542
248443	12.423	4.12	4.78	16.44	38666	0.787476	0.875306	480000	317877	38666	0.71	405.78	0.0192158	0.0341477	53288008	53.14	1873443	41814993	5174	4703	29463	0.994174	37888004	282.6	53.1	0.56	52.16	47.28	0.29736	27.697	25.1057	21522	41814993	147756	4.2	79.36	16.44	0.207157	4.0981	2.15263	1.75623e+06	3.31844e+07	6.87438e+06	20330525	365003	1850332	24.88	1436000	0.906087
231298	12.3515	4.1576	4.719	19.76	39092	0.768523	1.02046	530000	315517	39092	0.7383	403	0.0194111	0.029384	54788494	53.06	1948706	40775057	3835	38435	31979	0.955672	43088164	276	53.0564	0.64	51.64	47.72	0.339561	27.3983	25.3185	21219	40775057	146518	4.7	75.53	19.76	0.261618	4.83842	2.55002	1.91643e+06	3.07974e+07	8.05715e+06	20465564	357130	1789269	25.51	1410421	1.05673
382565	12.8547	4.08	4.64	28.59	40868	0.573521	1.59879	540000	310947	40868	0.72	366	0.0185775	0.0257371	53555658	52.02	1944520	29834587	3695	34170	19776	0.960724	45963836	275.48	52.02	0.65	50.54	48.81	0.33813	26.2909	25.391	21219	29834587	110113	6.53	64.88	28.59	0.44066	6.25816	3.34941	1.9482e+06	1.93567e+07	8.52971e+06	22096019	377156	1966371	26.77	1272318	1.54062
310383	12.6456	3.9805	4.5569	36.76	45209	0.505084	1.22873	610000	300714	45209	0.6461	379	0.0189219	0.0246308	52547160	51.6746	2019245	26100031	4641	17322	12664	0.980044	46300684	276	51.6746	0.58	50.06	49.37	0.299713	25.8683	25.5118	21219	26100031	94690	7.17	56.07	36.76	0.655609	7.38262	4.01911	1.87137e+06	1.46343e+07	9.59437e+06	22567994	431759	2635331	23.0138	1302463	1.77397
792125	13.5825	3.9892	4.4379	37.84	47771	0.527715	1.20013	520000	226957	47771	0.6699	398	0.0185519	0.0230708	51699975	50.7948	2234659	26805200	3436	15525	9548	0.982144	45553904	273	50.7948	0.57	49.62	49.81	0.28953	25.2044	25.3009	21219	26805000	98186.8	7.24492	54.5868	38.1683	0.699221	7.42595	4.06259	1942000	14632000	10228000	22897654	439536	2946439	23.413	1552735	1.69946
946531	13.7606	2.61	0.43	39.2	12877	0.301692	3.70977	251200	140000	12877	0.26	108.29	0.00611647	0.0192902	11274490	18.69	203369	5638618	4239	43546	22318	0.949991	5.59083e+06	242.7	18.69	1.44	38.15	60.41	0.269136	7.13023	11.2906	15030	5638618	23223	13.71	47.09	39.2	0.832449	4.19178	2.51212	773055	2.65523e+06	2.21034e+06	2858553	152890	795148	8.91	375687	0.991525
989461	13.8049	2.51	0.73	37.48	12464	0.289986	5.62006	265100	144931	12464	0.12	149.86	0.00653537	0.0182153	14244648	20.95	214156	6075211	5196	32900	15900	0.962229	7870741	242.64	20.95	1.29	25.82	72.89	0.270255	5.40929	15.2705	15222	6075211	25034	14.32	48.2	37.48	0.777593	2.52361	1.6506	869970	2.92825e+06	2.27699e+06	7611854	153037	1114247	9.41	501352	1.29555
1.24138e+06	14.0317	2.51	0.72	35.07	21559	0.343492	6.40127	302000	513300	21559	0.42	179.2	0.0133619	0.0248131	18250274	21.22	251454	7288908	4070	27955	1378	0.968094	10943494	241.36	21.22	1.41	37.75	60.84	0.299202	8.01055	12.9102	15290	7288908	29893	13.73	51.2	35.07	0.684961	3.63205	2.1585	1.00077e+06	3.73192e+06	2.55622e+06	9194074	182424	1346622	12.14	802359	1.50139
1.48689e+06	14.2122	3.14	0.91	35.04	18090	0.331592	7.20996	796600	166395	18090	0.53	176.04	0.0109568	0.0311854	21661086	26.8	277470	8886676	5517	35078	28736	0.959546	14245996	241.1	26.8	1.16	44.18	54.66	0.31088	11.8402	14.6489	15290	8886676	36841	13.47	51.49	35.04	0.68052	3.94747	2.31399	1.19704e+06	4.57575e+06	3.11389e+06	10617870	227506	1573292	12.99	1033212	1.60307
1.80706e+06	14.4072	3.77	1.17	36.13	20323	0.377462	7.43459	360000	178011	20323	0.5	198.87	0.0104438	0.0258177	25900449	26.86	287510	10153733	5518	33594	30699	0.961208	18016558	240.5	26.9	1.01	37.64	61.35	0.27169	10.1252	16.5032	15290	10153733	42171	13.79	50.08	36.13	0.721446	3.20331	1.96238	1.4002e+06	5.08499e+06	3.66854e+06	12317512	340631	1969376	13.37	1279733	1.77438
2.07668e+06	14.5463	3.97	1.31	37.22	23214	0.348206	6.05739	380000	188621	23214	0.46	210.33	0.0109014	0.0199456	30846667	31.8	855523	11072964	5521	34200	39000	0.960389	22170278	239.7	31.8	1.73	44.97	53.3	0.55014	14.3005	16.9494	15290	11072964	46137	13.35	49.43	37.22	0.752984	5.37976	3.06637	1.47824e+06	5.47337e+06	4.12136e+06	13629915	274860	2243175	13.4	1363630	2.0022
1.8452e+06	14.4281	3.6396	1.0054	40.93	27242	0.355189	4.34839	420000	179842	27242	0.4117	224	0.011285	0.0175296	34664053	28.79	853799	10226035	4327	30544	45563	0.964459	26447206	239.5	28.7904	0.98	42.17	56.85	0.282146	12.1409	16.3673	15290	10226035	42291	14.15	44.92	40.93	0.911175	3.68061	2.29589	1.44698e+06	4.59353e+06	4.18552e+06	14883139	266686	2058998	13.45	1260005	2.58626
1.7256e+06	14.3611	3.1341	0.9259	43.18	30669	0.382045	1.65336	460000	166472	30669	0.4182	196	0.0108562	0.0154876	35763105	25.7797	850472	9849006	3625	32721	28820	0.962237	29812978	238.15	25.7797	2.11	40.02	57.86	0.543952	10.317	14.9161	15290	9849006	40850	15.91	40.91	43.18	1.05549	4.90062	2.97805	1.56698e+06	4.02923e+06	4.2528e+06	16538427	281582	2132196	11.9529	663424	3.027
1.73009e+06	14.3637	2.7655	0.8209	52.22	37581	0.326736	0.0533732	560000	172819	37581	0.3784	204	0.0116719	0.0161068	34472951	22.9921	887318	7512352	1650	9772	8803	0.98872	31188860	238	22.9921	2.19	39.4	58.41	0.503527	9.05889	13.4297	14967	7512352	31223	17.01	30.77	52.22	1.69711	4.6703	3.1837	1.27785e+06	2.31155e+06	3.92295e+06	18425637	302438	1870057	12.3876	684913	4.15168
1.55145e+06	14.2547	2.6055	0.8298	52.485	45528	0.400226	1.27554	600000	196576	45528	0.338	226	0.0129085	0.0172106	32932682	19.6639	931045	7870000	1126	7511	7511	0.991319	30750314	235	19.6639	0.78	35.37	63.84	0.153378	6.95512	12.5534	15290	7870000	33489.4	15.9835	30.7027	53.3139	1.73646	2.91382	2.32514	1257900	2416300	4195800	20100382	290763	2005855	12.8129	727389	3.90728
602996	13.3097	2.34	0.48	36.56	8810	0.245438	1.38108	252200	130000	8810	0.17	124.71	0.00572645	0.0181236	13177872	26.99	853765	6624377	5647	74152	35833	0.914878	6686280	223.19	26.99	2.26	57.95	39.79	0.609974	15.6407	10.7393	11272	6624377	29645	6.68	56.76	36.56	0.644116	33.7089	17.1765	442508	3.76e+06	2.42187e+06	2317170	94666	881129	5.08	451745	1.00934
313285	12.6549	2.34	0.49	37.21	10986	0.263737	3.05756	314600	138848	10986	0.18	196.38	0.00782742	0.0213476	15998143	26.49	854158	6986395	3806	73639	27895	0.91559	9067412	222.61	26.49	2.15	57.38	40.47	0.569535	15.2	10.7205	11272	6986395	31343	6.67	56.13	37.21	0.662925	31.3465	16.0047	465993	3.92146e+06	2.59964e+06	8021366	110429	1181225	5.57	537671	1.29787
346731	12.7563	2.35	0.52	35.18	10674	0.334513	3.26875	317805	144414	10674	0.18	172.62	0.00733335	0.0133579	19896338	26.76	1059277	8951571	3031	50553	17937	0.942071	12121289	220.91	26.76	2.06	57.51	40.43	0.551256	15.3897	10.8191	11272	8951571	41810	6.12	58.7	35.18	0.599319	33.6396	17.1195	547836	5.25457e+06	3.14916e+06	9276919	133276	1502536	8.59	812507	1.3541
387279	12.8669	2.44	0.53	33.18	12349	0.394671	1.17861	335967	153822	12349	0.23	185.29	0.00810544	0.0209155	23934955	28.21	1093037	11133679	3223	59214	38690	0.931874	15582145	220.1	28.21	1.88	57.46	40.66	0.530348	16.2095	11.4702	11272	11133679	52245	6.33	60.49	33.18	0.54852	24.7041	12.6263	704762	6.73476e+06	3.69415e+06	10278578	241447	1653299	9.07	1065018	1.39955
439271	12.9929	2.52	0.56	33.53	15710	0.400119	0.642343	350000	163891	15710	0.27	192.13	0.0088092	0.0224428	28698610	30.94	1013273	12363686	2835	55891	49096	0.935504	19718084	219.3	30.9	1.29	58.69	40.02	0.39861	18.1352	12.3662	11272	12363686	58512	6.88	59.59	33.53	0.562678	15.4058	7.98423	850622	7.36752e+06	4.14554e+06	11471306	321502	2002015	9.28	1301533	1.59484
522065	13.1655	2.57	0.56	33.65	19269	0.408673	2.37009	380000	169667	19269	0.26	209.71	0.00955286	0.0177376	34062722	32.83	1073571	13404459	2089	51430	48169	0.940607	24398330	218	32.8	1.34	56.96	41.7	0.43952	18.6829	13.6776	11272	13404459	61488	7.06	59.29	33.65	0.567549	14.5104	7.53895	946355	7.9475e+06	4.5106e+06	12694832	178120	2289177	9.68	1342095	1.82017
418013	12.9433	2.5258	0.5398	38.41	20100	0.415255	1.71268	410000	156608	20100	0.2567	204	0.00939703	0.01486	37626249	30.74	1050452	12765826	2190	54283	77166	0.936905	28923030	217.4	30.7421	1.4	55.41	43.19	0.430389	17.0342	13.2775	11272	12765826	61183	7.29	54.29	38.41	0.707497	15.5885	8.14802	930629	6.93057e+06	4.90335e+06	13504218	163819	2235027	9.79	1342512	2.26566
422526	12.954	2.3596	0.5052	43.07	22600	0.443216	0.139109	440000	141707	22600	0.2534	199	0.00934757	0.0132057	38546716	27.4466	1118977	12164773	1792	46684	71426	0.94566	32318998	215.76	27.4466	1.59	52.49	45.92	0.436401	14.4067	12.6035	11272	12164773	58597	8.06	48.87	43.07	0.881318	14.6392	7.76028	980481	5.94492e+06	5.23937e+06	15062810	175915	1677499	9.93	737669	2.65677
378379	12.8437	2.2808	0.4423	42.88	27957	0.346488	0.00128304	530000	156940	27957	0.2379	194	0.0099393	0.0137722	36047962	24.9669	910164	8650721	2167	24680	37455	0.971276	33212854	215	24.9669	1.62	50.9	47.48	0.404464	12.7082	11.8543	11272	8650721	41741	6.74	50.38	42.88	0.851131	21.1782	11.0147	583059	4.35823e+06	3.70943e+06	15943085	184715	1751798	8.37375	773283	3.83932
274482	12.5226	2.2291	0.3588	41.41	31692	0.400753	0.19474	570000	158024	31692	0.234	203	0.0104982	0.0141929	33999737	23.7029	1049445	9499000	1842	22607	37374	0.973642	32224728	211	23.7029	1.71	50.58	47.71	0.40532	11.9889	11.3087	11271	9499000	45019	5.63849	53.2603	41.1012	0.771703	29.8581	15.3149	535600	5059200	3904600	17107633	198551	1823227	8.78547	880639	3.39243
71995.7	11.1844	2.4	0.29	37.71	7053	0.142109	1.50944	127142	95601	7053	0.18	102.93	0.00442425	0.0131049	6465902	16.46	287609	2339120	986	50798	26902	0.941658	3.15954e+06	192.46	16.46	2.67	47.39	49.94	0.439482	7.80039	8.22012	10355	2339120	12134	22.32	39.98	37.71	0.943222	3.3329	2.13806	522092	935180	882082	2354848	69751	516975	5.56	146131	1.35074
72433.5	11.1904	2.44	0.26	36.67	8848	0.167717	1.52062	139600	197371	8848	0.14	125.86	0.00608153	0.0155671	7504459	17.17	304287	2879693	986	61923	26902	0.928971	4017294	192.27	17.17	2.5	46.3	51.19	0.42925	7.94971	8.78932	10355	2879693	14967	22.14	41.19	36.67	0.890265	3.20104	2.04565	637564	1.18615e+06	1.05598e+06	4219411	82841	797723	5.84	185978	1.39504
79710.8	11.2862	2.45	0.26	33.72	7026	0.216001	1.92511	215430	92611	7026	0.25	120.91	0.0053415	0.00921205	9580225	17.54	337270	3788656	544	52912	28368	0.939226	5.37649e+06	192.38	17.54	2.51	45.32	52.17	0.440254	7.94913	9.15062	10355	3788656	20819	24.46	41.82	33.72	0.806313	2.65871	1.73251	926705	1.58442e+06	1.27753e+06	5052726	102131	882722	5.84	300700	1.4191
96548.7	11.4778	2.53	0.28	32.64	6739	0.245406	1.96245	262083	104296	6739	0.3	142.37	0.00628804	0.014667	11584158	19.57	363463	4802605	3976	102211	18353	0.883154	7.07278e+06	192.1	19.57	1.79	50.03	48.19	0.350303	9.79087	9.43078	10399	4802605	26480	22.91	44.45	32.64	0.734308	2.47327	1.60379	1.10028e+06	2.13476e+06	1.56757e+06	6070627	152678	1283599	6.33	501433	1.4727
118551	11.6831	2.58	0.29	31.92	7816	0.258048	2.05358	300000	112409	7816	0.35	166.97	0.00733312	0.0176864	14160225	21.66	375598	5599635	4183	102154	27460	0.883078	9270110	191.6	21.7	1.57	52.49	45.94	0.34069	11.3903	9.96898	10355	5599635	31049	22.39	45.68	31.92	0.698774	2.40776	1.55327	1.25376e+06	2.55791e+06	1.7874e+06	6834149	207476	1453992	6.38	640300	1.65548
162056	11.9957	2.63	0.31	31.98	9854	0.27098	2.03249	330000	120896	9854	0.33	179.67	0.00785152	0.0141574	17045975	22.7	389705	6151240	3615	102913	24785	0.882255	11761249	191.1	22.7	1.81	53.3	44.89	0.41087	12.0991	10.19	10355	6151240	32205	21.69	46.33	31.98	0.690265	2.73747	1.71387	1.3342e+06	2.84987e+06	1.96717e+06	8014821	196254	1720375	6.4	704970	1.91201
191011	12.1601	2.7127	0.3259	35.6	11200	0.282465	2.53438	350000	112648	11200	0.5237	174	0.0086031	0.0129771	18633806	21.46	391497	6061578	4217	109144	37983	0.874945	14114479	191	21.4596	1.94	48.24	49.82	0.416316	10.3521	10.6912	10355	6061578	33882	19.72	44.69	35.6	0.796599	3.29495	2.04578	1.19534e+06	2.70892e+06	2.15792e+06	8346368	202065	1752720	6.7	712144	2.32852
175717	12.0766	2.4822	0.2684	39.28	11598	0.272927	0.206223	390000	105625	11598	0.5254	140	0.0078865	0.0107541	18421387	19.2556	389899	5255376	2399	93342	30062	0.893091	15628222	189.47	19.2556	1.67	45.24	53.09	0.321569	8.71123	10.2228	10355	5255376	29491	22.51	38.21	39.28	1.028	2.48358	1.75579	1.18299e+06	2.00808e+06	2.06431e+06	9086087	213963	1299934	12.65	371524	2.97376
140786	11.855	2.4719	0.2325	49.19	15811	0.267525	0.115158	460000	120845	15811	0.2702	150	0.00766338	0.010575	17333482	15.2441	390101	4078179	701	41513	7985	0.952539	15872624	189	15.2441	2.28	33.93	63.79	0.347565	5.17232	9.72421	10355	4078179	22956	23.65	27.17	49.19	1.81045	2.73971	2.27508	964489	1.10804e+06	2.00606e+06	10056732	232631	1379752	6.9625	358394	3.89209
151116	11.9258	2.118	0.2229	50.12	18518	0.269825	3.81862	500000	124103	18518	0.3954	164	0.00884708	0.0117456	16478882	15.1617	491976	4091000	658	37437	10455	0.957149	15296858	186	15.1617	1.93	33.93	64.13	0.292621	5.14436	9.7232	10355	4091000	21994.6	21.8137	26.9396	51.2466	1.90228	2.84163	2.37195	892400	1102100	2095900	10934854	199572	1457354	7.13781	381775	3.73915
1.28545e+06	14.0666	14.77	3.37	48.82	65292	0.19718	1.36638	867540	707900	65292	2.31	576.78	0.0372317	0.107469	59031299	145.46	1192200	28681851	4039	54022	59969	0.937464	29130394	989.86	145.46	5.27	44.73	50.01	7.66574	65.0643	72.7445	53068	28681851	29012	13.61	37.57	48.82	1.29944	19.2922	10.2958	3.9036e+06	1.07758e+07	1.40025e+07	26367673	553758	3012746	5.95	1640056	1.01564
855177	13.6591	15.2	3.66	51.28	74739	0.220462	1.30073	946879	739348	74739	1.97	844.26	0.0431067	0.110934	68898350	144.04	1212452	31755391	3510	51879	50271	0.940059	37591768	991.6	144.04	4.42	43.68	51.91	6.36657	62.9167	74.7712	53068	31755391	32053	12.57	36.16	51.28	1.41814	17.6065	9.51233	3.99165e+06	1.14827e+07	1.62842e+07	50311499	640524	3484127	6.17	1933598	1.18379
1.32352e+06	14.0958	16.09	4.29	50.96	75821	0.271129	1.26514	1213677	804960	75821	2.29	965.36	0.0487959	0.093612	82979732	135.17	1323300	36648538	3283	54000	30000	0.937954	48711104	992.02	135.17	4.07	36.75	59.18	5.50142	49.675	79.9936	53068	36648538	36951	11.26	37.78	50.96	1.34886	20.4837	10.9163	4.12663e+06	1.38458e+07	1.86761e+07	59563551	693036	4529706	6.99	2381428	1.32914
1.35067e+06	14.1161	16.53	4.53	50.63	72363	0.322993	1.17938	5522856	953702	72363	2.43	851	0.0599459	0.183171	96879612	131.34	1548364	42421894	5838	90208	47577	0.896387	61558684	993.3	131.34	5.54	34.27	60.19	7.27624	45.0102	79.0535	53068	42421894	42736	10.54	38.83	50.63	1.30389	34.8088	18.0563	4.47127e+06	1.64724e+07	2.14782e+07	65518712	848800	5571368	8.73	3003190	1.45111
974636	13.7898	17.04	4.53	52.84	93905	0.329011	2.6246	1610000	958226	93905	2.63	995.4	0.0549549	0.139008	116027011	138.26	1525932	45502155	6497	80740	52257	0.90711	77794104	993.5	138.3	5.21	35.64	59.15	7.20543	49.2901	81.8045	53068	45502155	45810	11.14	36.02	52.84	1.46696	34.6354	18.0512	5.06894e+06	1.63899e+07	2.40433e+07	73603337	1185924	6435756	9.81	3547160	1.70968
994977	13.8105	14.9	3.77	53.54	98272	0.365142	2.74937	1560000	1127068	98272	10.25	1124.35	0.092664	0.161308	140431123	137.39	1573203	50170491	4487	6598	82323	0.991199	97815512	995.2	137.4	3.62	36.96	59.42	4.97388	50.783	81.6431	53068	50170491	50423	11.7	34.76	53.54	1.54028	16.6298	9.08505	5.86995e+06	1.74393e+07	2.68613e+07	84881841	1115736	7097811	10.04	4022808	1.94966
1.62601e+06	14.3016	15.6729	4.2219	54.86	124538	0.391781	3.11818	1630000	961068	124538	3.7214	1251	0.0676214	0.103838	156995319	136.3	1726337	53400715	5188	60028	130401	0.929526	118679240	987.3	136.303	3.67	35.3	61.03	5.00231	48.1148	83.1855	53068	53400715	53872	11.73	33.41	54.86	1.64202	16.823	9.2325	6.2639e+06	1.78412e+07	2.92956e+07	88839790	1115150	7400780	10.28	4235203	2.22243
1.50443e+06	14.2239	15.3195	4.0843	55.92	120029	0.431426	3.38077	1630000	896363	120029	3.701	1289	0.0673747	0.0941412	175323138	133.307	1862722	57512119	4809	49346	67433	0.94268	139426720	961.37	133.307	3.41	33.31	63.28	4.54577	44.4045	84.3566	53100	57512119	59027	11.69	32.39	55.92	1.72646	15.1957	8.46109	6.72317e+06	1.86282e+07	3.21608e+07	96885883	1246338	8248444	8.96	4077328	2.4243
1.12612e+06	13.9343	14.5179	4.1781	57.59	137022	0.467924	3.64642	1980000	937465	137022	3.7443	1222	0.0685694	0.0933485	195342016	130.397	1745478	61016096	4235	26217	21781	0.969761	158549504	962	130.397	2.72	31.77	65.51	3.54681	41.4273	85.4233	53100	61016096	63445	11.33	31.08	57.59	1.85296	12.4027	7.12784	6.91312e+06	1.89638e+07	3.51392e+07	98039983	1221745	8762945	8.96	3762384	2.59849
899844	13.71	13.7457	3.9314	61.22	149776	0.488768	3.59457	2230000	901626	149776	4.5968	1223	0.0733722	0.101375	214740736	128.019	2217776	62571800	2358	19168	34857	0.977601	178159840	955	128.019	2.55	30.49	66.95	3.2645	39.0331	85.7091	53076	62572000	65520.4	9.48987	29.0977	61.4125	2.11056	17.2148	9.66269	5938000	18207000	38426000	105125834	1247846	9584676	8.96	3681048	2.84728
21256.6	9.96442	1.39	0.08	32.34	9926	0.0688892	0.375605	65182	63551	9926	0.13	51.8	0.00269733	0.00829175	3600670	26.81	139103	1846919	2805	36766	19182	0.957775	1.7232e+06	109.41	26.81	34.69	38.68	26.63	9.30039	10.3701	7.1395	14648	1846919	16887	24.09	43.57	32.34	0.742254	37.2455	18.9939	444923	804703	597294	1422411	69280	302472	4.53	93314	0.933015
34878.4	10.4596	1.37	0.08	29.13	12985	0.0763528	3.31328	71429	102831	12985	0.13	63.41	0.00362767	0.0098447	4151488	26.5	151593	2023349	2790	36277	15123	0.958395	2.18287e+06	109.41	26.5	34.79	38.45	26.75	9.21935	10.1893	7.08875	14648	2023349	18509	24.49	46.39	29.13	0.627937	38.5526	19.5903	495518	938632	589402	2903769	73620	411471	4.6	117467	1.07884
44842.3	10.7109	1.35	0.08	26.95	10444	0.0969436	1.88084	83056	114223	10444	0.14	77.9	0.00399439	0.0073419	4953614	25.89	231981	2509870	2705	32703	14739	0.962477	2.81235e+06	109.1	25.89	33.02	39.82	27.15	8.54888	10.3094	7.02914	14659	2509870	23044	26.45	46.6	26.95	0.578326	79.391	39.9846	663861	1.1696e+06	676410	3258932	81102	512758	5.22	154864	1.12052
68862.5	11.1399	1.28	0.07	24.12	8794	0.11958	0.89323	103958	101359	8794	0.14	96.2	0.00421597	0.0101908	5499016	26.18	256911	3130593	3825	15685	35143	0.981566	3.47787e+06	108.8	26.18	33.38	39.65	26.97	8.73888	10.3804	7.06075	14659	3130593	28774	28.14	47.73	24.12	0.505343	73.893	37.1992	880949	1.49423e+06	755099	3830976	98132	618066	5.65	211842	1.11093
81076.7	11.3032	1.25	0.07	23.71	9518	0.138316	0.912543	130000	77705	9518	0.14	100.14	0.00415804	0.00890811	6377304	25.94	258129	3582393	4007	16573	26471	0.980687	4271223	108.5	25.9	31.65	38.24	30.11	8.19735	9.90416	7.79849	14657	3582393	32968	29.44	46.85	23.71	0.506083	58.2396	29.3728	1.05466e+06	1.67835e+06	849385	4252847	146209	797483	6.14	271448	1.19228
49616.6	10.8121	1.25	0.07	25.94	9519	0.142229	1.14312	130000	82815	9519	0.82	112.36	0.00741331	0.0109396	6988782	22.45	340370	3200142	3272	1450	26775	0.997929	5.02767e+06	107.8	22.5	23.16	42.98	33.86	5.211	9.6705	7.6185	14657	3200142	29631	29.24	44.83	25.94	0.57863	55.749	28.1638	935722	1.43462e+06	830117	4718712	127079	748032	6.53	204899	1.57108
83145	11.3283	1.18	0.0721	32.82	9637	0.129999	1.65084	140000	88917	9637	0.146	116	0.00470932	0.00601339	6936596	19.96	328852	2594613	3151	13749	19218	0.984021	5.58746e+06	107	19.9587	20.99	43.79	35.22	4.18933	8.73991	7.02945	14657	2594613	24154	35.8	31.38	32.82	1.04589	15.7717	8.40879	928871	814190	851552	4871343	117541	746562	6.81	168062	2.15348
136998	11.8277	1.1497	0.0645	34.93	9917	0.133608	1.88274	150000	63058	9917	0.1448	107	0.0042514	0.00454847	6925169	19.877	252668	2655736	3746	13740	17455	0.984057	5858833	105.61	19.877	27.01	39.17	33.82	5.36878	7.78582	6.7224	14679	2655736	24981	35.19	29.88	34.93	1.16901	42.5797	21.8744	934553	793534	927649	5644316	127221	898358	7.05	155867	2.20611
35175.7	10.4681	1.1739	0.0621	35.81	16248	0.140151	1.96524	140000	64989	16248	0.1568	108	0.00474114	0.00453037	6962741	18.8442	367366	2641031	4101	5382	13789	0.993644	5.93079e+06	104	18.8442	27.82	35.69	36.5	5.24246	6.72549	6.87813	14679	2641031	25244	34.28	29.91	35.81	1.19726	84.0311	42.6142	905345	789932	945753	5931244	134133	1063289	7.05	188701	2.24563
11729.9	9.36989	1.0933	0.0674	36.625	17258	0.152678	0.861495	220000	62581	17258	0.1332	114	0.00503502	0.00486776	7028995	18.5299	412189	2829100	3285	5278	23712	0.993611	5996274	101	18.5299	29.75	34.4	35.85	5.51265	6.37429	6.64297	14665	2829000	28009.9	32.8738	30.965	36.1612	1.16781	296.38	148.774	930000	876000	1023000	6502481	134557	1111987	7.05	231331	2.11957
1.86026e+06	14.4362	1.93	0.27	39.53	12143	0.0720469	1.39469	81045	64204	12143	0.07	71.12	0.00308089	0.00985667	3077069	28.54	123218	2056219	178	20783	5604	0.976216	1.4821e+06	173.9	28.54	52.21	9.71	38.09	14.9007	2.77123	10.8709	68726	2056219	11800	44.36	16.11	39.53	2.45376	41.7488	22.1013	912139	331257	812823	959933	100923	479263	9.44	71819	0.720789
1.19277e+06	13.9918	1.93	0.22	39.42	9321	0.0765743	1.2197	87853	118631	9321	0.05	91.18	0.00390109	0.0103371	3861132	29.28	59152	2242095	189	20313	12036	0.976653	1955979	174.21	29.28	55.94	9.36	34.7	16.3792	2.74061	10.1602	82164	2242095	12882	44.42	16.16	39.42	2.43936	27.7051	15.0722	995939	362323	883834	3339595	103134	581778	7.91	98711	0.872389
1.73352e+06	14.3657	1.92	0.2	38.09	10978	0.0886284	2.39823	99699	119829	10978	0.08	92.56	0.00421731	0.00788037	4889843	29.46	59182	2610994	161	16790	5617	0.980769	2.7001e+06	174.21	29.46	55.33	8.62	36.05	16.3002	2.53945	10.6203	82164	2610994	14994	44.78	17.12	38.09	2.22488	22.8813	12.5531	1.1692e+06	447002	994528	3830021	127244	976076	8.07	195426	1.03413
1.54414e+06	14.25	1.87	0.2	34.34	11481	0.10472	1.25502	135441	125675	11481	0.1	103.49	0.00475049	0.0125249	5968788	30.18	63052	3160451	1158	20429	11506	0.976526	3.65862e+06	174.6	30.18	52.78	11.1	36.12	15.929	3.34998	10.901	82164	3160451	18103	48.64	17.02	34.34	2.01763	63.8372	32.9274	1.53724e+06	537909	1.0853e+06	4445483	135500	946359	8.22	184397	1.15763
1.58598e+06	14.2767	1.87	0.2	33.01	13408	0.116587	2.475	170000	125716	13408	0.17	113.74	0.0055084	0.0128556	7139613	31.37	84658	3660823	1222	24491	10539	0.971909	4.77047e+06	172.8	31.4	51.23	12.59	36.18	16.0862	3.95326	11.3605	68240	3660823	18892	49.89	17.1	33.01	1.93041	112.816	57.3731	1.82638e+06	626001	1.20844e+06	5008335	145412	1088240	8.24	211961	1.30312
1.91335e+06	14.4644	2.06	0.26	34.59	12698	0.123306	2.38464	200000	146925	12698	0.18	115.8	0.00587259	0.010023	8205509	31.61	84991	3896462	1196	2450	9569	0.997059	5926117	171.5	31.6	51	12.27	36.73	16.116	3.87732	11.6067	68240	3896462	22654	47.94	17.48	34.59	1.97883	87.4542	44.7165	1.86796e+06	681102	1.34779e+06	5471459	188297	1324897	7.94	230747	1.5209
945110	13.7591	2.1288	0.212	35.84	13746	0.134435	1.90209	220000	167980	13746	0.2386	117	0.00651343	0.00969423	9040868	31.34	85679	4213621	1473	18888	12614	0.978266	7.00287e+06	170.5	31.3432	50.86	12.15	36.99	15.9412	3.8082	11.5938	68240	4213621	24731	48.06	16.09	35.84	2.22747	150.201	76.2145	2.02507e+06	677972	1.51016e+06	5961193	170519	1413360	7.8	263606	1.66196
299515	12.6099	2.1399	0.223	36.51	17666	0.146091	1.92201	240000	179865	17666	0.2399	139	0.00747276	0.00967716	10022084	30.6539	187601	4478252	1597	17488	1011	0.980041	8025335	168	30.6539	48.91	12.5	38.59	14.9928	3.83174	11.8293	68340	4478252	26575	48.32	15.17	36.51	2.40672	305.398	153.902	2.16389e+06	679351	1.63501e+06	6746691	167741	1635623	8.95	289440	1.79207
199738	12.2048	1.3708	0.1524	37.7	17521	0.390966	1.74882	880000	88589	17521	0.2331	138	0.00812064	0.0147867	11072651	12.0421	165007	4708056	762	9218	6948	0.989382	9031841	163	12.0421	20.35	15.62	64.03	2.45057	1.88098	7.71056	69345	4708056	27889	47.35	14.95	37.7	2.52174	5.16486	3.8433	2.22926e+06	703854	1.77494e+06	7127650	170002	1703750	8.95	303182	1.91838
114446	11.6479	1.372	0.1512	38.88	15210	0.413523	2.19563	240000	89293	15210	0.2406	151	0.00656448	0.00689456	12060265	11.8216	294075	4888500	1007.57	8091.05	5295.65	0.990692	10020355	161	11.8216	19.94	14.92	65.14	2.35723	1.76378	7.70059	69345	4888000	30360.2	46.2971	14.8322	38.8707	2.62069	5.3073	3.96399	2263000	725000	1900000	7512852	174911	2111364	8.95	321412	2.04999
461527	13.0423	2.76	0.35	38.82	10289	0.196153	0.777029	184100	130000	10289	0.2	95.73	0.00510353	0.0157697	8916953	23.34	335469	4578221	2821	78484	11753	0.910316	4.42471e+06	280.4	23.34	2.4	51.5	46.1	0.56016	12.0201	10.7597	10415	4578221	16351	14.31	46.87	38.82	0.828248	6.91432	3.87128	655143	2.14581e+06	1.77727e+06	3496130	108655	704771	4.76	314030	0.966468
331318	12.7108	2.64	0.31	42.42	12000	0.201712	1.1412	197000	136689	12000	0.19	138.5	0.00626593	0.0167967	10153451	22.09	462187	4455816	2154	65252	8037	0.925464	5.63845e+06	282.27	22.09	2.49	50.84	46.67	0.550041	11.2306	10.3094	10415	4455816	15856	13.9	43.68	42.42	0.971154	7.56323	4.26719	619358	1.9463e+06	1.89016e+06	6891191	120685	926136	3.91	373106	1.26541
432131	12.9765	2.83	0.35	40.04	13047	0.234842	2.77694	232894	139643	13047	0.22	153.27	0.00693397	0.0129085	12375485	22.63	548151	5314485	3230	63011	10684	0.927976	7.29453e+06	281.75	22.63	1.86	49.89	48.25	0.420918	11.2901	10.919	10415	5314485	20302	13.48	46.48	40.04	0.861446	6.27351	3.56748	716393	2.47017e+06	2.12792e+06	8200874	141042	1094920	4.5	559423	1.37258
504702	13.1317	2.86	0.36	39	16958	0.292558	4.30736	275696	151626	16958	0.23	190.92	0.00835209	0.0221066	14510490	22.22	609689	6500636	2760	78125	22723	0.910556	9168562	281.3	22.22	1.35	48.06	50.59	0.29997	10.6789	11.2411	10415	6500636	24789	13	48	39	0.8125	5.19872	3.00561	845083	3.12031e+06	2.53525e+06	9361708	175694	1467945	5.08	703055	1.41041
598836	13.3027	2.88	0.42	39	20577	0.352614	4.63121	320000	158678	20577	0.28	213.63	0.00952812	0.0233643	17166180	20.42	614736	7193325	2656	78589	20459	0.910062	11512774	280	20.4	1.42	43.44	55.14	0.28968	8.86176	11.2486	10415	7193325	27709	13.33	47.67	39	0.818125	4.81371	2.81592	958870	3.42906e+06	2.8054e+06	10641450	288061	1667955	4.66	839778	1.60048
672409	13.4186	2.77	0.46	39.99	27062	0.284965	5.0735	360000	167531	27062	0.32	231.67	0.0107532	0.0193386	20203321	27.19	885046	7751057	2592	72920	19552	0.916541	14157631	279.9	27.2	1.14	55.02	43.84	0.31008	14.9654	11.9245	10414	7751057	27682	13.11	46.9	39.99	0.852665	4.79514	2.8239	1.01616e+06	3.63525e+06	3.09965e+06	12058000	276376	1805623	5.66	883756	1.82654
781598	13.5691	2.7645	0.4477	42.53	29200	0.272644	4.73237	400000	155766	29200	0.2912	242	0.0109846	0.0167312	22311189	26.46	891354	7215505	2530	58190	37679	0.933059	16785318	280.7	26.4649	1.11	52.86	46.03	0.29376	13.9893	12.1818	10414	7215505	28021	13.18	44.3	42.53	0.960045	4.66805	2.81405	951004	3.19647e+06	3.06875e+06	13035000	254000	1674000	5.86	816000	2.32628
689659	13.444	2.6854	0.4527	44.37	33654	0.29044	0.151482	450000	149939	33654	0.3413	200	0.0106024	0.0151254	21614271	24.7957	888923	7201673	2405	53752	21592	0.938368	18402596	280.1	24.7957	1.13	49.62	49.25	0.280191	12.3036	12.2119	10414	7201673	28176	14.49	41.14	44.37	1.07851	4.0605	2.56951	1.04352e+06	2.96277e+06	3.19538e+06	14067468	283185	1658146	6.17	571361	2.55532
351290	12.7694	2.6387	0.4564	48.36	41791	0.2985	0.0345054	550000	169605	41791	0.3173	203	0.0116031	0.0159559	20900932	21.6868	920278	6473518	1943	23762	6859	0.972796	18816082	280	21.6868	2.27	41.47	56.27	0.49229	8.99352	12.2032	10414	6473518	25347	16.89	34.76	48.36	1.39125	4.89332	3.14229	1.09338e+06	2.25019e+06	3.13059e+06	15720000	303972	1867305	6.17	607138	2.90662
505100	13.1325	2.6219	0.4083	45.44	65038	0.356287	0.353606	590000	380245	65038	0.2182	226	0.0157389	0.0208541	20534730	20.1495	973453	7179000	1891	14359	4273	0.983558	18381842	277	20.1495	1.01	39.61	59.38	0.20351	7.98122	11.9648	10416	7179000	25917	15.9368	40.3636	43.6997	1.08265	3.19223	2.13744	1144100	2897700	3137200	16828074	321034	1988768	6.17	727999	2.5605
310224	12.645	1.97	0.14	40.97	27444	0.112533	0.492233	108033	268240	27444	0.15	98.3	0.00744289	0.0227163	3718091	28.07	249964	3158814	1559	21900	29683	0.974568	1.85107e+06	190.84	28.07	24.62	42.96	32.42	6.91083	12.0589	9.10029	22531	3158814	16541	26.6	32.44	40.97	1.26295	39.4394	20.3512	840245	1.02472e+06	1.29417e+06	1527155	92861	336739	3.62	148144	0.586003
313974	12.6571	1.98	0.11	34.26	34000	0.127181	0.467991	118157	98211	34000	0.4	111.14	0.00735206	0.0205032	4500949	27.82	284762	3538182	1239	20060	22584	0.976776	2423669	190.71	27.82	23.72	42.42	33.86	6.5989	11.8012	9.41985	22531	3538182	18547	26.63	39.12	34.26	0.875767	316.66	158.768	942218	1.38414e+06	1.21218e+06	4831520	88316	390008	6.12	183823	0.685004
460443	13.0399	1.93	0.26	32.14	42800	0.151661	1.0516	162000	156523	42800	0.2	120.15	0.00806356	0.01949	5330991	27.66	305225	4194931	3057	19762	23695	0.977095	3.14312e+06	189.2	27.66	24.22	41.65	34.13	6.69925	11.5204	9.44036	22531	4194931	22083	25.55	42.31	32.14	0.759631	997.555	499.157	1.0718e+06	1.77488e+06	1.34825e+06	5567216	109176	473231	6.18	259769	0.749267
441120	12.9971	1.94	0.13	31.57	23320	0.184801	1.04223	164800	115855	23320	0.28	159.1	0.00755375	0.020869	6271888	27.48	308259	5078321	4109	23323	37044	0.972826	4.0028e+06	188.9	27.48	23.84	41.05	35.12	6.55123	11.2805	9.65098	22531	5078321	26864	26.48	41.95	31.57	0.752563	306.143	153.448	1.34474e+06	2.13036e+06	1.60323e+06	6357000	139371	585136	6.33	352286	0.788214
596224	13.2984	1.85	0.12	30.71	25019	0.212532	1.09015	200000	129481	25019	0.3	163.2	0.00809619	0.0186482	7668652	27.39	352767	5823381	3283	24068	68785	0.971488	5091522	185.9	27.4	22.38	41.44	36.18	6.13212	11.3546	9.91332	22531	5823381	31076	28.37	40.91	30.71	0.750672	85.6285	43.1896	1.65209e+06	2.38235e+06	1.78836e+06	7373917	199509	683722	6.75	432740	0.874324
651307	13.3867	1.65	0.11	32.29	24100	0.30048	1.0786	230000	118571	24100	0.24	173.8	0.00797917	0.0133723	9072869	19	389626	5709117	2638	2138	81107	0.996307	6.39299e+06	186.6	19	6.74	51.11	42.15	1.2806	9.7109	8.0085	22531	5709117	30530	29.18	38.53	32.29	0.838048	4.29735	2.5677	1.66592e+06	2.19972e+06	1.84347e+06	7973147	151122	774025	7.54	443481	1.11979
400446	12.9003	1.9175	0.1255	35.87	23710	0.210308	1.19769	250000	125000	23710	0.4219	180	0.00900284	0.0127135	9697003	24.54	370144	5160088	2008	21879	37718	0.974467	7.59107e+06	183.6	24.5359	18.46	38.61	42.93	4.52933	9.47331	10.5333	22531	5160088	27881	34.38	29.75	35.87	1.20571	13.928	7.56683	1.77404e+06	1.53513e+06	1.85092e+06	8557048	144661	802658	7.68	429307	1.47111
144332	11.8799	2.0037	0.1121	37.61	24078	0.182027	1.77137	220000	130114	24078	0.5714	172	0.00946135	0.0117768	10512250	28.2753	394466	5146868	1413	17665	34945	0.979316	8608389	181.7	28.2753	26.46	32.73	40.82	7.48164	9.25451	11.542	22531	5146868	28222	36.43	25.96	37.61	1.44877	39.1755	20.3122	1.875e+06	1.33613e+06	1.93574e+06	9358993	158134	787165	7.85	345430	1.67255
108458	11.5941	1.9619	0.1042	40.08	31128	0.201135	1.98617	220000	150728	31128	0.3983	173	0.00944307	0.0106298	11245122	25.7727	418789	5183793	445	9327	5837	0.989276	9394097	181	25.7727	24.34	35.32	40.34	6.27308	9.10292	10.3967	22531	5183793	28647	35.65	24.27	40.08	1.65142	23.5873	12.6194	1.84802e+06	1.25811e+06	2.07766e+06	10327713	212576	1719214	7.85	363372	1.81221
123906	11.7273	1.7303	0.1014	40.315	35738	0.242654	1.96766	260000	223020	35738	0.2233	177	0.010016	0.0113011	11951724	21.5311	443111	5224600	1011	6725	4240	0.992266	10111391	175	21.5311	25.8	29.03	45.17	5.55502	6.25048	9.7256	22531	5225000	29857.1	34.0478	25.1866	40.7656	1.61854	59.3367	30.4776	1779000	1316000	2129000	10831278	183153	1844652	7.85	379078	1.93519
559057	13.234	5.12	0.46	38.31	24854	0.388088	1.68844	297332	216613	24854	0.2	271.21	0.0113827	0.034941	46577828	33.5	977735	13000948	16164	52006	45440	0.939961	22707132	438.29	33.5	4.81	43.16	52.03	1.61135	14.4586	17.4301	27120	13000948	30016	12.8	48.89	38.31	0.783596	14.5022	7.64292	1.66412e+06	6.35616e+06	4.98066e+06	4811521	274541	1358728	6.89	533313	1.74658
281697	12.5486	5.17	0.45	39.33	31736	0.453453	1.69285	380320	228580	31736	0.24	364.46	0.0145112	0.0390804	54496701	33.09	882392	15004776	15037	51961	49566	0.939951	30144672	437.42	33.09	4.65	43.34	52.01	1.53869	14.3412	17.2101	27126	15004776	34583	11.37	49.3	39.33	0.797769	18.0912	9.44449	1.70604e+06	7.39735e+06	5.90138e+06	11812021	322533	1647383	6.97	609955	2.00901
365659	12.8095	5.12	0.47	39.44	34406	0.541545	1.60933	381000	230000	34406	0.27	423	0.0161779	0.0322721	62155563	33.25	1002543	18006376	15584	66448	33507	0.923678	38377176	434.03	33.25	4.93	42.89	52.18	1.63922	14.2609	17.3498	27126	18006376	41479	10.8	49.76	39.44	0.792605	20.7365	10.7645	1.94469e+06	8.95997e+06	7.10171e+06	13349505	330764	2137792	7.06	731926	2.13131
361716	12.7986	5.06	0.48	39.46	23771	0.575013	1.74952	536712	253693	23771	0.39	415	0.0164937	0.0426085	67656672	38.4	1160525	22080487	11291	83933	120946	0.902399	45786800	433.3	38.4	4.4	47.89	47.71	1.6896	18.3898	18.3206	27126	22080487	50914	9.98	50.57	39.46	0.780305	29.1086	14.9444	2.20363e+06	1.11661e+07	8.71296e+06	14879612	406064	2515671	7.1	1019525	2.07363
308825	12.6405	5.48	0.53	40.32	31206	0.6215	1.82968	620000	262476	31206	0.38	336.8	0.0154771	0.0411939	75713646	39.08	1100391	24300668	10615	81809	35677	0.906138	53357628	430.8	39.1	3.97	48.59	47.44	1.55227	18.9987	18.549	27126	24300668	56244	9.99	49.69	40.32	0.811431	26.4932	13.6523	2.42764e+06	1.2075e+07	9.79803e+06	17142883	547062	2849407	7.23	1190295	2.19573
316484	12.665	5.43	0.7	41.46	31730	0.590837	1.89822	670000	283733	31730	0.6	365.92	0.0174998	0.0337226	83222595	44.3	1090432	26174061	10366	69924	34109	0.919716	60954148	429.1	44.3	2.3	47.49	50.21	1.0189	21.0381	22.243	27205	26174061	61012	9.64	48.9	41.46	0.847853	13.6874	7.26763	2.52318e+06	1.27991e+07	1.08518e+07	19753122	524266	3278090	7.39	1399704	2.3288
520739	13.163	5.4	0.68	42.66	46085	0.550824	2.40696	720000	257782	46085	0.63	414	0.019528	0.0309766	92496767	43.2	1254690	23795605	10491	68005	67645	0.921386	69626328	427.7	43.2	2.29	48.13	49.58	0.98928	20.7922	21.4186	27711	23795605	55548	10.4	46.95	42.66	0.908626	12.2556	6.58212	2.47474e+06	1.1172e+07	1.01512e+07	21764727	490143	3273310	11.42	1311855	2.92602
399863	12.8989	5.0443	0.6908	44.03	59997	0.598223	2.84324	730000	261254	59997	0.5833	398	0.0199515	0.029044	103533744	40.0216	979313	23941860	8478	63191	89241	0.926547	79441288	426.24	40.0216	2.48	46.45	51.06	0.992536	18.59	20.435	27711	23941860	56076	10.55	45.42	44.03	0.969397	12.9294	6.94938	2.52587e+06	1.08744e+07	1.05416e+07	24688234	562400	3665378	8.77	1328429	3.31809
311055	12.6477	5.16	0.6137	47.18	72141	0.6287	3.26288	710000	281000	72141	0.5656	419	0.0213329	0.0283959	115851939	39.0251	928324	24535091	8837	35468	47644	0.958802	90710408	422	39.0251	2.53	43.9	53.57	0.987335	17.132	20.9057	27711	24535091	57818	9.8	43.02	47.18	1.0967	15.6081	8.35242	2.40444e+06	1.0555e+07	1.15757e+07	26784001	599423	3802096	8.77	1355597	3.69717
412413	12.9298	5.1806	0.5977	52.995	86027	0.626366	1.62969	810000	270000	86027	0.5422	442	0.0228305	0.0301355	106547621	37.2286	1480560	2.33187e+07	11522	29700	39562	0.965499	99196848	415	37.2286	2.54	40.8	56.66	0.945606	15.1893	21.0937	27711	22088526	53225.4	9.8	43.02	47.18	1.0967	14.5499	7.82331	2.16468e+06	9.50248e+06	1.04214e+07	26586527	582762	4012191	8.77	1048695	4.49088
506191	13.1347	3.41	0.76	38.16	11846	0.267303	3.07755	267800	150000	11846	0.3	151.5	0.00736873	0.0225652	9802351	25.83	254305	6904436	4056	70990	48173	0.918297	4.45437e+06	310.19	25.83	12.47	32.33	55.21	3.221	8.35084	14.2607	10111	6904436	22287	17.95	43.88	38.16	0.869644	17.1009	8.9853	1.23935e+06	3.02967e+06	2.63473e+06	4121550	109218	812106	9.04	350674	0.645146
550674	13.2189	3.41	0.77	35.58	13033	0.303926	3.45543	338545	160368	13033	0.34	199.59	0.00903174	0.0242832	11530744	23.93	191723	7272951	3745	76543	47977	0.911968	5958148	310.19	23.93	5.85	34.68	59.47	1.3999	8.29892	14.2312	9891	7272951	23447	18.29	46.13	35.58	0.771299	6.35612	3.56371	1.33022e+06	3.35501e+06	2.58772e+06	8463765	142364	1114530	9.72	480088	0.81922
780498	13.5677	3.42	0.78	35.8	12387	0.378215	3.63162	390711	171197	12387	0.32	201.39	0.00920854	0.0167951	14818397	24.13	505023	9126325	3859	61739	41158	0.928955	8220253	308.35	24.13	6.05	33.36	60.59	1.45986	8.04977	14.6204	9891	9126325	29264	16.58	47.62	35.8	0.751785	6.7452	3.74849	1.51314e+06	4.34596e+06	3.26722e+06	10114016	173732	1384452	10.2	810703	0.900719
942312	13.7561	3.58	0.83	34.88	15356	0.415833	3.03388	463804	187020	15356	0.34	237.51	0.0106977	0.0279357	18391949	26.86	497977	11169266	5497	50343	44229	0.9419	11054291	308.3	26.86	5.66	37.08	57.26	1.52028	9.95969	15.38	9891	11169266	35784	15.52	49.6	34.88	0.703226	7.81569	4.25946	1.73347e+06	5.53996e+06	3.89584e+06	11256889	226728	1573647	10.45	1036681	0.989706
1.10602e+06	13.9163	3.59	0.84	35.1	17731	0.425586	5.07859	500000	197340	17731	0.39	270.55	0.0120428	0.0312433	22578193	29.21	479634	12427098	6534	47340	34138	0.945478	14688917	307.9	29.2	4.66	40.67	54.67	1.36072	11.8756	15.9636	9891	12427098	40002	15.31	49.59	35.1	0.707804	8.00549	4.35665	1.90259e+06	6.1626e+06	4.36191e+06	12884615	336747	2047132	10.77	1315031	1.18201
1.26331e+06	14.0492	3.6	0.85	36.14	21717	0.418982	5.16831	540000	207507	21717	0.41	282.53	0.0128919	0.0247853	27461859	32.05	479210	13449310	4940	36584	20004	0.957965	18886104	305.9	32.1	3.31	44.46	52.23	1.06251	14.2717	16.7658	10047	13449310	43952	15.03	48.83	36.14	0.740119	7.13717	3.93865	2.02143e+06	6.5673e+06	4.86058e+06	15080576	249797	2242213	11.01	1360902	1.40424
1.57848e+06	14.272	3.9108	0.877	38.82	24500	0.415819	5.62809	570000	188272	24500	0.6597	273	0.0137938	0.0220276	32037714	32.8	495963	13639990	3353	38535	47706	0.955316	23387744	305.3	32.8027	3.2	42.25	54.55	1.04969	13.8591	17.8939	10047	13639990	44264	14.78	46.4	38.82	0.836638	7.26912	4.05288	2.01599e+06	6.32896e+06	5.29504e+06	17170172	242524	2284708	11.9	1368462	1.71465
880857	13.6887	3.9695	1.044	41.23	29000	0.418708	0.429587	600000	181270	29000	0.667	263	0.0138973	0.019964	34896407	31.7006	473059	13273292	3851	42438	40391	0.950977	27538894	302.56	31.7006	3.12	39.72	57.16	0.989059	12.5915	18.1201	10047	13273292	43207	15.92	42.85	41.23	0.962194	6.35875	3.66047	2.11311e+06	5.68761e+06	5.47258e+06	20668317	295806	2095553	11.52	755188	2.07476
718035	13.4843	3.945	1.0553	45.89	38023	0.352872	0.14387	680000	204877	38023	0.654	253	0.0146961	0.0206109	34451026	29.2688	424777	10328139	2100	15442	17260	0.982123	29981384	302	29.2688	2.96	35.67	61.37	0.866356	10.4402	17.9623	10047	10328139	33692	19.91	34.2	45.89	1.34181	4.31578	2.82879	2.05633e+06	3.53222e+06	4.73958e+06	26416301	293422	2170940	11.52	848118	2.90288
649865	13.3845	3.1554	0.5938	47.91	41235	0.446373	0.790411	750000	206398	41235	0.6044	277	0.0154548	0.0214332	33774718	24.139	869734	10775000	1997	12947	15899	0.984989	30601158	296	24.139	3.63	33.12	63.25	0.876246	7.99484	15.2679	10048	10775000	36402	15.9072	35.2538	48.839	1.38535	7.6473	4.51633	1714000	3798600	5262700	31790543	312386	2375708	11.52	912722	2.84001
540719	13.2007	1.81	0.27	30.32	10750	0.324518	2.41704	186230	119445	10750	0.16	82.32	0.00454154	0.0144737	8917885	17.46	718911	5666088	4862	34352	25456	0.960426	4512695	183.39	17.46	2.69	52	45.3	0.469674	9.0792	7.90938	4743	5666088	30897	6.18	63.49	30.32	0.477556	17.7243	9.10092	350164	3.5974e+06	1.71796e+06	3212584	82930	591895	11.2	354064	0.796439
594142	13.2949	1.77	0.25	30.4	12055	0.363574	9.1735	229000	119000	12055	0.16	129.9	0.00583083	0.0161817	10916683	16.73	948886	6082597	3600	31191	23282	0.964067	6067451	183.48	16.73	2.69	49.91	47.4	0.450037	8.34994	7.93002	4736	6082597	33151	6.6	63.01	30.4	0.482463	14.0716	7.27705	401451	3.83264e+06	1.84911e+06	6921566	96419	806803	9.27	479746	0.99751
636779	13.3642	1.74	0.24	30.52	13914	0.442763	3.00342	215783	121768	13914	0.15	125.19	0.00579876	0.0111524	13239953	16.61	768598	7354295	2942	30513	13599	0.964991	8012793	183.32	16.61	2.53	50.45	47.02	0.420233	8.37974	7.81002	4736	7354295	39686	6.24	63.25	30.52	0.48253	14.8272	7.65485	458908	4.65159e+06	2.24453e+06	8294317	115100	1000685	13.29	764808	1.08954
322556	12.684	1.75	0.25	30.5	16843	0.504065	2.77358	252474	130775	16843	0.17	144.31	0.00671929	0.0185784	15757912	17.63	957592	8886669	7477	42657	38600	0.950747	10233846	182.4	17.63	2.27	52.18	45.55	0.400201	9.19933	8.03046	4774	8886669	48594	6.35	63.15	30.5	0.482977	15.7508	8.11686	564303	5.61193e+06	2.71043e+06	9675767	165264	1231030	14.52	1001688	1.1516
376217	12.8379	1.84	0.34	30.5	19725	0.555827	2.83294	290000	137559	19725	0.17	167.49	0.00762116	0.0193333	18642653	17.96	955105	10004881	7372	49893	90454	0.941695	12779026	180.3	18	1.45	50.67	47.88	0.261	9.1206	8.6184	4736	10004881	53877	6.32	63.18	30.5	0.482748	10.5371	5.50991	632308	6.32108e+06	3.05149e+06	11429830	218913	1373950	14.17	1102146	1.27728
416997	12.9408	1.91	0.3	30.8	23551	0.542709	2.93608	320000	143146	23551	0.28	182.1	0.00882712	0.0158911	22009698	19.89	955105	10799909	6807	44580	34575	0.948618	15701949	180	19.9	2.16	49.77	48.07	0.42984	9.90423	9.56593	4736	10799909	59999	6.26	62.94	30.8	0.489355	12.9415	6.71544	676074	6.79746e+06	3.32637e+06	12954354	225870	1627540	15.16	1113222	1.4539
405543	12.913	1.8692	0.2916	35.35	19645	0.547279	3.61869	420000	133992	19645	0.2572	186	0.00872778	0.0140026	25206465	18.54	613103	10146163	6625	45633	46674	0.94723	18832606	179.9	18.5393	1.66	47.34	51	0.307752	8.7765	9.45504	4736	10146163	54800	6.58	58.07	35.35	0.608748	12.5491	6.57894	667618	5.89188e+06	3.58667e+06	14081856	169026	1640131	15.31	1148000	1.85613
450188	13.0174	1.7908	0.2897	37.67	24511	0.592743	2.30285	380000	120209	24511	0.2197	185	0.0086028	0.011883	26233673	17.3529	1086801	10285818	6156	43606	41207	0.949627	21432306	178.96	17.3529	1.64	46.5	51.85	0.284588	8.0691	8.99748	4788	10285818	55674	7.06	55.27	37.67	0.681563	12.7877	6.73461	726179	5.68497e+06	3.87467e+06	16290031	187956	1482810	15.78	676847	2.08368
469496	13.0594	1.5667	0.2261	49.02	34648	0.414684	0.889691	480000	135754	34648	0.208	167	0.00926103	0.0126583	25228203	15.7753	851194	6541758	4542	12664	14015	0.985335	22635752	179	15.7753	1.78	46.6	51.62	0.2808	7.35129	8.14321	4788	6541758	35476	11.02	39.96	49.02	1.22673	8.76084	4.99378	720902	2.61409e+06	3.20677e+06	21973453	187116	1425655	15.78	707749	3.46019
288622	12.5729	1.6888	0.1887	44.81	38559	0.451891	0.299259	460000	138320	38559	0.2092	178	0.00975295	0.0123062	24170505	16.8824	1068832	7629000	2573	13501	14508	0.984377	22399822	177	16.8824	3.96	48.32	47.72	0.668543	8.15758	8.05628	4788	7629000	43101.7	9.37213	48.1059	42.522	0.883924	33.8251	17.3545	715000	3670000	3243700	25262917	189427	1486519	15.78	806938	2.93614
25499.9	10.1464	1.38	0.13	33.97	6424	0.297353	2.53287	50216	57400	6424	0.11	66.52	0.00260622	0.00759875	8173742	9.12	131869	2711856	568	24605	13914	0.971728	4.14018e+06	123.33	9.12	3.95	42.98	53.07	0.36024	3.91978	4.83998	5139	2711856	21989	12.34	53.69	33.97	0.632706	9.2189	4.9258	334643	1.456e+06	921217	1422835	71840	409713	10.08	116744	1.5267
28152.7	10.2454	1.36	0.14	33.19	8658	0.375622	2.19603	63425	63145	8658	0.08	67.85	0.00275732	0.00741552	10776203	8.95	134877	3361820	579	16737	10533	0.980753	6197484	123.78	8.95	4.25	43.35	52.4	0.380375	3.87982	4.6898	5139	3361820	27160	10.5	56.31	33.19	0.589416	11.0265	5.80796	352991	1.89304e+06	1.11579e+06	2161694	86227	529870	10.25	144253	1.84349
23616.5	10.0697	1.35	0.13	33.39	6205	0.464488	3.24561	91114	60000	6205	0.09	77.2	0.00289144	0.00488597	13414888	8.83	159424	4101426	1062	11048	10687	0.987237	8652561	123.75	8.83	4.08	42.81	53.11	0.360264	3.78012	4.68961	5140	4101426	33137	10.43	56.18	33.39	0.59434	10.4581	5.5262	427779	2.30418e+06	1.36947e+06	2592021	91348	640246	13.49	170623	2.10965
33350.7	10.4148	1.33	0.14	31.98	7185	0.551203	1.99517	151557	62049	7185	0.14	86.24	0.00356596	0.00838637	14981349	9.08	190557	5004925	745	13176	8468	0.984845	10835629	122.5	9.08	3.85	42.62	53.52	0.34958	3.8699	4.85962	5140	5004925	40844	9.74	58.28	31.98	0.54873	9.25044	4.89959	487480	2.91687e+06	1.60058e+06	2967461	114295	688258	13.69	188644	2.16499
44293.9	10.6986	1.29	0.15	32.14	9585	0.664975	1.37213	140000	63928	9585	0.14	98.4	0.00399413	0.00865475	17322477	9.09	183491	6051273	1214	13501	8497	0.984473	12979567	122	9.1	3.74	42.02	54.24	0.34034	3.82382	4.93584	5140	6051273	49479	8.89	58.97	32.14	0.545023	9.20653	4.87578	537958	3.56844e+06	1.94488e+06	3291256	164312	826535	10.59	238670	2.14493
70333.8	11.161	1.3	0.15	32.55	10275	0.511169	2.17653	150000	69508	10275	0.18	102.35	0.00439242	0.00665591	19502270	13.67	212521	7003010	1387	19720	9589	0.977364	15009150	121.9	13.7	2.12	58.89	38.99	0.29044	8.06793	5.34163	5140	7003010	57402	8.31	59.15	32.55	0.550296	17.4331	8.9917	581950	4.14228e+06	2.27948e+06	3716775	161796	938008	11.09	255080	2.14324
85549.7	11.3569	1.3411	0.1389	33	12167	0.530147	2.33428	170000	62410	12167	0.1795	109	0.00464273	0.00607823	21692006	13.02	200806	6903093	1788	20458	23999	0.976299	17213934	121.8	13.0211	2.17	56.89	40.94	0.282558	7.4077	5.33084	5140	6903093	56467	8.56	58.45	33	0.564585	16.0929	8.32876	590905	4.03486e+06	2.27802e+06	4021294	150643	993453	11.12	268211	2.49366
98378	11.4966	1.339	0.1455	34.19	14609	0.569789	2.63626	180000	62004	14609	0.1769	117	0.00499995	0.00576602	24295788	12.7528	234487	7266404	1611	19438	18500	0.977548	19555850	120.8	12.7528	1.98	55.34	42.68	0.252505	7.0574	5.4429	5140	7266404	59855	8.38	57.43	34.19	0.595333	15.0694	7.83234	608925	4.1731e+06	2.48438e+06	4581614	174272	1107002	11.39	281179	2.69127
114141	11.6452	1.3231	0.1493	35.09	10950	0.60206	2.94206	170000	68000	10950	0.1927	113	0.00477339	0.00479086	27188559	12.7105	268168	7652485	511	5689	4949	0.993438	22109028	120	12.7105	1.94	54.7	43.36	0.246584	6.95264	5.51127	5140	7652485	63480	7.72	57.19	35.09	0.613569	17.294	8.9538	590772	4.37646e+06	2.68526e+06	4970991	182100	1105557	11.39	242097	2.88913
125796	11.7424	1.3417	0.146	40.305	21619	0.525628	3.45789	190000	73000	21619	0.1696	115	0.00554002	0.00519885	29434235	13.1923	301849	6934248	603	5871	5961	0.993215	24430184	118	13.1923	1.8	54.83	43.37	0.237461	7.23334	5.7215	5140	6686511	56665.3	7.72	57.19	35.09	0.613569	16.0856	8.3496	516199	3.82402e+06	2.3463e+06	5161800	176568	1226718	11.39	183442	3.65365
4.49444e+06	15.3184	2.7	0.4	47.78	32858	0.21087	1.47891	262994	62705	32858	0.3	158.74	0.00793171	0.0261436	8415149	24	362341	5060872	2336	41961	42545	0.951491	4.13907e+06	269.9	24	19.58	30	50.42	4.6992	7.2	12.1008	40583	5060872	17983	17.16	35.06	47.78	1.36281	158.466	79.9142	868446	1.77434e+06	2.41808e+06	1867344	140611	752642	10.98	251308	0.817857
1.71249e+06	14.3535	2.87	0.3	46.93	37682	0.259713	1.20367	262712	144885	37682	0.26	137.71	0.00852606	0.0251439	10640927	24.23	294117	6292848	3291	40597	42219	0.953049	5720263	270.57	24.23	21.34	25.67	52.99	5.17068	6.21984	12.8395	40583	6292848	22645	15.62	37.45	46.93	1.25314	28.0044	14.6288	982943	2.35667e+06	2.95323e+06	7152762	151053	1031683	10.91	305663	0.90901
2.66866e+06	14.7971	2.86	0.29	44.35	37683	0.322096	1.06061	289993	268303	37683	0.29	131.85	0.00998903	0.021946	13779430	23.75	324664	7649791	2793	42691	29471	0.950859	7992152	270.23	23.75	21.05	25.18	53.77	4.99937	5.98025	12.7704	40583	7649791	27545	16.02	39.63	44.35	1.1191	19.7736	10.4464	1.2255e+06	3.03161e+06	3.39268e+06	8175123	163839	1360930	9.83	428230	1.04475
2.50689e+06	14.7346	2.83	0.31	42.67	37934	0.394606	1.9608	347919	192708	37934	0.35	191.6	0.010937	0.033481	16665412	23.83	255198	9403461	2753	23157	23602	0.973225	10667971	267.2	23.83	20.35	28.96	50.69	4.8494	6.90117	12.0794	40876	9403461	33675	16.23	41.1	42.67	1.0382	29.6903	15.3643	1.52618e+06	3.86482e+06	4.01246e+06	9321511	203931	1628952	10.86	607717	1.13447
3.09355e+06	14.9448	2.65	0.29	37.72	26005	0.426544	0.844622	360000	191651	26005	0.43	192.88	0.0105378	0.0266426	20114794	22.95	221626	9810518	3435	23140	39463	0.972999	13824440	259.6	23	19.96	28.37	51.67	4.5908	6.5251	11.8841	38405	9810518	37001	19.21	43.08	37.72	0.87558	18.5531	9.71433	1.8846e+06	4.22637e+06	3.70053e+06	9370876	348996	1828599	10.84	702928	1.40914
3.34474e+06	15.0229	2.77	0.3	42.78	30165	0.458896	0.299612	430000	137273	30165	0.39	229.51	0.0110587	0.0205221	25314458	26.48	268604	12160742	1925	2313	46770	0.996639	17746942	259	26.5	16.43	31.34	52.23	4.35395	8.3051	13.8409	38405	12160742	46953	16.19	41.02	42.78	1.04291	44.1582	22.6005	1.96882e+06	4.98834e+06	5.20237e+06	11200470	349724	2213267	11.02	913055	1.45936
2.50137e+06	14.7324	2.82	0.31	46.68	28543	0.479157	2.40627	360000	176700	28543	0.36	247	0.0114784	0.0171016	31206711	26.38	315581	12640168	1276	20291	53563	0.976034	22645432	264	26.38	16	29.87	54.13	4.2208	7.87971	14.2795	38827	12640168	42792	16.12	37.19	46.68	1.25518	73.5341	37.3946	2.0376e+06	4.70088e+06	5.90043e+06	12054164	321895	2392674	11.03	881443	1.79155
742835	13.5182	2.809	0.2874	47.11	28834	0.495035	2.2924	480000	167473	28834	0.3296	263	0.0119565	0.0167339	36280675	26.4769	362558	13107000	1108	21546	30311	0.974963	28116452	262	26.4769	15.04	31.32	53.64	3.98213	8.29257	14.2022	38827	13107000	47356	17.08	35.81	47.11	1.31555	117.01	59.1628	2.23868e+06	4.69362e+06	6.17471e+06	14089388	331645	2422337	11.11	589788	2.14515
625142	13.3457	2.6999	0.2608	47.61	32390	0.538731	2.74277	460000	165475	32390	0.3129	255	0.0118607	0.0153343	41698930	25.3952	409536	13681181	9904	7330	8265	0.991495	33632388	259	25.3952	15.38	29.29	55.33	3.90578	7.43825	14.0512	38827	13681181	49618	16.76	35.63	47.61	1.33623	78.9219	40.1291	2.29297e+06	4.8746e+06	6.51361e+06	15279104	348351	2590112	11.11	680098	2.4583
700701	13.4598	2.6398	0.2694	50.375	72152	0.617912	2.78675	580000	220211	72152	0.3506	270	0.0159535	0.0203599	46354266	21.7625	456514	13447300	528	7213	4325	0.99171	38188660	235	21.7625	15.37	19.61	65.02	3.3449	4.26763	14.15	38827	13447000	57221.3	13.2966	35.5544	51.149	1.43861	14.3768	7.90773	1788000	4781000	6878000	14634527	323752	2861515	11.11	758965	2.83994
177071	12.0843	1.38	0.32	17.33	11645	0.133347	0.84951	167000	90000	11645	0.21	73.82	0.00423558	0.0134376	16496803	50.62	345910	6750045	2072	18036	6094	0.979337	7.80834e+06	129.2	50.62	22.56	40.3	37.14	11.4199	20.3999	18.8003	22.56	6750045	6750045	17.33	10.21	72.46	7.09696	3.3513	5.22413	1.16978e+06	689180	4.89108e+06	2423670	79153	582878	12	349116	1.15678
199588	12.204	1.27	0.45	28.1	20352	0.13652	3.04435	206674	103269	20352	0.22	95.2	0.00560526	0.01626	19064523	49.58	406108	6768658	1751	17443	5328	0.980026	10030005	130.01	49.58	20.54	37.45	42.01	10.1837	18.5677	20.8286	20.53	6768658	6768658	28.1	10.9	61	5.59633	5.52361	5.55997	1.90199e+06	737784	4.12888e+06	7273584	111519	829837	14.83	434322	1.48183
242801	12.4	1.54	0.5	24.65	18853	0.187628	6.52996	166878	105435	18853	0.23	109.68	0.00579688	0.0118176	22755808	49.37	482800	9263214	2446	17561	5316	0.97989	12999281	131.25	49.37	22.08	37.98	39.94	10.9009	18.7507	19.7184	22.08	9263214	9263214	24.65	8.8	66.55	7.5625	4.19735	5.87993	2.28338e+06	815163	6.16467e+06	8398341	124789	1096233	16.13	805869	1.40332
339133	12.7341	1.62	0.49	23.52	16263	0.23627	11.2585	176725	117296	16263	0.23	131.49	0.00628578	0.0167621	26512853	47.4	583529	11199202	3759.41	58506.8	16456.8	0.933022	16414655	131.2	47.4	24.6	37.45	37.95	11.6604	17.7513	17.9883	24.6	11199202	11199202	23.52	8.42	68.06	8.08314	3.82654	5.95484	2.63405e+06	942973	7.62218e+06	9314444	152942	1441252	16.46	1122844	1.4657
443447	13.0023	1.63	0.49	23.53	20034	0.265449	8.12872	210000	147658	20034	0.24	148.35	0.00739951	0.0175528	31134172	46.89	452099	12449563	3935.96	55277.7	13645.5	0.936748	20523836	128.8	46.9	35.66	37.85	26.49	16.7245	17.7516	12.4238	35.66	12449563	12449563	23.53	8.71	67.76	7.77956	2.43537	5.10747	2.92938e+06	1.08436e+06	8.43582e+06	10903894	289276	1821769	14.45	1402223	1.64856
498604	13.1196	1.79	0.47	24.07	24526	0.271296	6.78411	220000	134683	24526	0.34	160.72	0.00829132	0.0138706	36570591	49.82	518600	13510562	9712	58565	18110	0.932918	25251294	129	49.8	24.57	33.68	41.75	12.2359	16.7726	20.7915	24.57	13510562	13510562	24.07	8.48	67.45	7.95401	4.95922	6.45662	3.25199e+06	1.1457e+06	9.11287e+06	12246575	191099	1952589	14.4	1487670	1.869
402018	12.9043	1.7906	0.4873	34.51	31000	0.269851	3.51456	250000	124326	31000	0.2196	156	0.00806135	0.011669	41656858	48.32	528646	13039536	4418	55450	15830	0.936516	30375792	129.2	48.3213	24.53	35.46	40.01	11.8532	17.1347	19.3334	24.53	13039536	13039536	34.51	8.79	56.7	6.45051	5.18457	5.81754	4.49994e+06	1.14618e+06	7.39342e+06	13067206	162351	2041160	14.65	1511776	2.32951
242529	12.3989	1.8142	0.4856	36.89	35100	0.270556	1.20132	290000	118955	35100	0.215	142	0.00804109	0.0109701	45116490	46.4428	536500	12565377	4038	50123	15334	0.9426	35208296	129.54	46.4428	25.99	35.66	38.35	12.0705	16.5615	17.8108	25.98	12565377	12565377	36.88	9.64	53.48	5.54772	5.5306	5.53916	4.63411e+06	1.2113e+06	6.71996e+06	14665557	191571	1732799	14.76	950464	2.80201
228789	12.3406	1.7775	0.4349	42.44	36152	0.227806	1.27432	350000	135054	36152	0.2005	143	0.00841683	0.0106061	45385218	44.2102	678400	10071351	2821	29617	14437	0.966	38366724	130	44.2102	26.11	37.42	36.47	11.5433	16.5435	16.1235	26.11	10071351	10071351	42.43	12.05	45.52	3.77759	5.86956	4.82358	4.27327e+06	1.2136e+06	4.58448e+06	16706653	179672	1831204	14.76	1004831	3.80949
206768	12.2394	1.7228	0.377	41.915	47996	0.260789	1.18664	360000	165033	47996	0.193	155	0.00981283	0.0115695	45469268	41.6888	885537	10872000	1997	7106	4476	0.991826	39713572	130	41.6888	24.22	38.48	37.3	10.097	16.0419	15.5499	24.22	10872000	83630.8	8.15857	48.5283	43.3131	0.892532	11.2927	6.09264	887000	5276000	4708900	16644804	188687	1846166	14.76	1188642	3.65283
22460.1	10.0195	0.83	0.13	31.95	5000	0.13494	0.0719388	53000	43000	5000	0.1	56.2	0.00207688	0.00613841	3646795	13.87	146300	1871613	1255	33544	23925	0.961379	1.82794e+06	90.22	13.87	7.79	66.04	26.17	1.08047	9.15975	3.62978	6221	1871613	20826	9.27	58.78	31.95	0.543552	87.4981	44.0208	173499	1.10013e+06	597980	913444	55826	312934	7.33	130832	0.976666
27108	10.2076	0.79	0.13	28.2	4700	0.176588	0.118954	55610	48026	4700	0.12	57.6	0.00223874	0.00569975	4408458	13.23	219976	2336262	1680	29858	20267	0.965638	2435730	92.77	13.23	4.23	68.1	27.66	0.559629	9.00963	3.65942	6221	2336262	25534	8.47	63.33	28.2	0.445287	54.7256	27.5855	197881	1.47955e+06	658826	2214596	59273	427139	7.09	167846	1.04258
38696.4	10.5635	0.8	0.13	26.48	4163	0.22727	0.3016	82378	87753	4163	0.13	57.46	0.0027644	0.004263	5501847	13.43	275329	3052237	2671	18767	26895	0.978181	3257610	92.86	13.43	4.1	67.91	28	0.55063	9.12031	3.7604	6222	3052237	32890	7.34	66.17	26.48	0.400181	92.6809	46.5405	224034	2.01967e+06	808232	2577580	73002	485104	7.39	233224	1.06729
56166.2	10.9361	0.78	0.13	28.06	5514	0.218947	0.273464	93785	55812	5514	0.15	69.82	0.00289361	0.00612218	5849372	14.07	152766	3080590	2634	18415	18748	0.978708	3.9882e+06	92.7	14.07	3.55	69.79	26.65	0.499485	9.81945	3.74965	6221	3080590	33209	8.62	63.32	28.06	0.443146	34.09	17.2666	265547	1.95063e+06	864414	2952569	82766	579644	8	260052	1.29462
50202.3	10.8238	0.79	0.13	31.55	6070	0.219785	0.594257	100000	5919	6070	0.27	85.32	0.00325406	0.0055587	6154271	13.61	287794	2989081	2932	17502	18883	0.979747	4.60495e+06	92.4	13.6	3.38	67.52	29.1	0.45968	9.18272	3.9576	6221	2989081	32308	10.23	58.22	31.55	0.54191	19.0416	9.79177	305783	1.74024e+06	943055	3388557	110818	608579	8.5	217940	1.54059
12675.5	9.44742	0.79	0.15	40.56	5966	0.189755	0.165712	110000	58824	5966	0.11	100.67	0.00353774	0.00473528	6942435	12.68	263222	2409883	2288	1659	17025	0.997843	5.15811e+06	92	12.7	3.63	64.12	32.25	0.46101	8.14324	4.09575	6221	2409883	26194	13.16	46.29	40.56	0.876215	8.95601	4.91611	317141	1.11553e+06	977449	3467502	78320	631117	8.53	189259	2.1404
10806.2	9.28787	0.7728	0.1387	44.73	5952	0.169729	0.331283	110000	56063	5952	0.109	87	0.0031878	0.00361798	7035835	12.62	261088	2142590	1554	16548	19609	0.980826	5.62663e+06	88.2	12.6236	3.53	64.56	31.91	0.445613	8.1498	4.02819	6221	2142590	25123	14.58	40.69	44.73	1.09929	5.88131	3.4903	312390	871820	958381	3532126	81311	620773	9	180043	2.62609
1132.35	7.03205	0.7599	0.1363	47.13	6566	0.190423	0.23513	90000	52203	6566	0.1093	83	0.00304013	0.00258497	7056519	11.1673	238757	2126515	1572	14280	15705	0.983473	6.00475e+06	83.11	11.1673	3.93	60.38	35.7	0.438875	6.74282	3.98673	6221	2126515	24823	16.09	36.78	47.13	1.2814	5.70171	3.49156	342156	782132	1.00223e+06	3729591	87098	724605	9.75	172494	2.82375
1212.52	7.10045	0.7606	0.1168	48.79	7052	0.242439	0.810123	140000	48257	7052	0.1087	94	0.00341357	0.0029608	6964837	8.9359	223168	2166414	913	12332	10694	0.985773	6084705	80	8.9359	4.86	51.17	43.96	0.434285	4.5725	3.92822	6221	2166414	26500	14.69	36.52	48.79	1.33598	11.0899	6.21295	318246	791174	1.05699e+06	4106104	86570	916832	9.75	154606	2.80865
2803.17	7.93851	0.7517	0.1154	48.29	8171	0.258714	0.0748104	180000	50631	8171	0.1199	100	0.00380921	0.00317954	6716937	8.8453	256487	2288400	389	8669	8062	0.989992	6.02383e+06	79	8.8453	4.66	50.76	44.58	0.412191	4.48987	3.94323	6221	2288000	28962	13.0682	37.3689	49.5629	1.32632	13.7324	7.52935	299000	855000	1135000	4468602	78284	882841	9.75	227534	2.63279
2.81815e+06	14.8516	10.81	4.01	45.14	46000	0.369706	10.6249	1077000	908700	46000	1.11	512.6	0.0321682	0.0975354	106660935	104.42	1665543	38604745	7369	92665	62868	0.893346	56022544	713.51	104.42	0.59	39.46	59.95	0.616078	41.2041	62.5998	12980	38604745	54248	4.76	50.1	45.14	0.900998	11.0002	5.9506	1.83759e+06	1.9341e+07	1.74262e+07	35261608	598921	4067372	8.93	2910381	1.45118
2.40591e+06	14.6934	11.03	4.02	45.31	39498	0.405675	8.65482	1283000	944570	39498	1.3	747.05	0.038894	0.102034	125413286	105.22	1781666	42685137	6259	82362	52941	0.905251	73820056	716.55	105.22	0.74	39.18	60.08	0.778628	41.2252	63.2162	12980	42685137	54654	4.85	49.84	45.31	0.909109	12.0073	6.45819	2.07023e+06	2.12743e+07	1.93406e+07	66574455	663651	4758822	10.27	3202070	1.72941
2.70019e+06	14.8088	11.45	4.59	44.94	42984	0.454405	6.67041	1359000	990880	42984	1.52	855.3	0.0432822	0.0795646	146376342	110.42	2033395	50175427	6140	77385	60363	0.910812	93530064	719.6	110.42	0.9	37.38	61.73	0.99378	41.275	68.1623	12980	50175427	62357	4.64	50.42	44.94	0.891313	11.859	6.37516	2.32814e+06	2.52985e+07	2.25488e+07	80919886	770606	5166242	11.07	4653540	1.86406
3.04026e+06	14.9275	12.46	5.38	44.12	46529	0.489711	5.86075	1505562	1076991	46529	1.98	881.5	0.0474636	0.123808	166559295	120.8	2169621	59157142	7242	95199	50728	0.890644	113150040	722.7	120.8	0.79	36.55	62.66	0.95432	44.1524	75.6933	12980	59157142	72648	4.72	51.17	44.12	0.862224	9.82638	5.3443	2.79222e+06	3.02707e+07	2.61001e+07	88956679	958986	6392904	11.99	6201243	1.9127
3.74939e+06	15.1371	13.49	5.95	43.99	123755	0.541196	5.5256	1760000	1167899	123755	1.92	995.5	0.0566718	0.150219	192229056	121.95	2326455	66025865	7705	96756	53191	0.888829	135428320	724.8	122	0.54	37.53	61.93	0.6588	45.7866	75.5546	12980	66025865	80480	4.77	51.24	43.99	0.858509	8.84935	4.85393	3.14943e+06	3.38317e+07	2.90448e+07	102753529	1194323	7660854	12.73	7150377	2.05114
4.26528e+06	15.266	14.21	6.38	43.84	150663	0.468493	4.94912	1510000	1147776	150663	2.64	1015.87	0.0611085	0.115304	221051760	152.78	2479961	71585745	8533	130672	60425	0.85004	160671888	727.1	152.8	0.22	46.41	53.37	0.33616	70.9145	81.5494	12980	71585745	98467	4.49	51.67	43.84	0.848461	9.55498	5.20172	3.2142e+06	3.69884e+07	3.13832e+07	114372103	1316194	8812817	14.82	8009997	2.24447
4.37083e+06	15.2905	14.584	6.3845	45.53	174867	0.461975	1.96019	1610000	1065340	174867	2.5684	1044	0.0623955	0.0990013	248587853	153.66	2538214	70987051	9134	131344	83226	0.84892	188170336	730.8	153.66	0.19	46.49	53.32	0.291954	71.4366	81.9316	12860	70987051	85816	4.58	49.88	45.53	0.912791	9.17834	5.04556	3.25121e+06	3.54083e+07	3.23204e+07	123095522	1174452	9143712	15.92	7855020	2.65077
4.40664e+06	15.2986	14.6932	6.2355	47.53	226418	0.495561	0.947533	1780000	1006456	226418	2.5491	1349	0.0725308	0.104895	265133255	146.749	2573527	72723051	7990	97839	84871	0.887105	213278176	730.41	146.749	0.2	44.75	55.05	0.293498	65.6701	80.7852	12860	72723051	87734	4.69	47.77	47.53	0.994976	9.14513	5.07005	3.41071e+06	3.47398e+07	3.45653e+07	138678978	1075909	8085751	17.02	6062411	2.93275
2.94603e+06	14.896	12.2953	5.1356	56.41	315198	0.429078	1.02065	2080000	1066256	315198	2.2064	1226	0.0756308	0.102957	252159756	129.264	2714322	55464498	5547	37530	30130	0.956728	225060384	734	129.264	0.23	42.38	57.39	0.297308	54.7822	74.1848	12860	55464498	66893	4.8	38.79	56.41	1.45424	9.82438	5.63931	2.6623e+06	2.15147e+07	3.12875e+07	142427559	1151256	8253935	17.02	6209494	4.05774
3.06566e+06	14.9358	11.432	4.4855	57.255	368584	0.477805	1.14383	2010000	1110084	368584	2.294	1244	0.0802717	0.106072	238866099	121.068	3385848	57847000	5407	25904	20489	0.970135	222972208	737	121.068	0.21	39.53	60.26	0.254243	47.8583	72.9557	12860	57847000	78489.8	4.31569	37.9309	57.7534	1.52259	11.0792	6.30091	2496500	21941900	33409000	155591910	1144224	8550151	17.02	6562406	3.85452
596647	13.2991	1.81	0.12	25.56	10948	0.0786366	0.336538	66012	62244	10948	0.2	89.51	0.00391793	0.011438	4727236	33.07	214810	2600512	943	48382	22747	0.944477	2.54462e+06	150.46	33.07	46.17	26.25	27.58	15.2684	8.68088	9.12071	23202	2600512	17285	31.48	42.95	25.56	0.595111	13.9918	7.29347	818641	1.11692e+06	664691	1421296	92299	417975	6.19	124363	0.978506
419313	12.9464	1.77	0.12	25.81	12599	0.0912032	0.224169	77234	64111	12599	0.23	107.41	0.0046185	0.0119273	5876091	32.73	206322	2985082	930	47382	22747	0.945618	3400363	150.81	32.73	45.89	24.38	29.73	15.0198	7.97957	9.73063	23209	2985082	19817	30.71	43.48	25.81	0.593606	10.9045	5.74907	916719	1.29791e+06	770450	3662098	91072	596818	6.2	178123	1.13912
603229	13.3101	1.76	0.11	24.88	12687	0.120802	0.149046	86502	69240	12687	0.23	126.74	0.00515085	0.00966574	7493978	32.81	193455	3963504	1107	54489	26387	0.937457	4565902	151.58	32.81	44.53	25.02	30.45	14.6103	8.20906	9.99065	23209	3963504	26215	30.34	44.78	24.88	0.555605	10.6404	5.59798	1.20253e+06	1.77486e+06	986120	4233014	99959	734134	6.25	240532	1.15199
710975	13.4744	1.38	0.12	21.83	11499	0.336399	0.418334	146408	74779	11499	0.19	129.27	0.00518386	0.0126786	9118619	14.95	208553	5029164	4838	32641	34276	0.962241	5.97954e+06	151.2	14.95	6.02	46.96	47.02	0.89999	7.02052	7.02949	23209	5029164	33215	31.83	46.34	21.83	0.471083	2.80572	1.6384	1.60078e+06	2.33051e+06	1.09787e+06	4784089	137661	818489	7.39	268500	1.18897
652693	13.3889	1.41	0.13	21.69	12649	0.392661	0.437871	170000	83752	12649	0.22	144.78	0.00591026	0.012874	11403626	14.4	216925	5654312	3094	29662	37753	0.965588	7.80581e+06	150.4	14.4	6.25	43.54	50.21	0.9	6.26976	7.23024	23209	5654312	37490	32.69	45.62	21.69	0.475449	2.631	1.55323	1.84839e+06	2.5795e+06	1.22642e+06	5336547	10315	994067	71.66	321637	1.38051
698388	13.4565	1.4	0.13	23.25	16726	0.342658	0.501717	200000	94640	16726	0.23	153.47	0.00662801	0.0107446	13871056	16.16	225296	5551063	3063	1755	55986	0.997131	9960172	149.8	16.2	4.02	48.58	47.4	0.65124	7.86996	7.6788	23209	5551063	37007	33.69	43.06	23.25	0.539944	2.00533	1.27264	1.87015e+06	2.39029e+06	1.29062e+06	5633039	176579	1028572	7.64	289927	1.79428
613809	13.3274	1.4015	0.236	35.87	18398	0.206684	0.37745	220000	104104	18398	0.3206	163	0.00750769	0.0103763	13618735	20.93	233668	4326831	2933	21231	42913	0.975123	11510907	149	20.9345	4.35	37.96	57.69	0.910651	7.94674	12.0771	22619	4326831	28964	37.97	26.16	35.87	1.37118	1.80237	1.58678	1.6429e+06	1.1319e+06	1.55203e+06	6227036	180289	1034518	7.93	184569	2.66036
376649	12.8391	1.3783	0.1227	39.01	17618	0.315738	0.0299704	240000	113473	17618	0.1757	177	0.00731558	0.00911886	13196759	13.7245	471166	4333342	3476	18086	37697	0.978789	12196881	147.43	13.7245	4.35	40.81	54.83	0.597016	5.60097	7.52514	22619	4333342	29237	38.22	22.77	39.01	1.71322	1.77012	1.74167	1.6562e+06	986702	1.69044e+06	7304937	178613	1168033	21.91	237097	2.81466
42661	10.661	1.3924	0.153	41.68	18147	0.2923	0.268188	280000	124820	18147	0.1983	179	0.00773057	0.00904157	12879257	14.964	471166	4373971	3009	13497	26219	0.9842	11955547	145	14.964	4.42	37.05	58.53	0.661409	5.54416	8.75843	22681	4373971	29959	36.23	22.09	41.68	1.88683	1.97457	1.9307	1.58469e+06	966210	1.82307e+06	7768392	187018	1344188	21.91	208670	2.73334
36251.9	10.4982	1.2964	0.1159	41.4	27166	0.337368	0.449155	270000	73587	27166	0.2149	140	0.00690059	0.00735964	12652586	13.7212	475373	4629100	1534	10678	17302	0.987556	11661797	94	13.7212	4.58	29.79	65.63	0.628431	4.08755	9.00522	22681	4629000	49244.7	36.0121	21.6245	42.3634	1.95904	2.04957	2.0043	1667000	1001000	1961000	8458492	149681	1512444	21.91	230988	2.51929
62188	11.0379	4	0.61	32.72	11766	0.300225	0.626121	124178	109902	11766	0.22	166	0.00650907	0.0189075	9295331	19.87	90680	5965476	892	59093	13555	0.932405	4771168	337.56	19.87	5.84	30.7	63.46	1.16041	6.10009	12.6095	14080	5965476	17739	32.5	34.79	32.72	0.9405	2.59989	1.7702	1.93878e+06	2.07539e+06	1.9519e+06	3110587	145201	714806	5.16	375122	0.799797
41570.1	10.6351	3.93	0.63	32.95	12136	0.315117	0.613776	171607	122050	12136	0.29	234.69	0.00867565	0.0218021	11998905	20.9	352683	6585947	967	57325	15318	0.934394	6.93088e+06	339.12	20.9	5.31	33.44	61.24	1.10979	6.98896	12.7992	14080	6585947	19468	27.42	39.63	32.95	0.831441	3.19258	2.01201	1.80587e+06	2.61001e+06	2.17007e+06	4745109	171959	907641	5.15	213578	1.05237
38789.2	10.5659	3.84	0.54	30.12	13346	0.368757	0.569199	236222	127875	13346	0.32	202.1	0.00837887	0.0153732	14654047	21.14	383308	7795527	1385	56644	12245	0.935217	9465917	340.55	21.14	4.87	34.91	60.22	1.02952	7.37997	12.7305	14080	7795527	22942	27.13	42.75	30.12	0.704561	2.90779	1.80617	2.11493e+06	3.33259e+06	2.34801e+06	5436894	206054	1137529	5.79	279049	1.21428
46570	10.7487	3.88	0.45	28.7	15987	0.471551	1.08836	274093	143440	15987	0.33	220.86	0.0093064	0.0234347	16767974	20.88	426932	9845977	4024	53146	23375	0.939028	11886235	341.1	20.88	5.22	33.86	60.92	1.08994	7.06997	12.7201	14080	9845977	28874	26.15	45.15	28.7	0.635659	2.98262	1.80914	2.57472e+06	4.44546e+06	2.8258e+06	6371777	241635	1398180	8.6	388855	1.20722
43118.5	10.6717	3.86	0.54	28.97	22290	0.547708	0.450587	330000	156913	22290	0.32	249.9	0.0106527	0.0255077	19404704	20.49	417576	11228017	3567	45291	24343	0.947972	14330584	336.3	20.5	4.83	32.99	62.18	0.99015	6.76295	12.7469	14080	11228017	33150	25.28	45.75	28.97	0.633224	2.88386	1.75854	2.83844e+06	5.13682e+06	3.25276e+06	7369217	347447	1716558	9.08	565765	1.27632
28692	10.2644	3.85	0.54	29.24	24579	0.555203	1.34497	330000	168375	24579	0.56	268	0.012379	0.0212268	22450817	21.82	335238	12103434	3552	446181	35007	0.490652	16936128	328.4	21.8	4.17	28.83	67	0.90906	6.28494	14.606	14080	12103434	36901	24.27	46.49	29.24	0.628952	2.45599	1.54247	2.9375e+06	5.62689e+06	3.53904e+06	8349487	340281	1784524	9.28	605560	1.39928
23460.2	10.0631	3.72	0.53	29.67	23575	0.5557	1.53729	380000	156150	23575	0.53	287	0.0126173	0.0184006	25725313	21.78	246386	12103150	3225	42980	59745	0.950061	19885740	328.1	21.78	3.86	27	69.14	0.840708	5.8806	15.0587	14080	12103150	36900	24.12	46.2	29.67	0.642208	2.27727	1.45974	2.91928e+06	5.59166e+06	3.591e+06	9258778	335290	1913935	30.95	578526	1.64302
21493.8	9.97552	3.65	0.5234	30.93	35793	0.622454	1.36902	360000	159827	35793	0.5199	283	0.0132812	0.0175469	29519951	19.8127	196921	12332487	2130	34056	30628	0.96069	23282474	326.41	19.8127	4.06	29.62	66.32	0.804396	5.86852	13.1398	14382	12332487	37714	25.73	43.34	30.93	0.713659	2.4744	1.59403	3.17315e+06	5.3449e+06	3.81444e+06	10644422	398671	2211062	11.61	622849	1.8879
23322.2	10.0572	3.6726	0.5544	35.48	43984	0.620345	1.65702	430000	173000	43984	0.5038	286	0.0141645	0.017815	33702364	19.2442	78188	11938035	1485	16898	8280	0.980602	27018330	324	19.2442	4.08	26.09	69.83	0.785163	5.02081	13.4382	14382	11938035	36732	25.28	39.24	35.48	0.904179	2.62461	1.7644	3.01794e+06	4.68448e+06	4.23561e+06	12419438	429730	2612708	11.61	634445	2.26321
141119	11.8574	3.6623	0.5356	42.965	48690	0.584111	0.586759	520000	161675	48690	0.415	338	0.0154058	0.0192256	37131618	18.3024	588001	1.06906e+07	1259	13653	10012	0.984276	30459944	320	18.3024	3.59	21.89	74.52	0.657056	4.0064	13.6389	14382	9398299	29369.7	25.28	39.24	35.48	0.904179	2.17787	1.54102	2.37589e+06	3.68789e+06	3.33452e+06	13176084	414471	3038035	11.61	566375	3.24101
64204.2	11.0698	3.33	0.28	25.85	10570	0.343284	0.771131	62000	108430	10570	0.15	206	0.00686095	0.0191945	16627916	23.5	160661	8067183	1331	28136	32383	0.967415	8550112	285.09	23.5	10.38	45.4	44.21	2.4393	10.669	10.3894	21090	8067183	28486	17.69	56.46	25.85	0.457846	12.7095	6.58366	1.42708e+06	4.55473e+06	2.08537e+06	2068435	142390	745625	8.57	287400	1.05986
50958.9	10.8388	3.3	0.29	32.43	9680	0.374721	0.817795	104000	99618	9680	0.2	273.5	0.00857912	0.0207714	21289053	24.04	167977	9008304	1485	28746	28865	0.966774	12293312	288.33	24.04	10.15	46.42	43.43	2.44006	11.1594	10.4406	21090	9008304	31421	17.81	49.77	32.43	0.651597	24.9335	12.7925	1.60438e+06	4.48343e+06	2.92139e+06	4054678	172597	930056	8.78	258289	1.36466
57253.2	10.9552	3.24	0.28	31.17	10368	0.51319	0.761446	170000	110000	10368	0.24	257.1	0.00871713	0.0154943	25331431	21.49	195231	11028462	751	16846	6223	0.980695	16499885	290.05	21.49	11.26	39.32	49.42	2.41977	8.44987	10.6204	21090	11028462	38136	17.32	51.51	31.17	0.605125	14.2821	7.44363	1.91013e+06	5.68076e+06	3.43757e+06	4819750	167125	1042838	8.54	309719	1.49612
60230.3	11.0059	3.28	0.29	33.81	11984	0.622868	0.824322	185603	121976	11984	0.25	358	0.0113593	0.0254827	28755011	21.85	209253	13609668	2141	32293	29868	0.962712	20449162	292.1	21.85	9.79	35.97	54.23	2.13911	7.85945	11.8493	21090	13609668	46749	16.94	49.25	33.81	0.686497	11.3772	6.03183	2.30548e+06	6.70276e+06	4.60143e+06	5533257	198686	1222728	8.61	426742	1.50255
80341.3	11.294	3.34	0.37	35.51	16048	0.74325	0.941678	230000	127855	16048	0.26	210	0.00846506	0.0190895	33400696	21.59	327133	16054206	2485	31667	29823	0.963426	24476230	289.8	21.6	9.68	33.81	56.51	2.09088	7.30296	12.2062	21090	16054206	55177	15.88	48.61	35.51	0.730508	11.097	5.91373	2.54941e+06	7.80395e+06	5.70085e+06	6558738	291302	1425859	9.15	580014	1.5246
53543	10.8882	3.26	0.33	36.43	16917	0.602367	1.0225	240000	142208	16917	0.27	224.5	0.00908763	0.0150173	37763952	27.36	343116	16504848	2559	3111	39914	0.995834	28656944	283	27.4	7.71	47.48	44.81	2.11254	13.0095	12.2779	21090	16504848	58321	16.06	47.52	36.43	0.766625	23.3501	12.0583	2.65068e+06	7.8431e+06	6.01272e+06	7458035	275707	1601074	13.36	620000	1.73627
72100.2	11.1858	3.1891	0.3043	37.46	20890	0.602032	1.19923	270000	130671	20890	0.3152	241	0.00987524	0.0138026	42887571	26.52	349745	15962932	2174	34615	31607	0.960037	33333480	278.5	26.5151	7.71	46.75	45.54	2.04431	12.3958	12.075	21089	15962932	56868	16.58	45.96	37.46	0.815057	21.7624	11.2887	2.64665e+06	7.33656e+06	5.97971e+06	8309748	289225	1718609	15.38	625070	2.08818
91352	11.4225	3.1493	0.303	38.52	23336	0.628339	1.3924	290000	135536	23336	0.2954	263	0.0105668	0.0133971	48846055	26.0576	356643	16373003	2131	30115	28621	0.965215	38543540	278.07	26.0576	7.88	45.61	46.51	2.05334	11.8849	12.1194	21089	16373003	58841	17.41	44.07	38.52	0.874064	19.8931	10.3836	2.85054e+06	7.21558e+06	6.30688e+06	9355695	325241	1829262	16.31	502083	2.35409
114773	11.6507	3.0498	0.3074	41.82	28400	0.625823	1.61937	340000	141038	28400	0.304	328	0.0126291	0.0150681	55391133	26.3923	329123	16516898	521	7416	4126	0.991481	44421184	278	26.3923	7.68	45.97	46.34	2.02693	12.1325	12.2302	21089	16516898	59413	16.28	41.9	41.82	0.998091	24.6599	12.829	2.68895e+06	6.92058e+06	6.90737e+06	11090590	351450	2235018	16.31	507079	2.68944
106828	11.579	3.146	0.3518	50.225	31304	0.616553	1.80137	380000	139826	31304	0.2932	304	0.0123205	0.0146275	60812427	24.5339	535722	1.51265e+07	548	5981	6371	0.993083	49843660	275	24.5339	7.88	42.2	49.92	1.93327	10.3533	12.2473	21089	13725133	49909.6	16.28	41.9	41.82	0.998091	24.3316	12.6648	2.23445e+06	5.75083e+06	5.73985e+06	11352977	367008	2729650	16.31	478646	3.63156
43530.3	10.6812	5.4	0.3	41.75	18779	0.22537	0.391061	179050	6674	18779	0.4	80	0.00475783	0.0152481	5352702	24.04	52527	5417896	788	11983	2998	0.98629	2.76366e+06	577.2	24.04	6.24	23.88	69.88	1.5001	5.74075	16.7992	34964	5417896	9397	34.14	24.11	41.75	1.73165	2.7213	2.22648	1.84967e+06	1.30625e+06	2.26197e+06	2395483	268906	1105946	11.82	158603	0.510098
40648.3	10.6127	5.4	3	41.15	18979	0.245295	0.365258	181415	6930	18979	0.4	82.13	0.0048293	0.0138648	6760688	24.7	47537	6058790	338	1996	980	0.997711	3.61595e+06	580.15	24.7	5.26	25.34	69.39	1.29922	6.25898	17.1393	34854	6058790	10471	34.44	24.4	41.15	1.68648	2.36453	2.0255	2.08665e+06	1.47834e+06	2.49319e+06	4715484	245633	1252925	24.02	193153	0.59681
46226.4	10.7413	5.75	0.36	38.84	19042	0.288411	0.30024	194312	7653	19042	0.36	93.14	0.00495765	0.0104313	8821908	25.43	60500	7334286	326	1998	990	0.997708	4.96635e+06	586.21	25.43	5.03	25.84	69.13	1.27913	6.57111	17.5798	34873	7334286	12576	36.42	24.74	38.84	1.56993	2.05628	1.8131	2.67115e+06	1.8145e+06	2.84864e+06	5542936	262555	1879264	25.46	486230	0.677142
45845.3	10.733	5.44	0.3	35.33	22850	0.335946	0.898477	233174	9183	22850	0.42	111.77	0.00601838	0.0167806	11012748	27.15	63200	9120937	1922	10612	7827	0.987776	6813338	581.9	27.15	4.49	29.28	66.22	1.21903	7.94952	17.9787	34873	9120937	15617	39.22	25.45	35.33	1.38821	1.68808	1.53815	3.57723e+06	2.32128e+06	3.22243e+06	6441880	301064	1985429	25.72	420424	0.747
74583.7	11.2197	5.42	0.36	33.06	28538	0.383326	0.891156	310000	15172	28538	0.19	167.5	0.00696448	0.0177225	13386374	27.61	66000	10579799	2343	13356	9662	0.984618	9023219	557	27.6	4.35	30.24	65.41	1.2006	8.34624	18.0532	34954	10579799	18474	40.46	26.48	33.06	1.24849	1.55868	1.40358	4.28059e+06	2.80153e+06	3.49768e+06	7320736	557295	2545405	25.96	554319	0.852872
68718.2	11.1378	5.6	0.3	34.31	31795	0.402674	0.993951	420000	28490	31795	0.4	242.4	0.0102494	0.0184308	17032504	29.4	67170	11838630	7766	1421	12132	0.998178	11809592	556.2	29.4	4.42	32.99	62.59	1.29948	9.69906	18.4015	34873	11838630	21293	38.78	26.91	34.31	1.27499	1.72078	1.49788	4.59102e+06	3.18578e+06	4.06183e+06	8248131	474400	2757084	26.47	644163	0.997547
83958.8	11.3381	5.3543	0.3561	33.35	31614	0.425633	1.18802	440000	47008	31614	0.4362	292	0.0117938	0.0172024	19953877	27.96	67520	11902452	8777	13180	12252	0.984765	14834850	553.2	27.9641	4.71	30.59	64.7	1.31711	8.55422	18.0928	34873	11902452	21467	39.85	26.8	33.35	1.2444	1.68206	1.46323	4.74313e+06	3.18986e+06	3.96947e+06	10439200	429050	2902292	27.29	615412	1.24637
74863.5	11.2234	5.0489	0.3137	33.97	35924	0.487096	1.31285	390000	54000	35924	0.3927	329	0.0126852	0.0165083	23103336	26.1182	67835	12722076	4616	8761	5170	0.989922	18138988	548.5	26.1182	4.94	29.92	65.14	1.29024	7.81457	17.0134	34873	12722076	23095	39.77	26.26	33.97	1.2936	1.74194	1.51777	5.05957e+06	3.34082e+06	4.32169e+06	11014800	563709	3330592	3.04	562140	1.42579
104486	11.5568	5.0757	0.352	35.56	39709	0.492112	1.47914	1415045	54041.1	39709	0.4414	340.157	0.0161903	0.0286644	26519406	26.7482	67962	13163122	1816	5235	2787	0.993986	21348170	543	26.7482	3.98	27.94	68.08	1.06458	7.47345	18.2102	34873	13163122	24109	38.95	25.49	35.56	1.39506	1.57702	1.48604	5.12704e+06	3.35528e+06	4.68081e+06	12735891	575328	3798551	3.04	558018	1.62182
97535.5	11.488	5.0666	0.3181	37.16	43025	0.540087	1.48868	1582796	61186	43025	0.4342	370.368	0.0176097	0.030158	29429523	24.7523	601936	13368400	944	6451	1959	0.992614	24354258	528	24.7523	4.33	22.59	73.09	1.07177	5.59154	18.0915	34873	13368000	25318.2	35.944	26.5485	37.5075	1.41279	1.80716	1.60998	4805000	3549000	5014000	14096931	617029	4178408	3.04	560695	1.82183
103893	11.5511	2.89	0.51	27.07	11913	0.238368	1.53187	167200	120000	11913	0.28	108.09	0.00567917	0.0170554	13083364	22.5	80598	5363280	2069	78304	25503	0.910311	6.39675e+06	305.93	22.5	9.24	39.56	51.2	2.079	8.901	11.52	12980	5363280	17543	21.58	51.35	27.07	0.527167	6.92181	3.72449	1.1574e+06	2.75404e+06	1.45184e+06	3399254	122169	773945	17.11	330900	1.19269
286900	12.5669	2.87	0.5	27.95	18276	0.275948	1.93864	170000	126194	18276	0.24	188.9	0.0078614	0.020693	17560510	21.95	83977	6057065	1645	65750	20839	0.9247	9744268	306.06	21.95	9.29	38.95	51.75	2.03915	8.54952	11.3591	12980	6057065	19795	20.7	51.35	27.95	0.544304	7.37476	3.95953	1.25381e+06	3.1103e+06	1.69295e+06	5655250	179472	1097129	18.04	479851	1.60874
305499	12.6297	2.94	0.49	27.55	16136	0.326312	2.41089	231177	131573	16136	0.23	145.6	0.00691038	0.0133563	23151304	22.13	96087	7221291	1682	52802	31722	0.939297	14152310	305.15	22.13	9.13	39.36	51.51	2.02047	8.71037	11.3992	12980	7221291	26556	19.69	52.77	27.55	0.522077	7.48258	4.00233	1.42187e+06	3.81068e+06	1.98947e+06	6249288	186241	1415835	18.23	800829	1.9598
[truncated: 47 more rows]
[truncated: 6 more columns]
