# Supplementary material for: Digital economy and pollution reduction–Mechanism and regional heterogeneity
Source: PLoS One. 2023 Feb 10;18(2):e0277852. doi: 10.1371/journal.pone.0277852 (PMC9916565; doi:10.1371/journal.pone.0277852)
Supplement: S1 Data — (ZIP) [file pone.0277852.s001.zip › data/third+others.xlsx]

## Sheet: Sheet1
EX	lnex	hr	rd	is	post	grp	fdi	number of internet users	total capita telecom business volume	total capita postal business volume	number of employees in the information industry	number of mobile phone users at the end of the year	mydigitindex	Score	(I)capital	(I)labor	(I)electricity	(gO)gdp	(bO)water	(bO)so2	(bO) fume	myenvirindex	Regional capital stock	Total population (10,000 people)	Personnel (10,000 people)	Proportion of employees in primary industry	Proportion of employees in the secondary industry	Proportion of employees in the tertiary industry	Number of people employed in primary industry	Number of people employed in the secondary industry	Number of employees in the tertiary industry	Land area (square kilometers)	Gross Regional Product (ten thousand Yuan)	Per capita gross regional product (yuan)	Proportion of primary industry in GDP	The proportion of the secondary industry in GDP	The proportion of the tertiary industry in GDP	ais	theil	combine	Output value of primary industry	Output value of secondary industry	Output Value of Tertiary Industry	The loan balance of financial institutions at the end of the year (10,000 yuan)	Expenditure on science and technology (10,000 yuan)	Local general public budget expenditure (10,000 yuan)	Per capita road area	Local general public budget income (10,000 yuan)	The proportion of capital stock in GDP
237584	12.3783	5.78	0.34	38.52	37377	0.292171	1.70284	156000	146800	37377	0.32	121.5	0.00812278	0.0257189	15723847	24.12	264500	7047175	4649	28392	7372	0.967502	7.43348e+06	613.89	416.8	0.488724	0.229607	0.282869	203.7	95.7	117.9	15318	7047175	12595	19.05	42.44	38.52	0.907634	0.208082	0.557858	1.34249e+06	2.99082e+06	2.71457e+06	3376517	268321	1119717	10.03	384613	1.05482
264770	12.4866	5.7	0.47	34.59	45500	0.320174	1.46353	196100	338600	45500	0.35	155.15	0.0118391	0.0326555	19190908	24.07	286422	7706600	5479	20156	7920	0.976884	10321394	615.88	421.3	0.487301	0.228816	0.283883	205.3	96.4	119.6	15318	7706600	13811	18.52	46.89	34.59	0.737684	0.207006	0.472345	1.42726e+06	3.61362e+06	2.66571e+06	9416204	318254	1399597	11.97	415553	1.33929
334877	12.7215	5.82	0.52	31.23	43245	0.407636	1.58016	268840	166790	43245	0.37	217.09	0.0114524	0.0253696	23701579	24.24	324125	9881100	5644	17409	8582	0.980006	13946292	615.62	426.7	0.487228	0.228732	0.28404	207.9	97.6	121.2	15318	9881100	18604	15.74	53.03	31.23	0.588912	0.203962	0.396437	1.55529e+06	5.23995e+06	3.08587e+06	11524141	359928	1618318	12.72	505742	1.41141
378338	12.8435	5.86	0.43	29.8	32440	0.458597	1.41443	387961	207062	32440	0.39	311.1	0.0137554	0.0378889	27448244	26.51	385511	12157400	4615	17685	19241	0.979529	17750360	618.7	429.3	0.485208	0.228279	0.286513	208.3	98	123	15318	12157400	22893	14.86	55.33	29.8	0.538587	0.202822	0.370704	1.80659e+06	6.72669e+06	3.62291e+06	14046056	496390	2148887	13.25	723948	1.46005
631818	13.3564	6.09	0.43	29.72	36392	0.49806	1.5101	400000	236568	36392	0.42	351.87	0.0154479	0.0369295	31801072	27.3	355056	13597027	4708	17130	10479	0.980297	21966022	620.4	431.9	0.483214	0.227831	0.288956	208.7	98.4	124.8	15318	13597027	25592	14.43	55.85	29.72	0.53214	0.202433	0.367286	1.96205e+06	7.59394e+06	4.04104e+06	16995657	537706	2456795	13.68	856202	1.6155
911298	13.7226	6.1	0.45	32.61	41783	0.406369	1.94218	520000	267917	41783	0.43	345.4	0.0163812	0.0303323	37255335	34.91	408002	14182282	4863	17168	25300.1	0.980024	26597000	621.7	434.6	0.480442	0.228716	0.290842	208.8	99.4	126.4	15318	14182282	22801	14.25	53.14	32.61	0.613662	0.203364	0.408513	2.02098e+06	7.53646e+06	4.62484e+06	19756834	571349	2797223	14.73	984572	1.87537
1.19237e+06	13.9915	6.2297	0.5299	33.49	47154	0.436443	1.05658	540000	260558	47154	0.5982	418	0.0190961	0.0287055	43655834	35.38	386258	15443170	4661	16014	27399	0.981308	32013680	620.9	436.7	0.478131	0.228761	0.293107	208.8	99.9	128	15402	15443170	28808	13.75	52.76	33.49	0.634761	0.203279	0.41902	2.12344e+06	8.14782e+06	5.17192e+06	22376259	580668	2994597	15.2	1056537	2.073
1.41386e+06	14.1618	5.1703	0.4653	36.53	54470	0.423856	0.836215	550000	308689	54470	0.574	356	0.0186274	0.0262941	49693352	33.4413	372226	14174300	4470	14738	24978	0.982801	36584448	622.1	346	0.498943	0.216974	0.284083	172.634	75.073	98.2927	15402	14174300	31101	13.12	50.36	36.53	0.725377	0.202173	0.463775	1.85967e+06	7.13818e+06	5.17787e+06	25328437	628321	3369012	15.86	1065708	2.58104
1.00285e+06	13.8184	5.0778	0.4191	39.97	44258	0.44845	0.818843	740000	234915	44258	0.5583	316	0.0166473	0.0232648	56248342	34.1438	386865	15311776	4018	8023	11039	0.990675	43122996	529	339.8	0.438513	0.234656	0.326831	149.007	79.7361	111.057	13538	15311776	33294	12.54	47.49	39.97	0.841651	0.205616	0.523634	1.9201e+06	7.27156e+06	6.12012e+06	26377940	634842	3371512	13.43	1279945	2.81633
689678	13.444	4.9753	0.4031	39.835	64626	0.516956	0.739482	880000	240813	64626	0.5429	372	0.0196666	0.0272008	62843800	33.0556	961954	17088300	2659	6541	7370	0.992424	49017600	531	334.1	0.431658	0.265461	0.302881	144.217	88.6905	101.193	13543	17088300	32181.4	11.3522	48.4817	40.1661	0.828479	0.205807	0.517143	1939900	8284700	6863700	29296669	714367	3730026	13.43	1210184	2.86849
2.16949e+06	14.59	3.89	0.75	40.8	16520	0.423122	2.47227	341900	240000	16520	0.28	222.3	0.0104357	0.0319035	26286605	38	1468481	16078635	5319	99706	40233	0.88567	12761763	351.42	38	1.84	53.42	44.74	0.6992	20.2996	17.0012	9252	16078635	45830	4.55	54.65	40.8	0.746569	62.4117	31.5791	731578	8.78697e+06	6.56008e+06	6994803	190912	1564864	9.07	1000194	0.793709
709491	13.4723	3.98	0.8	42.44	19504	0.435339	2.92692	431700	255562	19504	0.31	255.68	0.0119484	0.0324726	30970214	39.75	1405450	17304740	5034	91613	40965	0.894889	16887724	352.03	39.75	1.76	53.11	45.13	0.6996	21.1112	17.9392	9252	17304740	49301	4.77	52.79	42.44	0.80394	54.686	27.745	825436	9.13517e+06	7.34413e+06	16749734	218652	1778665	8.2	1231230	0.975902
955132	13.7696	4.09	1.04	41.3	28401	0.518675	2.82032	538894	270470	28401	0.36	279.19	0.0137533	0.0272077	37491412	40.97	1581463	21250121	5548	77532	30205	0.911111	22227706	351.79	40.97	1.81	51.82	46.38	0.741557	21.2307	19.0019	9252	21250121	58426	4.38	54.32	41.3	0.760309	61.0121	30.8862	930755	1.15431e+07	8.7763e+06	19026424	214243	2019010	8.73	1800334	1.046
1.26332e+06	14.0493	4.22	1.36	41.99	25347	0.461301	2.89613	553267	293150	25347	0.4	317.82	0.0149033	0.0405833	44214232	52	1601556	23987633	7529	118539	71361	0.863709	28166246	351.6	52	1.5	57.65	40.85	0.78	29.978	21.242	9255	23987633	68224	4.61	53.4	41.99	0.78633	44.596	22.6912	1.10583e+06	1.28094e+07	1.00724e+07	20317057	334779	2320676	8.81	2070167	1.1742
1.49246e+06	14.2159	4.74	2	41.65	29233	0.440093	3.29939	620000	298866	29233	0.38	342.6	0.0158902	0.0421971	52131884	55.17	1548396	24293160	6516	122876	85418	0.858549	35220096	350.4	55.2	0.62	56.7	42.68	0.34224	31.2984	23.5594	9255	24293160	69211	5.12	53.23	41.65	0.782454	15.5515	8.16699	1.24381e+06	1.29312e+07	1.01181e+07	22577208	331590	2902652	8.91	2343946	1.44979
1.64441e+06	14.3129	4.83	2.26	41.91	33882	0.417051	3.21645	620000	306894	33882	0.58	361.09	0.0175719	0.033422	60889523	62.87	1635265	26232539	6322	124889	98218	0.856056	43109600	349.8	62.9	0.62	53.44	45.94	0.38998	33.6138	28.8963	9255	26232539	74950	5.03	53.06	41.91	0.789861	15.8639	8.3269	1.3195e+06	1.3919e+07	1.09941e+07	25162627	308368	3253879	9.42	2392487	1.64336
1.62104e+06	14.2986	4.9753	2.6166	43.94	36500	0.389226	4.07806	650000	285000	36500	0.3612	354	0.0164789	0.026736	69206650	61.3	1640013	23858951	6338	116010	137301	0.865578	51477600	348.2	61.2985	0.63	53.27	46.1	0.386181	32.6537	28.2586	9255	23858951	66860	5.5	50.56	43.94	0.869066	13.9492	7.40915	1.31224e+06	1.20631e+07	1.04836e+07	28412370	321904	3254078	9.78	2417012	2.15758
1.39698e+06	14.1498	4.9322	1.8205	46.97	44600	0.417609	0.266052	710000	261281	44600	0.3695	334	0.0164892	0.0244927	74460057	55.9614	1600251	23369966	5604	114229	91225	0.868321	59139184	346.05	55.9614	0.54	51.89	47.56	0.302192	29.0384	26.6152	9255	23369966	64710	5.84	47.19	46.97	0.995338	11.315	6.15517	1.36481e+06	1.10283e+07	1.09769e+07	30834096	299048	2444766	11.36	1290742	2.53056
1.2156e+06	14.0107	4.7763	1.6028	57.32	56251	0.305211	0.124982	810000	289224	56251	0.3432	328	0.0176007	0.0249084	70934831	47.9003	2113452	14619713	3098	58168	78425	0.932454	62880048	346	47.9003	0.61	50.12	49.27	0.292192	24.0076	23.6005	9255	14619713	40532	6.84	35.84	57.32	1.59933	7.58254	4.59094	999988	5.23971e+06	8.38002e+06	32076366	316868	2499227	9.285	1329602	4.30105
1.31617e+06	14.0902	3.8184	1.2655	55.255	66368	0.385968	0.164135	860000	290010	66368	0.3392	353	0.0189741	0.0264023	66842406	41.7936	2681725	16131000	2609	36176	68357	0.957689	62416396	344	41.7936	0.37	48.88	50.74	0.154636	20.4287	21.2061	9263	16131000	46892.4	5.68409	39.8394	54.4765	1.3674	8.88757	5.12748	916900	6426500	8787900	34346945	348568	2738412	9.31188	1402169	3.86934
244433	12.4067	3.15	0.59	39.8	14898	0.266659	3.26016	167900	156460	14898	0.15	109.5	0.005766	0.0178819	11238204	18.24	232225	4863852	6854	17614	12190	0.979714	5206258	358.31	191	0.503665	0.197906	0.298429	96.2	37.8	57	5952	4863852	13632	20.58	39.62	39.8	1.00454	0.207875	0.606209	1.00098e+06	1.92706e+06	1.93581e+06	2969083	121815	735994	11.79	275041	1.0704
227959	12.3369	3.16	0.58	35.94	16930	0.305271	3.08874	159600	372517	16930	0.17	134.78	0.00898511	0.0231216	13102120	17.43	258628	5320870	5975	17432	11557	0.979933	6.82944e+06	360.64	195.2	0.491291	0.204918	0.303791	95.9	40	59.3	5952	5320870	14803	19.62	44.44	35.94	0.808731	0.20706	0.507896	1.04395e+06	2.36459e+06	1.91232e+06	5777765	134837	877276	12.24	317195	1.28352
309525	12.6428	3.17	0.6	33.91	11922	0.36921	2.83485	201593	132187	11922	0.15	202.25	0.0075129	0.0137614	15994393	17.25	285422	6368877	5742	17735	9960	0.979613	9010660	362.23	212.5	0.448	0.207529	0.344471	95.2	44.1	73.2	5941	6368877	17621	18.84	47.25	33.91	0.717672	0.207237	0.462454	1.1999e+06	3.00929e+06	2.15969e+06	7076500	170631	1068407	12.81	429009	1.4148
352151	12.7718	3.23	0.66	32.17	14368	0.383976	4.09893	803300	107483	14368	0.16	181.04	0.00858949	0.0254606	19185220	20.32	308818	7802393	4370	19004	9285	0.978179	11672035	365.5	226	0.429646	0.215487	0.354867	97.1	48.7	80.2	5952	7802393	24574	18.5	49.33	32.17	0.652139	0.207199	0.429669	1.44344e+06	3.84892e+06	2.51003e+06	8360832	249785	1412913	13.96	613600	1.49596
629568	13.3528	3.31	0.5	32.16	15448	0.380434	5.7134	310000	170060	15448	0.16	197.5	0.00840394	0.0210934	23617953	23.43	334386	8902164	4144	18700	9082	0.978529	15214448	367.8	226	0.429646	0.215487	0.354867	97.1	48.7	80.2	5952	8902164	27999	17.85	50	32.16	0.6432	0.206695	0.424948	1.58904e+06	4451082	2.86294e+06	9758630	293127	1646697	15.41	784157	1.70907
758595	13.5392	3.35	0.69	31.73	19001	0.387636	6.12573	370000	206793	19001	0.34	227.73	0.0106838	0.019491	28962210	25.99	392545	10078541	4172	16970	12641.9	0.980447	19598616	366.6	199.4	0.49348	0.245737	0.261284	98.4	49	52.1	5952	10078541	27462	17.1	51.17	31.73	0.62009	0.205724	0.412907	1.72343e+06	5.15719e+06	3.19792e+06	12585817	339008	1914991	15.52	928392	1.94459
992991	13.8085	3.5458	0.7048	32.6	19175	0.421833	6.64456	410000	189646	19175	0.2501	244	0.0105979	0.016471	35081799	27.29	411497	11511949	3037	16407	14339	0.981065	24858242	371.1	218.5	0.456751	0.203661	0.339588	99.8	44.5	74.2	5951	11511949	35542	15.49	51.9	32.6	0.628131	0.203691	0.415911	1.7832e+06	5.9747e+06	3.7529e+06	14334560	354791	2085574	15.91	1053415	2.15934
1.07255e+06	13.8856	3.6351	0.5978	36.99	22065	0.465206	7.21349	490000	199561	22065	0.2611	223	0.0106852	0.0153318	39312875	26.9355	432109	12530550	2474	15926	23596	0.981472	30213338	376.35	226.6	0.465133	0.224576	0.310292	105.399	50.8888	70.3122	5951	12530550	38267	15.05	47.96	36.99	0.771268	0.205582	0.488425	1.88585e+06	6.00965e+06	4.63505e+06	16165375	457466	2447171	16.69	1196801	2.41117
825232	13.6234	3.6923	0.5941	41.61	25018	0.506688	7.52771	590000	212181	25018	0.288	258	0.0122141	0.0167528	47939788	27.3506	461482	13858228	1917	5662	4154	0.993478	36518068	380	231.8	0.479986	0.237575	0.282439	111.261	55.0699	65.4693	5951	13858228	41855	14.43	43.95	41.61	0.946758	0.20564	0.576199	1.99974e+06	6.09069e+06	5.76641e+06	18551354	495467	2680543	14.2913	1338791	2.63512
614045	13.3278	3.6219	0.553	42.515	31818	0.602479	6.78269	690000	250946	31818	0.2242	267	0.0133087	0.0187157	56589768	25.738	784435	15506600	1715	3633	3788	0.995798	42981172	381	236.1	0.486324	0.2457	0.267977	114.821	58.0098	63.2693	5951	15506600	40699.7	13.2415	43.9361	42.8224	0.974651	0.204541	0.589596	2053300	6813000	6640300	19529541	527459	2977139	14.6039	1410675	2.7718
1.07991e+06	13.8924	7.91	0.3	37.75	21951	0.371705	0.639867	321744	277288	21951	0.83	283.03	0.0149155	0.0425342	29224555	46.17	227481	17161616	7006	25641	8804	0.970612	14814780	710.1	46.17	2.19	37.67	60.15	1.01112	17.3922	27.7713	14053	17161616	24665	11.74	50.52	37.75	0.747229	5.89815	3.32269	2.01477e+06	8.67005e+06	6.47851e+06	5059213	376412	1249898	15.71	567465	0.863251
767619	13.551	7.92	0.29	39.75	23860	0.416662	0.624885	412512	318065	23860	0.81	391.09	0.0181425	0.0459259	35478172	43.23	272506	18012287	8098	23905	5271	0.972644	19978804	717.5	43.23	2.22	34.88	62.9	0.959706	15.0786	27.1917	14053	18012287	25719	12	48.24	39.75	0.824005	5.66601	3.24501	2.16147e+06	8.68913e+06	7.15988e+06	17654854	412295	1575413	16.57	647331	1.10918
921688	13.734	8.42	0.36	37.91	24680	0.504146	0.699118	507014	339504	24680	0.8	450.3	0.0200114	0.0368828	43543289	43.7	519383	22031199	6871	25832	6134	0.970436	26484342	730.89	43.7	2.15	33.46	64.39	0.93955	14.622	28.1384	14053	22031199	31091	11.47	50.62	37.91	0.748913	4.98064	2.86478	2.52698e+06	1.11522e+07	8.35203e+06	20265889	500502	2131343	16.38	912958	1.20213
1.18595e+06	13.9861	9	0.57	36	37223	0.532153	0.713616	628629	368155	37223	0.48	521.3	0.021755	0.0582743	50854103	48.58	574137	25851998	11366	43616	58812	0.949333	33623544	734.8	48.58	1.36	36.99	61.65	0.660688	17.9697	29.9496	14053	25851998	36053	11.44	52.56	36	0.684932	4.26233	2.47363	2.95747e+06	1.35878e+07	9.30672e+06	23000914	543775	2643508	17.32	1164888	1.30062
1.31868e+06	14.0921	9.14	0.59	36.06	54587	0.536722	0.795873	729314	401765	54587	0.49	541.4	0.0240664	0.0611603	60134760	52.38	816585	28124212	11666	44476	47863	0.948521	41883480	744.4	52.4	1.62	39.46	58.92	0.84888	20.677	30.8741	14053	28124212	38949	11.35	52.59	36.06	0.685682	5.12909	2.90739	3.1921e+06	1.47905e+07	1.01416e+07	26899012	737754	3115744	17.54	1425818	1.48923
1.26738e+06	14.0525	9	0.5	37.34	68217	0.574997	0.830117	830000	432427	68217	0.48	592.8	0.0267284	0.0504754	71538146	52.39	694136	30129850	8925	40689	54621	0.952741	51322744	754.3	52.4	1.58	37.64	60.78	0.82792	19.7234	31.8487	14053	30129850	39960	10.39	52.27	37.34	0.714368	5.39375	3.05406	3.13049e+06	1.57489e+07	1.12505e+07	31054796	704699	3524113	17.63	1722799	1.70339
1.31666e+06	14.0906	8.8375	0.4827	37.89	49050	0.59047	0.668692	920000	425180	49050	0.489	605	0.0259361	0.0415995	85079052	53.07	764329	31333822	9490	39803	63451	0.953614	62632556	768.4	53.0659	1.45	36.95	61.6	0.769456	19.6079	32.6886	14035	31333822	42676	10.14	51.97	37.89	0.729074	5.25349	2.99128	3.17725e+06	1.62842e+07	1.18724e+07	34388960	752865	3812703	17.78	1897102	1.99888
1.49531e+06	14.2178	8.838	0.4079	40.8	89592	0.631638	0.924888	1030000	409328	89592	0.4843	597	0.0285466	0.0424793	100593120	52.5718	768523	33206328	8926	32712	50879	0.961895	76122064	774.36	52.5718	1.16	35.21	63.63	0.609833	18.5105	33.4514	14035	33206328	44819	9.62	49.58	40.8	0.822912	5.21163	3.01727	3.19445e+06	1.64637e+07	1.35482e+07	38237852	1034550	4848296	17.61	2109070	2.2924
1.70215e+06	14.3474	8.5463	2.1826	41.7	54427	0.683125	1.10583	1460000	119476	54427	0.4736	680	0.0259624	0.0398454	117661397	51.8892	822319	35446800	4512	21832	13390	0.97489	91289288	780	51.8892	1.16	34.22	64.63	0.601915	17.7565	33.536	14035	35446800	47425	8.71	49.59	41.7	0.840895	5.65462	3.24776	3.08742e+06	1.75781e+07	1.47813e+07	42987063	1066808	5048978	17.0675	2203968	2.57539
1.56167e+06	14.2613	8.621	1.9527	45.61	60754	0.837755	1.11899	1780000	442425	60754	0.4508	742	0.0322262	0.0496326	133413102	43.4901	2980607	36434034	3124	12562	12161	0.985483	105640408	778	43.4901	1.33	25.07	73.6	0.578418	10.903	32.0087	14035	36434000	46830.3	7.22402	48.732	44.044	0.903802	4.54537	2.72459	2632000	17755000	16047000	46408017	1220731	5504803	17.2372	2395362	2.8995
1.19947e+06	13.9974	2.59	0.14	35.58	12414	0.3702	1.41814	135800	155679	12414	0.34	174	0.00779923	0.0221389	6965666	11.96	122718	4427597	4083	10416	7029	0.988008	3.75281e+06	256.13	136.93	0.356386	0.430366	0.213248	48.8	58.93	29.2	3100	4427597	17336	7.65	56.77	35.58	0.626739	0.207175	0.416957	338711	2.51355e+06	1.57534e+06	1600770	88740	373610	11.22	160175	0.847595
1.27664e+06	14.0597	2.67	0.15	37.64	10787	0.397501	1.43893	185600	156143	10787	0.31	181.96	0.00788568	0.0200157	7689166	12.08	125573	4801815	3922	10231	9644	0.988179	4.54597e+06	257.89	139.88	0.346869	0.439377	0.213683	48.52	61.46	29.89	3100	4801815	18681	7.4	54.95	37.64	0.684986	0.207194	0.44609	355334	2.6386e+06	1.8074e+06	5563115	98958	442984	11.18	182457	0.946719
1.55036e+06	14.254	2.71	0.16	37.47	10424	0.449191	1.33024	246100	168096	10424	0.31	211.55	0.00883983	0.0156789	8466893	12.45	140303	5592431	4237	13338	7448	0.984669	5.39232e+06	260.89	138.48	0.276358	0.497473	0.22617	38.27	68.89	31.32	3146	5592431	21663	7.21	55.31	37.47	0.677454	0.210277	0.443866	403214	3.09317e+06	2.09548e+06	6498077	113000	559920	11.23	232514	0.964218
1.70681e+06	14.3501	2.76	0.16	38.37	9450	0.484807	1.22578	298000	208023	9450	0.35	174.79	0.00869588	0.0215278	9217979	13.35	145653	6472168	3148	16800	4190	0.980773	6242937	260.1	138.8	0.272911	0.490922	0.236167	37.88	68.14	32.78	3146	6472168	24169	7.1	54.53	38.37	0.703649	0.21039	0.45702	459524	3.52927e+06	2.48337e+06	7234201	130899	635035	11.7	272716	0.964582
1.6946e+06	14.343	2.83	0.17	37.99	12210	0.539431	1.26376	350000	190831	12210	0.36	207.6	0.0096219	0.0238222	10069157	13.14	149901	7066543	2994	17300	3328	0.980217	7.13932e+06	264.8	134.98	0.289006	0.482738	0.22833	39.01	65.16	30.82	3146	7066543	26252	7	55.01	37.99	0.690602	0.209592	0.450097	494658	3.88731e+06	2.68458e+06	8298993	196790	778125	11.91	319337	1.0103
1.69704e+06	14.3444	2.84	0.18	37.1	12903	0.36983	0.789593	400000	197830	12903	0.42	241.04	0.0109074	0.0199784	11039752	21.1	593936	7803423	2982	13444	3225	0.984616	8099201	267.2	131.02	0.29942	0.467028	0.233552	39.23	61.19	30.6	3146	7803423	29226	7.04	55.86	37.1	0.66416	0.209426	0.436793	549361	4.35899e+06	2.89507e+06	9136618	223280	855845	2.66	370665	1.0379
1.74418e+06	14.3718	2.7775	0.17	38.02	171324	0.413041	0.785907	390000	1940656	171324	0.3767	248	0.0410721	0.0692845	12335434	20.5844	715688	8502208	2796	12578	4511	0.985584	9211698	268.8	127.68	0.308976	0.455749	0.235276	39.45	58.19	30.04	3146	8502208	31302	7.15	54.83	38.02	0.693416	0.209014	0.451215	607908	4.66176e+06	3.23254e+06	10042961	254625	1050911	3.02	412647	1.08345
1.79477e+06	14.4004	2.7838	0.1695	39.73	15380	0.459907	0.145839	350000	197966	15380	0.3427	261	0.0110637	0.0144577	14130497	19.789	638534	9101099	2544	12868	2214	0.985289	10641972	272.8	124.94	0.310629	0.455819	0.233632	38.81	56.95	29.19	3146	9101099	33954	7.06	53.21	39.73	0.746664	0.208601	0.477632	642538	4.84269e+06	3.61587e+06	10761856	351181	1476025	8.98857	471928	1.16931
1.82542e+06	14.4173	2.7708	0.1587	41.32	59025	0.484287	0.243583	570000	184851	59025	0.3414	228	0.0136518	0.0185625	16219314	20.1705	798800	9768303	1980	6994	1598	0.991998	12412160	274	124.55	0.314894	0.453392	0.231313	39.22	56.47	28.81	3146	9768303	36956	7.21	51.47	41.32	0.802798	0.208165	0.505481	704295	5.02775e+06	4.03626e+06	12035698	352383	1466967	8.6698	444022	1.27066
1.69816e+06	14.3451	2.647	0.1496	42.805	82693	0.546139	0.228719	660000	196636	82693	0.2551	230	0.0152781	0.0200671	18268344	18.544	857046	10127600	800	5463.67	801	0.993758	14294295	276	124.71	0.308476	0.455617	0.235827	38.47	56.82	29.41	3146	10127600	36694.2	2.73	52.79	44.48	0.842584	0.204126	0.523355	276483	5.34636e+06	4.50476e+06	12567407	357321	1428209	8.3112	445904	1.41142
397569	12.8931	3.78	0.16	33.42	9022	0.283439	1.49738	97007	133193	9022	0.19	109.13	0.00508294	0.014621	11033923	18.35	165427	5201110	3929	17595	23855	0.979562	5276520	447.37	245.2	0.516313	0.261011	0.222675	126.6	64	54.6	13523	5201110	11626	23.71	42.86	33.42	0.779748	0.209712	0.49473	1.23318e+06	2.2292e+06	1.73821e+06	2747841	159465	836922	9.52	286367	1.0145
366067	12.8106	3.85	0.18	31.17	10518	0.315199	1.10579	126700	155885	10518	0.18	148.31	0.0063752	0.0162082	14316719	18.28	126750	5761845	9145	15129	20548	0.982414	7.69078e+06	450.25	252.7	0.489513	0.265928	0.244559	123.7	67.2	61.8	13523	5761845	14002	23.35	45.49	31.17	0.685206	0.21041	0.447808	1.34539e+06	2.62106e+06	1.79597e+06	6144831	169420	1078925	12.15	370655	1.33478
468655	13.0576	3.86	0.19	29.5	10444	0.38972	1.11814	204681	149988	10444	0.19	196.49	0.0076637	0.0137333	18621130	17.85	162978	6956502	7643	13451	17927	0.984371	10933621	450.8	265.5	0.463653	0.277213	0.259134	123.1	73.6	68.8	13523	6956502	17400	21.34	49.16	29.5	0.600081	0.210108	0.405095	1.48452e+06	3.41982e+06	2.05217e+06	7764392	204033	1281171	14.75	505281	1.57171
555292	13.2272	3.84	0.29	27.93	12673	0.452388	2.68783	262285	176660	12673	0.32	229.19	0.00957754	0.0234323	21844500	18.8	138575	8504891	3972	17233	40134	0.979723	14337699	452.9	270.4	0.397559	0.323964	0.278476	107.5	87.6	75.3	13523	8504891	21634	20.38	51.69	27.93	0.540337	0.212255	0.376296	1.7333e+06	4.39618e+06	2.37542e+06	9144315	296976	1832473	19.57	738584	1.68582
729401	13.5	3.91	0.31	27.85	14478	0.505594	3.47957	310000	199183	14478	0.48	255.45	0.0113704	0.0261728	26092409	19.18	205379	9707413	5089	17702	37392	0.979228	18172888	452.1	276.7	0.415974	0.314781	0.269245	115.1	87.1	74.5	13523	9707413	24651	19.86	52.29	27.85	0.532607	0.211277	0.371942	1.92789e+06	5.07601e+06	2.70351e+06	11115785	381557	2310284	24.66	969419	1.87206
843018	13.6447	3.91	0.42	27.84	16969	0.48273	4.07507	430000	258305	16969	0.44	272.9	0.012759	0.0235053	31305975	22.48	210107	10861431	6460	18522	36994.6	0.978296	22408574	449.5	280.4	0.369472	0.35271	0.277461	103.6	98.9	77.8	13516	10861431	24190	19.17	53	27.84	0.525283	0.212919	0.369101	2.08214e+06	5.75656e+06	3.02382e+06	12846969	402383	2508733	28.03	1144231	2.06313
927169	13.7399	4.0355	0.4693	28.75	16708	0.52907	4.65339	520000	310319	16708	0.4593	297	0.0142096	0.0227873	37228985	22.95	215919	12144000	5755	20525	43899	0.975907	27455610	449.6	282.6	0.362703	0.350318	0.286978	102.5	99	81.1	13516	12144000	30562	17.63	53.62	28.75	0.536181	0.212461	0.374321	2.14099e+06	6.51161e+06	3491400	14218278	423699	2688462	33.17	1236295	2.26084
936656	13.7501	4.0302	0.4487	29.81	17889	0.54979	5.26601	640000	329819	17889	0.3742	303	0.0146074	0.021319	44415177	23.749	232407	13056964	5860	18516	35263	0.978331	33600544	449.06	288.7	0.375	0.329	0.296	108.263	94.9823	85.4552	13516	13056964	32634	16.97	53.22	29.81	0.560128	0.211475	0.385801	2.21577e+06	6.94892e+06	3.89228e+06	16662359	481953	3026067	35.56	1437304	2.57338
1.17099e+06	13.9734	3.9177	0.4593	34.44	26492	0.581512	5.57593	720000	505961	26492	0.2663	319	0.0172908	0.0233256	52796239	24.4677	241020	14228257	3799	11210	11236	0.987038	40666528	454	298.1	0.369	0.328	0.303	109.999	97.7768	90.3243	13516	14228257	35301	15.85	49.71	34.44	0.692818	0.211774	0.452296	2.25518e+06	7.07287e+06	4.90021e+06	19752453	555549	3348542	22.1763	1673062	2.85815
1.23763e+06	14.0287	3.6935	0.3922	35.285	34449	0.672125	4.98315	870000	424762	34449	0.234	356	0.0180202	0.0261744	61094326	23.8704	1511635	16043900	2360	6496	7835	0.992469	47764332	454	291.6	0.358	0.33	0.312	104.393	96.228	90.9792	13516	16043900	35339	14.1356	50.8548	35.0096	0.688422	0.211234	0.449828	2267900	8159100	5616900	22722522	620812	3802745	23.7583	1825108	2.9771
356957	12.7854	3.86	5.27	11.8	30973	0.409966	0.36008	371640	215333	30973	0.61	228.91	0.0127657	0.0389605	28167388	54.16	1569320	22203734	8984	57254	33902	0.93417	14150002	277.23	54.16	0.65	54.56	44.79	0.35204	29.5497	24.2583	21219	22203734	80655	3.12	85.08	11.8	0.138693	3.70995	1.92432	692757	1.88909e+07	2.62004e+06	2492009	231329	1109235	19.82	825498	0.63728
387890	12.8685	4.02	5.22	17.53	27793	0.400454	0.450821	419819	232035	27793	0.62	245.87	0.013306	0.0358504	31649549	52.94	1629960	21200036	8578	59814	30007	0.931312	17647542	280.17	52.94	0.64	52.64	46.71	0.338816	27.8676	24.7283	21219	21200036	76068	3.79	78.68	17.53	0.222801	4.72068	2.47174	803481	1.66802e+07	3.71637e+06	13564278	231863	1197155	19.63	844833	0.83243
646356	13.3791	4.09	5.06	14.48	33405	0.558887	0.789842	379875	248053	33405	0.56	293.35	0.0145828	0.0290754	36696741	51.89	1656487	29000642	8786	60515	29715	0.930517	21928072	279.8	51.89	0.66	52.69	46.66	0.342474	27.3408	24.2119	21219	29000642	103576	3.28	82.24	14.48	0.17607	4.01119	2.09363	951221	2.38501e+07	4.19929e+06	15609198	234998	1311640	20.21	958964	0.756124
343689	12.7475	4.03	5.04	14.36	32375	0.674151	0.710833	396279	302433	32375	0.71	347.31	0.0170545	0.0450559	40796522	55.5	1756723	37415389	5542	56926	21561	0.934742	26396320	281.6	55.5	0.58	53.48	45.95	0.3219	29.6814	25.5023	21219	37415389	133301	3.59	82.05	14.36	0.175015	4.00624	2.09063	1.34321e+06	3.06993e+07	5.37285e+06	17050159	281899	1744915	23.6	1319293	0.705494
244896	12.4086	4.09	4.82	15.27	36282	0.739569	0.7903	430000	306904	36282	0.73	350.34	0.0176116	0.0419039	46786529	54.14	1846009	40010695	6565	55054	31461	0.936722	31825312	281.6	54.1	0.52	52.48	47	0.28132	28.3917	25.427	21522	40010695	142067	3.85	80.88	15.27	0.188798	3.91793	2.05336	1.54041e+06	3.23607e+07	6.10963e+06	19705563	366241	1809812	23.69	1403267	0.79542
248443	12.423	4.12	4.78	16.44	38666	0.787476	0.875306	480000	317877	38666	0.71	405.78	0.0192158	0.0341477	53288008	53.14	1873443	41814993	5174	4703	29463	0.994174	37888004	282.6	53.1	0.56	52.16	47.28	0.29736	27.697	25.1057	21522	41814993	147756	4.2	79.36	16.44	0.207157	4.0981	2.15263	1.75623e+06	3.31844e+07	6.87438e+06	20330525	365003	1850332	24.88	1436000	0.906087
231298	12.3515	4.1576	4.719	19.76	39092	0.768523	1.02046	530000	315517	39092	0.7383	403	0.0194111	0.029384	54788494	53.06	1948706	40775057	3835	38435	31979	0.955672	43088164	276	53.0564	0.64	51.64	47.72	0.339561	27.3983	25.3185	21219	40775057	146518	4.7	75.53	19.76	0.261618	4.83842	2.55002	1.91643e+06	3.07974e+07	8.05715e+06	20465564	357130	1789269	25.51	1410421	1.05673
382565	12.8547	4.08	4.64	28.59	40868	0.573521	1.59879	540000	310947	40868	0.72	366	0.0185775	0.0257371	53555658	52.02	1944520	29834587	3695	34170	19776	0.960724	45963836	275.48	52.02	0.65	50.54	48.81	0.33813	26.2909	25.391	21219	29834587	110113	6.53	64.88	28.59	0.44066	6.25816	3.34941	1.9482e+06	1.93567e+07	8.52971e+06	22096019	377156	1966371	26.77	1272318	1.54062
310383	12.6456	3.9805	4.5569	36.76	45209	0.505084	1.22873	610000	300714	45209	0.6461	379	0.0189219	0.0246308	52547160	51.6746	2019245	26100031	4641	17322	12664	0.980044	46300684	276	51.6746	0.58	50.06	49.37	0.299713	25.8683	25.5118	21219	26100031	94690	7.17	56.07	36.76	0.655609	7.38262	4.01911	1.87137e+06	1.46343e+07	9.59437e+06	22567994	431759	2635331	23.0138	1302463	1.77397
792125	13.5825	3.9892	4.4379	37.84	47771	0.527715	1.20013	520000	226957	47771	0.6699	398	0.0185519	0.0230708	51699975	50.7948	2234659	26805200	3436	15525	9548	0.982144	45553904	273	50.7948	0.57	49.62	49.81	0.28953	25.2044	25.3009	21219	26805000	98186.8	7.24492	54.5868	38.1683	0.699221	7.42595	4.06259	1942000	14632000	10228000	22897654	439536	2946439	23.413	1552735	1.69946
95964.6	11.4717	6.75	0.22	36.02	21895	0.197184	1.05157	109249	66060	21895	0.15	156.4	0.00612574	0.0189473	9560124	27.45	174643	5412700	2956	10735	4387	0.987687	4466720	987.79	572.5	0.480873	0.293275	0.225852	275.3	167.9	129.3	9775	5412700	6475	30.59	33.39	36.02	1.07877	0.213755	0.646261	1.65574e+06	1.8073e+06	1.94965e+06	3091751	248340	1028010	4.92	226446	0.82523
96407.4	11.4763	6.8	0.18	35.3	38782	0.216376	0.543965	118156	207827	38782	0.26	229.9	0.0110315	0.0294479	10714440	28.09	224575	6077994	2947	9071	3838	0.989593	5.61618e+06	1000.5	579.3	0.456931	0.313137	0.229933	264.7	181.4	133.2	9775	6077994	7288	28.81	35.89	35.3	0.983561	0.214015	0.598788	1.75107e+06	2.18139e+06	2.14553e+06	8604956	297959	1339949	5.2	299226	0.924019
187191	12.1399	6.83	0.18	33.49	41386	0.247961	0.81493	221263	291110	41386	0.27	308.15	0.0142635	0.0298088	12425083	29.11	248624	7218144	2575	10405	3891	0.988072	7040766	1011.84	590.1	0.437045	0.334181	0.228775	257.9	197.2	135	9775	7218144	9068	27.34	39.17	33.49	0.854991	0.214282	0.534636	1.97344e+06	2.82735e+06	2.41736e+06	10426637	308959	1643492	5.54	411810	0.975426
319311	12.6739	6.93	0.2	32.64	32674	0.279643	0.479146	325351	279598	32674	0.29	340.1	0.0146562	0.0402556	14175654	30.51	290300	8531905	3045	20454	12733	0.976475	8669002	1025.8	602.8	0.430159	0.336928	0.232747	259.3	203.1	140.3	9776	8531905	11202	27.25	40.11	32.64	0.813762	0.214543	0.514152	2.32494e+06	3.42215e+06	2.78481e+06	12508150	473487	2165641	6.13	557333	1.01607
562961	13.241	6.95	0.24	32.79	35925	0.325168	0.686476	410000	306723	35925	0.29	377.17	0.0162592	0.0393955	16516357	29.58	325012	9624981	2878	19201	12199	0.977912	10714520	1039.8	611.1	0.42268	0.33857	0.23875	258.3	206.9	145.9	9776	9624981	12616	25.91	41.3	32.79	0.793947	0.214386	0.504167	2.49383e+06	3.97512e+06	3.15603e+06	14895587	650750	2722879	6.52	693125	1.1132
679201	13.4287	6.89	0.27	33.25	50162	0.36262	0.770838	1950000	313104	50162	0.21	422.21	0.0221562	0.057014	19560324	29.26	368972	10624758	2820	18267	12641.9	0.978971	13220940	1053.2	629.3	0.415382	0.335929	0.248689	261.4	211.4	156.5	9776	10624758	10090	25.65	41.09	33.25	0.809199	0.214574	0.511886	2.72525e+06	4.36571e+06	3.53273e+06	17491358	601916	3126496	7.33	854566	1.24435
888950	13.6978	6.8519	0.2909	34.26	47787	0.376024	0.847163	600000	83573	47787	0.3456	400	0.0158052	0.0238818	23441846	31.62	295685	11889663	2640	50657	16070	0.941982	16364949	1051.4	610.1	0.352565	0.279135	0.368464	215.1	170.3	224.8	9776	11889663	15303	23.3	42.44	34.26	0.807257	0.214521	0.510889	2.77029e+06	5.04597e+06	4.0734e+06	20475273	650115	3533451	8.55	1035094	1.3764
878246	13.6857	7.0171	0.2825	36.67	52956	0.392699	0.945925	680000	154491	52956	0.3399	441	0.0180835	0.0257056	28610296	32.2754	437028	12674505	2946	16827	14861	0.980578	20497562	1042.65	632.9	0.341	0.28	0.378	215.819	177.212	239.236	10118	12674505	16121	22.59	40.74	36.67	0.900098	0.214878	0.557488	2.86317e+06	5.16359e+06	4.64774e+06	24527395	826714	4315957	8.28	1200425	1.61723
697224	13.4549	6.9031	0.2648	38.65	69696	0.416296	1.00498	990000	81209	69696	0.4208	492	0.0207279	0.0301612	35482940	33.6746	476255	14018589	2500	14831	10065	0.98293	25779750	1062	660.2	0.339	0.303	0.358	223.808	200.041	236.352	10118	14018589	17642	21.57	39.79	38.65	0.97135	0.215233	0.593291	3.02381e+06	5.578e+06	5.41818e+06	29990081	924879	4358049	6.55875	1334441	1.83897
629890	13.3533	7.0641	0.2472	39.545	92935	0.45561	0.912223	1400000	94289	92935	0.336	617	0.0260383	0.037885	43387995	34.4839	1250605	15711200	2144	19770	7584	0.977336	31806694	1070	673.6	0.334	0.304	0.362	224.982	204.774	243.843	10118	15711200	14683.4	19.7738	40.9816	39.2446	0.957616	0.214795	0.586205	3106700	6438700	6165900	35012730	990501	5152125	6.76359	1576195	2.02446
95964.6	11.4717	6.75	0.22	36.02	21895	0.197184	1.05157	258571	779778	44162	0.33	277.93	0.0196348	0.0571579	18219098	40.59	278578	8348486	9920	26168	22465	0.969794	7608366	888.95	40.59	2.22	39.74	58.04	0.901098	16.1305	23.5584	39380	8348486	10016	20.73	43.03	36.24	0.842203	3.06119	1.9517	1.73064e+06	3.59235e+06	3.02549e+06	4253519	280214	1571326	8.3	554652	0.911347
96407.4	11.4763	6.8	0.18	35.3	38782	0.216376	0.543965	392247	259846	48197	0.34	361.72	0.0163569	0.0449533	20724436	41.03	134003	9406290	9435	31816	20365	0.963387	9808533	896.99	41.03	1.9	39.12	58.98	0.77957	16.0509	24.1995	39379	9406290	11201	20.76	42.32	36.92	0.872401	2.80322	1.83781	1.95275e+06	3.98074e+06	3.4728e+06	11230865	369743	2083492	9.03	680858	1.04276
187191	12.1399	6.83	0.18	33.49	41386	0.247961	0.81493	427078	295083	42627	0.35	413.04	0.0176996	0.0361102	24717719	42.43	160840	11197412	10437	29559	20471	0.965957	12890596	907.27	42.43	1.79	39.45	58.76	0.759497	16.7386	24.9319	39379	11197412	13322	18.92	44.36	36.72	0.827773	3.07187	1.94982	2.11855e+06	4.96717e+06	4.11169e+06	15060778	407618	2396873	10.69	790079	1.15121
319311	12.6739	6.93	0.2	32.64	32674	0.279643	0.479146	500346	336276	34878	0.54	494.21	0.0205261	0.0538317	28136893	45.01	184836	13359972	10983	51517	76407	0.940052	16305806	918.3	45.01	1.84	39.86	58.3	0.828184	17.941	26.2408	39379	13359972	15895	17.42	47.24	35.34	0.748095	3.39082	2.06946	2.32731e+06	6.31125e+06	4.72141e+06	18475961	616799	3118366	10.27	1100508	1.2205
562961	13.241	6.95	0.24	32.79	35925	0.325168	0.686476	680000	450752	46590	0.85	510	0.0247785	0.0612615	32683866	48.76	202558	15084851	11255	50885	64887	0.94095	20416322	926.7	48.8	1	42.29	56.71	0.488	20.6375	27.6745	39379	15084851	17873	16.73	46.19	37.08	0.802771	2.82071	1.81174	2.5237e+06	6.96769e+06	5.59346e+06	22687399	943613	4041635	10.33	1412773	1.35343
679201	13.4287	6.89	0.27	33.25	50162	0.36262	0.770838	1090000	397769	42145	0.6	504.32	0.023797	0.048896	38821048	54.33	205083	16733140	10738	52420	49427	0.939439	25275736	928.5	54.3	1.25	44.73	54.02	0.67875	24.2884	29.3329	39379	16733140	18012	15.98	45.66	38.36	0.840123	3.50537	2.17275	2.67396e+06	7.64035e+06	6.41883e+06	26243297	1013993	4804153	14.95	1843669	1.51052
888950	13.6978	6.8519	0.2909	34.26	47787	0.376024	0.847163	1000000	440715	44532	0.6884	567	0.0260128	0.0426795	46294554	55.31	384408	18435921	11434	51365	56490	0.940532	31331506	954.2	55.3091	1.21	43.52	55.27	0.66924	24.0705	30.5693	39446	18435921	21708	15.33	45.75	38.92	0.85071	3.6282	2.23945	2.82623e+06	8.43443e+06	7.17526e+06	28817659	1088115	5362745	9.53	2253118	1.69948
878246	13.6857	7.0171	0.2825	36.67	52956	0.392699	0.945925	1500000	435928	53263	0.6665	673	0.0302362	0.0467668	55459410	57.8757	404601	19738688	12510	57431	62177	0.933525	39003564	960.63	57.8757	1.19	40.29	58.52	0.688721	23.3181	33.8689	39363	19738688	23148	14.97	44.1	40.93	0.928118	3.66872	2.29842	2.95488e+06	8.70476e+06	8.07904e+06	33559106	1176181	6149655	11.23	2455124	1.976
697224	13.4549	6.9031	0.2648	38.65	69696	0.416296	1.00498	1620000	466400	70700	0.5444	615	0.0302115	0.0459879	65997778	57.7182	415922	22071959	10128	31893	43898	0.962934	47873916	971	57.7182	0.99	39.86	59.15	0.57141	23.0065	34.1403	39363	22071959	25761	15.15	41.64	43.21	1.0377	3.38055	2.20913	3.3439e+06	9.19076e+06	9.53729e+06	41418374	1367740	6768320	10.5413	2431804	2.16899
629890	13.3533	7.0641	0.2472	39.545	92935	0.45561	0.912223	1530000	479200	152844	0.5413	721	0.0379878	0.053468	76679749	56.5691	1655735	2.50722e+07	5791	26416	29064	0.969418	56982192	974	56.5691	0.89	35.27	63.84	0.503465	19.9519	36.1137	39363	25649165	26333.8	15.15	41.64	43.21	1.0377	3.03109	2.0344	3.88585e+06	1.06803e+07	1.1083e+07	47535691	1579970	7763343	10.8214	2453663	2.2216
351959	12.7713	5.73	0.64	35.34	13553	0.284571	1.31889	231900	146396	13553	0.39	208.71	0.00904202	0.0265033	18432225	31.03	198823	8830250	4083	38415	10067	0.956032	9534979	508.32	31.03	2.51	30.71	66.77	0.778853	9.52931	20.7187	27809	8830250	17435	19.42	45.24	35.34	0.781167	2.87565	1.82841	1.71483e+06	3.99481e+06	3.12061e+06	4444080	240081	1171492	7.59	451884	1.07981
351939	12.7712	5.74	0.69	37.34	14009	0.300397	1.40173	605226	236453	14009	0.39	237.02	0.0117546	0.0330508	22347128	31.31	267548	9405425	4044	46741	8789	0.946557	12989252	511.63	31.31	2.27	29.99	67.74	0.710737	9.38987	21.2094	27809	9405425	18443	18.86	43.8	37.34	0.852511	2.91702	1.88477	1.77386e+06	4.11958e+06	3.51199e+06	11098791	283863	1417138	8.37	551498	1.38104
412124	12.9291	5.99	0.78	36.96	22651	0.349338	0.128186	476038	245841	22651	0.39	254.77	0.0124906	0.0240398	27806540	31.59	237250	11035587	3527	48181	10514	0.94489	17359484	518.96	31.59	2.03	28.71	69.26	0.641277	9.06949	21.8792	27809	11035587	22842	18.42	44.61	36.96	0.828514	2.69748	1.763	2.03276e+06	4.92298e+06	4.07875e+06	13766684	335341	1835907	9.23	670784	1.57305
451775	13.0209	6.12	0.85	35	24893	0.389867	0.162843	595690	330934	24893	0.38	378.19	0.0167142	0.0447736	34123563	34.27	243214	13360749	5152	40635	17036	0.953391	22637762	521.8	34.27	1.9	31.25	66.85	0.65113	10.7094	22.9095	27809	13360749	23786	18.31	46.69	35	0.749625	2.66092	1.70527	2.44635e+06	6.23813e+06	4.67626e+06	15549000	398365	2326742	9.91	807485	1.69435
495662	13.1136	6.24	0.78	34.73	22535	0.412506	0.176838	610000	292671	22535	0.38	328.35	0.0150211	0.0399441	41315966	36.01	252902	14850212	4999	39191	16068	0.955052	29069392	522.1	36	1.25	33.3	65.45	0.45	11.988	23.562	27809	14850212	30849	18.31	46.97	34.73	0.739408	2.30962	1.52451	2.71907e+06	6.97514e+06	5.15748e+06	18176889	469804	2613324	10.29	1060087	1.95751
462688	13.0448	6.21	0.89	34.11	24460	0.38918	0.185602	680000	271206	24460	0.41	362.18	0.0160015	0.0314075	47590518	42.58	266322	16579048	4005	36176	15417	0.958503	35858076	521.8	42.6	1.27	38.68	60.05	0.54102	16.4777	25.5813	27850	16579048	31761	18.06	47.82	34.11	0.7133	2.57765	1.64547	2.99418e+06	7.9281e+06	5.65511e+06	20670145	497253	2865608	11.47	1110015	2.16285
472540	13.0659	6.267	0.897	34.97	24261	0.421091	0.485185	700000	305577	24261	0.3754	388	0.0168748	0.0276221	54861038	43.3886	278519	18270531	3828	32687	15721	0.962477	42782184	526.5	43.3886	0.88	39.27	59.85	0.38182	17.0387	25.9681	27851	18270531	37288	17.68	47.35	34.97	0.738543	2.31948	1.52901	3.23023e+06	8.6511e+06	6.3892e+06	22697554	535160	3119982	12.58	1238861	2.34159
525995	13.173	6.2955	0.8524	36.16	46888	0.437734	2.18079	850000	308800	46888	0.3721	457	0.0203912	0.0301249	63919925	44.3869	289399	19429668	3008	32204	12200	0.963084	50431112	528.97	44.3869	1.11	39.76	59.13	0.492695	17.6482	26.246	27809	19429668	39329	17.47	46.37	36.16	0.779815	2.66682	1.72332	3394363	9.00954e+06	7.02577e+06	25889935	656968	3576008	9.88	1345258	2.59557
3.60182e+06	15.097	6.1519	0.8599	37.8	56158	0.481057	0.544779	890000	327616	56158	0.3983	412	0.0204089	0.0286856	74487322	42.7147	415300	20548216	2353	16146	9860	0.981433	59494180	534	42.7147	1.15	38.96	59.89	0.491219	16.6416	25.5818	27667	20548216	41216	17.58	44.61	37.8	0.847344	2.73326	1.7903	3.61238e+06	9.16656e+06	7.76723e+06	29610297	727542	3990296	9.88	1453260	2.89535
3.85185e+06	15.1641	6.3684	0.8062	43.56	67745	0.487441	0.133516	1070000	334763	67745	0.371	469	0.0229394	0.0327854	84106493	41.9575	1137960	20451807	1916	12024	7793	0.986167	65139864	534	41.9575	1.05	36.93	62.02	0.440554	15.4949	26.022	27667	20451800	38299.3	18.6698	38.7223	42.608	1.10035	2.52697	1.81366	3818300	7919400	8714100	32653063	772764	4340692	9.88	1441597	3.18504
894184	13.7037	3.13	0.86	67.35	17682	0.153509	8.6363	308600	767972	17682	0.44	159.1	0.0156244	0.0442964	12266702	28.87	331122	4431808	481	204	236	0.999766	5742197	155.82	28.87	0.73	29.1	70.18	0.210751	8.40117	20.261	2304	4431808	24420	7.08	25.56	67.35	2.63498	10.0019	6.31843	313772	1.13277e+06	2.98482e+06	10922546	99391	467882	7.8	310313	1.29568
681516	13.4321	3.8	0.9	68.57	20425	0.157412	9.03584	310000	867973	20425	0.5	188.7	0.0178766	0.0445317	13274474	31.1	351727	4895519	476	103	94	0.999883	6845536	158.24	31.1	0.64	30.23	69.13	0.19904	9.40153	21.4994	2305	4895519	26366	6.96	24.47	68.57	2.80221	9.19165	5.99693	340728	1.19793e+06	3.35686e+06	17500670	121578	666116	7.68	384416	1.39833
865295	13.6708	3.95	0.97	69.58	23322	0.179856	7.9659	396400	1066300	23322	0.52	320.7	0.0236581	0.0422307	14644121	33.09	391263	5951444	513	92	93	0.999895	8155058	160.43	33.09	0.39	30.46	69.14	0.129051	10.0792	22.8784	2305	5951444	30329	6.42	24	69.58	2.89917	7.87195	5.38556	382083	1.42835e+06	4.14101e+06	22389488	142041	789877	9.8	503661	1.37027
958300	13.7729	4.45	0.97	68.37	13984	0.162668	3.59779	477550	414846	13984	0.77	324.45	0.0170566	0.0422142	16022348	43.85	462099	7132980	620	2002	722	0.997707	9591577	162.4	43.85	17.29	21.23	61.48	7.58167	9.30936	26.959	2305	7132980	35669	6.69	24.94	68.37	2.74138	20.2966	11.519	477196	1.77897e+06	4.87682e+06	23541210	178500	994265	13.63	609319	1.34468
1.12989e+06	13.9376	4.03	1.03	68.54	18223	0.181946	3.47433	490000	374372	18223	0.86	368.01	0.0183	0.043583	18010616	44.98	526700	8187550	879	1834	727	0.997898	11335617	161.6	45	16.96	21.94	61.1	7.632	9.873	27.495	2305	8187550	38634	6.83	24.63	68.54	2.78279	22.1628	12.4728	559210	2.01659e+06	5.61175e+06	25829728	212175	1138450	15.09	731687	1.38449
988411	13.8039	4.25	1.42	69.59	26934	0.186139	3.45069	530000	350391	26934	1.13	385.66	0.0202798	0.0364142	20799701	48.62	555210	9046355	824	1798	1230	0.997932	13576889	163.2	48.6	0.74	23.06	76.2	0.35964	11.2072	37.0332	2305	9046355	55499	6.42	23.99	69.59	2.90079	11.7586	7.32969	580776	2.17022e+06	6.29536e+06	28937987	242335	1319978	8.9	867324	1.50081
753769	13.5328	4.621	1.5555	74.85	38119	0.212905	1.84848	550000	436327	38119	1.3498	425	0.0238936	0.0360781	24485082	51.2765	603390	10917021	776	1773	998	0.997964	16488774	165.3	51.2765	12.77	20.79	66.44	6.54801	10.6604	34.0681	2284	10917021	49943	5.23	19.92	74.85	3.75753	29.4045	16.581	570960	2.17467e+06	8.17139e+06	31525878	234735	1509200	8.97	1001174	1.51037
944527	13.7584	4.6056	1.4798	75.84	26493	0.236354	1.62775	560000	414246	26493	1.3329	322	0.020464	0.0282131	29176631	49.162	650243	11619648	697	2517	854	0.997118	20227804	164.8	49.162	10.81	19.26	69.93	5.31441	9.4686	34.379	2304	11619648	52534	4.91	19.25	75.84	3.93974	44.0912	24.0155	570525	2.23678e+06	8.81234e+06	39628231	337138	1709331	10.15	1115041	1.74083
1.06433e+06	13.8779	4.7305	1.5045	76.35	85623	0.244607	0.197244	630000	359631	85623	1.3945	335	0.024529	0.0317821	35215903	51.4158	703442	12576653	507	593	156	0.999323	24923436	167	51.4158	8.87	19.63	71.49	4.56058	10.0929	36.7572	2304	12576653	56315	5.08	18.57	76.35	4.11147	86.2577	45.1846	638894	2.33548e+06	9.60227e+06	48512544	313432	2003000	10.15	1155064	1.98172
534739	13.1895	4.8191	1.5068	76.945	115186	0.266623	0.135517	850000	385946	115186	1.6254	387	0.0295725	0.0384131	41287276	52.1552	734482	13905779	598	502	113	0.999427	30125454	171	52.1552	7.06	18.95	73.99	3.68216	9.88341	38.5896	2289	14211680	83109.2	4.49	18.14	77.37	4.26516	158.359	81.3121	638104	2.578e+06	1.09956e+07	100166188	315243	1983183	10.15	1253645	2.11977
703287	13.4635	9.9	0.9	33.32	19772	0.35574	0.871064	962177	266584	19772	0.6	371.42	0.0174323	0.0568788	40061125	55.95	428342	19903633	9921	168816	55185	0.80662	19866482	928.08	55.95	0.54	42.72	56.75	0.30213	23.9018	31.7516	12062	19903633	22651	11.57	55.11	33.32	0.604609	3.14969	1.87715	2.30285e+06	1.09689e+07	6.63189e+06	8521024	391310	1549911	14.25	774586	0.998133
379552	12.8467	9.83	0.92	33.86	21043	0.367417	1.12611	999056	298421	21043	0.52	398.71	0.0182595	0.0520512	48265249	54.85	502482	20152800	7733	160121	35280	0.816847	26659486	942.77	54.85	0.47	40.55	58.98	0.257795	22.2417	32.3505	12062	20152800	22779	12.25	53.89	33.86	0.628317	2.74142	1.68487	2468718	1.08603e+07	6.82374e+06	18486892	494687	1977222	16.36	871760	1.32287
585493	13.2802	10.75	0.95	32.75	26962	0.417457	1.3795	596075	333593	26962	0.53	456.2	0.0193155	0.0364114	58168795	56.57	545290	23615569	7686	161805	34697	0.814936	35058056	963.5	56.57	0.44	39.44	60.12	0.248908	22.3112	34.0099	12062	23615569	26143	13.04	54.21	32.75	0.604132	2.40718	1.50566	3.07947e+06	1.2802e+07	7.7341e+06	21314976	579187	2638552	20.13	1158975	1.48453
891717	13.7009	11.36	1.01	32.66	44443	0.477246	1.4808	769612	366651	44443	0.62	538.37	0.0235934	0.0645705	66766742	58.44	636382	27890278	7205	220318	221276	0.745332	43998756	980	58.44	3.64	38.04	58.32	2.12722	22.2306	34.0822	12062	27890278	30270	12.57	54.77	32.66	0.596312	6.02185	3.30908	3.50581e+06	1.52755e+07	9.10896e+06	24909964	701344	3286308	21.39	1589504	1.57757
922616	13.735	11.66	1.02	33.71	44673	0.468882	1.66309	920000	416976	44673	0.62	620.7	0.0264746	0.0681712	77516190	64.52	677746	30242864	5906	202792	195790	0.765714	53952500	993.1	64.5	0.11	38.44	61.45	0.07095	24.7938	39.6352	12065	30242864	32650	12.69	53.59	33.71	0.629035	1.72954	1.17929	3.83782e+06	1.62072e+07	1.01949e+07	29244938	953544	3795820	22	1846504	1.78397
833215	13.633	11.31	1.06	35.76	51548	0.380784	1.76	1000000	457295	51548	0.64	651.5	0.0283968	0.0547531	90016732	80.38	1533065	30615043	7125	184980	213885	0.785744	64869096	994	80.4	0.24	49.96	49.8	0.19296	40.1678	40.0392	12065	30615043	30800	12.9	51.34	35.76	0.696533	2.44178	1.56916	3.94934e+06	1.57178e+07	1.09479e+07	34314866	854747	3671338	22.65	1726514	2.11886
839753	13.6409	11.4257	1.0894	36.8	41105	0.382671	1.83848	1080000	455411	41105	0.63	717	0.0293585	0.0472279	104489521	80.49	1522072	30800054	6388	145946	301827	0.828901	77510888	1029.5	80.487	0.21	48.85	50.94	0.169023	39.3179	41.0001	12065	30800054	32943	13.09	50.11	36.8	0.734384	2.30388	1.51913	4.03173e+06	1.54339e+07	1.13344e+07	37475742	905431	4046724	17.96	1831617	2.51658
954577	13.769	11.2656	1.0941	40.03	67481	0.407604	1.69341	1130000	435850	67481	0.6171	711	0.0308333	0.0451033	120735252	77.1689	1588564	31454319	6101	110193	191713	0.871372	92117304	1049.7	77.1689	0.22	46.58	53.19	0.169772	35.9453	41.0461	12065	31454319	33450	12.81	47.16	40.03	0.848813	2.42308	1.63595	4.0293e+06	1.48339e+07	1.25912e+07	41395294	1006026	5156300	17.99	1906215	2.92861
1.0875e+06	13.8994	11.1238	1.1346	40.26	86200	0.438525	2.12358	1480000	454865	86200	0.507	805	0.0349277	0.050034	138051189	76.0981	1895877	33370903	4806	71485	117504	0.916661	108108360	1055	76.0981	0.22	46.68	53.1	0.167416	35.5226	40.4081	12065	33370903	35265	12.5	47.24	40.26	0.852244	2.50521	1.67873	4.17136e+06	1.57644e+07	1.34351e+07	46210917	1066510	5316404	17.99	2045018	3.2396
880379	13.6881	10.8478	0.9377	43.045	105894	0.56205	2.11208	1900000	460398	105894	0.4815	867	0.0387539	0.0577039	153788672	60.1286	3733728	33795261	2743	58914	71523	0.93171	122835040	1051	60.1286	0.27	37.15	62.58	0.162347	22.3378	37.6285	12065	33795000	32155.1	9.08123	47.9213	42.9975	0.897252	3.57285	2.23505	3069000	16195000	14532000	53581305	1163136	5470074	17.99	2201150	3.63471
572391	13.2576	8.49	0.24	25.69	22556	0.239449	0.898705	236146	341880	22556	0.15	320.94	0.0134049	0.0393393	24586845	34.32	248624	8217900	6360	51414	19471	0.941058	12787663	919.94	34.32	1.46	23.69	74.85	0.501072	8.13041	25.6885	12239	8217900	10050	23.79	50.52	25.69	0.508511	1.29566	0.902084	1.95504e+06	4.15168e+06	2.11118e+06	4839190	268254	1155159	19.06	504847	1.55607
594395	13.2953	8.41	0.24	27.57	23509	0.273517	0.60742	378924	281790	23509	0.16	354.8	0.0139972	0.0371624	26119928	35	279079	9573109	7365	53212	13085	0.939105	15084062	939.44	35	1.23	24.51	74.26	0.4305	8.5785	25.991	12239	9573109	11649	21.44	51	27.57	0.540588	1.40187	0.971231	2.05247e+06	4.88229e+06	2.63835e+06	8983133	296870	1411712	18.85	605731	1.57567
802042	13.5949	8.6	0.22	29.2	25709	0.329774	0.639985	357485	249541	25709	0.15	512.58	0.0172965	0.0328774	28219880	37.21	343765	12270900	12432	51615	12676	0.940921	17138050	958.8	37.21	1.13	26.66	72.21	0.420473	9.92019	26.8693	12239	12270900	14841	17.94	52.85	29.2	0.552507	1.68555	1.11903	2.2014e+06	6.48517e+06	3.58433e+06	10897711	374454	1869663	18.5	846873	1.39664
907651	13.7186	8.59	0.23	30.8	32435	0.390105	0.325424	611600	346700	32435	0.19	611	0.0219613	0.0573992	29598616	39.9	391205	15565200	12429	81467	23816	0.906707	19131200	435.8	39.9	1.1	28.92	69.97	0.4389	11.5391	27.918	12239	15565200	18746	14.65	54.55	30.8	0.56462	2.11531	1.33997	2.2803e+06	8.49082e+06	4.79408e+06	13263973	549685	2315540	10.14	1115945	1.2291
960544	13.7753	8.78	0.3	32.01	43778	0.426577	0.580423	645800	379661	43778	0.31	629.33	0.0241157	0.0584831	30856372	41.87	521382	17873557	9711	77095	22032	0.911726	21072672	957.3	41.9	0.93	29.73	69.34	0.38967	12.4569	29.0535	12239	17873557	21461	13.48	54.51	32.01	0.587232	2.25504	1.42114	2.40936e+06	9.74288e+06	5.72133e+06	16077721	721354	2814870	8.4	1403004	1.17899
1.06696e+06	13.8803	9.12	0.59	33.24	68089	0.409184	0.648885	680000	418212	68089	0.36	681.41	0.0276687	0.0496299	33823849	50.12	599119	20500100	8972	69621	34661	0.920056	23324970	957.5	50.1	0.76	34.94	64.3	0.38076	17.5049	32.2143	12239	20500100	21421	12.44	54.32	33.24	0.611929	2.71654	1.66424	2.55021e+06	1.11357e+07	6.81423e+06	19086913	691512	3202391	9.14	1593001	1.1378
1.32023e+06	14.0933	9.2604	0.5785	34.69	69586	0.441821	0.601604	760000	459642	69586	0.3623	691	0.0286837	0.0436919	37436162	50.3	648008	22221900	9290	68939	55167	0.920517	26231152	990.6	50.2962	0.28	35.69	64.03	0.140829	17.9507	32.2047	12155	22221900	26446	11.74	53.58	34.69	0.647443	2.25385	1.45064	2.60885e+06	1.19065e+07	7.70655e+06	22282761	670331	3434842	9.65	1619658	1.18042
1.42666e+06	14.1708	9.2635	0.6014	35.96	79766	0.461747	0.590898	880000	503555	79766	0.3732	638	0.0290139	0.0419533	41853156	51.9973	705271	24009600	9894	64581	52047	0.925533	30193318	1003.06	51.9973	0.24	36.18	63.58	0.124794	18.8126	33.0599	12256	24009600	28350	11.25	52.79	35.96	0.68119	2.33996	1.51058	2701080	1.26747e+07	8.63385e+06	25504698	806069	4004399	9.68	1776571	1.25755
1.6891e+06	14.3397	9.1425	0.5797	37.77	92555	0.490336	0.677866	1140000	604055	92555	0.3643	643	0.031783	0.0435536	47009832	52.214	792519	25602400	8507	43263	24063	0.950278	34784408	1015	52.214	0.18	35.92	63.9	0.0939852	18.7553	33.3647	12256	25602400	29904	10.96	51.27	37.77	0.736688	2.30319	1.51994	2.80602e+06	1.31264e+07	9.67003e+06	30247126	923903	4284032	9.68	1850447	1.35864
1.50885e+06	14.2269	9.4044	0.508	38.495	147200	0.538156	0.249893	1570000	380875	147200	0.3733	687	0.0351101	0.0501956	51918459	52.5091	2049252	28258100	7046	27678	17718	0.968151	39293356	1019	52.5091	0.11	33.87	66.02	0.05776	17.7848	34.6665	12155	28258100	27731.2	10.1405	51.6079	38.2517	0.741199	2.1399	1.44055	2865500	14583400	10809200	34814840	1003390	5102594	9.68	1865511	1.39052
126348	11.7468	7.32	0.52	35.19	19754	0.215675	2.34147	168476	497600	19754	0.41	200	0.0131356	0.0367249	14550776	46.37	443666	10000859	7098	62331	30240	0.928441	6816928	731.14	46.37	0.43	44.66	54.91	0.199391	20.7088	25.4618	15303	10000859	14858	23.57	41.23	35.19	0.853505	1.32589	1.0897	2.3572e+06	4.12335e+06	3.5193e+06	3628044	240746	1192463	11.62	379388	0.681634
133607	11.8027	8.22	0.48	36.57	33500	0.233183	2.11426	266100	686600	33500	0.41	235.4	0.0172618	0.0441909	16816971	50.09	452873	11680146	7441	56680	30113	0.934887	8657179	739.8	50.09	0.4	46.18	53.42	0.20036	23.1316	26.7581	15299	11680146	17299	20.59	42.84	36.57	0.853641	1.56073	1.20719	2.40494e+06	5.00377e+06	4.27143e+06	11086429	268824	1506442	12.85	466127	0.741188
467225	13.0546	7.71	0.7	35.92	36152	0.27478	1.89499	325200	802659	36152	0.41	279.38	0.0199188	0.0381377	19921823	51.69	536875	14203377	7180	56543	29500	0.935053	11204390	791.62	51.69	0.06	46.35	53.59	0.031014	23.9583	27.7007	15299	14203377	20419	18.62	45.46	35.92	0.790145	1.0919	0.941025	2.64467e+06	6.45686e+06	5.10185e+06	12998971	296625	2093341	14.5	758927	0.788854
643498	13.3747	7.59	0.68	34.63	29046	0.313276	1.80559	344100	813588	29046	0.4	346.47	0.0211173	0.0584972	23521522	55.36	625367	17342967	6832	84526	36436	0.903036	14359129	559.5	55.36	0.07	49.71	50.22	0.038752	27.5195	27.8018	15299	17342967	24231	16.76	48.6	34.63	0.712551	1.28458	0.998567	2.90668e+06	8.42868e+06	6.00587e+06	15264404	366424	2599294	30.42	1040553	0.827951
822364	13.6199	7.85	0.68	35.01	38854	0.345884	1.93862	540000	347501	38854	0.39	372.14	0.0175818	0.0448531	27284288	56.61	660792	19577018	13118	86499	23430	0.900974	18024662	800.2	56.6	0.11	48.54	51.35	0.06226	27.4736	29.0641	15303	19577018	27258	16.49	48.5	35.01	0.721856	1.44581	1.08383	3.22825e+06	9.49485e+06	6.85391e+06	17866400	560212	3042955	21.08	1355071	0.920705
768807	13.5526	7.58	0.69	36.49	44446	0.375336	2.14191	630000	363565	44446	0.49	405.16	0.019566	0.0369721	34244406	57.78	671584	21694404	7469	83738	23812	0.904128	22943770	785.9	57.8	0.1	48.72	51.18	0.0578	28.1602	29.582	15303	21694404	27601	15.6	47.91	36.49	0.761636	1.5237	1.14267	3.38433e+06	1.03938e+07	7.91629e+06	20960603	582568	3642848	24.23	1571996	1.05759
1.19668e+06	13.9951	7.6748	0.8189	38.28	56539	0.424888	2.29691	660000	501091	56539	0.5046	419	0.0223851	0.0358823	42559820	56.4042	664705	23965488	6466	75889	38423	0.912856	29291086	791.5	56.4042	0.11	45.97	53.92	0.0620446	25.929	30.4131	15303	23965488	32934	14.99	46.73	38.28	0.819174	1.6307	1.22494	3.59243e+06	1.11991e+07	9.17399e+06	23907842	631807	4129846	24.05	1734785	1.22222
1.30707e+06	14.0833	7.3945	0.7032	40.16	56388	0.481343	2.58596	730000	593100	56388	0.4935	417	0.0235115	0.0345333	52378115	54.0482	617643	26015749	6103	73232	39852	0.915864	37530876	799.27	54.0482	0.12	46.34	53.55	0.0648578	25.0459	28.9428	15303	26015749	35538	15.22	44.63	40.16	0.899843	1.65358	1.27671	3.9596e+06	1.16108e+07	1.04479e+07	27599952	757336	4918783	22.49	1946416	1.44262
1.12068e+06	13.9294	7.234	0.6859	43.38	66336	0.533134	2.78546	930000	335200	66336	0.4986	477	0.0232008	0.0322448	62216316	53.514	780963	28530158	5688	51706	28693	0.940585	46641624	799	53.514	0.14	44.79	55.07	0.0749196	23.9689	29.4702	15303	28530158	39020	15.09	41.53	43.38	1.04455	1.75026	1.3974	4.3052e+06	1.18486e+07	1.23764e+07	32460452	876772	5394202	22.49	2046698	1.63482
1.6265e+06	14.3019	7.0262	0.4911	49.355	110166	0.560613	2.86984	1150000	357685	110166	0.4791	501	0.0274326	0.0382744	72364716	52.113	1370640	29215200	3566	18317	17087	0.978844	55770884	800	52.113	0.24	44.94	54.82	0.125071	23.4196	28.5683	15299	30538981	38173.7	15.09	41.53	43.38	1.04455	2.03835	1.54145	4.60833e+06	1.26828e+07	1.32478e+07	35547846	910032	5304298	22.49	1624102	1.82622
334977	12.7218	4.55	1.29	56.16	17710	0.418693	3.67303	263278	615798	17710	0.83	161.5	0.0155118	0.0426387	31651423	31.44	324208	13163700	2977	81597	16411	0.906694	16562279	224.3	31.44	1.27	28.75	69.97	0.399288	9.039	21.9986	17224	13163700	49606	5.71	38.13	56.16	1.47286	14.2809	7.87687	751647	5.01932e+06	7.39273e+06	14586104	181912	1331795	12.55	822459	1.25818
237164	12.3765	4.51	1.36	59.16	20016	0.520415	3.22206	330765	668008	20016	0.84	252	0.018557	0.0456977	35328104	31.59	364834	16439925	2374	74041	12731	0.915368	20422720	227.37	31.59	1.2	27.67	71.13	0.37908	8.74095	22.47	17224	16439925	61108	4.75	36.09	59.16	1.63924	19.1496	10.3944	780896	5.93317e+06	9.72586e+06	21257139	221858	1651584	12.8	1067947	1.24226
502742	13.1278	4.68	1.37	58.71	23126	0.592289	2.97024	283000	787921	23126	0.84	276	0.020539	0.036709	38662096	31.5	1269961	18657116	2374	74041	12731	0.915368	24275504	229.56	31.5	1.14	28.03	70.83	0.3591	8.82945	22.3115	17224	18657116	66929	4.9	36.39	58.71	1.61336	17.7764	9.69489	914199	6.78932e+06	1.09536e+07	26789200	274673	1772800	14.43	1267617	1.30114
645023	13.377	4.75	1.42	58.69	21405	0.670754	2.56285	361000	376024	21405	0.92	330	0.0175649	0.0435471	42357540	32.46	1184765	21772669	2476	107187	25329	0.877376	28219298	232.3	32.46	1.14	28.84	70.02	0.370044	9.36146	22.7285	17453	21772669	75266	5.03	36.28	58.69	1.6177	18.4047	10.0112	1.09517e+06	7.89912e+06	1.27784e+07	31882200	316949	2556680	13.48	1514252	1.29609
523532	13.1684	4.88	1.48	58.68	24683	0.721741	1.56642	420000	419716	24683	0.93	370.6	0.0194109	0.04516	47487780	34.27	553000	24755700	2186	99375	18372	0.886392	32738912	230.3	34.3	1.08	30.58	68.34	0.37044	10.4889	23.4406	17453	24755700	84534	4.87	36.45	58.68	1.60988	20.8651	11.2375	1.2056e+06	9.02345e+06	1.45266e+07	38057598	342607	2753195	15.97	1786447	1.32248
448147	13.0129	4.94	2.03	63.05	55225	0.653106	1.81504	450000	447052	55225	1.63	400.4	0.0255174	0.0443623	53605521	41.51	628331	27103900	2082	96190	48822	0.889554	38259508	234	41.5	0.94	26.93	72.13	0.3901	11.176	29.9339	17186	27103900	115829	4.97	31.98	63.05	1.97154	18.9034	10.4375	1.34706e+06	8.66783e+06	1.7089e+07	44379917	374967	2948353	17.41	1820177	1.41159
483230	13.0882	5.04	2.1	66.36	77948	0.686607	1.24422	450000	476957	77948	1.21	390	0.0253249	0.0377602	60804035	42.15	672430	28940500	7249	91360	67616	0.894761	44852188	237.9	42.15	0.83	27.69	71.48	0.349845	11.6713	30.1288	17186	28940500	95961	4.34	29.31	66.36	2.26407	25.5516	13.9078	1.25602e+06	8.48246e+06	1.92049e+07	47237518	385566	3109084	17.57	2115389	1.54981
537405	13.1945	5.0939	2.1103	67.86	86491	0.743478	0.937316	450000	565564	86491	1.2412	336	0.025789	0.0361263	66708734	41.5684	666875	30905200	3111	67279	37983	0.922688	51746408	238.58	41.5684	0.81	27.92	71.26	0.336704	11.6059	29.6216	17186	30905200	101492	4.08	28.06	67.86	2.41839	29.2449	15.8316	1.26093e+06	8.672e+06	2.09723e+07	53646617	492723	3606450	19.26	2474021	1.67436
600372	13.3053	5.1287	2.1313	68.56	100791	0.771347	1.92213	460000	731647	100791	1.1465	320	0.0278697	0.0338146	73786331	41.1435	698443	31735900	2339	52316	79103	0.939118	58833168	241	41.1435	0.81	27.79	71.4	0.333262	11.4338	29.3765	17453	31735900	103235	3.58	27.87	68.56	2.45999	38.2038	20.3319	1.13615e+06	8.8448e+06	2.17581e+07	61788314	527952	4199738	19.26	2696530	1.85384
498344	13.119	5.0654	2.1231	68.615	135757	0.75525	0.790823	520000	608024	135757	1.1237	438	0.0315683	0.038566	77214340	40.2323	2178782	30385450	2372	31024	111036	0.962906	64279400	243	40.2323	0.78	25.91	73.31	0.313812	10.4242	29.4943	17453	32359797	133168	3.9	27.5	68.6	2.49455	29.7683	16.1314	1.26203e+06	8.89894e+06	2.21988e+07	63126124	535916	4030357	19.26	2015020	1.9864
3.35358e+06	15.0255	2.72	0.37	34.66	14149	0.316481	5.29693	292076	243250	14149	0.24	202.19	0.00954655	0.0288601	32963972	32.7	491056	10348945	10706	46316	12092	0.946976	15366066	258.5	32.7	0.09	62.91	37	0.02943	20.5716	12.099	5818	10348945	40089	7.98	57.35	34.66	0.604359	3.54381	2.07408	825846	5.93512e+06	3.58694e+06	7758433	180979	864170	15.3	716116	1.4848
2.78287e+06	14.839	2.73	0.37	36.77	15378	0.324544	5.02559	394934	252537	15378	0.25	245.5	0.0110492	0.0297411	35168243	33.95	522405	11018263	10518	58695	11935	0.932863	18182582	259.17	33.95	0.06	64.04	35.91	0.02037	21.7416	12.1914	5818	11018263	38865	8.19	55.04	36.77	0.66806	3.04885	1.85846	902396	6.06445e+06	4.05142e+06	13976868	215076	1085102	16.58	800106	1.65022
3.88141e+06	15.1717	2.81	0.4	37.07	18308	0.343374	4.67577	485239	260847	18308	0.29	286.93	0.0127052	0.0238059	37572540	37.91	596188	13017294	10888	50976	10648	0.941684	21195812	259.98	37.91	0.05	66.14	33.81	0.018955	25.0737	12.8174	5818	13017294	45323	8.01	54.93	37.07	0.674859	2.95218	1.81352	1.04269e+06	7.1504e+06	4.82551e+06	18056148	251107	1271209	17.28	972655	1.62828
4.63482e+06	15.3491	2.89	0.32	38.56	22669	0.366897	3.89804	533488	283046	22669	0.29	322.11	0.0141839	0.038367	39975278	41.44	658500	15200553	11980	40285	27730	0.95361	24216990	261.1	41.43	0.05	67.07	32.89	0.020715	27.7871	13.6263	5820	15200553	52477	7.65	53.79	38.56	0.716862	3.05372	1.88529	1.16284e+06	8.17638e+06	5.86133e+06	21020466	321089	1517340	17.83	1221200	1.59317
4.64901e+06	15.3522	3.09	0.4	39.37	25308	0.353356	3.87481	600000	312329	25308	0.42	324.26	0.015478	0.0409784	43446025	47.13	702950	16643045	11069	38474	25398	0.955713	27763464	261.4	47.1	0.04	66.56	33.4	0.01884	31.3498	15.7314	5820	16643045	57350	7.37	53.26	39.37	0.739204	3.0261	1.88265	1.22659e+06	8.86409e+06	6.55237e+06	22333437	371108	1675076	18.18	1385508	1.66817
4.93099e+06	15.4111	3.2	0.45	40.17	23202.5	0.374098	3.57939	810000	315944	23202.5	0.91	366.35	0.0190176	0.0377845	47331330	48.22	755944	18031501	10789	36806	27626	0.957581	31782774	262.5	48.2	0.06	65.99	33.95	0.02892	31.8072	16.3639	5824	18031501	68823	6.96	52.86	40.17	0.759932	3.55675	2.15834	1.25499e+06	9.53145e+06	7.24325e+06	25779300	415340	1675076	18.48	1546646	1.76262
5.38839e+06	15.4998	3.2227	0.4425	42.77	21097	0.395722	3.07887	880000	308693	21097	0.8953	383	0.019305	0.0324708	52089338	49.43	780792	19559985	10020	36521	31655	0.957846	36397276	263.8	49.4286	0.05	65.68	34.27	0.0247143	32.4647	16.9392	5820	19559985	66917	6.15	51.08	42.77	0.837314	3.81246	2.32489	1.20294e+06	9.99124e+06	8.36581e+06	27560543	464525	2245670	19.97	1678400	1.8608
5.75008e+06	15.5647	3.2015	0.4384	44.87	26224	0.416371	2.93446	1040000	312966	26224	0.4164	450	0.0196114	0.0300075	57866143	50.0579	829917	20842666	8611	40226	28855	0.953667	41833132	263.71	50.0579	0.03	65.64	34.33	0.0150174	32.858	17.1849	5820	20842666	70894	5.87	49.26	44.87	0.910881	3.46677	2.18883	1.22346e+06	1.02671e+07	9.3521e+06	30346398	533475	2737406	21.22	1913116	2.00709
6.2544e+06	15.6488	3.2467	0.4271	46.29	33091	0.454822	3.0407	1180000	326084	33091	0.4318	456	0.0208004	0.0314313	64606152	50.2257	922584	22843743	8532	28298	19565	0.967413	48057852	265	50.2257	0.04	65.05	34.91	0.0200903	32.6718	17.5338	5820	22843743	77110	5.58	48.13	46.29	0.96177	3.82906	2.39542	1.27468e+06	1.09947e+07	1.05744e+07	34768018	581217	2886169	21.22	2111792	2.10376
6.57079e+06	15.6981	3.2845	0.4577	47.375	44473	0.491494	2.77926	1580000	360328	44473	0.4303	443	0.0227271	0.0370533	71038212	50.3797	2443329	24761300	8470	22117	15039	0.974531	54190636	266	50.3797	0.05	64.55	35.4	0.0251898	32.5201	17.8344	5820	24761300	93087.6	5.21459	47.3218	47.4636	1.003	4.26257	2.63278	1291200	11717500	11752600	39630456	636727	3250181	21.22	2374308	2.18852
815923	13.6121	5.79	0.22	35	16768	0.239935	3.39293	219286	166402	16768	0.4	133.81	0.00777243	0.0232757	32067283	38.17	589691	9158300	9513	44790	20562	0.948589	14246569	536.91	38.17	5.29	47.73	46.97	2.01919	18.2185	17.9284	10072	9158300	17104	15.51	49.49	35	0.707214	12.2249	6.46607	1.42045e+06	4.53244e+06	3205405	4517391	231167	1142941	5.28	713565	1.55559
710659	13.4739	5.68	0.19	36.49	20133	0.295586	3.73857	285569	172488	20133	0.28	170.12	0.00856308	0.0235575	37723383	37.95	628970	11217500	8130	51037	16603	0.941529	19038104	534.16	37.95	3.14	47.98	48.88	1.19163	18.2084	18.55	10072	11217500	20946	15.24	48.27	36.49	0.755956	7.30013	4.02804	1709547	5.41469e+06	4.09327e+06	9333139	270033	1482720	6.01	964504	1.69718
990279	13.8057	5.94	0.21	39.26	23312	0.353378	5.01701	294864	204500	23312	0.26	280.59	0.0116091	0.0225646	45321399	39.28	696662	13880700	10484	39597	16823	0.954566	25045624	538.74	39.28	2.88	47.91	49.21	1.13126	18.819	19.3297	10072	13880700	28861	14.12	46.62	39.26	0.842128	8.12542	4.48377	1.95995e+06	6.47118e+06	5.44956e+06	11907953	365738	20615112	7.51	1414264	1.80435
1.15884e+06	13.9629	5.99	0.2	39.78	29606	0.41381	6.03977	392783	226209	29606	0.41	255.44	0.0126057	0.035193	48190422	40.84	784296	16900000	10129	47879	22800	0.94503	30285422	543.2	40.84	2.69	49.09	48.21	1.0986	20.0484	19.689	10072	16900000	35181	13.22	46.99	39.78	0.846563	8.81172	4.82914	2234180	7941310	6724510	13100003	532351	2966772	8.48	2046283	1.79204
2.11457e+06	14.5644	6.35	0.25	40.8	35510	0.449862	6.94003	480000	240700	35510	0.42	294.94	0.0143478	0.0366668	52517964	42.73	829136	19209100	9951	46937	19740	0.946152	35411576	546.8	42.7	2.22	52.12	45.66	0.94794	22.2552	19.4968	10072	19209100	39992	12.91	46.29	40.8	0.8814	7.90808	4.39474	2.47989e+06	8.89189e+06	7.83731e+06	15027919	667318	3398581	9.31	2336111	1.84348
1.69577e+06	14.3436	6.31	0.65	41.75	59000	0.340578	3.68267	540000	302207	59000	0.55	357.85	0.0187675	0.0346565	57849448	63.29	913463	21558600	8348	4495	20886	0.994537	39863472	553	63.3	1.5	61.81	36.69	0.9495	39.1257	23.2248	10072	21558600	38985	12.64	45.6	41.75	0.91557	5.41558	3.16558	2.72501e+06	9.83072e+06	9.00287e+06	17212966	732505	3850537	9.79	2714195	1.84908
1.68378e+06	14.3366	6.5	0.68	44.08	78024	0.330603	2.98717	590000	297084	78024	0.6	376	0.0207405	0.0320142	64975964	74.27	933676	24553900	7989	43055	27494	0.950463	45435428	560.3	74.27	0.81	66.43	32.76	0.601587	49.3376	24.3309	10030	24553900	50736	11.69	44.23	44.08	0.996609	3.80251	2.39956	2.87035e+06	1.08602e+07	1.08234e+07	20057228	706174	4316544	9.98	3085130	1.85044
1.95296e+06	14.4849	6.2573	0.5942	45.93	103864	0.37855	2.87143	640000	290903	103864	0.6147	383	0.0227474	0.0331681	74910407	72.516	970705	27450900	6984	68540	17152	0.921563	53084104	564.45	72.516	0.76	66.03	33.22	0.551122	47.8823	24.0898	10030	27450900	56460	11.21	42.86	45.93	1.07163	3.76992	2.42077	3.07725e+06	1.17655e+07	1.26082e+07	23286329	787600	5124700	10.14	3503100	1.93378
2.26374e+06	14.6325	6.2598	0.52	47.74	145327	0.443345	2.64314	1110000	307818	145327	0.6	383	0.0269092	0.038823	86553673	68.75	1182224	30480000	6624	25214	9212	0.971093	62594560	568	68.75	0.74	65.19	34.07	0.50875	44.8181	23.4231	10030	30480000	62446	10.65	41.61	47.74	1.14732	3.87241	2.50986	3246120	12682728	14551152	30660032	778300	4834700	10.14	3155100	2.05363
1.96247e+06	14.4897	6.1055	0.4887	47.95	185800	0.515843	2.31274	1460000	323986	185800	0.5415	412	0.0311476	0.0442818	97850358	64.533	1729175	33288900	3690	18258	7225	0.979063	72053736	561	64.533	0.68	63.42	35.9	0.438824	40.9268	23.1673	10030	33288800	59338.3	10.1968	42.2481	47.555	1.12561	4.19843	2.66202	3394400	14063900	15830500	34326688	856931	4523140	10.14	2306078	2.1645
337998	12.7308	6.72	0.33	33.95	29192	0.165132	1.52062	138458	144581	29192	0.28	187.6	0.00885051	0.0267472	14758313	36.38	52563	6007500	4609	11099	4889	0.987261	7111548	735.14	36.38	5.91	36.56	57.53	2.15006	13.3005	20.9294	17446	6007500	6520	32.06	34	33.95	0.998529	2.95524	1.97688	1.926e+06	2042550	2.03955e+06	2525000	247167	1022771	18.7	262065	1.18378
277225	12.5326	6.52	0.34	33.05	31000	0.198908	1.43813	157900	148800	31000	0.3	374.2	0.0134367	0.0343063	17800369	36.71	55030	7301900	4500	11690	5023	0.986585	9432376	739.61	36.71	5.58	36.64	57.78	2.04842	13.4505	21.211	17446	7301900	10928	29.5	37.45	33.05	0.88251	3.17663	2.02957	2.15406e+06	2.73456e+06	2.41328e+06	7734500	304600	1517880	18.83	321636	1.29177
138434	11.8382	6.11	0.26	33.3	24200	0.219303	1.04321	324400	181900	24200	0.23	291.27	0.0116094	0.0227967	21757042	39.32	62525	8623000	3704	13922	6594	0.984017	12549776	742.41	39.32	2.11	47.1	50.79	0.829652	18.5197	19.9706	17457	8623000	13421	28.64	38.06	33.3	0.874934	1.90374	1.38934	2.46963e+06	3.28191e+06	2871459	9601623	349444	1830811	20.13	389782	1.45538
161070	11.9896	7.27	0.45	33.32	21870	0.285783	0.139148	339687	153344	21870	0.33	293.67	0.0116576	0.0301189	25319270	36.57	71790	10451100	2544	23971	23769	0.972295	16028264	766.4	36.57	1.26	41.04	57.7	0.460782	15.0083	21.1009	17457	10451100	16908	27.75	38.93	33.32	0.855895	1.52775	1.19182	2.90018e+06	4.06861e+06	3.48231e+06	11666574	440735	2234739	21.42	516071	1.53364
219207	12.2978	7.35	0.33	33.13	26303	0.328617	0.19222	400000	215739	26303	0.37	347.42	0.0142255	0.0338317	30360308	36.29	82428	11928800	3308	20531	24612	0.976203	20202542	748.2	36.3	2.59	37.59	59.82	0.94017	13.6452	21.7147	17457	11928800	19220	27.9	38.97	33.13	0.850141	2.07702	1.46358	3.32814e+06	4.64865e+06	3.95201e+06	14328650	596047	2719488	21.79	629165	1.69359
275171	12.5251	6.2	0.38	34.11	28694	0.299449	0.308791	560000	234362	28694	0.61	369.27	0.0165608	0.0305423	37020423	44.46	89730	13325500	3045	17441	2496	0.980069	25325694	750.2	44.5	4.72	45.61	49.67	2.1004	20.2965	22.1031	17457	13325500	17767	26.77	39.12	34.11	0.871933	3.61859	2.24526	3.56724e+06	5.21294e+06	4.54533e+06	17194302	603377	3008193	22.48	799756	1.90054
326828	12.6972	6.61	0.51	35.36	45200	0.222228	0.364418	650000	269300	45200	0.59	378	0.0184116	0.0290865	44973546	17.05	91875	14591500	3011	15339	23111	0.982148	31777600	741.4	65.66	3.35	58.3	38.35	2.19961	38.2798	25.1806	17457	14591500	23128	24.47	40.17	35.36	0.880259	3.24408	2.06217	3.57054e+06	5.86141e+06	5.15955e+06	19940488	746478	3454008	27.78	960426	2.17782
374031	12.8321	6.8593	0.401	37.2	55000	0.249226	0.423185	780000	277000	55000	0.568	383	0.0195237	0.0288568	54333496	63.7671	123618	15892400	2989	16746	16679	0.980643	39643036	744.42	63.7671	3.35	58.42	38.23	2.1362	37.2527	24.3782	17457	15892400	25262	23.89	38.91	37.2	0.956052	3.32197	2.13901	3.79669e+06	6.18373e+06	5.91197e+06	23238700	834205	4034407	28	1128244	2.49447
417607	12.9423	7.2644	0.4247	39.21	70800	0.255603	0.519621	910000	281600	70800	0.6015	389	0.0212606	0.0300885	63362061	67.5332	107950	17261700	1664	7804	7093	0.99099	48239772	747	67.5332	3.35	58.42	38.23	2.26236	39.4529	25.8179	17457	17261700	27373	22.9	37.89	39.21	1.03484	3.49589	2.26536	3.95293e+06	6.54046e+06	6.76831e+06	26810000	888591	4525414	28	1195244	2.79461
50313.3	10.826	6.5164	0.4551	39.925	99700	0.245399	0.140248	940000	298200	99700	0.6003	445	0.0247294	0.0333566	71590114	78.3152	1084132	19218500	1635	5097	4255	0.994121	56325636	740	78.3152	2.72	56.33	40.95	2.13017	44.115	32.0701	17457	19218300	25970.7	21.7137	38.9384	39.3479	1.01052	3.42961	2.22006	4173000	7483300	7562000	30411400	943026	4544837	28	1333300	2.93083
1.27436e+06	14.058	8.4	0.31	32.13	24618	0.342284	1.24888	317226	254398	24618	0.44	358.8	0.0148865	0.0437135	44080439	62	675804	21221600	12741	111727	25897	0.872167	19958766	822.75	62	0.31	51.66	48.03	0.1922	32.0292	29.7786	11194	21221600	26721	12.1	55.77	32.13	0.576116	2.80183	1.68897	2.56781e+06	1.18353e+07	6.8185e+06	8646039	438655	1746223	15.37	1194466	0.940493
1.07046e+06	13.8836	8.1	0.27	33.06	27467	0.37	1.26915	373938	269662	27467	0.31	376.95	0.0152611	0.0401536	48731329	60.49	865290	22381300	13798	109853	26577	0.874292	24532152	831.31	60.49	0.28	49.83	49.89	0.169372	30.1422	30.1785	11194	22381300	27979	12.08	54.86	33.06	0.602625	2.69201	1.64732	2.70366e+06	1.22784e+07	7.39926e+06	18956020	476681	1984911	14.69	1346606	1.0961
1.52233e+06	14.2358	8.38	0.3	34.05	31689	0.40209	1.19233	458613	268138	31689	0.31	497.4	0.0185173	0.0358906	55406366	63.24	781427	25428200	16212	118716	22090	0.864249	30393506	843.03	63.24	0.28	51.88	47.83	0.177072	32.8089	30.2477	11423	25428200	31561	12.6	53.35	34.05	0.638238	2.63966	1.63895	3.20395e+06	1.35659e+07	8.6583e+06	22563133	558909	2521964	16.92	1692540	1.19527
1.93445e+06	14.4753	8.46	0.32	34.85	33734	0.404735	1.59456	543587	310116	33734	0.31	636.73	0.0225542	0.0577312	60387905	71.57	664514	28966900	16690	140451	40963	0.839171	36414336	796.6	71.57	0.24	53.92	45.84	0.171768	38.5905	32.8077	11423	28966900	35729	12.12	53.02	34.85	0.657299	2.69619	1.67675	3.51079e+06	1.53583e+07	1.00979e+07	26124551	753333	3003899	24.35	2070996	1.2571
2.00893e+06	14.5131	7.7	0.4	35.87	41102	0.415283	1.51765	720000	379597	41102	0.3	630.1	0.0241137	0.0597067	67879457	76.81	688993	31893700	16855	131236	45823	0.849604	43398264	847.1	76.8	0.14	55.72	44.14	0.10752	42.793	33.8995	11423	31893700	39165	11.66	52.47	35.87	0.683629	2.44089	1.56226	3.71881e+06	1.67346e+07	1.14403e+07	31461468	891067	3624886	28.42	2456266	1.36072
2.03281e+06	14.5249	8.65	0.64	36.92	55699	0.379365	1.44546	830000	462000	55699	0.42	657	0.0274457	0.0513131	77367583	92.26	991696	35015400	15680	122930	59809	0.858862	51350872	847.8	92.3	0.18	59.17	40.65	0.16614	54.6139	37.52	11311	35015400	41292	11.96	51.11	36.92	0.722364	2.55422	1.63829	4.18784e+06	1.78964e+07	1.29312e+07	35115463	956281	4282702	23.87	3022366	1.46652
2.00038e+06	14.5088	8.5411	0.6568	39.58	80400	0.415446	1.42744	1030000	499000	80400	0.4669	734	0.0320164	0.0507778	88448147	91.47	967468	38000607	16408	104519	71621	0.879673	61090280	860.1	91.4694	0.14	59.12	40.74	0.128057	54.0767	37.2646	11311	38000607	46213	11.35	49.07	39.58	0.806603	2.5252	1.6659	4.31307e+06	1.86469e+07	1.50406e+07	36433073	1034668	4668653	38.27	3341968	1.60761
2.2303e+06	14.6176	8.2677	0.592	41.43	50100	0.456787	1.48376	1120000	408800	50100	0.47	695	0.0283475	0.0414927	101533966	87.8554	1050540	40131243	1663	83194	54597	0.904286	72782328	867.44	87.8554	0.17	58.08	41.75	0.149354	51.0264	36.6796	11311	40131243	48529	11.32	47.25	41.43	0.876825	2.66968	1.77325	4.54286e+06	1.8962e+07	1.66264e+07	40282808	1140273	5150877	24.41	3686166	1.81361
2.33524e+06	14.6636	8.2665	0.6545	43.51	54515	0.504763	0.816881	1620000	415511	54515	0.4561	709	0.0303382	0.0459074	116481381	85.2246	1001065	43018200	13344	43943	29710	0.949405	86053088	876	85.2246	0.16	57.64	42.19	0.136359	49.1235	35.9563	11311	43018200	51662	11.17	45.32	43.51	0.960062	2.64074	1.8004	4.80513e+06	1.94958e+07	1.87172e+07	45580724	1249685	5556446	24.41	3915168	2.00039
2.27818e+06	14.6389	8.0277	0.6091	44.115	147201	0.562924	0.837397	1830000	452297	147201	0.4496	730	0.0379379	0.0558221	130024990	82.3694	2811150	46367700	13498	23568	12530	0.972904	98784896	883	82.3694	0.1	57.48	42.42	0.0823694	47.3459	34.9411	11187	46367700	52511.6	10.2662	45.7681	43.9657	0.96062	2.58447	1.77255	4760200	21221600	20385900	49663083	1309429	5696170	24.41	3857066	2.13047
6.59744e+06	15.7022	4.28	0.28	34.34	35910	0.307095	4.89304	402300	1022338	35910	0.51	381.7	0.0253701	0.0723685	20530653	41.7	756015	12805877	13926	51704	22823	0.94066	10274910	389.93	233.79	0.344155	0.398178	0.257667	80.46	93.09	60.24	9541	12805877	30973	8.07	57.59	34.34	0.596284	0.208364	0.402324	1.03343e+06	7.3749e+06	4.39754e+06	6064200	208717	925977	12.25	746842	0.802359
5.42792e+06	15.5071	4.38	0.25	34.24	39431	0.323806	5.27906	236.53	1155698	39431	0.43	391	0.0258872	0.0615725	22763158	41.41	741422	13408813	11431	48132	20934	0.944768	12596817	391.52	233.56	0.351088	0.390307	0.258606	82	91.16	60.4	9504	13408813	32139	7.78	57.98	34.24	0.590548	0.207749	0.399149	1.04321e+06	7.77443e+06	4.59118e+06	19130300	232082	1110750	13.56	836323	0.939443
6.89327e+06	15.7461	4.47	0.24	37.01	44104	0.350149	4.67467	637300	1306667	44104	0.43	443.43	0.0308388	0.0580169	25817510	44.85	871199	15704191	11457	44712	17861	0.948715	15412902	392.28	249.55	0.310679	0.424284	0.264997	77.53	105.88	66.13	9568	15704191	37313	7.45	55.54	37.01	0.666367	0.209557	0.437962	1.16996e+06	8.72211e+06	5.81212e+06	22149700	262986	1329847	14.05	1042878	0.981452
7.72015e+06	15.8593	4.71	0.25	37.97	26146	0.333632	2.71615	677047	467906	26146	0.34	390.23	0.0186709	0.0512772	29171605	54.87	934562	18306373	15609	59475	11997	0.931961	18618512	370	253.03	0.302454	0.436193	0.261313	76.53	110.37	66.12	9504	18306373	41063	7.56	54.48	37.97	0.696953	0.209916	0.453434	1.38396e+06	9.97331e+06	6.95093e+06	24909172	354569	1653028	14.11	1191731	1.01705
8.15241e+06	15.9138	4.49	0.26	40.95	29446	0.352794	2.9076	1170000	415200	29446	0.34	497.29	0.022091	0.0646601	32957590	53.27	967877	18803941	14413	57007	10183	0.934806	22319910	391.8	248.34	0.30728	0.421519	0.271201	76.31	104.68	67.35	9505	18803941	42028	7.95	51.1	40.95	0.80137	0.209872	0.505621	1.49491e+06	9.60881e+06	7.70021e+06	28036122	440191	1881150	15.8	1350341	1.18698
8.53501e+06	15.9597	4.36	0.33	41.41	76669	0.336164	2.81359	830000	523995	76669	0.47	590.98	0.0282399	0.0535245	37438190	59.52	1018789	20001764	11750	57857	12510	0.933807	26473606	393	244.3	0.323005	0.408269	0.268727	78.91	99.74	65.65	9505	20001764	50895	7.94	50.65	41.41	0.817572	0.209117	0.513344	1.58814e+06	1.01309e+07	8.28273e+06	32073298	504425	2126085	15.97	1580325	1.32356
9.23175e+06	16.0382	4.1849	0.4774	42.88	90660	0.347599	2.50831	1210000	738899	90660	0.7701	595	0.0340109	0.0574133	42209532	59.9186	1114644	20827636	17284	52000	17723	0.940394	31009570	393.4	243.24	0.332429	0.395289	0.272283	80.86	96.15	66.23	9505	20827636	46237	8.07	49.05	42.88	0.87421	0.208702	0.541456	1.68079e+06	1.0216e+07	8.93089e+06	34612216	545150	2360956	15.97	1772018	1.48887
9.98203e+06	16.1163	4.2121	0.4681	43.79	126977	0.38432	2.54932	1080000	894802	126977	0.6655	557	0.0365118	0.0555635	48098874	58.2854	1208195	22400243	14055	45590	13031	0.947783	36292572	391.41	242.92	0.325375	0.394616	0.28001	79.04	95.86	68.02	9505	22400243	49608	7.79	48.42	43.79	0.904378	0.208826	0.556602	1.74498e+06	1.08462e+07	9.80907e+06	37668100	641516	2928957	13.8	1990104	1.62019
1.04269e+07	16.1599	4.2232	0.4705	44.61	160761	0.406275	1.36613	1600000	1499412	160761	0.6649	624	0.0485363	0.0664767	54983815	59.5355	1267596	24187806	9000	12204	10000	0.985912	42288004	394	244.07	0.325357	0.393125	0.281518	79.41	95.95	68.71	9509	24187806	53374	7.81	47.58	44.61	0.937579	0.208772	0.573176	1.88907e+06	1.15086e+07	1.07902e+07	38700574	671034	2932116	13.8	2041744	1.74832
1.05384e+07	16.1705	4.1456	0.4088	44.555	54916	0.474365	1.24104	1480000	477600	54916	0.5967	690	0.0308529	0.0458016	62478915	56.7127	2671250	26902500	9676	11914	10052	0.986241	48721336	396	244.94	0.322079	0.396546	0.281416	78.89	97.13	68.93	9509	26902500	67935.6	7.79	48.52	43.69	0.900453	0.209	0.554727	2.0957e+06	13053093	1.17537e+07	41234454	732484	3332625	13.8	2223728	1.81103
1.43368e+06	14.1758	5.95	0.14	31.12	18801	0.352641	1.92709	174183	326502	18801	0.35	256.31	0.0121887	0.0345533	11481768	20.56	294145	7250296	4885	28261	13397	0.967558	5.67611e+06	641.24	255.51	0.4383	0.309107	0.252593	111.99	78.98	64.54	5240	7250296	12679	12.87	56.01	31.12	0.555615	0.206384	0.381	933113	4.06089e+06	2.25629e+06	2331432	196420	623369	4.9	223709	0.78288
1.72402e+06	14.3602	6	0.14	33.62	22549	0.390662	2.06287	251385	370790	22549	0.35	355.51	0.0154234	0.0387582	13740907	20.89	326722	8160920	4406	26334	8508	0.969832	7.49805e+06	649.11	259.62	0.420576	0.320353	0.259071	109.19	83.17	67.26	5240	8160920	14159	11.83	54.56	33.62	0.616202	0.206881	0.411541	965437	4.4526e+06	2.7437e+06	8133109	221281	771324	5.05	288656	0.918775
2.04012e+06	14.5285	6.04	0.14	31.66	23361	0.487451	0.974664	328637	471787	23361	0.27	377.43	0.0169881	0.0315696	17099960	20.71	336800	10095114	3369	20321	4402	0.976754	10036842	661.79	270.62	0.348866	0.348237	0.301567	94.41	94.24	81.61	5266	10095114	17373	10.98	57.36	31.66	0.551953	0.20921	0.380581	1.10844e+06	5.79056e+06	3.19611e+06	9630101	247008	946830	5.96	386506	0.994228
2.38905e+06	14.6864	6.12	0.15	29.55	12748	0.531828	0.878214	406100	346333	12748	0.38	434.08	0.0168473	0.0405895	19233342	23.05	345031	12258643	4644	15027	2990	0.982811	12682784	348.4	273.55	0.34034	0.352075	0.307585	93.1	96.31	84.14	5266	12258643	20780	10.5	59.95	29.55	0.492911	0.208815	0.350863	1.28716e+06	7.34906e+06	3.62243e+06	11307661	330646	1239157	5.92	463496	1.0346
2.39485e+06	14.6888	6.17	0.16	28.44	17807	0.607302	0.85499	460000	390411	17807	0.4	447.07	0.0182118	0.043171	22525868	22.98	378838	13967948	3671	14643	2555	0.983257	15679085	673.9	271.94	0.339413	0.359418	0.3015	92.3	97.74	81.99	5266	13967948	23532	10.04	61.52	28.44	0.462289	0.208467	0.335378	1.40238e+06	8.59308e+06	3.97248e+06	12984986	386506	1494776	6.82	566950	1.1225
2.67065e+06	14.7978	6.22	0.14	27.23	699829	0.410576	0.838226	750000	1050815	699829	0.52	468.91	0.0727991	0.134667	26698353	39.06	508464	16053517	6074	17398	2962	0.980104	18962578	682.7	273.64	0.338364	0.353019	0.308617	92.59	96.6	84.45	5266	16053517	23504	9.62	63.15	27.23	0.431196	0.207583	0.319389	1.54435e+06	1.01378e+07	4.37137e+06	15296936	466727	1637455	3.3	666941	1.18121
3.10932e+06	14.9499	6.079	0.1468	29.5	872786	0.434274	0.820979	780000	1196941	872786	0.5424	531	0.087545	0.1329	32366398	40.9982	638090	17804442	3848	23829	8990	0.972682	23316748	694.2	274.16	0.335242	0.357455	0.307302	91.91	98	84.25	5240	17804442	29600	8.82	61.67	29.5	0.478353	0.207848	0.3431	1.57035e+06	1.098e+07	5.25231e+06	17020619	538482	1874139	3.67	736879	1.3096
4.35362e+06	15.2865	6.2255	0.1452	31.52	1045743	0.451932	0.13499	580000	1343067	1045743	0.5606	503	0.0995811	0.156103	39612861	41.8208	767716	18900144	5594	22906	3375	0.973818	29015986	701.68	275.07	0.333442	0.359508	0.307013	91.72	98.89	84.45	5240	18900144	31255	8.87	59.6	31.52	0.528859	0.208471	0.368665	1.67644e+06	1.12645e+07	5.95733e+06	18335653	689495	2768790	6.03	774045	1.53523
4.70306e+06	15.3637	5.9679	0.1441	34.88	1218700	0.485506	0.106186	570000	1489193	1218700	0.5503	474	0.111989	0.138202	47068209	41.3362	798480	20068992	3462	8060	2064	0.990772	35717900	697	274.97	0.321708	0.349638	0.32869	88.46	96.14	90.38	5265	20068992	33027	9.39	55.73	34.88	0.625875	0.209641	0.417758	1.88448e+06	1.11844e+07	7.00006e+06	20172641	684154	2669413	6.03	736436	1.77976
3.86832e+06	15.1683	5.9389	0.1429	37.535	1139074	0.525052	0.0552216	1070000	887533	1139074	0.5308	589	0.103814	0.117456	54549379	37.8608	1486811	19878900	1900	5440.5	4161	0.99373	42587644	703	274.94	0.31756	0.348403	0.334037	87.31	95.79	91.84	5265	19878900	28277.2	9.39	55.73	34.88	0.625875	0.209748	0.417811	1.86663e+06	1.10785e+07	6.93376e+06	21012701	663597	2847037	6.03	728126	2.14235
420376	12.9489	5.24	0.38	36.05	28336	0.170068	1.28	180445	187864	28336	0.35	264.33	0.011457	0.0337834	12398154	36.69	421430	6239800	5409	31770	15707	0.96352	5740621	658.5	36.69	11.58	38.38	50.04	4.2487	14.0816	18.3597	14205	6239800	9554	30.11	33.83	36.05	1.06562	7.88511	4.47537	1.8788e+06	2.11092e+06	2.24945e+06	3052435	187261	664236	6.48	187058	0.920001
305924	12.6311	5.15	0.47	34.99	26460	0.183449	1.25954	262416	223193	26460	0.34	296.82	0.0126567	0.0330787	14714767	38.68	251864	7095800	5398	31653	16542	0.96364	7.56957e+06	662.05	38.68	10.32	41.39	48.29	3.99178	16.0097	18.6786	14205	7095800	10962	29.2	35.81	34.99	0.977101	7.18788	4.08249	2.07197e+06	2.54101e+06	2.48282e+06	8652102	202126	802419	6.46	223569	1.06677
380302	12.8487	5.18	0.52	33.53	28060	0.19595	0.443043	335969	234174	28060	0.28	315.46	0.0132573	0.0261588	17927556	42.72	279168	8371000	6104	30111	47320	0.964922	10059592	658.17	42.72	9.29	44.12	46.58	3.96869	18.8481	19.899	14092	8371000	14707	27.6	38.86	33.53	0.862841	7.09347	3.97815	2310396	3.25297e+06	2.8068e+06	10361357	201728	1033629	6.7	276032	1.20172
484898	13.0917	4.92	0.41	31.55	33028	0.303053	0.448748	438000	251072	33028	0.41	352.1	0.0154539	0.0422207	21756640	34.42	303480	10431100	13893	56441	12910	0.935411	13178900	606.6	34.42	4.74	39.34	55.93	1.63151	13.5408	19.2511	14092	10431100	18288	25.42	43.03	31.55	0.733209	3.51031	2.12176	2.65159e+06	4.4885e+06	3.29101e+06	12226277	281013	1971818	8.2	443269	1.26342
579643	13.2702	4.91	0.36	31.83	32495	0.325891	0.474032	650000	288038	32495	0.58	371.3	0.0175825	0.0456191	26682773	36.67	459323	11960200	10579	48486	14609	0.944463	17158470	663.3	36.7	3.68	41.12	55.2	1.35056	15.091	20.2584	14067	11960200	20912	24.48	43.69	31.83	0.728542	3.17332	1.95093	2.92786e+06	5.22541e+06	3.80693e+06	14589390	401004	2268341	7.66	567632	1.43463
687365	13.4406	5.15	0.46	31.44	43600	0.320897	0.494354	760000	312400	43600	0.6	393.3	0.0194853	0.0381395	33147837	41.58	397891	13349300	10387	43985	1370	0.949801	22231640	661	41.6	2.96	46.49	50.55	1.23136	19.3398	21.0288	14099	13349300	20196	23.9	44.66	31.44	0.703986	3.01242	1.8582	3.19048e+06	5.9618e+06	4.19702e+06	17389123	369668	2559244	7.96	719525	1.66538
793322	13.584	5.342	0.5298	32.01	39149	0.342156	0.504237	830000	312400	39149	0.5597	386	0.0190396	0.0318435	40872256	96.78	421260	14804900	9923	46842	16462	0.946311	28479926	658.5	43.2695	3.43	46.01	50.56	1.48414	19.9083	21.8771	14099	14804900	25774	23.44	44.55	32.01	0.718519	3.45063	2.08458	3.47027e+06	6.59558e+06	4.73905e+06	19670198	440998	2762949	8.92	881683	1.92368
688971	13.443	5.37	0.56	34.1	54978	0.371786	0.5428	1120000	313331	54978	0.56	391	0.0210067	0.0332389	49896026	42.78	405404	15905000	10897	39744	21238	0.954329	36068448	643.19	42.78	3.48	44.48	52.03	1.48874	19.0285	22.2584	14243	15905000	27875	22.19	43.7	34.1	0.78032	3.8568	2.31856	3.52932e+06	6950485	5423605	22340742	449517	2587351	10.36	1039499	2.26774
681907	13.4326	5.1267	0.5891	35.19	64029	0.407135	0.576895	1310000	314182	64029	0.5869	396	0.0223647	0.0347234	59071668	42.4122	449751	17267500	5167	8990	6199	0.989644	44494100	646	42.4122	3.34	42.74	53.93	1.41657	18.127	22.8729	14243	17267500	30305	22.16	42.65	35.19	0.825088	3.72851	2.2768	3826478	7.36459e+06	6.07643e+06	25435829	631528	3847050	10.36	1154489	2.57675
795866	13.5872	5.1046	0.6217	36.06	111300	0.469133	0.101233	1080000	324688	111300	0.58	430	0.0257492	0.0356676	68107818	40.973	1158361	19221800	4129	8861	6434	0.98979	52752320	642	40.973	3.47	41.25	55.28	1.42176	16.9014	22.6499	14243	19221800	29940.5	20.2749	44.114	35.6111	0.807253	4.33071	2.56898	3897200	8479500	6845100	28976984	667306	4056447	10.36	1224963	2.7444
180085	12.1012	4.67	0.65	33.08	23427	0.219211	4.25812	209476	51232	23427	0.2	185.29	0.00720974	0.0229847	18786374	31.96	329914	7005984	6687	83092	17479	0.904964	8548368	484.67	31.96	3.13	44.43	52.44	1.00035	14.1998	16.7598	18823	7005984	14785	11.97	54.95	33.08	0.602002	8.00496	4.30348	838616	3.84979e+06	2.31758e+06	3387900	187331	1044200	14.11	384210	1.22015
315654	12.6624	4.9	0.68	35.88	24036	0.25549	4.27681	303767	88155	24036	0.26	239.61	0.0094271	0.0260848	22273094	32.54	375792	8313636	6457	72570	18634	0.916946	11422556	491.03	32.54	2.64	44.38	52.98	0.859056	14.4413	17.2397	18823	8313636	17420	11.07	53.06	35.88	0.676216	8.80044	4.73833	920320	4.41122e+06	2.98293e+06	8590600	231897	1346264	14.8	505023	1.37395
802903	13.596	4.91	0.66	34.33	16482	0.303995	4.26951	308900	98478	16482	0.35	265.74	0.0100411	0.0188347	26856635	33.95	408977	10320647	8784	66817	23141	0.923432	15086675	497.91	33.95	2.62	45.48	51.9	0.88949	15.4405	17.62	18823	10320647	21862	9.5	56.17	34.33	0.61118	10.0943	5.35272	980461	5.79711e+06	3.54308e+06	10864219	239684	1665230	20.72	710634	1.4618
1.65424e+06	14.3189	4.9	0.58	32.85	18792	0.318806	3.87448	377269	218278	18792	0.38	307.85	0.0128286	0.032608	31391497	39.41	248239	12564149	9178	88950	35129	0.898006	19194530	502.4	39.41	2.36	50.11	47.53	0.930076	19.7484	18.7316	18823	12564149	26464	8.57	58.57	32.85	0.560867	12.4164	6.48863	1.07675e+06	7.35882e+06	4.12732e+06	12485829	412415	2252232	21.16	1010299	1.52772
2.21609e+06	14.6113	4.83	0.76	34.71	21442	0.338927	4.37412	440000	247459	21442	0.19	361	0.013909	0.0341707	36818464	41.92	319184	14201046	10056	92076	33645	0.894463	24004104	508.6	41.9	1.62	51.88	46.5	0.67878	21.7377	19.4835	18823	14201046	29785	8.33	56.96	34.71	0.609375	11.3497	5.97956	1.18295e+06	8.08892e+06	4.92918e+06	14946875	552883	2980139	22.04	1418709	1.69031
2.45907e+06	14.7153	4.76	0.71	35.8	21608	0.376878	4.686	590000	279475	21608	0.47	324	0.0150423	0.0289768	43791595	42.48	380300	16017317	11050	93816	34946	0.892456	29661732	508.1	42.5	1.67	49.81	48.52	0.70975	21.1693	20.621	19078	16017317	31530	8.12	56.08	35.8	0.638374	11.6189	6.12864	1.30061e+06	8.98251e+06	5.7342e+06	17590413	650635	3382022	22.92	1761521	1.85185
2.84068e+06	14.8596	5.1308	0.6867	36.98	22710	0.391696	4.9849	690000	271670	22710	0.4725	327	0.0153789	0.0255868	52204342	45.44	376700	17799599	10739	79681	52659	0.908302	36469904	513.1	45.4424	1.66	51.26	47.08	0.754344	23.2938	21.3943	19078	17799599	37097	7.68	55.34	36.98	0.668233	14.1385	7.40339	1.36701e+06	9.8503e+06	6.58229e+06	18785788	715781	3835284	23.13	2136608	2.04892
3.20412e+06	14.9799	5.7147	0.7088	39.28	26708	0.406475	5.56363	780000	271703	26708	0.4899	374	0.0170424	0.0250734	62439619	46.8092	422600	19026783	16784	79995	50987	0.907957	44993540	516.59	46.8092	1.42	49.38	49.19	0.664691	23.1144	23.0254	19798	19026783	39505	7.4	53.32	39.28	0.736684	13.3829	7.05977	1.40798e+06	1.01451e+07	7.47372e+06	21733427	823120	4428680	23.09	2472022	2.36475
2.98267e+06	14.9083	4.7552	1.0222	40.77	31647	0.481601	5.96732	950000	287119	31647	0.3849	375	0.0175797	0.0258694	73912257	43.5243	466600	20961347	8561	23955	98257	0.971151	54738888	520	43.5243	1.39	48.64	49.96	0.604988	21.1702	21.7447	19798	20961347	43338	7.28	51.95	40.77	0.784793	13.914	7.3494	1.52599e+06	1.08894e+07	8.54594e+06	25938113	829246	4654633	23.09	2605192	2.61142
2.7707e+06	14.8346	5.2607	0.8213	41.645	36379	0.539962	5.40673	960000	284336	36379	0.4304	426	0.0192548	0.027785	85329039	44.4135	1775425	2.39816e+07	7904	15858	35730	0.981351	64587916	520	44.4135	1.6	47.67	50.73	0.710616	21.1719	22.531	19085	22846497	43935.6	7.28	51.95	40.77	0.784793	15.1846	7.98469	1.66322e+06	1.18688e+07	9.31452e+06	29161813	908971	5250146	23.09	2625306	2.82704
1.56535e+06	14.2636	5.21	0.49	36.3	20437	0.230658	8.52188	258822	199877	20437	0.37	181.61	0.00946959	0.0286002	30135767	32.52	258917	7501000	3170	33565	11056	0.961549	13803883	488.25	32.52	5.72	38.93	55.35	1.86014	12.66	17.9998	7500	7501000	15458	16.37	47.34	36.3	0.766793	8.96176	4.86428	1.22791e+06	3.55097e+06	2.72211e+06	4904881	197937	1064297	18.78	662115	1.84027
1.33161e+06	14.1019	5.17	0.5	37.3	27430	0.282537	7.54495	621630	220591	27430	0.39	246.6	0.0127316	0.0368234	35184019	33.31	280041	9411300	3021	27245	7334	0.968814	18213548	490.64	33.31	5.85	39.69	54.46	1.94863	13.2207	18.1406	7500	9411300	19229	16.41	46.29	37.3	0.80579	10.0708	5.43831	1.54439e+06	4.35649e+06	3.51041e+06	10079641	234909	1403077	17.88	902133	1.93529
1.72211e+06	14.3591	5.18	0.51	39.02	27485	0.350974	6.11128	442675	242330	27485	0.4	306.68	0.0139149	0.0272159	41131335	34	331797	11933100	3538	34430	7356	0.960619	23371690	497.73	34	5.5	40.21	54.29	1.87	13.6714	18.4586	7500	11933100	26987	15.3	45.68	39.02	0.854203	11.6377	6.24594	1.82576e+06	5.45104e+06	4.6563e+06	12438078	307053	2027515	17.54	1413888	1.95856
2.35375e+06	14.6715	5.16	0.59	39.14	28671	0.401172	2.72429	533398	268538	28671	0.42	367.4	0.016015	0.0430966	44562395	35.16	397106	14105200	7221	45390	14389	0.948005	28069370	505.2	35.16	5.03	40.33	54.64	1.76855	14.18	19.2114	7615	14105200	32119	14.47	46.39	39.14	0.843716	11.4601	6.15189	2.04102e+06	6.5434e+06	5.52078e+06	13678537	426521	2746339	17.53	1800800	1.99
2.26332e+06	14.6323	5.18	0.57	39.6	48400	0.451668	2.87552	590000	293951	48400	0.44	383.22	0.0182158	0.0469171	49474185	35.5	431228	16034200	6390	40629	16570	0.953402	32998430	511	35.5	4.54	39.92	55.54	1.6117	14.1716	19.7167	7615	16034200	36470	14.49	45.91	39.6	0.862557	10.1637	5.51314	2.32336e+06	7.3613e+06	6.34954e+06	15036631	574042	3125474	17.7	2089396	2.058
2.30685e+06	14.6514	5.07	0.85	40.26	56000	0.378267	2.97055	640000	307482	56000	2.54	352.5	0.0273141	0.0485914	54363014	47.15	484067	17854217	5618	4346	19179	0.994739	37607456	520.2	47.2	2.01	51.03	46.96	0.94872	24.0862	22.1651	7615	17854217	34335	14.52	45.22	40.26	0.890314	5.8657	3.37801	2.59243e+06	8.07368e+06	7.18811e+06	16716533	633468	3623814	17.8	2333030	2.10636
2.30639e+06	14.6512	5.05	0.81	41.42	73275	0.407692	2.97059	680000	302164	73275	0.58	367	0.0204349	0.032515	61265280	48.22	954477	19658900	6204	47569	41368	0.945106	43095588	526.5	48.22	1.85	50.46	47.69	0.89207	24.3318	22.9961	7615	19658900	44277	13.33	45.26	41.42	0.915157	6.42522	3.67019	2.62053e+06	8.89762e+06	8.14075e+06	18526663	665801	3759482	8.1	2617723	2.19217
2.62656e+06	14.7812	5.121	0.8205	42.53	94405	0.45323	2.40757	730000	292505	94405	0.5578	368	0.0217936	0.0324583	70631907	47.672	658870	21606400	7339	41579	33979	0.952048	50287656	530.56	47.672	1.77	47.91	50.32	0.843794	22.8397	23.9886	7615	21606400	48416	13.08	44.38	42.53	0.958315	6.40554	3.68193	2.82612e+06	9.58892e+06	9.19136e+06	21282237	744600	4259200	10.82	2917700	2.32744
2.9971e+06	14.9132	5.1813	0.77	43.13	111782	0.500522	1.60675	1150000	307518	111782	0.55	368	0.024227	0.0358534	81571306	47.48	636831	23764800	6769	36705	30798	0.957656	59271748	534	47.48	1.68	46.82	51.5	0.797664	22.2301	24.4522	7615	23764800	52987	12.69	44.18	43.13	0.976234	6.47432	3.72528	3.01575e+06	1.04993e+07	1.02498e+07	25018401	737600	3731200	10.82	2114700	2.4941
2.56251e+06	14.7565	5.2538	0.791	43.91	139100	0.578303	1.75467	1460000	324370	139100	0.5542	409	0.0280343	0.0411527	91889993	45.6562	1827913	26403100	4860	18160	19086	0.978989	67993256	533	45.6562	1.46	42.88	55.66	0.666581	19.5774	25.4122	7615	26403100	49536.8	11.8706	44.6864	43.443	0.972175	6.26781	3.61999	3134200	11798600	11470300	29174872	757669	3905576	10.82	2148464	2.5752
1.79721e+06	14.4017	10.14	0.37	36.8	21664	0.360029	1.05803	364015	376067	21664	0.36	432.84	0.017547	0.0510454	45884117	54.39	966199	19582000	7933	75318	15545	0.913857	21007626	1034.47	54.39	1.32	39.09	59.59	0.717948	21.2611	32.411	17182	19582000	19949	12.05	51.15	36.8	0.719453	4.41218	2.56581	2359631	10016193	7206176	10414991	375249	1523976	15.13	802310	1.0728
1.49402e+06	14.217	10.05	0.36	37.39	21425	0.374839	1.00702	453388	411782	21425	0.37	568.49	0.0213318	0.0538049	50901358	55.2	1145899	20691100	9733	75678	19766	0.913377	26019374	1041.54	55.2	1.25	40.96	57.79	0.69	22.6099	31.9001	17191	20691100	20983	12.1	50.5	37.39	0.740396	4.59533	2.66786	2.50362e+06	1.0449e+07	7.73847e+06	17623351	416993	1873418	16.3	915066	1.25752
1.87152e+06	14.4423	10.1	0.4	38.74	30712	0.427653	0.901243	619674	450604	30712	0.4	735.76	0.026805	0.049932	57147204	56.12	1207960	23999900	10077	87757	31344	0.899423	32027280	1072.69	56.12	1.25	43.83	54.92	0.7015	24.5974	30.8211	17191	23999900	23886	11	50.26	38.74	0.770792	5.78638	3.27859	2639989	1.20623e+07	9.29756e+06	21150918	519127	2364649	17.65	1154816	1.33448
2.28214e+06	14.6406	9.82	0.33	40.04	36160	0.438987	0.611452	791500	549600	36160	1.05	878.11	0.0348062	0.0858492	60446328	63.11	1397177	27704500	13216	106127	44424	0.878266	37484184	478.7	63.11	0.92	49.68	49.41	0.580612	31.353	31.1827	17191	27704500	27503	10.07	49.89	40.04	0.802566	6.29406	3.54831	2.78984e+06	1.38218e+07	1.10929e+07	24978343	723162	2848859	15.76	1412601	1.353
2.44962e+06	14.7114	9.9	0.49	41.76	58538	0.417287	0.490917	1070000	605486	58538	1.36	923.59	0.0400552	0.0968043	69451626	72.22	1492600	30128100	10335	99439	40363	0.885962	44296636	1083.8	72.2	0.08	53.92	46	0.05776	38.9302	33.212	17191	30128100	29808	9.67	48.57	41.76	0.85979	2.68444	1.77212	2.91339e+06	1.46332e+07	1.25815e+07	30291749	852508	3489792	15.19	1700733	1.47028
2.82621e+06	14.8544	11.67	1.02	43.07	76900	0.33005	0.564046	1290000	591342	76900	1.14	981.91	0.0421078	0.0791586	80568115	101.07	1623727	33368100	9833	105438	45082	0.879049	52723580	1090.4	101.1	0.29	50.26	49.45	0.29319	50.8129	49.9939	17191	33368100	30613	9.46	47.47	43.07	0.90731	4.11404	2.51067	3.15662e+06	1.58398e+07	1.43716e+07	36855656	960888	4054963	15.82	2161016	1.58006
3.48421e+06	15.0638	11.2605	1.1867	44.26	54166	0.375919	0.583257	1290000	595900	54166	0.9658	920	0.0384814	0.061275	93440073	94.96	1694523	35698000	10161	92327	119822	0.892846	64020208	1113.2	94.9619	0.29	51.83	47.88	0.27539	49.2188	45.4678	17191	35698000	35032	9.55	46.19	44.26	0.958216	4.06988	2.51405	3409159	1.64889e+07	1.57999e+07	42253059	1074817	4550709	15.62	2510067	1.79338
3.93285e+06	15.1849	11.2201	1.2612	45.96	60954	0.400843	0.245548	1320000	564842	60954	0.948	848	0.0369355	0.0537499	108496023	93.8813	1486876	37631700	10830	88976	109750	0.896822	77444936	1124.04	93.8813	0.25	51.64	48.11	0.234703	48.4803	45.1663	17191	37631700	36656	9.21	44.83	45.96	1.02521	4.03623	2.53072	3.46588e+06	1.68703e+07	1.72955e+07	47342172	1282424	5335871	15.82	2838887	2.05797
4.1086e+06	15.2286	11.1149	1.1581	47.97	70400	0.435814	0.392231	2050000	359790	70400	1.0811	879	0.0385141	0.0591569	125217835	92.3961	1830310	40267500	9530	63239	68578	0.926809	92485368	1141	92.3961	0.25	50.67	49.08	0.23099	46.8171	45.348	17191	40267500	38803	8.91	43.12	47.97	1.11248	4.20434	2.65841	3.58783e+06	17363346	1.93163e+07	53052048	1340715	5743259	15.82	2939167	2.29677
4.75378e+06	15.3745	10.9076	1.0532	48.565	216297	0.492844	0.275093	2270000	618728	216297	1.0167	931	0.0526495	0.0762205	140002657	87.8597	4378608	43301100	8769	54920	53567	0.936529	106673344	1162	87.8597	0.24	49.81	49.95	0.210863	43.7629	43.8859	17191	43301100	37264.3	8.04252	43.5151	48.4424	1.11323	4.78919	2.95121	3482500	18842500	20976100	58463474	1415646	5896115	15.82	2853399	2.46353
114281	11.6464	4.26	0.54	30.13	13481	0.265883	0.755534	207220	200280	13481	0.29	173.15	0.00833432	0.0245486	16347798	34.22	634269	9098522	21147	60868	30510	0.930075	7.87354e+06	364.9	34.22	2.48	47.43	50.09	0.848656	16.2305	17.1408	18617	9098522	21181	9.53	60.33	30.13	0.49942	8.31398	4.4067	867089	5.48914e+06	2.74138e+06	5640359	176803	963579	12.61	524357	0.865364
117131	11.671	4.37	0.59	30.51	9759	0.295997	0.78331	539268	219482	9759	0.37	212	0.0104414	0.0290364	20656858	35.34	669939	10460537	23578	68004	23784.5	0.922036	11112992	367.56	35.34	2.35	43.46	54.19	0.83049	15.3588	19.1507	18617	10460537	28291	8.65	60.84	30.51	0.501479	7.03584	3.76866	904836	6.36419e+06	3.19151e+06	12125170	234645	1274760	13.58	614148	1.06237
20371.4	9.92189	4.48	0.66	27.82	17053	0.346226	0.275318	406789	224533	17053	0.49	220.44	0.0113312	0.0209982	27084823	37.99	724039	13153121	26009	75140	17059	0.913997	15847791	372.69	37.99	2.08	43.41	54.51	0.790192	16.4915	20.7083	18617	13153121	35230	8.32	63.86	27.82	0.43564	5.72357	3.07961	1.09434e+06	8.39958e+06	3.6592e+06	14804289	279044	1550130	14.23	746288	1.20487
34951.1	10.4617	5.14	0.9	27.86	15280	0.366268	1.40168	564262	235483	15280	0.77	247.92	0.0135969	0.0342953	34345698	43.13	748868	15797154	7505	53944	34467	0.937939	21874466	374.8	43.13	1.74	43.03	55.23	0.750462	18.5588	23.8207	18617	15797154	41832	8.6	63.54	27.86	0.438464	5.14328	2.79087	1.35856e+06	1.00375e+07	4.40109e+06	15941329	344458	1842882	13.9	894546	1.38471
569957	13.2533	5.25	2.05	28.88	17361	0.37461	1.22471	590000	271454	17361	1.43	284.99	0.0178932	0.0432431	43702931	48.64	739463	18206066	13303	53506	51875	0.938158	29636304	372.3	48.6	1.19	41.65	57.16	0.57834	20.2419	27.7798	18597	18206066	47795	8.1	63.02	28.88	0.458267	4.56239	2.51033	1.47469e+06	1.14735e+07	5.25791e+06	19160530	403249	2211699	13.87	1135503	1.62783
533308	13.1869	5.58	1.4	28.65	18166	0.331146	1.10845	650000	252491	18166	0.35	324.27	0.0141633	0.0281665	51420581	60.73	774610	20100543	8495	46717	54890	0.945863	37921520	372.4	60.7	0.82	56.08	43.1	0.49774	34.0406	26.1617	18597	20100543	54034	7.92	63.43	28.65	0.451679	7.1056	3.77864	1.59196e+06	1.27498e+07	5.75881e+06	23435779	420447	2405829	15.62	1251211	1.88659
490725	13.1036	5.849	1.5846	33.45	16679	0.364658	0.276677	740000	276757	16679	0.2996	370	0.0154161	0.0259306	60084479	60.5638	860562	22085074	7559	45967	90215	0.946176	46459056	377.9	60.5638	0.81	55.47	43.72	0.490567	33.5947	26.4785	18597	22085074	57049	7.11	59.43	33.45	0.562847	9.44622	5.00453	1.57025e+06	1.31252e+07	7.38746e+06	25536641	454396	2616050	16.11	1331569	2.10364
506007	13.1343	5.9578	1.4947	36.11	37884	0.372826	0.0455956	820000	288537	37884	0.3196	366	0.01717	0.0259476	70304423	61.6538	832719	22986169	7354	41865	80978	0.950996	55412528	381.62	61.6538	0.73	56.28	42.99	0.450073	34.6988	26.505	18597	22986169	58869	7.33	56.56	36.11	0.638437	9.18172	4.91008	1.68489e+06	1.3001e+07	8.30031e+06	28071181	669697	3097184	16.43	1466765	2.41069
3.18467e+06	14.9739	5.5697	1.3192	37.75	45632	0.423627	0.0777736	910000	315786	45632	0.2872	366	0.0180985	0.0261705	81880898	58.4698	1290795	24769396	5815	20128	81573	0.975778	65639924	386	58.4698	0.78	55.36	43.86	0.456064	32.3689	25.6449	18597	24769396	62855	7.27	54.98	37.75	0.686613	9.81703	5.25182	1.80074e+06	1.36182e+07	9.35045e+06	33051421	680635	3395562	16.43	1591642	2.65004
3.54454e+06	15.0809	5.4245	1.0982	39.34	59052	0.459203	1.60988	1040000	326153	59052	0.2739	438	0.0210553	0.0304349	94265184	60.0093	1768733	27556424	5006	18220	65124	0.97821	74785408	387	60.0093	0.7	56.85	42.46	0.420065	34.1153	25.4799	18597	27556400	71205.2	6.695	53.965	39.1586	0.72563	10.9441	5.83484	1844900	14870800	10790700	37005509	707633	3745641	16.43	1797943	2.7139
221188	12.3068	5.33	0.19	37.22	19890	0.245267	1.40878	99903	314904	19890	0.23	162.9	0.00927084	0.0264447	10257591	21.77	86901	5339470	5472	11627	5206	0.986652	5083488	701.64	392	0.571173	0.189541	0.239286	223.9	74.3	93.8	17976	5339470	7473	24.21	38.56	37.22	0.965249	0.206817	0.586033	1.29269e+06	2.0589e+06	1.98735e+06	2735812	254018	992247	1.8	260294	0.952059
219076	12.2972	5.29	0.21	35.6	22979	0.26741	1.33776	126362	346995	22979	0.22	161.2	0.00982876	0.0252493	12211017	21.84	111817	5840232	5315	10601	4727	0.987829	6735935	705.89	393.5	0.559085	0.242186	0.198729	220	95.3	78.2	17976	5840232	9637	23.7	40.69	35.6	0.874908	0.20747	0.541189	1.38413e+06	2.37639e+06	2.07912e+06	6804925	274374	1329039	2.01	330759	1.15337
288147	12.5712	5.28	0.21	34.18	20054	0.304971	1.34233	180638	507176	20054	0.22	275.56	0.0142147	0.0260821	15103883	22.17	178203	6761209	3436	15809	4790	0.981894	8906260	704.82	395	0.551899	0.197468	0.250633	218	78	99	17976	6761209	12047	23.56	42.26	34.18	0.808803	0.206945	0.507874	1.59294e+06	2.85729e+06	2.31098e+06	8434842	305334	1483943	2.4	427011	1.31726
365477	12.809	5	0.7	32.49	17600	0.114031	1.70726	244000	239000	17600	0.2	301.6	0.0117055	0.0296211	17706325	72	201447	8210200	3084	15307	12445	0.982349	11336708	709.6	399.5	0.546934	0.199499	0.253567	218.5	79.7	101.3	17976	8210200	14586	22.18	45.33	32.49	0.716744	0.205864	0.461304	1.82102e+06	3.72168e+06	2.66749e+06	10548977	458629	2097019	5.53	567561	1.38081
446824	13.0099	5.1	0.7	32.24	20744	0.1263	2.04796	320000	228030	20744	0.2	358.2	0.0132953	0.0305075	20947137	72.7	188547	9182000	2803	14085	14616	0.983709	14249050	710.3	403.5	0.539033	0.207435	0.253532	217.5	83.7	102.3	17976	9182000	16248	21.65	46.11	32.24	0.699198	0.206038	0.452618	1987903	4.23382e+06	2.96028e+06	12676840	578868	2510920	5.99	692678	1.55185
473851	13.0686	5.07	0.71	32.39	23475	0.138385	1.83491	400000	257192	23475	0.2	360.06	0.0140666	0.0249267	24999125	73	239326	10102100	2689	13645	10622.2	0.984273	17601548	716.7	404.9	0.493949	0.212398	0.293653	200	86	118.9	18011	10102100	14089	20.27	47.33	32.39	0.684344	0.206818	0.445581	2.0477e+06	4.78132e+06	3.27207e+06	15232330	580469	2860000	6.4	818338	1.74237
405757	12.9135	5.4051	0.339	32.89	26666	0.472821	1.96506	370000	264012	26666	0.4168	317	0.0142165	0.0210398	29779754	23.18	137480	10958100	2740	14279	35888	0.98316	21605354	720.5	433.2	0.433749	0.219529	0.346722	187.9	95.1	150.2	18399	10958100	19211	19.64	47.47	32.89	0.692859	0.208407	0.450633	2.15217e+06	5.20181e+06	3.60412e+06	17155758	622111	3216049	6.64	948426	1.97163
344375	12.7495	8.1215	1.2793	36.17	35990	0.093368	2.47354	520000	249752	35990	1.1277	340	0.0186603	0.0253278	34254755	108.869	274086	10164885	2443	14290	33407	0.983186	25224518	717.73	385.3	0.389	0.21	0.401	149.882	80.913	154.505	18399	10164885	21524	17.75	46.08	36.17	0.784939	0.208737	0.496838	1.80427e+06	4.68398e+06	3.67664e+06	19595657	696511	3613614	7.37	1033345	2.48154
346614	12.756	7.8385	1.2421	37.39	36000	0.101619	2.37936	550000	238000	36000	1.11	298	0.0175706	0.0228249	38966063	109.049	267031	11081469	810	4399	4971	0.994908	29980478	587	395.8	0.378	0.213	0.409	149.612	84.3054	161.882	15451	11081469	23298	18.34	44.27	37.39	0.84459	0.209958	0.527274	2.03234e+06	4.90577e+06	4.14336e+06	20740000	651272	3421307	7.37	982613	2.70546
396280	12.8899	7.9627	1.1708	40.755	43123	0.0990369	2.44944	700000	247516	43123	1.572	345	0.0216194	0.0282453	43539992	117.941	784917	11680500	686	2608	4620	0.996956	34172600	588	403.7	0.359	0.217	0.424	144.928	87.6029	171.169	15025	11680500	19864.8	16.3187	42.2122	41.4691	0.982396	0.210607	0.596501	1906100	4930600	4843800	24286348	675479	3753587	7.37	1127855	2.92561
925005	13.7376	6.91	2.23	30.19	27651	0.36909	3.20347	436072	267640	27651	0.18	272.7	0.0124708	0.0396598	36393267	52.01	1843169	19196384	6599	254311	60180	0.709056	18663512	686.5	52.01	0.46	45.93	53.61	0.239246	23.8882	27.8826	15200	19196384	30084	8.73	61.08	30.19	0.49427	3.88034	2.1873	1.67584e+06	1.17252e+07	5.79539e+06	6632691	323869	1704086	9.05	1165658	0.972241
443963	13.0035	7.33	2.25	33.01	36724	0.382255	3.12322	556800	282388	36724	0.2	313.29	0.0145855	0.0415887	44508618	52.36	1958609	20014846	5741	211027	92344	0.75792	25484930	694.89	52.36	0.36	44.19	55.44	0.188496	23.1379	29.0284	15200	20014846	31170	8.68	58.31	33.01	0.566112	3.74839	2.15725	1.73729e+06	1.16707e+07	6.6069e+06	17197438	405009	2046260	9.29	1202907	1.2733
696629	13.454	7.31	2.25	31.74	35968	0.430313	3.43873	659421	316051	35968	0.2	385.3	0.0168463	0.0339865	53944102	53.92	2809681	23202460	5741	211027	92344	0.75792	33622096	703.54	53.92	0.39	44.16	55.45	0.210288	23.8111	29.8986	15200	23202460	35762	8.09	60.18	31.74	0.527418	3.92929	2.22835	1.87708e+06	1.39632e+07	7.36446e+06	20960920	444986	2307993	9.93	1420232	1.44907
931109	13.7441	7.27	2.55	31.17	40085	0.45076	4.12171	807340	348920	40085	0.41	518.66	0.0218531	0.0604313	62191298	59.96	2386096	27027571	9334	174855	56524	0.799714	41904332	267.9	59.96	0.37	46.86	52.77	0.221852	28.0973	31.6409	15200	27027571	41198	7.54	61.29	31.17	0.508566	4.39136	2.44996	2.03788e+06	1.65652e+07	8.42449e+06	24285956	633278	2969001	10.64	1782735	1.55043
747283	13.5242	7.29	2.35	32.51	45256	0.487909	4.20107	960000	442426	45256	0.42	554.15	0.0245253	0.0662032	72610838	61.05	2471959	29811236	8410	136354	46088	0.843782	51160500	709.7	61.1	0.28	47.34	52.38	0.17108	28.9247	32.0042	15236	29811236	45316	7.51	59.98	32.51	0.542014	4.27534	2.40867	2.23882e+06	1.78808e+07	9.69163e+06	29024654	791906	3451128	10.39	2052637	1.71615
788061	13.5773	7.3	2.35	34.34	48947	0.431423	4.31478	1380000	489438	48947	0.52	626.34	0.0285289	0.0599456	84156007	72.79	2440217	31407596	7741	117413	51633	0.865297	61332716	692.3	72.8	0.23	50.32	49.45	0.16744	36.633	35.9996	15236	31407596	45387	7.92	57.74	34.34	0.594735	4.26452	2.42963	2.48748e+06	1.81347e+07	1.07854e+07	33502773	749178	3733705	11.74	2340480	1.9528
886423	13.6949	7.05	2.81	41.87	48285	0.45186	4.49018	1500000	441331	48285	0.53	647	0.0287845	0.0507773	97397186	72.69	1877765	32845734	6849	104422	48782	0.880157	72997104	696.2	72.69	0.19	50.67	49.14	0.138111	36.832	35.7199	15236	32845734	49417	7.06	51.07	41.87	0.819855	5.2026	3.01123	2.31891e+06	1.67743e+07	1.37525e+07	37445812	795392	4129882	12.01	2602579	2.22242
989923	13.8054	7.3556	2.6527	44.32	54554	0.463921	4.78024	1570000	419079	54554	0.5357	642	0.0290499	0.0459169	113964681	74.7762	1600727	34690273	6400	119073	43053	0.863539	86840904	728.45	74.7762	0.13	51.48	48.39	0.0972091	38.4948	36.1842	15236	34690273	51692	6.81	48.86	44.32	0.907081	4.87516	2.89112	2.36241e+06	1.69497e+07	1.53747e+07	41829778	857003	4777578	11.78	2866887	2.50332
1.11011e+06	13.92	8.1875	3.0441	46.98	66416	0.506727	4.88115	1520000	458861	66416	0.9678	673	0.0327163	0.0480333	133181803	75.3879	1749908	38201075	4932	28386	18424	0.967338	102974600	737	75.3879	0.13	49.04	50.83	0.0980043	36.9702	38.3197	15236	38201075	56410	6.13	46.89	46.98	1.00192	5.61202	3.30697	2.34173e+06	1.79125e+07	1.79469e+07	49823792	944713	5169122	11.78	3026563	2.69559
1.13495e+06	13.9421	8.2645	2.8278	48.66	154900	0.587384	4.11018	1940000	482708	154900	1.3825	715	0.0427504	0.0623312	152036805	73.0389	4181000	42901900	3913	16915	7240	0.980594	119035944	737	73.0389	0.14	48.72	51.15	0.102254	35.5846	37.3594	15236	42901900	58211.5	5.13054	46.5704	48.299	1.03712	7.35007	4.1936	2201100	19979600	20721200	53186086	986725	5493532	11.78	3259324	2.77461
753569	13.5326	1.36	0.27	28.18	6164	0.418068	4.47573	118000	76381	6164	0.07	74.2	0.00299232	0.00944777	16460175	15.22	931480	6363000	9478	49746	10627	0.94309	8055955	128.1	64.6	0.25387	0.380805	0.365325	16.4	24.6	23.6	1686	6363000	49824	3.86	67.96	28.18	0.414656	0.20606	0.310358	245612	4.32429e+06	1.79309e+06	3279314	67209	710881	13	616333	1.26606
244340	12.4063	1.36	0.28	29.61	6900	0.431836	5.86932	127658	75805	6900	0.07	82.85	0.00325938	0.00899881	19398178	15.42	915470	6658905	8060	51569	9227	0.941036	10657880	128.61	64.9	0.24037	0.412943	0.346687	15.6	26.8	22.5	1686	6658905	51879	3.86	66.53	29.61	0.445062	0.208109	0.326586	257034	4.43017e+06	1.9717e+06	6786830	89689	800721	13.69	637281	1.60055
335923	12.7246	1.38	0.26	27	8074	0.52595	5.75617	187554	91063	8074	0.07	113.12	0.00436696	0.00782998	23346976	15.42	972025	8110148	5563	60543	8814	0.930814	13850295	129.1	66.7	0.226387	0.388306	0.385307	15.1	25.9	25.7	1686	8110148	62942	3.51	69.49	27	0.388545	0.206265	0.297405	284666	5.63574e+06	2.18974e+06	8004330	120550	865282	15.16	698801	1.70777
500077	13.1225	2.17	0.29	26.07	8525	0.597172	5.46131	248600	120400	8525	0.15	153.08	0.00615413	0.0151792	28000796	19.16	992016	11441815	7391	66457	31427	0.923717	20029616	228.6	122	0.317213	0.339344	0.342623	38.7	41.4	41.8	4042	11441815	52000	5.85	68.09	26.07	0.382876	0.20368	0.293278	669346	7.79073e+06	2.98288e+06	10940308	250134	1382943	16.45	910430	1.75056
754555	13.5339	2.21	0.46	27.73	14000	0.645026	6.83359	300000	135500	14000	0.15	165.26	0.00710772	0.0181941	33947867	19.09	1043359	12320000	6914	67717	31525	0.92228	24660602	228.4	127.2	0.314465	0.322327	0.363208	40	41	46.2	4049	12320000	56217	5.8	66.47	27.73	0.417181	0.203526	0.310353	714560	8189104	3416336	12499295	297574	1903706	14.15	1278157	2.00167
845219	13.6474	2.25	0.52	29.34	16000	0.545487	8.23678	340000	169000	16000	0.33	166.75	0.00853429	0.0157876	40960219	23.69	1122121	12928032	6745	64723	32178.4	0.925685	30381860	228.4	131.7	0.314351	0.311314	0.374336	41.4	41	49.3	4049	12928032	56702	6.14	64.52	29.34	0.454743	0.203931	0.329337	793781	8.34117e+06	3.79308e+06	14478520	313134	2025888	14.64	2260035	2.35008
762170	13.5439	2.2859	0.461	31.88	15204	0.576287	8.08439	380000	15789	15204	0.3507	177	0.00718309	0.0107839	49007886	23.13	1225297	13331200	7338	58819	100810	0.931357	37134224	227.2	136.9	0.314828	0.308254	0.377648	43.1	42.2	51.7	4049	13331200	60091	5.78	62.34	31.88	0.511389	0.204406	0.357897	770543	8.31067e+06	4.24999e+06	14756215	266454	1824561	15.18	1210516	2.78551
1.0562e+06	13.8702	2.2744	0.4398	37.52	15109	0.590083	9.22704	430000	18796	15109	0.2852	190	0.00736392	0.0100525	58032615	23.1375	1252880	13653044	7695	48713	75916	0.943265	45099000	228.5	140	0.314	0.304	0.382	43.96	42.56	53.48	4049	13653044	60802	5.82	56.66	37.52	0.662196	0.206053	0.434124	794607	7.73581e+06	5.12262e+06	16097100	323886	2022307	16.84	2100023	3.30322
1.04934e+06	13.8637	2.2934	0.4511	38.99	18348	0.671013	9.73058	510000	167635	18348	0.2997	175	0.00919655	0.0127134	67825601	22.2613	1304915	14937617	7558	18947	81449	0.977123	53850648	229	140.4	0.313	0.3	0.387	43.9452	42.12	54.3348	4049	14937617	65833	5.61	55.4	38.99	0.703791	0.206124	0.454957	838000	8.27544e+06	5.82418e+06	18420477	311122	2136960	16.84	1403191	3.60504
1.03826e+06	13.8531	2.3572	0.4382	40.435	22853	0.774571	8.69813	560000	166622	22853	0.3557	188	0.0101589	0.0138466	76943847	22.0779	1970956	17100900	8601	17222	68362	0.97929	62049860	229	141.2	0.277	0.297	0.426	39.1124	41.9364	60.1512	4049	17100900	74676.4	4.97985	56.2204	38.7997	0.690135	0.206517	0.448326	851600	9614200	6635100	19687328	333407	2276986	16.84	1383556	3.62846
386114	12.8639	4.81	1.98	34.11	16310	0.215098	1.03646	221560	176482	16310	0.35	264.21	0.0106383	0.0309341	13738849	34.55	205056	7431645	10025	42955	16672	0.95074	6.52905e+06	540.71	34.55	0.58	49.41	50.01	0.20039	17.0712	17.2785	20249	7431645	15012	21.27	44.62	34.11	0.764455	1.69453	1.22949	1.58071e+06	3.316e+06	2.53493e+06	4560254	162280	3144256	7.77	253615	0.878548
341635	12.7415	4.89	1.97	35.09	21848	0.228969	2.15028	272893	212951	21848	0.34	336.82	0.0131804	0.0338551	18487183	35.82	257627	8201664	9781	43758	19468	0.949782	9286762	544.65	35.82	0.28	48.94	50.78	0.100296	17.5303	18.1894	20249	8201664	16537	19.11	45.8	35.09	0.766157	1.54562	1.15589	1.56734e+06	3.75636e+06	2.87796e+06	15246570	214267	2666275	7.96	337148	1.1323
547465	13.2131	5.03	1.99	33.89	22282	0.27784	1.03891	339539	237930	22282	0.29	384.13	0.0145433	0.0274495	22770684	34.56	288581	9602153	9492	46081	19843	0.947127	13053214	541.87	34.56	0.46	47.19	52.34	0.158976	16.3089	18.0887	20249	9602153	20053	17.34	48.77	33.89	0.694894	2.00753	1.35121	1.66501e+06	4.68297e+06	3.25417e+06	17844730	235635	3453220	12.14	452057	1.3594
613550	13.327	4.74	2.09	31.4	26580	0.328575	1.68407	447429	268122	26580	0.42	382.76	0.0159898	0.041836	25707301	36.19	316983	11891140	9625	38171	17033	0.956191	17002854	543.4	36.19	0.44	48.52	51.04	0.159236	17.5594	18.4714	20287	11891140	25755	16.75	51.85	31.4	0.605593	2.03471	1.32015	1.99177e+06	6.16556e+06	3.73382e+06	19326561	312015	2135756	12.07	656462	1.42988
863200	13.6684	5.53	2.44	31.27	31502	0.340866	0.981276	630000	302700	31502	0.4	439.62	0.0184225	0.0467748	29215590	39.47	336741	13464220	6798	35973	8496	0.958835	20616982	545.4	39.5	0.2	46.39	53.41	0.079	18.324	21.0969	20248	13464220	27056	16.28	52.45	31.27	0.596187	1.63075	1.11347	2.19198e+06	7.06198e+06	4.21026e+06	21263368	440934	2505571	12.1	804009	1.53124
1.09944e+06	13.9103	5.95	3.75	32.2	33652	0.302521	1.0112	650000	343156	33652	0.56	470.17	0.0204639	0.0380105	32844903	48.07	476195	14551243	5788	35002	7950	0.959953	24101462	547.4	48.1	0.23	49.07	50.7	0.11063	23.6027	24.3867	20248	14551243	26602	16.42	51.38	32.2	0.626703	1.72922	1.17796	2.38931e+06	7.47643e+06	4.6855e+06	24102750	340733	1772708	12.2	304621	1.65632
1.26806e+06	14.053	6.5349	3.9064	33.35	35261	0.307174	0.890105	790000	328181	35261	0.7158	407	0.020002	0.0326828	36808033	51.43	484537	15798910	5614	34586	8401	0.960421	27872982	548.8	51.4331	0.18	47.95	51.87	0.0925796	24.6622	26.6783	20248	15798910	33558	15.67	50.97	33.35	0.654306	1.7131	1.1837	2.47569e+06	8.0527e+06	5.26894e+06	26217206	453033	2946402	12.16	1017482	1.76423
1.2473e+06	14.0365	6.2002	3.8143	34.19	39230	0.331718	0.886814	1000000	319459	39230	0.7992	424	0.0214861	0.0323994	41107320	51.2583	489624	17003318	6890	32026	13522	0.963258	32029612	545.48	51.2583	0.18	47.76	52.07	0.0922649	24.481	26.6902	20248	17003318	35754	15.29	50.52	34.19	0.676762	1.77386	1.22531	2.59981e+06	8.59008e+06	5.81343e+06	28829061	535846	3042238	12.61	1041308	1.88373
718097	13.4844	5.8925	3.7601	36.83	45218	0.347979	0.691267	1270000	333648	45218	0.8583	521	0.025257	0.0374568	45825975	52.6014	614292	18304207	2576	9294	9529	0.989252	36461720	545	52.6014	0.16	45.64	54.19	0.0841622	24.0073	28.5047	20248	18304207	38202	15.31	47.86	36.83	0.769536	1.72771	1.24862	2.80237e+06	8.76039e+06	6.74144e+06	31816934	556365	3350412	12.61	1076241	1.99199
593044	13.293	6.2482	3.8474	41.705	51098	0.409723	0.325332	1490000	347443	51098	0.8501	570	0.0274907	0.0416435	50823333	50.6379	953728	20747500	1627	7000	12700	0.991821	40271768	537	50.6379	0.15	43.8	56.05	0.0759569	22.1794	28.3825	20248	20747500	38635.9	14.0576	40.427	45.5154	1.12586	1.95657	1.54122	2916600	8387600	9443300	35885164	610450	3650643	12.61	1105883	1.94104
141333	11.8589	6.58	0.39	29	24914	0.231518	0.359245	110574	147163	24914	0.24	181.73	0.00821333	0.0244334	12789402	26	209123	6019472	1778	3702	1744	0.99575	5775526	749.49	26	1.73	34.15	64.12	0.4498	8.879	16.6712	12479	6019472	9687	28.44	42.56	29	0.681391	1.51556	1.09848	1.71194e+06	2.56189e+06	1.74565e+06	2818953	275451	1350314	4.44	186807	0.959474
142129	11.8645	6.54	0.4	29	21163	0.254082	0.101088	232366	169856	21163	0.25	249.48	0.0101485	0.0267217	15364270	27.01	184096	6862762	1220	3671	1269	0.995794	7653419	753.51	27.01	0.63	33.73	65.64	0.170163	9.11047	17.7294	12479	6862762	10982	25.25	45.75	29	0.63388	1.19833	0.916106	1.73285e+06	3.13971e+06	1.9902e+06	9213967	331916	1611725	4.53	235237	1.11521
186734	12.1374	5.83	0.34	27.14	25817	0.31913	0.147362	299845	188127	25817	0.28	302.27	0.0121872	0.0239658	18735074	25.94	206736	8278238	1133	5733	2076	0.993431	10349872	751.72	25.94	1	26.48	72.51	0.2594	6.86891	18.8091	12479	8278238	13212	24.36	48.51	27.14	0.559472	1.2426	0.901038	2.01658e+06	4.01577e+06	2.24671e+06	11005034	376505	1856129	4.98	322564	1.25025
196783	12.1899	5.86	0.34	25.8	33646	0.392781	0.514119	406027	228114	33646	0.3	344.17	0.0144949	0.0401508	21942159	26.21	240359	10294802	2859	10605	12098	0.987716	13496946	756.2	26.21	1.14	26.36	72.49	0.298794	6.90896	18.9996	12479	10294802	16386	23.31	50.89	25.8	0.506976	1.29585	0.901414	2.39972e+06	5.23902e+06	2.65606e+06	13623584	460035	2344224	5.66	432862	1.31104
250150	12.4298	6.96	0.51	25.44	41099	0.390848	0.295754	400000	263374	41099	0.35	371.69	0.0162178	0.0389588	25777034	30.23	243093	11803603	3110	9230	4579	0.9894	17033488	759.6	30.2	0.23	32.15	67.62	0.06946	9.7093	20.4212	12477	11803603	18757	22.91	51.65	25.44	0.492546	0.952099	0.722323	2.70421e+06	6.09656e+06	3.00284e+06	16687791	672683	2787446	6.8	528700	1.44308
399018	12.8968	6.97	0.53	25.79	46473	0.314079	0.270483	550000	283017	46473	0.48	388.56	0.0181495	0.0333977	30853906	42.34	250618	13285528	3229	7881	4003	0.990947	21138738	759	42.3	0.35	46.03	53.62	0.14805	19.4707	22.6813	12477	13285528	17504	22.37	51.84	25.79	0.497492	1.24549	0.87149	2.97197e+06	6.88722e+06	3.42634e+06	19165639	305585	1726618	7.17	636067	1.59111
168523	12.0348	7.16	0.52	27.85	48860	0.330644	0.343206	550000	305332	48860	0.53	406	0.0191747	0.0292867	36293015	43.31	255705	14320202	2537	7090	4428	0.991844	25894566	759	43.31	0.32	44.47	55.21	0.138592	19.26	23.9115	12477	14320202	22639	21.65	50.5	27.85	0.551485	1.27217	0.911826	3.10032e+06	7.2317e+06	3.98818e+06	21544642	609369	3446815	7.61	765568	1.80825
64078.8	11.0679	7.167	0.4998	29	53596	0.323506	0.30999	630000	301949	53596	0.5227	414	0.019821	0.0281052	42328368	46.8678	249609	15162016	2614	7091	4310	0.991844	31493628	742.33	46.8678	0.28	44.64	55.08	0.13123	20.9218	25.8148	12477	15162016	23881	22.12	48.88	29	0.59329	1.21235	0.902821	3.35384e+06	7.41119e+06	4.39698e+06	25614296	718249	3696431	7.71	850746	2.07714
108037	11.5902	7.1055	0.4905	32.44	86064	0.365632	0.218435	1010000	299836	86064	0.5005	507	0.025026	0.0351695	49017457	45.1657	342552	16514004	1010	4719	34690	0.994084	37527908	741	45.1657	0.24	41.82	57.94	0.108398	18.8883	26.169	12477	16514004	25871	21.5	46.06	32.44	0.704299	1.21539	0.959842	3.55051e+06	7.60635e+06	5.35714e+06	30472987	737133	4271765	7.71	943388	2.27249
181579	12.1094	7.227	0.5454	36.165	113588	0.401411	0.255494	1170000	322162	113588	0.5721	543	0.0286753	0.0396922	56217233	45.5351	657012	18278300	808	2905.5	34690	0.996152	42854316	733	45.5351	0.19	39.98	59.83	0.0865167	18.2049	27.2437	12477	18279300	24937.7	19.8957	41.0131	39.0912	0.953141	1.29957	1.12636	3636800	7496900	7145600	32160709	813787	4603999	7.71	1032555	2.34442
473683	13.0683	11.96	1.27	26.64	31163	0.236171	0.485939	261771	261766	31163	0.58	254.27	0.013457	0.0395742	32863862	69.29	565913	16364296	11944	88238	30752	0.89888	15932981	1147.61	69.29	1.7	40.06	58.23	1.17793	27.7576	40.3476	26400	16364296	16367	21.05	52.31	26.64	0.509272	2.16956	1.33942	3.44468e+06	8.56016e+06	4.35945e+06	5509083	343963	1632488	5.48	512882	0.973643
292984	12.5879	11.96	1.27	27.54	37012	0.24584	0.529771	351700	276956	37012	0.62	294.82	0.0153635	0.0407706	38958920	69.74	561744	17144914	13743	83057	20038	0.90495	21370872	1167.51	69.74	1.65	39.95	58.4	1.15071	27.8611	40.7282	26509	17144914	16997	21.4	51.06	27.54	0.539365	2.14282	1.34109	3.66901e+06	8.75419e+06	4.72171e+06	11459032	390348	2035311	5.57	561666	1.24648
428177	12.9673	12.16	1.28	27.39	39251	0.27715	0.681848	423100	303783	39251	0.63	359.26	0.0175305	0.0350111	45987063	70.48	634776	19533562	11070	51762	12914	0.940753	27729694	1186.69	70.48	1.65	39.77	58.58	1.16292	28.0299	41.2872	26509	19533562	19145	20.54	52.07	27.39	0.526023	2.22208	1.37405	4.01219e+06	1.01711e+07	5.35024e+06	14712193	451750	2471103	5.77	690668	1.41959
597320	13.3002	12.42	1.34	28.13	64027	0.26103	1.11486	512000	335352	64027	0.65	431.36	0.0215148	0.0632977	52226069	84.37	697095	22023132	7591	80166	22208	0.908226	34169512	347.2	84.37	1.37	48.8	49.83	1.15587	41.1726	42.0416	26509	22023132	21590	18.88	52.98	28.13	0.530955	2.64566	1.58831	4.15797e+06	1.16679e+07	6.19511e+06	17748121	657696	3096480	5.97	870966	1.55153
514369	13.1507	12.96	1.42	29.74	67519	0.280326	1.11981	580000	386040	67519	0.7	497.74	0.0242414	0.0593304	59509062	83.45	669764	23407260	7382	64761	18507	0.925851	41155564	1206.3	83.5	0.75	46.16	53.09	0.62625	38.5436	44.3302	26509	23407260	23086	18.1	52.16	29.74	0.570169	2.13845	1.35431	4.23671e+06	1.22092e+07	6.96132e+06	21046750	814085	3865551	9.77	1036511	1.75824
763972	13.5463	13.74	1.53	31.38	75730	0.28368	1.22923	750000	417900	75730	0.65	578.92	0.0272568	0.0503455	68753410	88.05	752777	24992201	6263	61731	17154	0.929329	49024444	1171	88.1	1.16	47.37	51.47	1.02196	41.733	45.3451	26509	24992201	21343	18.02	50.6	31.38	0.620158	2.68529	1.65272	4.50359e+06	1.26461e+07	7.84255e+06	24767261	945431	4282854	10.26	1236254	1.96159
747178	13.5241	15.3836	1.5948	35.98	82300	0.284909	1.4441	720000	546500	82300	0.5685	666	0.0307123	0.0467423	79938949	93.91	1018559	26755709	6650	63008	25982	0.927736	58379144	1181.4	93.9096	1.09	47.06	51.85	1.02361	44.1939	48.6921	26509	26755709	26651	17.52	46.5	35.98	0.773763	2.86103	1.81739	4.6876e+06	1.24414e+07	9.6267e+06	27567750	968149	4513635	10.8	1410248	2.18193
866219	13.6719	16.9314	1.7481	38.25	59169	0.298812	1.40572	830000	604104	59169	0.5531	674	0.0302427	0.0427685	93597032	95.9404	636926	28668156	6322	46828	22260	0.946245	69936976	1188.5	95.9404	0.75	45.25	54	0.719553	43.413	51.8078	26509	28668156	28653	17.5	44.26	38.25	0.864211	2.44178	1.653	5.01693e+06	1.26885e+07	1.09656e+07	30723108	1000570	5158350	11.63	1570828	2.43954
1.00367e+06	13.8192	17.0739	1.6552	39.65	59169	0.32899	1.45247	1260000	610027	59169	0.5587	732	0.0328335	0.0454919	109693311	94.6827	621022	31149653	3094	8851	13102	0.989701	83534984	1195	94.6827	0.5	45.5	54	0.473413	43.0806	51.1287	26509	31149653	31010	16.55	43.8	39.65	0.905251	2.27263	1.58894	5.15527e+06	1.36435e+07	1.23508e+07	34544088	1087962	5487831	11.63	1670678	2.68173
1.05224e+06	13.8664	17.2124	1.5621	41.8	164985	0.374149	1.17775	1470000	489602	164985	0.5349	840	0.0414507	0.056829	125298744	89.4108	2045653	33453000	2687	5602	10574	0.993446	96898808	1200	89.4108	0.54	41.35	58.11	0.482818	36.9714	51.9566	26509	33453000	27877.5	15.3335	43.0876	41.5789	0.964986	2.55333	1.75916	5129500	14414100	13909400	37573468	1218277	5840598	11.63	1748352	2.89657
563711	13.2423	3.69	0.26	39.76	21480	0.340874	0.480349	144500	177892	21480	0.19	155.61	0.00761103	0.022993	10753172	15.92	66400	5426716	2349	10925	3688	0.987482	5.37691e+06	335.03	15.92	2.01	27.14	70.85	0.319992	4.32069	11.2793	13248	5426716	17851	19.85	40.39	39.76	0.984402	2.59428	1.78934	1.0772e+06	2.19185e+06	2.15766e+06	3979091	128785	548023	5.41	242153	0.990822
477592	13.0765	3.68	0.24	41.37	25683	0.380536	0.632543	244593	192971	25683	0.2	196.44	0.0093123	0.0255324	12180939	16.09	70200	6122829	2065	12948	4234	0.985168	6.78718e+06	335.95	16.09	1.99	26.1	71.91	0.320191	4.19949	11.5703	13248	6122829	20174	18.54	40.09	41.37	1.03193	2.80018	1.91605	1.13517e+06	2.45464e+06	2.53301e+06	4856264	162035	693331	6.36	275414	1.1085
645296	13.3775	3.72	0.24	38.56	21386	0.44629	0.636438	1880000	210145	21386	0.28	217.16	0.0144877	0.0291866	14094294	16.55	80722	7386099	1501	16907	5395	0.980636	8496333	339.37	16.55	1.99	26.28	71.72	0.329345	4.34934	11.8697	13452	7386099	25200	18.5	42.95	38.56	0.897788	2.60295	1.75037	1.36643e+06	3.17233e+06	2.84808e+06	6696761	192944	866062	6.39	405056	1.15031
904746	13.7154	3.73	0.22	35.02	20794	0.526084	0.644373	818600	225224	20794	0.31	257.77	0.0127917	0.0366266	16226254	17.68	100198	9301166	1509	17836	14534	0.979436	10407284	340	17.68	1.7	29.58	68.72	0.30056	5.22974	12.1497	13248	9301166	32936	18.13	46.85	35.02	0.747492	2.44804	1.59777	1.6863e+06	4.3576e+06	3.25727e+06	7869101	274919	1140729	6.46	543043	1.11892
1.37624e+06	14.1349	3.65	0.21	33.48	22768	0.411346	0.700329	440000	252935	22768	0.3	301.35	0.0131628	0.0330976	19446887	26.2	114533	10777262	1587	16993	26272	0.980216	12917884	342.3	26.2	0.42	49.12	50.46	0.11004	12.8694	13.2205	13452	10777262	38015	18.69	47.84	33.48	0.699833	1.78763	1.24373	2.01427e+06	5.15584e+06	3.60823e+06	9105376	348037	1421845	6.57	706378	1.19862
1.73043e+06	14.3639	3.69	0.26	31.28	24962	0.447192	0.710333	600000	276388	24962	1.05	310.21	0.0174294	0.0327305	24658203	27.69	148200	12387205	1447	14945	26041	0.982555	16488780	347.2	27.7	0.9	47.24	51.86	0.2493	13.0855	14.3652	13452	12387205	35698	18.05	50.66	31.28	0.61745	2.3895	1.50347	2.23589e+06	6.27536e+06	3.87472e+06	10174665	353703	1859540	7.06	886949	1.33111
2.25126e+06	14.627	3.8339	0.2579	31.41	45330	0.463556	0.776518	650000	274926	45330	0.354	288	0.0154072	0.0256317	31054385	29.69	147681	13760938	1497	16706	13524	0.98074	21351022	352.2	29.6856	0.65	48	51.35	0.192956	14.2491	15.2436	13452	13760938	48369	17.31	51.28	31.41	0.61252	2.23399	1.42325	2.38202e+06	7.05661e+06	4.32231e+06	10771640	395716	1999031	8.47	989222	1.55157
2.54641e+06	14.7502	3.8476	0.2797	31.89	54553	0.479676	0.917092	550000	255036	54553	0.4373	282	0.0157431	0.022827	37991292	31.0076	194223	14873590	1530	17678	8472	0.97971	27456170	348.92	31.0076	0.57	48.5	50.93	0.176743	15.0387	15.7922	13452	14873590	52006	17.02	51.09	31.89	0.624193	2.19602	1.41011	2.53149e+06	7.59892e+06	4.74319e+06	12060427	506662	2480065	8.68	1043894	1.84597
2.24401e+06	14.6238	3.9338	0.2406	32.68	68505	0.515075	0.988122	760000	260576	68505	0.4234	285	0.0173132	0.0243496	43999597	31.5122	254644	16231142	1303	15431	7459	0.982288	33761980	352	31.5122	0.55	47.32	52.13	0.173317	14.9116	16.4273	13247	16231142	56358	17.62	49.7	32.68	0.657545	2.07192	1.36473	2.85993e+06	8.06688e+06	5.30434e+06	13474510	505394	2669204	8.68	1009731	2.08007
1.95751e+06	14.4872	4.0118	0.23	33.81	86237	0.562377	0.245836	910000	498907	86237	0.3217	290	0.0212706	0.0300411	49383815	31.7039	1679300	1.78295e+07	2389	9995	6993	0.988492	39342500	351	31.7039	0.43	47.07	52.5	0.136327	14.923	16.6445	13433	17938700	51107.4	16.8301	48.8603	34.3096	0.702199	2.04301	1.37261	3019100	8764900	6154700	15046427	558140	2970803	8.68	1103835	2.19316
1.17285e+06	13.9749	3.7	0.16	31.15	20703	0.224581	1.52511	127773	106644	11896	0.15	130.57	0.00537778	0.0161648	13656660	31.03	303998	6572798	7670	26791	12559	0.969241	6.49729e+06	396.24	31.03	0.23	47.66	52.11	0.071369	14.7889	16.1697	4266	6572798	18803	13.82	66.51	19.66	0.295595	1.67771	0.986653	908361	4.37157e+06	1.29221e+06	1549353	160463	638720	6	253041	0.988512
1.14295e+06	13.9491	3.69	0.16	34.68	22599	0.252343	3.98008	168300	116169	14139	0.14	144.8	0.00602816	0.0162724	15831380	32.4	341889	6616319	10730	20768	13280	0.976092	8458126	404.22	32.4	0.15	50.03	49.81	0.0486	16.2097	16.1384	4266	6616319	18855	14.17	65.58	20.25	0.308783	1.5632	0.935989	937532	4338982	1.3398e+06	5256473	190619	815487	6.03	253387	1.27837
1.45042e+06	14.1874	3.78	0.15	33.56	26520	0.295457	1.7876	189794	129716	15813	0.1	161.2	0.00655546	0.0127624	18436328	31.42	371330	7754037	9370	23670	21386	0.97266	10825778	409.83	31.42	0.16	52.48	47.36	0.050272	16.4892	14.8805	4266	7754037	21787	13.88	66.46	19.66	0.295817	1.65679	0.976303	1.07626e+06	5.15333e+06	1.52444e+06	5889197	211530	900995	7.91	301725	1.39615
1.75214e+06	14.3763	3.93	0.16	32.22	19761	0.308823	1.51517	249848	146622	24342	0.1	204.67	0.00847358	0.0241859	21083599	32.53	376813	8973433	5740	22474	20527	0.974045	13362904	761.3	32.53	0.18	55.73	44.08	0.058554	18.129	14.3392	4266	8973433	25066	14.32	65	20.68	0.318154	1.75374	1.03595	1.285e+06	5.83273e+06	1.85571e+06	6809481	285029	1184513	8.21	390155	1.48916
1.85291e+06	14.4323	3.89	0.16	32.87	61522	0.32333	1.33566	280000	226537	24574	0.16	226.7	0.0102366	0.0250214	24339186	33.6	463231	9896987	7475	24243	14792	0.972113	16301689	421.3	33.6	0.09	57.17	42.74	0.03024	19.2091	14.3606	4266	9896987	27654	13.92	65.12	20.96	0.321867	1.56939	0.94563	1.37766e+06	6.44492e+06	2.07441e+06	8368942	353586	1506609	8.56	480946	1.64714
1.93241e+06	14.4743	3.84	0.18	35.03	89500	0.288168	1.36956	320000	278000	28983	0.35	308.16	0.0139032	0.0240915	28738809	40.98	492549	11304789	7155	23277	11460	0.973266	19876320	417.3	41	0.12	64.91	34.97	0.0492	26.6131	14.3377	4136	11304789	27110	13.15	66.18	20.68	0.312481	1.91644	1.11446	1.48658e+06	7.48151e+06	2.33783e+06	9714857	406085	1738659	9.48	605050	1.75822
2.0265e+06	14.5218	3.919	0.2272	34.98	25634	0.306191	1.38881	410000	322800	30806	0.3326	321	0.0149952	0.0228685	33959721	40.9	483669	12536056	6381	21509	20842	0.97514	24228542	424.5	40.9029	0.12	63.93	35.95	0.0490835	26.1492	14.7046	4188	12536056	34895	12.42	57.89	29.7	0.513042	2.16422	1.33863	1.55698e+06	7.25712e+06	3.72321e+06	10591386	415022	1819485	9.57	704000	1.93271
2.05489e+06	14.5357	3.9437	0.2567	35.69	27003	0.33303	1.48098	680000	346812	31012	0.3617	321	0.0161394	0.0238498	40264193	40.8819	475249	13283410	7024	21449	21676	0.975194	29625876	429.01	40.8819	0.05	61.1	38.85	0.0204409	24.9788	15.8826	4188	13283410	36842	11.86	56.55	31.59	0.558621	1.85357	1.20609	1.57541e+06	7.51177e+06	4.19623e+06	11653128	450357	2186590	10.23	789989	2.23029
2.09723e+06	14.5561	4.0257	0.2491	36.98	30079	0.350907	1.52251	1260000	556537	35271	0.3799	657	0.028154	0.040048	47650925	41.4932	579914	14495555	4064	4511	2856	0.994806	35903532	433	41.4932	0.03	59.35	40.62	0.012448	24.6262	16.8545	4188	14495555	40059	11.17	54.76	34.07	0.622169	1.79452	1.20834	1.61915e+06	7.93777e+06	4.93864e+06	13381746	445609	2216231	10.23	721626	2.47686
2.00082e+06	14.5091	3.9676	0.2564	39.59	165433	0.375486	1.45966	880000	216251	39514	0.3874	322	0.0159065	0.0230452	54793429	41.2237	888933	15854700	3019	1373	1151	0.998413	42117712	432	41.2237	0.03	57.83	42.14	0.0123671	23.8397	17.3717	4188	15854700	36700.7	9.57634	53.2997	37.124	0.696515	2.16624	1.43138	1518300	8450500	5885900	15121896	541287	2601798	10.23	811142	2.65648
2.1392e+06	14.5759	3.78	0.42	48.19	13654	0.285748	3.39046	320905	174590	13654	0.28	151.93	0.00783521	0.0246016	14906337	28.31	733573	8089526	4788	48373	9679	0.944681	7.17422e+06	285.85	28.31	0.71	35.75	63.55	0.201001	10.1208	17.991	7523	8089526	27481	11.26	40.54	48.19	1.1887	4.36982	2.77926	910881	3.27949e+06	3.89834e+06	5467787	159845	941871	16.76	486800	0.886853
1.10466e+06	13.915	3.81	0.43	48.53	13455	0.280916	3.87969	396870	202199	13455	0.28	200.54	0.00945544	0.0259419	16934003	28.64	719755	8045421	5130	45161	10471	0.948331	9032662	287.24	28.64	0.49	37.01	62.5	0.140336	10.5997	17.9	7523	8045421	27110	12.72	38.74	48.53	1.25271	3.23462	2.24367	1.02338e+06	3.1168e+06	3.90444e+06	12882264	178492	1037192	17.23	563332	1.12271
1.24809e+06	14.0371	3.81	0.49	46.86	15251	0.312772	3.53776	394115	214026	15251	0.36	241.1	0.0109744	0.0202122	19314590	29.75	467975	9304969	5608	44737	11365	0.948799	11254084	288.3	29.75	0.67	37.55	61.78	0.199325	11.1711	18.3795	7523	9304969	31182	13.62	39.53	46.86	1.18543	3.32202	2.25372	1.26734e+06	3.67825e+06	4.36031e+06	15040636	216983	1357443	20.28	720200	1.20947
1.40002e+06	14.152	3.85	0.44	47.72	13660	0.358126	3.54443	524381	237906	13660	0.39	320.72	0.0134476	0.0338159	21953920	29.88	447394	10700808	6380	75555	69760	0.912753	13784475	289.8	29.88	0.44	37.55	62.01	0.131472	11.2199	18.5286	7802	10700808	35691	13.08	39.2	47.72	1.21735	2.98028	2.09881	1.39967e+06	4.19472e+06	5.10643e+06	16638434	255379	1686186	21.11	866439	1.28817
1.56364e+06	14.2625	4	0.51	47.33	20263	0.340109	3.46419	560000	258384	20263	0.39	293	0.0135789	0.0359567	25264274	33.45	559006	11393664	6055	71727	78836	0.916979	16766796	291.2	33.5	0.27	40.9	58.83	0.09045	13.7015	19.7081	7802	11393664	37804	13.38	39.29	47.33	1.20463	2.47826	1.84145	1.52447e+06	4.47657e+06	5.39262e+06	18785380	348835	1999739	21.46	1086622	1.47159
1.47454e+06	14.2039	4.14	0.58	47.03	26687	0.341741	3.85114	590000	279198	26687	0.55	343.1	0.016158	0.0306713	28611105	34.21	729351	11687549	6156	72501	78092	0.916108	20078256	292.7	34.2	0.26	38.5	61.24	0.08892	13.167	20.9441	7802	11687549	39889	14.67	38.29	47.03	1.22826	2.14886	1.68856	1.71456e+06	4.47516e+06	5.49665e+06	20921253	334332	2003166	21.59	1095028	1.71792
1.61777e+06	14.2966	4.1192	0.5881	48.01	39502	0.354321	4.14101	610000	266378	39502	0.5813	326	0.0166612	0.0265849	31784900	33.87	664064	12000219	6273	65512	59221	0.924369	23504512	295.1	33.8682	0.4	36.27	63.33	0.135473	12.284	21.4487	7802	12000219	39282	14.55	37.44	48.01	1.28232	2.4886	1.88546	1.74603e+06	4.49288e+06	5.76131e+06	22782676	358495	2119627	21.83	1136584	1.95867
1.77171e+06	14.3875	4.0194	0.5802	50.2	27291	0.380721	4.47235	640000	239557	27291	0.6055	344	0.016145	0.0229313	35405780	32.8441	934292	12504439	7264	46689	1859866	0.91804	27078054	295.64	32.8441	0.22	35.28	64.5	0.072257	11.5874	21.1844	7802	12504439	40746	14.21	35.59	50.2	1.41051	2.12961	1.77006	1.77688e+06	4.45033e+06	6.27723e+06	23908190	424258	2282969	15.21	1143620	2.16548
1.95133e+06	14.484	3.9972	0.5689	50.75	27289	0.415463	4.6494	900000	243009	27289	0.5356	356	0.0168664	0.0247078	38721838	32.4783	965399	13493526	3902	24127	48524	0.971732	30593758	298	32.4783	0.13	34.06	65.81	0.0422218	11.0621	21.374	7802	13493526	73755	14.52	34.73	50.75	1.46127	1.78695	1.62411	1.95926e+06	4.6863e+06	6.84796e+06	25848868	484208	2455712	15.21	1160083	2.26729
2.07869e+06	14.5472	4.3104	0.4449	52.59	71623	0.512326	4.45084	960000	239792	71623	0.4885	401	0.0207694	0.0290405	41411854	29.2848	1474871	15003351	2310	18923	23686	0.978053	33534814	298	29.2848	0.16	32.07	67.77	0.0468557	9.39164	19.8463	7802	15003400	50347	12.8651	34.1729	52.962	1.54982	2.19523	1.87253	1930200	5127100	7946100	28354675	508832	2626987	15.21	1185525	2.23515
940837	13.7545	4.09	0.17	29.16	13787	0.296394	4.71289	733857	168209	13787	0.31	202.05	0.0101735	0.0354201	21160995	25.19	339437	7466166	3549	43956	12397	0.949679	10930751	405.8	194.65	0.548172	0.22492	0.226909	106.702	43.7806	67.26	19153	7466166	20205	13.33	57.51	29.16	0.507042	0.198818	0.35293	995240	4.29379e+06	2.17713e+06	2739203	177553	761874	13.1	373774	1.46404
966047	13.781	4.14	0.17	31.85	15655	0.324517	4.35191	998180	227620	15655	0.33	221.4	0.0122174	0.0382119	26315734	26.55	376506	8615921	3214	53016	8258	0.939412	15461454	408.82	195.47	0.548172	0.22492	0.226909	107.151	43.965	67.26	19036	8615921	22797	11.82	56.32	31.85	0.565518	0.198086	0.381802	1.0184e+06	4.85249e+06	2.74417e+06	8218569	232515	1000529	9.38	500355	1.79452
1.28025e+06	14.0626	4.12	0.18	32.33	20045	0.39427	1.94856	978104	240606	20045	0.27	191.42	0.0116562	0.0229338	32057457	27.6	454816	10881841	3055	54614	10671	0.937552	20747174	413.47	196.07	0.548172	0.22492	0.226909	107.48	44.1	44.49	19036	10881841	28326	11.03	56.64	32.33	0.570798	0.197399	0.384099	1.20027e+06	6.16347e+06	3.5181e+06	9953570	270845	1328090	8.66	727875	1.90659
1.47658e+06	14.2052	4.16	0.19	41.4	26140	0.360933	2.41499	137805	222051	26140	0.34	210.44	0.0103024	0.0279485	32801032	27.79	518926	10030326	4713	35602	35498	0.958846	24592742	892.1	197.49	0.535977	0.22948	0.234544	105.85	45.32	46.32	19036	10030326	26957	13.89	44.71	41.4	0.925967	0.201977	0.563972	1.39321e+06	4.48456e+06	4.15255e+06	11021746	346470	1577586	8.75	843056	2.45184
1.49722e+06	14.2191	3.82	0.2	44.46	20865	0.381053	1.85775	360000	314165	20865	0.32	251	0.0124415	0.0310171	33044089	26.9	665456	10250321	4088	25983	31323	0.969881	26976092	405.7	197.68	0.541936	0.226781	0.231283	107.13	44.83	45.72	19036	10250321	27320	14.9	40.64	44.46	1.094	0.202412	0.648204	1.5273e+06	4.16573e+06	4.55729e+06	11993946	403473	1720102	11.23	868722	2.63173
1.37206e+06	14.1318	3.86	0.24	45.25	25099	0.346997	1.18046	400000	343458	25099	0.41	303.2	0.0147459	0.026738	33736476	31.45	831694	10930403	3695	21109	32456	0.975422	27882252	409.8	200.14	0.530828	0.221295	0.247876	106.24	44.29	49.61	19036	10930403	26660	15.34	39.41	45.25	1.14819	0.203479	0.675832	1.67672e+06	4.30767e+06	4.94601e+06	13876303	444312	1856505	10.45	928176	2.55089
1.46308e+06	14.1961	3.7653	0.2412	44.17	20569	0.368697	1.1621	440000	256861	20569	0.4304	342	0.0145527	0.0219376	34985416	32.4858	949183	11977408	5126	22511	30732	0.973847	28899166	412.3	203.98	0.51912	0.225414	0.255466	105.89	45.98	52.11	19036	11977408	31477	14.66	41.17	44.17	1.07287	0.203681	0.638275	1.75589e+06	4.9311e+06	5.29042e+06	15226648	480781	2139856	10.45	1026461	2.41281
1.75919e+06	14.3804	3.7086	0.2212	47	37689	0.405683	0.72149	540000	265377	37689	0.3412	316	0.0150796	0.0214326	36344373	31.4989	1067802	12778570	4864	21325	40878	0.975043	30277568	418.51	210.67	0.488584	0.225091	0.286325	102.93	47.42	60.32	19036	12778570	33392	15.07	37.94	47	1.2388	0.205787	0.722293	1.92573e+06	4.84819e+06	6.00593e+06	16998173	545837	2925944	10.45	1083805	2.3694
1.82589e+06	14.4176	3.7258	0.217	47.97	51678	0.426274	0.53578	590000	251364	51678	0.3377	335	0.0164076	0.0216275	37561193	32.5544	1045170	13877104	3000	20379	27000	0.97634	31799708	432	205.75	0.501628	0.203694	0.294678	103.21	41.91	60.63	19036	13877104	36136	15.4	36.63	47.97	1.30958	0.205254	0.757418	2.13707e+06	5.08318e+06	6.65685e+06	19060629	710229	3037684	10.45	956388	2.29152
1.78253e+06	14.3935	3.8128	0.2372	49.255	61673	0.446627	0.639928	820000	265198	61673	0.3382	348	0.018154	0.0250888	38750787	32.8986	1772592	14693400	3600	19433	32985	0.977325	33096700	437	205.42	0.493525	0.19667	0.309804	101.38	40.4	63.64	19036	14693400	33623.3	15.4	36.63	47.97	1.30958	0.205619	0.757601	2.26278e+06	5.38219e+06	7.04842e+06	21462856	684717	3046250	10.45	1030717	2.25249
212515	12.2668	0.52	0.06	46	5575	0.257251	7.29881	49000	84429	5575	0.03	24.1	0.00153576	0.00485762	4711467	5.61	120390	1443178	17	105	49	0.999882	2.33236e+06	54.58	5.61	1.78	11.59	86.63	0.099858	0.650199	4.85994	1915	1443178	30572	17.94	36.05	46	1.27601	1.87832	1.57716	258906	520266	663862	953309	43850	286744	5.55	210925	1.61613
211893	12.2638	0.63	0.07	61.87	4783	0.290318	6.66235	63000	31588	4783	0.03	29.6	0.00105035	0.00324415	5926714	5.97	136557	1733198	25	123	82	0.999861	3.25931e+06	55.71	5.97	1.51	12.23	86.26	0.090147	0.730131	5.14972	1915	1733198	35750	15.88	22.25	61.87	2.78067	3.32015	3.05041	275232	385637	1.07233e+06	4782388	58754	404464	6.26	267153	1.88052
496895	13.1161	0.63	0.07	65.25	5083	0.333118	5.69002	83230	36674	5083	0.06	37.35	0.00148923	0.00233496	7646610	6.93	164625	2308509	23	12	34	0.999989	4488231	57.01	6.93	1.15	11.54	87.3	0.079695	0.799722	6.04989	1918	2308509	46596	13.43	21.32	65.25	3.06051	3.69028	3.37539	310033	492174	1.5063e+06	6164218	83720	535048	6.72	422231	1.94421
29635.7	10.2967	0.74	0.07	65.31	5709	0.371407	4.99533	100000	117874	5709	0.08	92.29	0.00383972	0.00891988	9418170	7.64	188119	2837549	78	9	239	0.999989	5.93331e+06	58.1	7.64	1.05	11.39	87.57	0.08022	0.870196	6.69035	1918	2837549	45421	12.54	22.14	65.31	2.94986	3.75076	3.35031	355829	628233	1.8532e+06	5936729	98842	715758	6.66	500253	2.091
25764.3	10.1567	0.82	0.11	65.28	5766	0.341198	4.47783	120000	47356	5766	0.11	102.72	0.0034691	0.00687726	11487394	9.67	190147	3309625	72	6	268	0.999992	7660601	57.3	9.7	5.79	9.41	84.8	0.56163	0.91277	8.2256	1919	3309625	46366	14.12	20.6	65.28	3.16893	8.58369	5.87631	467319	681783	2.16052e+06	6709147	121763	827333	6.88	602472	2.31464
40587.1	10.6112	0.9	0.11	66.9	6168	0.336476	3.95045	140000	64577	6168	0.04	115.26	0.00373209	0.0054023	14025683	11.11	247514	3734888	69	3	221	0.999996	9715329	57.7	11.1	4.32	10.08	85.6	0.47952	1.11888	9.5016	1919	3734888	64395	13.34	19.76	66.9	3.38563	8.43764	5.91163	498234	738014	2.49864e+06	9308866	138680	884207	7	675009	2.60124
12366.5	9.42275	0.8924	0.1263	65.01	6490	0.334995	3.50037	160000	128120	6490	0.0291	124	0.0046795	0.00639217	17033570	12.0078	303186	4022558	46	2	1208	0.999982	12142051	58.6	12.0078	3.89	10.14	85.97	0.467103	1.21759	10.3231	1919	4022558	54584	13.71	21.27	65.01	3.05642	6.72938	4.8929	551493	855598	2.61506e+06	9777625	155557	1048646	7.34	777708	3.01849
35011.5	10.4634	0.9507	0.1308	65.72	6878	0.344773	2.23213	180000	133365	6878	0.0282	123	0.00479215	0.00558906	20310678	12.6408	327436	4358202	53	208	935	0.999751	14958663	57.78	12.6408	3.31	10.32	86.37	0.41841	1.30453	10.9179	1921	4358202	58486	13.73	20.54	65.72	3.19961	6.36411	4.78186	598381	895175	2.86421e+06	12094229	189276	1183162	7.51	889178	3.4323
39572.7	10.5859	1.0572	0.1515	66.09	7838	0.362738	3.03747	260000	398506	7838	0.0441	121	0.0080915	0.00896032	23804365	13.1102	355113	4755567	7	219	1199	0.999735	18063900	58	13.1102	3.13	9.85	87.03	0.410349	1.29135	11.4098	1921	4755567	63273	14.05	19.86	66.09	3.32779	5.94051	4.63415	668157	944456	3.14295e+06	14815246	199021	1257662	7.51	895772	3.79847
45576	10.7271	1.1172	0.1436	67.385	9717	0.381616	0.868629	350000	150880	9717	0.1338	123	0.00609414	0.00753888	27315852	13.8832	389778	5298048	20	231	1345	0.999719	21194042	59	13.8832	2.79	8.12	89.09	0.387341	1.12732	12.3685	1921	5460998	92559.3	12.39	19.98	67.63	3.38488	5.61069	4.49779	676618	1.09111e+06	3.69327e+06	16766621	200353	1300212	7.51	929619	3.88098
2.95465e+06	14.8989	5.67	0.34	40.24	17101	0.307988	1.36007	433880	433311	17101	0.5	351.96	0.0168262	0.0490645	14256091	31.65	1123958	9747835	5329	13477	3385	0.984571	6.92161e+06	506.57	237.65	0.297928	0.435585	0.266445	70.8025	103.517	67.26	2064	9747835	19384	5.42	54.33	40.24	0.740659	0.208407	0.474533	528333	5.296e+06	3.92253e+06	4267407	211297	874279	4.91	512228	0.710066
2.74245e+06	14.8244	5.75	0.37	39.51	18641	0.327392	1.34558	569000	434723	18641	0.5	440.7	0.0193473	0.0500498	15380991	31.64	1203995	10358687	4972	18377	3944	0.978975	8346336	510.73	238.45	0.297928	0.435585	0.266445	71.0409	103.865	67.26	2064	10358687	20385	5.49	55	39.51	0.718364	0.208496	0.46343	568692	5.69728e+06	4.09272e+06	16230613	245168	993505	4.92	585353	0.805733
3.26797e+06	14.9997	5.85	0.37	38.56	20134	0.374527	1.39978	667991	453400	20134	0.45	506.08	0.0212118	0.0386214	16903997	32.28	1235327	12089743	6150	25002	4937	0.971402	9982856	524.11	237.91	0.297928	0.435585	0.266445	70.88	103.63	63.39	2064	12089743	23600	5.34	56.1	38.56	0.687344	0.208427	0.447885	645592	6.78235e+06	4.6618e+06	18730280	303068	1217123	4.82	726452	0.825729
3.75083e+06	15.1375	5.71	0.37	43.29	22234	0.358556	1.70707	787497	485289	22234	0.56	587.3	0.0243714	0.0619714	18730252	35.58	1490218	12757412	5746	23480	4299	0.973149	11767965	164.1	238.55	0.294613	0.439195	0.266192	70.28	104.77	63.5	2064	12757412	23596	5.78	50.93	43.29	0.84999	0.208465	0.529228	737378	6.49735e+06	5.52268e+06	19890104	397934	1516613	4.78	855829	0.922441
3.87403e+06	15.1698	6.18	0.34	42.41	23854	0.268871	0.575658	890000	522641	23854	0.53	584.09	0.0249776	0.0648664	21671463	53	1536322	14250138	5097	23539	4783	0.973075	14123627	532.9	239.05	0.287304	0.447103	0.265593	68.68	106.88	63.49	2064	14250138	26231	5.65	51.94	42.41	0.816519	0.208785	0.512652	805133	7.40152e+06	6.04348e+06	22148020	446549	1729327	4.75	963447	0.991122
4.02489e+06	15.208	6.39	0.37	42.21	22191	0.282145	0.577099	940000	557312	22191	0.78	604.54	0.0269363	0.0521097	25151382	55.52	1606200	15659049	5700	29060	7539	0.966736	17084456	540	239.67	0.271999	0.457337	0.270622	65.19	109.61	64.86	2064	15659049	28998	5.57	52.22	42.21	0.808311	0.20948	0.508895	872209	8.17716e+06	6.60968e+06	25301611	522091	1912649	4.69	1121063	1.09103
4.26231e+06	15.2653	6.3681	0.3878	42.01	26306	0.311887	0.634996	960000	532369	26306	0.485	642	0.026576	0.043209	30282598	55.0363	1716458	17165113	5516	26784	8145	0.969322	21036206	546.6	238.96	0.271384	0.452795	0.272933	64.85	108.2	65.22	2064	17165113	31201	5.35	52.64	42.01	0.798062	0.209259	0.503661	918334	9.03572e+06	7.21106e+06	26644609	570293	2137239	4.64	1239747	1.22552
4.38674e+06	15.2941	6.274	0.3899	43.34	30026	0.341419	0.756626	1070000	482265	30026	0.5916	607	0.0262109	0.0385117	37061853	54.7136	1769414	18680251	5840	22423	4352	0.974353	26277400	550.46	238.5	0.270314	0.455723	0.273962	64.47	108.69	65.34	2199	18680251	33732	5.18	51.48	43.34	0.84188	0.209156	0.525518	967637	9.61659e+06	8.09602e+06	28572039	737062	2809762	4.62	1312614	1.40669
4.45742e+06	15.3101	6.2066	0.3977	44.34	215791	0.362198	0.302852	1140000	488819	215791	0.6178	578	0.038267	0.0521771	45474351	57.454	618384	20809729	6087	11366	2997	0.986982	33037330	559	239.24	0.262122	0.456654	0.281266	62.71	109.25	67.29	2199	20809729	37390	5.15	50.51	44.34	0.877846	0.209463	0.543654	1.0717e+06	1.0511e+07	9.22703e+06	31252000	760300	2957418	4.62	1370934	1.58759
4.38635e+06	15.294	6.374	0.4279	44.57	334228	0.3943	0.987647	1330000	493989	334228	0.6396	612	0.0475858	0.0612266	55548981	59.6239	2009276	23509700	6400	11381	2510	0.986972	40952724	565	239.76	0.25976	0.452452	0.287788	62.28	108.48	69	2199	23315759	41266.8	4.44	50.4	45.16	0.896032	0.209004	0.552518	1.03522e+06	1.17511e+07	1.05294e+07	32982256	789092	3316327	4.62	1500714	1.75644
54670.5	10.9091	9.52	0.3	27.99	27296	0.244139	0.52834	174329	189533	27296	0.28	204.01	0.00970634	0.0291769	19179520	38.15	644234	9313905	4025	53294	24353	0.938844	9390327	901.11	38.15	1.31	28.39	70.3	0.499765	10.8308	26.8194	10704	9313905	12092	27.34	44.67	27.99	0.626595	1.28968	0.958139	2.54642e+06	4.16052e+06	2.60696e+06	4099671	358573	1179373	4.14	315912	1.00821
43768.8	10.6867	9.49	0.21	27.3	32485	0.258517	0.578192	245000	200441	32485	0.27	237.08	0.0110822	0.030123	22898459	38.51	642203	9955475	4542	53475	24458	0.938635	12606370	910.87	38.51	0.31	29.39	70.29	0.119381	11.3181	27.0687	10704	9955475	12779	27.2	45.5	27.3	0.6	0.863774	0.731887	2.70789e+06	4.52974e+06	2.71784e+06	7224835	388872	1511126	4.15	353666	1.26628
66472	11.1045	9.52	0.25	27.29	37461	0.287964	0.601305	276291	216425	37461	0.27	481.48	0.017284	0.0345483	27254141	39.72	869297	11437913	4354	31116	13568	0.964301	16459827	918.01	39.72	0.7	29.23	70.07	0.27804	11.6102	27.8318	10704	11437913	15085	26.19	46.52	27.29	0.586629	1.10199	0.844309	2.99559e+06	5.32092e+06	3.12141e+06	9011587	435776	1799813	4.06	430029	1.43906
104524	11.5572	9.47	0.27	28.16	61561	0.311591	0.809252	379967	243279	61561	0.37	492.76	0.0201586	0.0582379	30607974	41.99	976824	13083722	8518	38179	23340	0.956087	20237182	366.8	41.99	0.64	32.58	66.78	0.268736	13.6803	28.0409	10704	13083722	17779	24.23	47.61	28.16	0.591472	1.22259	0.907033	3.17019e+06	6.22916e+06	3.68438e+06	10982379	615974	2290374	4.04	564443	1.54675
104447	11.5564	9.9	0.33	30.12	62875	0.305082	1.10643	470000	282710	62875	0.43	514.52	0.0216927	0.0513222	34982129	45.81	943055	13972750	10032	34450	36882	0.960127	24328200	934.1	45.8	0.79	34.88	64.33	0.36182	15.975	29.4631	10704	13972750	19029	23.13	46.75	30.12	0.644278	1.45046	1.04737	3.2319e+06	6.53226e+06	4.20859e+06	13538295	739537	2863128	4.9	701907	1.74112
129163	11.7688	9.38	0.32	30.88	59755	0.277157	1.0959	610000	329148	59755	0.54	571.23	0.0241635	0.0431028	40540580	55.51	944882	15382197	9554	36033	35346	0.958346	28913188	942.6	55.5	0.61	45.45	53.94	0.33855	25.2248	29.9367	10704	15382197	16312	22.31	46.81	30.88	0.659688	1.55141	1.10555	3.43177e+06	7.20041e+06	4.75002e+06	15591126	793936	3148354	4.84	858381	1.87965
126407	11.7473	9.5646	0.3315	34.6	71580	0.271793	1.11366	710000	345163	71580	0.5241	616	0.0263608	0.039723	47332637	62.46	886005	16976370	4186	32624	34813	0.962254	34543208	949.7	62.4606	0.58	48.97	50.45	0.362271	30.587	31.5114	10704	16976370	23359	22.08	43.33	34.6	0.798523	1.61271	1.20562	3.74838e+06	7.35586e+06	5.87382e+06	17598779	798039	3520995	5.09	1007474	2.03478
146562	11.8952	10.0055	0.3365	37.41	73175	0.25813	1.1949	990000	358736	73175	0.6282	629	0.0281265	0.0409026	55372079	70.2036	757226	18121623	4863	33202	35662	0.96158	41444156	961.09	70.2036	0.09	49.31	50.6	0.0631832	34.6174	35.523	10704	18121623	24940	20.8	41.79	37.41	0.89519	1.05264	0.973917	3.7693e+06	7.57303e+06	6.7793e+06	19780716	705502	3817032	5.19	1107127	2.287
169834	12.0426	10.2873	0.3732	39.17	84928	0.25805	1.26415	1210000	390729	84928	0.9335	628	0.0311542	0.0438099	64764587	77.0841	829161	19891538	2967	20045	10298	0.976979	49481652	977	77.0841	0.07	47.21	52.73	0.0539589	36.3914	40.6464	12725	19891538	27332	19.42	41.42	39.17	0.945678	1.08478	1.01523	3.86294e+06	8.23908e+06	7.79152e+06	22872099	698090	4224335	5.19	1174346	2.48757
176463	12.0809	10.4767	0.3706	40.925	97866	0.266754	1.0831	1420000	402995	97866	0.9962	670	0.033956	0.0482185	74224006	82.3061	1804449	21955500	3605	8366	4946	0.990379	57385644	987	82.3061	0.11	46.88	53.01	0.0905367	38.5851	43.6305	10704	21955500	22244.7	16.9643	42.4217	40.614	0.957386	1.42015	1.18877	3724600	9313900	8917000	26861171	853929	4630766	5.19	1288478	2.61373
328963	12.7037	5.64	0.21	33.48	26600	0.187508	3.27068	190000	290700	26600	0.31	202.64	0.010943	0.0323546	17900181	33.51	106289	6283382	4574	33939	12987	0.96109	8774921	716.35	33.51	10.59	28.5	60.91	3.54871	9.55035	20.4109	22791	6283382	9718	19.1	47.42	33.48	0.706031	6.50529	3.60566	1.20013e+06	2.97958e+06	2.10368e+06	3651530	249049	1186358	9.43	366510	1.39653
398623	12.8958	4.78	0.18	32.3	26614	0.256335	3.27031	201400	553105	26614	0.26	247.48	0.0147535	0.0373789	21098033	28.42	50045	7285029	4649	35740	11341	0.959062	11556183	728.27	28.42	10.59	28.5	60.91	3.00968	8.0997	17.3106	22791	7285029	11184	18.59	49.11	32.3	0.657707	5.9896	3.32365	1.35429e+06	3.57768e+06	2.35306e+06	7818194	315851	1538949	10.94	480791	1.58629
1.00729e+06	13.8228	6.79	0.15	32.18	25184	0.300735	3.70642	222600	81154	25184	0.5	292.15	0.0114381	0.0223992	26319604	29.96	58203	9010029	5184	35480	7729	0.959413	15193643	740.33	29.96	9.85	24.43	65.72	2.95106	7.31923	19.6897	22791	9010029	13741	16.86	50.96	32.18	0.631476	4.24616	2.43882	1.51909e+06	4.59151e+06	2.89943e+06	9764490	360688	1916792	17.21	725628	1.6863
1.52332e+06	14.2364	6.79	0.21	30.17	39601	0.356413	3.36814	300200	244524	39601	0.43	372.4	0.0159933	0.0438119	29647525	31.16	69250	11105823	4886	34766	29143	0.959897	18940412	528.9	31.16	9.11	26.22	64.67	2.83868	8.17015	20.1512	22791	11105823	16813	15.89	53.93	30.17	0.559429	4.04381	2.30162	1.76472e+06	5.98937e+06	3.35063e+06	11655967	519917	2406011	18.79	955764	1.70545
1.6506e+06	14.3167	6.02	0.1	32.4	26700	0.294963	3.35368	450000	256099	26700	0.55	379.91	0.0163613	0.0388273	33652944	42.91	69426	12653897	4644	34823	26132	0.959879	23036440	760.3	42.9	10.25	39.55	50.2	4.39725	16.967	21.5358	22791	12653897	19077	15.24	52.36	32.4	0.618793	15.2687	7.94374	1.92845e+06	6.62558e+06	4.09986e+06	14055064	697366	3042588	21.65	1341619	1.8205
1.85871e+06	14.4354	6.27	0.1	34.94	28000	0.326646	3.29503	540000	341000	28000	0.5	325.6	0.0161916	0.0306045	38538951	42.94	80240	14013134	4800	34386	40047	0.960162	27167610	759.7	42.9	1.51	46.48	52.01	0.64779	19.9399	22.3123	22791	14013134	18438	14.45	50.61	34.94	0.690377	4.33923	2.5148	2.0249e+06	7.09205e+06	4.89619e+06	16652163	828764	3562046	22.73	1644320	1.93872
2.20707e+06	14.6072	7.5832	0.1263	35.99	29165	0.344262	3.31212	440000	393000	29165	0.527	341	0.0170535	0.0261998	44191509	45.03	81812	15502360	5048	35432	36088	0.95903	31990384	773.1	45.0307	1.39	45.35	53.26	0.625927	20.4214	23.9834	22791	15502360	23221	13.76	50.25	35.99	0.716219	4.42598	2.5711	2.13312e+06	7.78994e+06	5.5793e+06	19063649	870814	3846056	22.38	1942099	2.06358
2.47763e+06	14.7228	8.3564	0.1374	37.84	52000	0.356322	3.70194	930000	291400	52000	0.5296	505	0.0225285	0.0332033	51170585	46.329	203550	16508064	6534	35021	35904	0.959498	37915324	774.4	46.329	1.16	43.4	55.44	0.537416	20.1068	25.6848	22791	16508064	24633	13.5	48.67	37.84	0.777481	4.12235	2.44992	2.22859e+06	8.03447e+06	6.24665e+06	22584147	924780	4569445	10.34	2223687	2.29678
2.65892e+06	14.7934	6.8556	0.1601	40.11	69500	0.419006	3.96341	900000	306000	69500	0.3566	492	0.0227344	0.0314339	59134348	43.3828	239795	18177664	6124	20991	23533	0.975689	44666192	782	43.3828	1.21	44.94	53.85	0.524932	19.4962	23.3616	22791	18177664	26996	13.07	46.82	40.11	0.856685	4.71565	2.78617	2.37582e+06	8.51078e+06	7.29106e+06	27162435	965141	4955749	10.34	2275447	2.4572
2.93339e+06	14.8917	7.3057	0.1801	41.095	83400	0.465937	3.69346	1120000	308800	83400	0.382	501	0.0246035	0.0348525	67271992	43.3024	1430991	20176211	6318	18286	24603	0.978757	51505556	783	43.3024	1.27	42.54	56.19	0.54994	18.4208	24.3316	22757	19765623	25243.5	13.07	46.82	40.11	0.856685	4.66484	2.76076	2.58337e+06	9.25426e+06	7.92799e+06	32110068	1036827	5503984	10.34	2139784	2.60581
8.03931e+06	15.8999	5.66	0.59	40.41	40190	0.337791	0.830822	558170	605875	40190	0.44	554.13	0.0250277	0.074321	46816667	58.18	618693	19652660	5328	48378	8603	0.944691	16189094	500.89	34.89	0.83	46.15	53.02	0.289587	16.1017	18.4987	5797	13943800	27843	7.84	57.99	34.17	0.58924	6.31431	3.45178	1.09319e+06	8.08601e+06	4.7646e+06	7928900	243926	1254391	14.87	1010800	1.16102
6.87383e+06	15.7432	5.67	0.61	41.68	29757	0.31763	0.629327	752645	595634	29757	0.58	567.19	0.0256478	0.067054	49333717	64.24	671955	20404529	5125	30878	6975	0.964672	21360912	503.98	35.52	0.73	47.83	51.44	0.259296	16.9892	18.2715	5797	16609200	33166	8.05	56.78	35.17	0.619408	6.37341	3.49641	1.33704e+06	9.4307e+06	5.84146e+06	18853943	293703	1729288	16.01	1386244	1.28609
9.247e+06	16.0398	5.92	0.65	41.69	43077	0.347729	0.360441	863564	619945	43077	0.6	719.6	0.0306907	0.0585214	52226849	69.78	761636	24264533	5709	24552	5856	0.971902	27580452	504.65	37.15	0.65	48.24	51.12	0.241475	17.9212	18.9911	5787	20487200	44118	7.4	54.95	37.64	0.684986	7.33501	4.01	1.51605e+06	1.12577e+07	7.71343e+06	23203190	386163	2157269	17.08	1708032	1.34623
1.07335e+07	16.1889	5.91	0.69	42.64	54208	0.31913	0.327145	1126632	637092	54208	0.65	791.45	0.0342021	0.0936327	54739929	86.31	818396	27544144	6305	48981	16619	0.943877	33199298	507.1	39.4	0.58	49.31	50.1	0.22852	19.4281	19.7394	5787	24226100	52395	7.23	54	38.77	0.717963	7.57134	4.14465	1.75155e+06	13082094	9.39246e+06	25929544	429581	2620216	20.01	2180020	1.37039
1.08355e+07	16.1983	6.15	0.96	44.34	46763	0.30075	1.02597	1270000	716548	46763	0.68	782.99	0.0349297	0.0930193	58839806	96.8	865363	29112616	6152	44209	13016	0.949375	38988032	506.4	40.9	0.56	50.32	49.12	0.22904	20.5809	20.0901	5787	27016700	58378	7.1	53.1	39.8	0.749529	7.99047	4.37	1.91819e+06	1.43459e+07	1.07526e+07	30326334	583656	3009003	20.81	2336243	1.44311
1.14138e+07	16.2503	6.2	0.92	45.17	64894	0.308244	0.77341	1510000	718147	64894	0.64	744.77	0.0357572	0.0738432	64543537	102.25	942172	31533369	31025	43170	12297	0.950517	44601908	507.8	94.8	0.23	75.4	24.37	0.21804	71.4792	23.1028	5787	30069100	59191	6.85	52.35	40.8	0.77937	3.97241	2.37589	2.05973e+06	1.57412e+07	1.22682e+07	35444225	570310	3438129	13.47	2512812	1.48331
1.18409e+07	16.2871	6.2678	0.9184	47.02	56866	0.315309	0.500466	1680000	698860	56866	0.5826	759	0.0355484	0.0626646	71563347	107.43	954879	33873783	6822	28083	12368	0.967773	51682368	508.5	107.26	0.19	77.5	22.31	0.203794	83.1265	23.9297	5787	33708900	72706	6.21	50.36	43.44	0.862589	3.46135	2.16197	2.09332e+06	1.69758e+07	1.46398e+07	39558366	592193	3712131	13.6	2779543	1.5332
1.22268e+07	16.3191	6.3569	0.8882	49.42	52670	0.351485	0.212595	1790000	674120	52670	0.5617	740	0.0347638	0.0551028	80029980	101.11	954079	35538533	6251	31868	16263	0.963398	61428060	507.85	107.172	0.17	77.1	22.73	0.182192	82.6295	24.3602	5787	36879000	79479	5.94	49.11	44.96	0.915496	3.37555	2.14552	2.19061e+06	1.81113e+07	1.65771e+07	44416961	689500	4299000	14.8	3165600	1.66567
1.23014e+07	16.3252	6.3334	0.7819	49.98	58916	0.414132	0.599332	2080000	705566	58916	0.5526	771	0.036995	0.0572145	89896901	94.1404	1058562	38986594	5725	13211	9152	0.984784	73567888	508	110	0.16	77.18	22.66	0.176	84.898	24.926	5787	41017800	88330	5.85	47.15	47	0.996819	3.11457	2.0557	2.39954e+06	1.93399e+07	19278366	52756180	755900	4489300	14.8	3211800	1.79356
1.33049e+07	16.4036	6.4238	0.6786	49.89	67831	0.433482	0.660118	2260000	678804	67831	0.5587	826	0.0390622	0.0621835	99647363	101.232	3105087	43882200	5125	10958	8784	0.98736	85873336	505	114.031	0.15	77.61	22.24	0.171046	88.4992	25.3604	5787	47445300	93951.1	5.56599	47.1728	47.2612	1.00187	3.10046	2.05116	2640800	22381300	22423200	57322994	765702	4754870	14.8	3439707	1.80994
4.0613e+06	15.217	7.58	3.15	48.09	38362	0.185599	1.4525	654152	448282	38362	0.96	341.24	0.0207349	0.0627362	31154702	79.1	1853577	14680851	2625	100089	40611	0.885234	16195298	360.23	79.1	0.4	49.2	50.39	0.3164	38.9172	39.8585	6989	14680851	42378	1.43	50.48	48.09	0.952655	114.733	57.843	209936	7.41089e+06	7.06002e+06	29267679	259777	1528553	8.28	1169224	1.10316
1.32757e+06	14.0989	7.6	3.13	54.43	35911	0.192362	1.15611	841973	506577	35911	0.97	409.84	0.0233578	0.0629322	34309203	80.33	1569268	15452409	2483	90487	38607	0.896215	19768674	365.12	80.33	0.4	48.75	50.85	0.32132	39.1609	40.8478	6963	15452409	44319	1.85	43.72	54.43	1.24497	56.3283	28.7866	285870	6.75579e+06	8.41075e+06	58921456	287394	1599051	8.27	1175322	1.27933
2.07847e+06	14.5471	7.54	3.16	53.39	43229	0.210073	1.05569	959139	491447	43229	1.1	486.02	0.0262967	0.0507812	37830426	84.64	2019443	17780539	2557	94233	34814	0.892001	23583674	365.5	84.64	0.39	50.51	49.1	0.330096	42.7517	41.5582	6963	17780539	50225	1.7	44.91	53.39	1.18882	58.9076	30.0482	302269	7.98524e+06	9.49303e+06	69651916	359491	1896358	10	1384809	1.32638
2.20862e+06	14.6079	7.63	3.13	52.74	50014	0.248225	2.05718	1114117	550705	50014	1.45	660.88	0.0333506	0.0886384	41555037	83.8	2260178	20801243	2456	108234	44203	0.87589	27436278	365	83.8	0.39	50.3	49.31	0.32682	42.1514	41.3218	6977	20801243	49292	1.63	45.63	52.74	1.15582	69.8492	35.5025	339060	9.49161e+06	1.09706e+07	75850354	447751	2393147	9.7	1747179	1.31897
2.66638e+06	14.7962	7.75	3.03	53.64	54267	0.223327	2.12737	1230000	591749	54267	1.58	718	0.03628	0.0931307	46939201	103.45	2311059	23114326	3161	101780	42084	0.883281	32022826	365.8	103.5	0.1	56.04	43.86	0.1035	58.0014	45.3951	6977	23114326	54440	1.56	44.8	53.64	1.19732	19.7854	10.4913	360583	1.03552e+07	1.23985e+07	89024590	550372	2774437	10.22	2156654	1.38541
3.2282e+06	14.9874	7.88	3.72	54.8	58755	0.249521	2.38598	1330000	634427	58755	2.21	726.22	0.0402236	0.0775822	54232499	96.74	2299961	24128724	4085	88900	37003	0.898046	37819276	367.5	96.7	0.26	53.6	46.14	0.25142	51.8312	44.6174	6977	24128724	65746	1.6	43.6	54.8	1.25688	30.0262	15.6416	386060	1.05201e+07	1.32225e+07	98196846	547273	3191090	12.53	2473261	1.5674
4.01998e+06	15.2068	8.1507	3.9836	58.47	60088	0.234743	2.60303	1510000	594645	60088	1.8717	743	0.0392859	0.0651419	61407302	107.82	2058282	25310917	3975	83648	59441	0.903689	44675540	369.7	107.824	0.18	47.58	52.24	0.194083	51.3027	56.3273	6988	25310917	59023	1.54	40	58.47	1.46175	33.8759	17.6688	389788	1.01244e+07	1.47993e+07	100112594	527157	3226934	13.7	2588527	1.76507
4.28074e+06	15.2696	8.159	4.1274	61.34	65356	0.260397	2.01903	1290000	569164	65356	2.0244	741	0.0393589	0.056764	70138624	105.045	2263614	27353442	3544	64656	34473	0.925733	52660572	367.39	105.045	0.17	46.23	53.59	0.178577	48.5624	56.2938	6988	27353442	63483	1.37	37.3	61.34	1.6445	31.866	16.7553	374742	1.02028e+07	1.67786e+07	105939149	620878	4199913	14.52	2742403	1.92519
4.78527e+06	15.3811	8.0748	3.9676	62.57	70624	0.284048	1.08467	1350000	567829	70624	1.8422	691	0.0379287	0.0527292	78046934	104.053	2348433	29556045	3879	15707	21897	0.981745	60654660	370	104.053	0.17	45.96	53.88	0.17689	47.8227	56.0637	6988	29556045	68234	1.31	36.12	62.57	1.73228	30.042	15.8871	387184	1.06756e+07	1.84932e+07	110700400	703360	4240666	14.52	2826893	2.05219
5.5225e+06	15.5243	8.208	3.9563	62.235	75068	0.323943	0.20697	1410000	549329	75068	1.8687	743	0.0394845	0.0552379	77108539	104.407	2705500	33821819	3739	9759	17086	0.988602	65391164	369	104.407	0.17	46.95	52.88	0.177491	49.0189	55.2102	6988	33821819	91658	1.18323	37.6153	61.2015	1.62704	34.4615	18.0443	400191	12722181	20699447	116212800	730005	4790558	14.52	3118503	1.9334
629378	13.3525	5.66	0.42	33.89	25200	0.294016	0.75798	265000	207000	25200	0.36	258.8	0.0116109	0.0347999	36383010	51.47	309490	15133000	4321	67464	17405	0.922792	17121650	554.72	51.47	0.43	59.32	40.26	0.221321	30.532	20.7218	7762	15133000	27794	10.64	55.46	33.89	0.611071	4.0699	2.34048	1.61015e+06	8.39276e+06	5130087	6051210	214091	1116136	5.64	764013	1.13141
481661	13.085	5.74	0.64	35.57	26323	0.327042	0.348681	416935	622411	26323	0.45	325.4	0.0187057	0.0480618	41341301	52.46	323811	17156630	4338	67699	18248	0.922511	21865076	555.83	52.46	0.48	60.24	39.29	0.251808	31.6019	20.6115	7762	17156630	31375	9.93	54.51	35.57	0.652541	4.74006	2.6963	1.70365e+06	9.35208e+06	6.1009e+06	12131725	240841	1344699	6.2	914354	1.27444
613355	13.3267	5.92	0.59	36.89	18583	0.36429	0.384932	450400	750693	18583	0.42	438.06	0.022187	0.0394666	47415515	56.32	366252	20516800	4579	67699	18248	0.922511	27438288	557.01	56.32	0.46	60.99	38.55	0.259072	34.3496	21.7114	7762	20516800	37390	9.52	53.59	36.89	0.688375	4.92868	2.80853	1.9532e+06	1.0995e+07	7.56865e+06	13995337	306115	1756137	7.66	1169489	1.33736
746959	13.5238	5.36	0.51	38.47	22178	0.350519	0.273959	551300	305791	22178	0.34	515.57	0.0191083	0.0480519	53771434	65.74	422895	23043100	8019	77588	23685	0.911142	33448034	797.5	65.74	0.46	63.75	35.79	0.302404	41.9093	23.5283	7762	23043100	41850	9.33	52.2	38.47	0.736973	4.89598	2.81647	2.14992e+06	1.20285e+07	8.86468e+06	15635665	406792	2083734	9.7	1381166	1.45154
768220	13.5518	6.09	0.64	40.18	27536	0.373462	0.419081	600000	319596	27536	0.38	557.4	0.0208837	0.0501318	61639255	68.23	429765	25470100	8423	70980	19577	0.91874	40464800	558.9	68.2	0.12	64.81	35.07	0.08184	44.2004	23.9177	7762	25470100	41850	9.15	50.67	40.18	0.792974	3.06274	1.92786	2.33051e+06	1.29057e+07	1.02339e+07	19342378	477007	2426677	9.85	1588516	1.58872
833422	13.6333	6.98	0.95	41.67	49100	0.358241	0.767318	710000	326203	49100	0.5	609.24	0.0243943	0.0443556	70215920	77.9	403895	27907000	8224	60160	14241	0.931162	48353000	558.8	77.9	0.19	64.21	35.6	0.14801	50.0196	27.7324	7762	27907000	49923	9.32	49.01	41.67	0.850235	3.37806	2.11415	2.60093e+06	1.36772e+07	1.16288e+07	22612898	514605	2590660	10.52	1688136	1.73265
1.05925e+06	13.8731	6.9587	1.0031	43.7	52021	0.393178	0.842055	800000	313054	52021	0.6077	585	0.0245908	0.038023	80238692	76.36	419444	30021852	9299	47937	23990	0.944947	57294896	562.3	76.3568	0.19	62.31	37.5	0.145078	47.5779	28.6338	7762	30021852	53853	8.67	47.63	43.7	0.917489	3.70168	2.30958	2.60289e+06	1.42994e+07	1.31195e+07	24583947	531279	2857756	10.62	1873936	1.90844
1.13561e+06	13.9427	6.559	0.8816	45.19	81045	0.431639	1.01903	770000	229769	81045	1.762	467	0.0277425	0.0388592	92076850	73.172	419444	31583900	9771	43417	16190	0.950221	67678624	565.71	73.172	0.33	61.18	38.49	0.241468	44.7666	28.1639	7762	31583900	56490	8.53	46.28	45.19	0.976448	4.52971	2.75308	2.69411e+06	1.4617e+07	1.42728e+07	27049507	650584	3268776	10.73	2053136	2.14282
1.12087e+06	13.9296	6.3221	0.7951	46.74	83800	0.478669	1.07931	1210000	267138	83800	0.6044	476	0.0247849	0.0367196	105075132	69.292	531504	33167900	7011	18327	17520	0.978818	79343968	569	69.292	0.35	58.35	41.3	0.242522	40.4319	28.6176	7762	33167900	59027	8.47	44.79	46.74	1.04354	4.77872	2.91113	2.80932e+06	1.48559e+07	1.55027e+07	30561935	647517	3305875	10.73	2067106	2.39219
1.13041e+06	13.9381	6.3084	0.6423	47.345	100784	0.532163	1.05843	1300000	267881	100784	0.5995	491	0.0264897	0.0381953	116289527	67.2424	1812812	35783900	6367	11865	7678	0.98634	90224072	571	67.2424	0.33	57.14	42.54	0.2219	38.4223	28.6049	7762	35783900	62668.8	7.67328	45.4934	46.8334	1.02945	5.47145	3.25045	2745800	16279300	16758800	33252343	690131	3559560	10.73	2071396	2.52136
4627.71	8.43982	1.09	0.09	32.63	4670	0.138185	0.193908	36000	9880	4670	0.08	38.6	0.00114506	0.00354527	2957161	9.31	480050	1286500	350	16300	2107	0.981382	1.51476e+06	85.06	9.31	0.97	53.17	45.86	0.090307	4.95013	4.26957	3882	1286500	15362	7.52	59.85	32.63	0.545196	8.78871	4.66695	96744.8	769970	419785	702743	60909	258407	4.63	75049	1.17743
2458.15	7.80717	1.12	0.1	31.99	4567	0.156016	0.219049	40612	10607	4567	0.14	60	0.00190719	0.00475969	3374124	9.99	525123	1558600	411	14749	3806	0.983124	1.91378e+06	85.31	9.99	0.7	50.55	48.75	0.06993	5.04995	4.87012	3882	1558600	18548	6.94	61.07	31.99	0.523825	7.1484	3.83611	108167	951837	498596	2066206	68793	338082	5.4	100785	1.22788
2589.48	7.85921	1.05	0.1	30.39	5843	0.190981	0.183441	102866	11123	5843	0.12	64.26	0.00217905	0.00364417	3950213	9.83	580857	1877340	328	16343	3336	0.981314	2405017	85.44	9.83	0.61	49.14	50.25	0.059963	4.83046	4.93957	3882	1877340	22508	7.55	62.06	30.39	0.489687	5.49507	2.99238	141739	1.16508e+06	570524	2509185	79095	539588	5.76	137534	1.28108
5269.44	8.56968	1.35	0.13	28.91	5852	0.230835	0.563655	76448	12303	5852	0.17	72.34	0.00252094	0.00478238	4404896	10.16	596297	2345280	350	20133	39258	0.976437	2.92889e+06	85.5	10.16	0.59	45.87	53.54	0.059944	4.66039	5.43966	3882	2345280	28034	7.42	63.66	28.91	0.454131	4.57985	2.51699	174020	1.49301e+06	678020	2964482	130514	643424	6.04	188944	1.24884
6188.07	8.73038	1.19	0.12	28.18	7133	0.273306	0.689941	90000	13805	7133	0.15	81.15	0.00277616	0.00480765	5375344	10.03	600252	2733060	433	18098	41583	0.978722	3.62543e+06	85.3	10	0.5	47.26	52.24	0.05	4.726	5.224	3882	2733060	32556	7.12	64.7	28.18	0.435549	4.57887	2.50721	194594	1.76829e+06	770176	3508678	164350	719436	6.06	210000	1.32651
9255.09	9.13293	1.14	0.11	26.45	7116	0.268313	0.568646	100000	16467	7116	0.12	88.92	0.00288181	0.00339907	6636553	11.98	526897	3219750	424	17196	35508	0.979844	4.53694e+06	85.6	12	0.17	51	48.83	0.0204	6.12	5.8596	3937	3219750	37439	6.75	66.8	26.45	0.395958	3.75069	2.07333	217333	2150793	851624	3928227	165210	811520	6.05	241041	1.4091
14517.9	9.58314	1.28	0.19	30.08	5557	0.267568	0.39494	130000	14795	5557	0.11	88	0.00277692	0.00298137	8220533	12.16	320834	3253630	402	17262	51569	0.979521	5799125	84.1	12.16	0.16	46.22	53.62	0.019456	5.62035	6.52019	3937	3253630	38552	6.95	62.97	30.08	0.477688	3.53409	2.00589	226127	2.04881e+06	978692	4118508	172754	829030	6.15	220647	1.78236
17098.8	9.74676	1.1392	0.2152	33.67	6535	0.269956	0.468245	130000	15709	6535	0.1141	88	0.00286983	0.00250862	10070277	12.0219	271006	3245390	398	16891	54209	0.979904	7367650	83.64	12.0219	0.15	46.92	52.93	0.0180328	5.64068	6.36319	3882	3245390	38378	7.01	59.32	33.67	0.567599	3.90179	2.23469	227502	1.92517e+06	1.09272e+06	4517828	180958	898623	5.92	231147	2.27019
20073.9	9.90718	0.8141	0.1658	40.42	7229	0.271024	0.564632	150000	15989	7229	0.126	85	0.00295576	0.0025743	11948804	11.4974	374932	3116070	348	7258	11844	0.991543	9136838	84	11.4974	0.18	45.51	54.31	0.0206953	5.23247	6.24424	3882	3116070	36803	7.67	51.9	40.42	0.778805	4.22685	2.50283	239003	1.61724e+06	1.25952e+06	4639878	189632	968712	5.92	215072	2.93217
33304.8	10.4135	0.8308	0.1929	44.84	8316	0.309059	0.524716	190000	14624	8316	0.1164	82	0.00301138	0.00222185	13941737	11.2739	496421	3484300	312	8482	12692	0.990134	10917572	83	11.2739	0.16	44.24	55.61	0.0180382	4.98757	6.26942	3882	3484300	41979.5	7.04302	51.402	41.555	0.808431	4.49215	2.65029	245400	1791000	1447900	4999381	211113	1169875	5.92	200554	3.13336
131409	11.7861	0.8	0.14	30.3	4247	0.281167	4.21934	55000	40910	4247	0.09	46.4	0.00174101	0.00523063	6760707	11.57	384608	3253100	4222	40637	11509	0.953476	3.25982e+06	73.89	44.5	0.222472	0.364045	0.41573	9.9	16.2	18.5	1113	3253100	44100	2.59	67.11	30.3	0.451498	0.205588	0.328543	84255.3	2.18316e+06	985689	2493914	48792	357598	10.8	237854	1.00207
120975	11.7033	0.81	0.12	29.51	5037	0.294542	5.17007	96040	46161	5037	0.08	55.09	0.00212087	0.00592423	8452431	11.67	431922	3437300	4222	40637	11509	0.953476	4466058	73.99	44.9	0.218263	0.360802	0.420935	9.8	16.2	18.9	1113	3437300	46765	2.62	67.87	29.51	0.434802	0.205185	0.319993	90057.3	2.3329e+06	1.01435e+06	3476529	55557	486384	10.59	330450	1.29929
196721	12.1895	0.82	0.13	25.19	5279	0.399914	4.51797	98081	48489	5279	0.08	55.68	0.00218234	0.00354767	10484432	11.67	459581	4667000	4512	40126	8530	0.954104	6083907	74.01	45.2	0.214602	0.362832	0.424779	9.7	16.4	19.2	1113	4667000	64496	2.07	72.74	25.19	0.346302	0.202796	0.274549	96606.9	3.39478e+06	1.17562e+06	4065124	65260	573219	10.62	347336	1.3036
327294	12.6986	0.83	0.14	23.36	6303	0.476881	2.58894	93034	50798	6303	0.09	58.61	0.00237285	0.00533952	12474658	12.15	488230	5794100	4351	38478	17296	0.955848	7930076	74.2	45.6	0.210526	0.364035	0.425439	9.6	16.6	19.4	1113	5794100	79704	1.9	74.73	23.36	0.312592	0.201758	0.257175	110088	4.32993e+06	1.3535e+06	4816161	80797	706635	10.62	453581	1.36865
222117	12.311	0.85	0.15	24.66	6746	0.493096	3.37573	130000	59570	6746	0.09	69.09	0.0028423	0.00629487	15118233	12.62	503841	6213008	5035	37869	18788	0.956518	10141396	74.2	46	0.204348	0.365217	0.428261	9.4	16.8	19.7	1200	6213008	84819	1.9	73.44	24.66	0.335784	0.202554	0.269169	118047	4.56283e+06	1.53213e+06	5660251	140833	963949	11.19	635983	1.63228
379306	12.8461	0.86	0.17	26.1	7249	0.436282	3.61102	170000	69552	7249	0.11	72.41	0.00325926	0.00525559	18332160	15.57	579237	6806000	5654	36889	16747.6	0.957666	12777267	74.2	46.3	0.200864	0.36933	0.431965	9.3	17.1	20	1201	6806000	91973	1.76	72.14	26.1	0.361797	0.203509	0.282653	119786	4.90985e+06	1776366	6381852	140836	1005932	11.08	641758	1.87735
524141	13.1695	0.8669	0.1612	26.98	6771	0.456507	1.67234	180000	69956	6771	0.0949	71	0.00316214	0.00442847	22063090	15.69	587698	7163100	5693	31436	29668	0.963685	15935345	73.8	47.7	0.192872	0.379455	0.427673	9.2	18.1	20.4	1201	7163100	97193	1.76	71.26	26.98	0.378614	0.204591	0.291602	126071	5.10443e+06	1.9326e+06	6762905	147545	1052923	11.17	662728	2.22464
417883	12.943	1.5995	0.2079	33.07	7790	0.52809	1.59021	210000	69075	7790	0.1141	74	0.00345268	0.00408164	27791654	17.2622	684374	9116000	5338	27813	23136	0.967918	21729014	73.8	119	0.371	0.34	0.289	44.149	40.46	34.391	1201	9116000	57387	5.18	61.75	33.07	0.535547	0.203407	0.369477	472209	5629130	3.01466e+06	8099467	155222	1108225	11.83	668092	2.38361
463211	13.0459	1.6242	0.2093	35.38	19524	0.560516	1.7611	310000	89951	19524	0.1349	108	0.00560933	0.00699016	34030381	17.0789	713203	9573000	3935	12343	17339	0.985651	26716502	171	117.4	0.291	0.274	0.435	34.1634	32.1676	51.069	2991	9573000	59960	5.12	59.5	35.38	0.594622	0.203895	0.399258	490138	5695935	3.38693e+06	12193153	234571	1510941	11.83	807211	2.79082
373090	12.8296	1.5837	0.2104	36.52	23618	0.656541	1.57372	820000	90100	23618	0.13	127	0.00768507	0.0128699	40057188	17.0911	856403	11221000	3180	11468	21112	0.986593	31941778	171	117	0.291	0.276	0.433	34.047	32.292	50.661	2991	11221000	65619.9	4.37929	61.6211	33.9996	0.551754	0.202636	0.377195	491400	6914500	3815100	13876864	235405	1602757	11.83	773441	2.84661
13976.8	9.54515	0.68	0.09	32.68	5820	0.236552	0.185311	35100	49000	5820	0.15	48.24	0.00218241	0.00615468	5797042	10.15	1044830	2401000	570	98500	18600	0.88739	2.74717e+06	48.27	10.15	0.49	65.81	33.69	0.049735	6.67971	3.41954	1754	2401000	50036	1.15	66.17	32.68	0.493879	287.89	144.192	27611.5	1.58874e+06	784647	1441000	45800	314700	10.5	179700	1.14418
3045.38	8.02138	0.7	0.11	30.16	5498	0.287889	0.392085	69700	41147	5498	0.15	53.98	0.00229805	0.00601418	6697796	10.81	1014540	3112080	491	98405	19063	0.887491	3.43234e+06	48.06	10.81	0.56	62.81	36.63	0.060536	6.78976	3.9597	1754	3112080	64147	1	68.84	30.16	0.438117	97.2006	48.8193	31120.8	2.14236e+06	938603	3312386	57976	550425	10.99	217788	1.10291
2311.32	7.74558	0.7	0.09	27.33	6100	0.410844	0.494937	67000	59200	6100	0.13	93	0.00334381	0.0055832	7876715	9.52	1180348	3911235	4352	100000	19316	0.88566	4.41323e+06	53	9.52	0.53	64.71	34.77	0.050456	6.16039	3.3101	1754	3911235	76653	0.95	71.72	27.33	0.381065	74.0277	37.2044	37156.7	2.80514e+06	1.06894e+06	4119797	74172	635412	14.04	336631	1.12835
2211.62	7.70148	0.71	0.08	26.27	4150	0.480363	0.776065	70000	59200	4150	0.14	101.83	0.00346781	0.00674131	9180372	10.06	1443990	4832452	6157	116624	25831	0.866598	5610564	54.1	10.06	0.4	64.31	35.29	0.04024	6.46959	3.55017	1754	4832452	89521	0.9	72.83	26.27	0.360703	49.1002	24.7304	43492.1	3.51947e+06	1.26949e+06	4945500	82606	781966	13.74	366928	1.16102
1030.82	6.93811	0.7	0.11	25.69	4881	0.546185	1.00287	90000	74800	4881	0.16	112.38	0.00407481	0.00756686	10702166	10.28	1565686	5625710	3024	112397	39267	0.871218	7026716	54.8	10.3	0.19	64.01	35.8	0.01957	6.59303	3.6874	1754	5625710	103242	0.86	73.45	25.69	0.349762	34.7513	17.5505	48381.1	4.13208e+06	1.44524e+06	5599500	89897	935607	13.77	543972	1.24904
1207.19	7.09605	0.74	0.15	33.15	4734	0.548201	1.28327	200000	32400	4734	0.15	105.32	0.00368039	0.00584984	12633112	10.37	1593784	5701293	852	112317	42433	0.871265	8717461	55.3	10.4	0.19	61.91	37.9	0.01976	6.43864	3.9416	1754	5701293	103660	0.91	65.94	33.15	0.50273	87.3524	43.9276	51881.8	3.75943e+06	1.88998e+06	5873300	85753	907362	13.78	685207	1.52903
13273	9.49349	0.6907	0.1414	35.81	4419	0.60235	0.590501	110000	70636	4419	0.1432	90	0.0034661	0.00405178	13924181	9.98	1691538	6010187	1389	104786	65754	0.879492	10390977	55.4	9.9779	0.17	61.71	38.12	0.0169624	6.15736	3.80358	1754	6010187	108556	0.79	63.4	35.81	0.564826	145.347	72.9561	47480.5	3.81046e+06	2.15225e+06	6004330	99189	947811	18.28	751617	1.72889
15462.1	9.64615	0.6699	0.14	42.15	8671	0.589421	0.0933735	130000	62685	8671	0.1422	76	0.00338784	0.0034126	15479299	9.498	1581939	5598322	1252	80594	57359	0.907209	12087056	44.49	9.498	0.17	60.41	39.42	0.0161466	5.73774	3.74411	1669	5598322	100871	0.85	57.01	42.15	0.739344	112.616	56.6778	47585.7	3.1916e+06	2.35969e+06	6740311	121031	1062908	32.12	804757	2.15905
17988.4	9.79748	0.6723	0.1329	42.57	10428	0.614544	0.0242457	140000	61037	10428	0.142	81	0.00362699	0.00324642	15197126	9.3114	1687490	5722261	1201	40393	46407	0.953222	13036245	44	9.3114	0.17	58.77	41.06	0.0158294	5.47231	3.82326	1669	5722261	102725	0.85	56.58	42.57	0.752386	132.14	66.4461	48639.2	3.23766e+06	2.43597e+06	7027901	142619	1333233	32.12	815552	2.27816
37244.9	10.5253	0.7153	0.1539	39.81	12379	0.643929	0.157947	170000	61747	12379	0.1405	85	0.00393157	0.00324485	14999680	8.2941	1764744	5.34081e+06	994	39260	43221	0.954563	13440025	44	8.2941	0.18	49.71	50.11	0.0149294	4.123	4.15617	1754	5949413	135214	1.2	57.7	41.1	0.712305	36.6266	18.6694	71393	3.43281e+06	2.44521e+06	7966962	106873	903911	32.12	724234	2.25905
3.28367e+06	15.0045	4.63	1.82	56.54	30300	0.2191	0.66983	348700	380400	30300	0.51	220.48	0.0139012	0.0417004	19940374	46.57	1354400	10203488	5766	124725	33495	0.857243	9090105	236.05	46.57	2.66	35.19	62.14	1.23876	16.388	28.9386	14216	10203488	37343	1.75	41.7	56.54	1.35588	99.4377	50.3968	178561	4.25485e+06	5.76905e+06	12173200	180831	993500	8.19	1009800	0.890882
2.02719e+06	14.5222	4.71	1.89	57.15	33300	0.234373	0.779817	401900	366700	33300	0.52	237.43	0.0145221	0.0391507	21324915	46.7	975855	10945200	5992	107971	35058	0.876324	10892477	241.19	46.7	2.63	35.78	61.58	1.22821	16.7093	28.7579	13788	10945200	38496	1.5	41.36	57.15	1.38177	112.977	57.1794	164178	4.52693e+06	6.25518e+06	29351804	227404	1338811	8.29	1135380	0.995183
2.93846e+06	14.8934	4.74	1.97	53.65	30100	0.283765	0.687743	1262500	420900	30100	0.53	243.6	0.0174472	0.0344243	23105448	47.17	1134410	13385172	5822	94146	32993	0.892121	12932698	243.03	47.17	2.61	34.9	62.5	1.23114	16.4623	29.4812	13788	13385172	43039	1.49	44.86	53.65	1.19594	44.7282	22.9621	199439	6.00459e+06	7.18114e+06	35964298	265499	1596108	8.58	1479938	0.966196
4.21901e+06	15.2551	4.83	1.95	53.78	33000	0.277647	0.596523	2515300	480400	33000	0.84	352.03	0.0255366	0.0798396	23943283	60.87	1587434	16900347	4570	124435	57344	0.857208	14727762	249.4	60.87	1.84	38.39	59.77	1.12001	23.368	36.382	13788	16900347	52649	1.31	44.91	53.78	1.19751	108.649	54.9233	221395	7.58995e+06	9.08901e+06	40805029	408259	2384851	8.85	2295887	0.871447
5.06861e+06	15.4386	5.12	2.3	57.39	35053	0.318107	0.605318	750000	557000	35053	0.9	459.8	0.0244658	0.0625745	28769975	63.02	1589621	20040727	5748	109802	51109	0.873989	17659170	257.8	63	1.65	37.42	60.93	1.0395	23.5746	38.3859	13788	20040727	59645	1.25	41.37	57.39	1.38724	270.742	136.065	250509	8.29085e+06	1.15014e+07	48191090	497723	2956004	8.84	2520052	0.881164
3.90163e+06	15.1769	5.2	2.54	59.08	39390	0.317414	0.617203	860000	599623	39390	0.94	466.93	0.0258699	0.0505653	34996223	69.38	1887672	22028545	4889	74216	52441	0.914551	22013462	262.9	69.4	1.51	34.48	64.01	1.04794	23.9291	44.4229	13788	22028545	83759	1.19	39.73	59.08	1.48704	163.309	82.398	262140	8.75194e+06	1.30145e+07	56118608	590503	3532024	11.35	3019047	0.999315
4.4159e+06	15.3007	5.24	2.58	62.08	44300	0.349492	0.641366	920000	587300	44300	0.89	463	0.0259155	0.0432301	42392950	70.43	1498365	24614698	4849	71251	77076	0.917552	28381546	266.9	70.43	1.52	33.55	64.93	1.07054	23.6293	45.7302	13788	24614698	70428	1.11	36.81	62.08	1.6865	359.654	180.67	273223	9.06067e+06	1.52808e+07	62339700	657723	4048053	11.9	3406243	1.15303
3.12418e+06	14.9547	5.3012	2.6157	68.88	48700	0.368419	0.708176	970000	590100	48700	0.9465	457	0.0264803	0.039456	50570940	71.4306	1615085	26316398	3521	58978	45969	0.93203	35900800	266.83	71.4306	1.56	34.02	64.42	1.11432	24.3007	46.0156	13788	26316398	74340	1.2	29.92	68.88	2.30214	220.391	111.347	315797	7.87387e+06	1.81267e+07	69846043	704187	4466619	12.37	3686663	1.3642
2.91784e+06	14.8864	5.4433	2.6442	70.22	48384	0.338355	0.668599	1110000	622991	48384	0.9459	503	0.0282642	0.0393062	57254142	72.6744	2148571	24589766	4489	40166	34024	0.953665	43453136	268	72.6744	1.47	32.77	65.76	1.06831	23.8154	47.7907	13788	24589766	69865	1.14	28.63	70.22	2.45267	221.538	111.996	280323	7.04005e+06	1.72669e+07	74066010	717515	4175628	12.37	3696734	1.76712
3.48303e+06	15.0634	5.4857	2.7509	69.405	54012	0.377297	0.0138071	1330000	632498	54012	0.9941	486	0.0291609	0.0432906	65763748	72.3739	3228386	27306455	3337	37483	39751	0.956638	50970928	223	72.3739	1.35	31.77	66.88	0.977048	22.9932	48.4037	13788	27075290	121414	0.64	30.24	69.11	2.28538	337.236	169.761	173282	8.18757e+06	1.87117e+07	83207081	721454	4585812	12.37	4007781	1.88256
262119	12.4766	2.64	0.93	41.59	11848	0.171204	1.0835	151588	274193	11848	0.62	108.66	0.00884616	0.024156	10916175	24.66	2015351	4221885	4139	67480	23040	0.922687	5.4873e+06	217.79	24.66	1.78	37.71	60.5	0.438948	9.29929	14.9193	7649	4221885	19494	4.55	53.86	41.59	0.772187	12.687	6.7296	192096	2.27391e+06	1.75588e+06	8573432	114645	672512	7.05	234468	1.29973
146622	11.8956	2.9	1.26	46.41	14156	0.182674	0.40677	176388	328545	14156	0.62	150.8	0.0106476	0.0260866	12367269	27.43	522711	5010743	4387	70403	24687	0.919328	6837871	193.94	27.43	0.98	38.83	60.19	0.268814	10.6511	16.5101	7665	5010743	22865	3.83	49.76	46.41	0.932677	18.1959	9.56429	191911	2.49335e+06	2.32549e+06	13006326	135371	851191	4.85	281495	1.36464
262471	12.4779	2.92	1.41	45.05	11573	0.219295	0.103302	238846	492054	11573	0.58	200.03	0.0134507	0.0231792	14289468	28.65	640184	6282800	4052	72874	21034	0.916567	8556497	220.87	28.65	0.49	40.21	59.3	0.140385	11.5202	16.9895	7655	6282800	28428	3.89	51.05	45.05	0.882468	12.718	6.80023	244401	3.20737e+06	2.8304e+06	16232104	225562	1089186	7.27	345219	1.36189
373976	12.8319	3.01	1.67	43.08	10608	0.229308	0.355308	270314	198239	10608	0.66	234.26	0.0112808	0.0260442	16742854	33.61	672757	7707043	3144	72382	44431	0.916769	10688766	222.8	33.61	0.45	44.09	55.46	0.151245	14.8186	18.6401	7665	7707043	34743	3.56	53.36	43.08	0.807346	15.0071	7.90725	274371	4.11248e+06	3.32019e+06	18734100	244771	1500435	6.64	452473	1.38688
416188	12.9389	2.82	1.6	44.7	11879	0.252548	0.21565	350000	254853	11879	0.72	263.85	0.0131577	0.030344	19636691	33.71	728957	8510857	3185	71408	49367	0.917804	13297518	198.5	33.7	0.27	46.28	53.45	0.09099	15.5964	18.0127	7665	8510857	38034	3.66	51.64	44.7	0.865608	13.872	7.3688	311497	4.39501e+06	3.80435e+06	23648621	429004	1853230	8.97	547670	1.56242
474778	13.0706	2.86	1.75	43.73	12285	0.272571	0.15452	390000	263966	12285	0.95	275.9	0.0146596	0.0257683	24074023	35.92	799664	9785314	2798	71839	52765	0.917261	16744607	226.8	35.9	0.33	43.29	56.38	0.11847	15.5411	20.2404	7649	9785314	43107	3.69	52.58	43.73	0.831685	12.4687	6.65018	361078	5.14512e+06	4.27912e+06	28224728	307716	2075698	7.15	671138	1.7112
308581	12.6397	2.76	1.65	46.7	27547	0.305381	0.0626379	420000	331007	27547	0.39	278	0.0141586	0.022086	29737094	34.9	765342	10657811	2555	66772	71622	0.922748	21220748	202.6	34.9	0.32	43.98	55.7	0.11168	15.349	19.4393	7649	10657811	46762	3.51	49.79	46.7	0.937939	15.7374	8.33765	374089	5.30652e+06	4.9772e+06	31047613	345903	2481367	9.71	838821	1.9911
336722	12.727	2.8741	1.5792	48.66	22500	0.331257	0.34757	450000	437714	22500	0.7784	277	0.0167537	0.0231175	35819886	34.1614	1067170	11316193	2200	57696	61783	0.933251	26841766	201.17	34.1614	0.31	41.71	57.98	0.1059	14.2487	19.8068	7660	11316193	49197	3.31	48.03	48.66	1.01312	16.4268	8.71997	374566	5.43517e+06	5.50646e+06	35484270	407928	2800252	10.2	947861	2.37198
369595	12.8202	2.9482	1.5645	49.14	29600	0.364905	0.504421	470000	615100	29600	0.8401	284	0.0197093	0.0240878	42119416	34.2053	769658	12481677	2014	48565	52421.8	0.943808	33043696	203	34.2053	0.33	40.31	59.35	0.112877	13.7882	20.3008	7660	12481677	53756	3.14	47.72	49.14	1.02976	17.0932	9.06149	391925	5.95626e+06	6.1335e+06	37560141	441135	2878050	10.2	752163	2.64738
184349	12.1246	2.8915	1.6151	54.59	38095	0.372353	0.652806	610000	677641	38095	0.8376	322	0.022222	0.0297835	48747978	34.5078	4291942	12849081	1828	39434	43060.5	0.954366	38369896	206	34.5078	0.32	38.71	60.97	0.110425	13.358	21.0394	7660	13549466	65774.1	3.14	47.72	49.14	1.02976	15.2525	8.14113	425453	6.46581e+06	6.65821e+06	38837868	465621	2883747	10.2	791623	2.83184
159916	11.9824	5.24	0.42	36.66	18152	0.116378	1.59969	108590	89317	18152	0.34	163.35	0.00711248	0.0206529	11704204	50.96	80392	5930600	7776	44009	25770	0.949403	5337543	525.06	50.96	3.49	57.3	39.21	1.7785	29.2001	19.9814	8910	5930600	12698	22.21	41.13	36.66	0.89132	3.99995	2.44563	1.31719e+06	2.43926e+06	2.17416e+06	2438081	156336	543997	5.68	214598	0.900001
131149	11.7841	5.21	0.45	35	19908	0.121524	1.59197	202000	92100	19908	0.43	190.22	0.00851707	0.0223823	13782027	55.37	44519	6728800	5262	41699	16953	0.952178	7018693	528.73	55.37	3.03	58.19	38.78	1.67771	32.2198	21.4725	8910	6728800	14366	21.57	43.43	35	0.805895	3.84012	2.32301	1.4514e+06	2.92232e+06	2355080	6271680	218167	1097861	5.58	269674	1.04308
196933	12.1906	5.29	0.49	33.54	20000	0.134093	1.43005	235600	127000	20000	0.48	214.76	0.00978622	0.0187097	16850967	59.71	104723	8006700	5928	36275	12481	0.958431	9346532	531.05	59.71	2.88	58.88	38.23	1.71965	35.1572	22.8271	8910	8006700	16630	21.38	45.08	33.54	0.744011	3.78347	2.26374	1.71183e+06	3.60942e+06	2.68545e+06	7851881	231198	1335774	5.8	342039	1.16734
236945	12.3756	5.5	0.56	32.29	263415	0.146552	1.3181	304800	152400	263415	0.49	240.69	0.0270743	0.122508	20469237	65.38	122513	9581600	5705	42393	22241	0.951304	12281917	9591	65.38	2.68	56.38	40.95	1.75218	36.8612	26.7731	8910	9581600	19880	20.36	47.35	32.29	0.681943	3.94503	2.31349	1.95081e+06	4.53689e+06	3.0939e+06	9634893	283129	1141475	6.23	515764	1.28182
399938	12.8991	5.7	0.64	31.81	32146	0.155876	1.35207	430000	197733	32146	0.59	276.2	0.0138023	0.0338959	25130119	70.94	147492	11051600	5441	45394	13273	0.948021	16062050	526.9	70.9	2.41	57.26	40.33	1.70869	40.5973	28.594	8910	11051600	20934	20.36	47.83	31.81	0.665064	3.66419	2.16463	2.25011e+06	5.28598e+06	3.51551e+06	11801115	402744	2017925	7.32	695028	1.45337
475436	13.072	5.76	0.6	31.76	37451	0.155449	1.65959	500000	214674	37451	0.57	326.5	0.0156045	0.0285325	31239033	79.69	169208	12389300	5111	42991	2522	0.950928	20864634	527.4	79.7	0.89	59.92	39.19	0.70933	47.7562	31.2344	8910	12389300	23509	19.62	48.62	31.76	0.653229	2.28053	1.46688	2.43078e+06	6.02368e+06	3.93484e+06	14041195	386985	2278988	7.48	890502	1.68408
574550	13.2613	5.8882	0.6088	32.35	41252	0.168041	1.40296	440000	206964	41252	1.5724	308	0.0194828	0.0282077	38534666	64.49	184204	13547200	4900	39800	21100	0.954281	26775552	525.7	80.6182	0.99	58.39	40.62	0.79812	47.073	32.7471	8910	13547200	27891	18.61	49.04	32.35	0.659666	2.58566	1.62266	2.52113e+06	6.64355e+06	4.38252e+06	16135450	439498	2531799	9.58	1073161	1.97646
631827	13.3564	6.0664	0.6524	33.76	49693	0.178769	1.53744	490000	220085	49693	0.6449	319	0.0166012	0.0230164	47143550	81.513	186654	14572000	4540	34081	17536	0.960858	33975800	526.48	81.513	0.94	56.73	42.33	0.766222	46.2423	34.5045	8910	14572000	29924	17.8	48.43	33.76	0.697089	2.69883	1.69796	2593816	7.05722e+06	4.91951e+06	18566048	485906	2903771	11.92	1227715	2.33158
643060	13.374	6.154	0.6777	34.17	58700	0.190896	1.63973	660000	240700	58700	0.6243	320	0.0178297	0.0240437	55870082	82.5944	224938	15766900	4405	18097	6986	0.979249	41983812	523	82.5944	1.01	55.79	43.2	0.834203	46.0794	35.6808	8910	15766900	32236	17.86	47.97	34.17	0.71232	2.77409	1.7432	2.81597e+06	7.56338e+06	5.38755e+06	20790000	576646	3551200	11.92	1292286	2.66278
501173	13.1247	5.9499	0.6807	35.385	89668	0.208863	1.18196	700000	240274	89668	0.6832	331	0.0204965	0.0264581	63953839	83.4151	1196327	17422300	3898	9303	3531	0.989331	49691980	519	83.4151	1.05	54.91	44.04	0.875859	45.8032	36.736	8904	17422300	33569	17.0557	48.2037	34.7405	0.720702	3.02782	1.87426	2971500	8398200	6052600	22879381	597025	3612973	11.92	1319482	2.85221
546132	13.2106	6.48	0.75	31.33	27555	0.224732	1.64586	393373	217098	27555	0.21	203.45	0.0103177	0.0334646	25992073	42.25	495156	9494928	18335	54744	23049	0.93718	12768862	589.57	42.25	1.85	43.88	54.27	0.781625	18.5393	22.9291	8169	9494928	17217	13.77	54.89	31.33	0.570778	4.4021	2.48644	1.30745e+06	5.21177e+06	2.97476e+06	5061453	214065	992281	9.44	487725	1.34481
388757	12.8707	6.64	0.7	30.37	34102	0.218739	1.74219	490000	215751	34102	0.16	262.24	0.0121342	0.0352116	31665046	45.35	505770	9919801	17389	42598	14610	0.951163	17552780	597.25	45.35	1.35	45.76	52.9	0.612225	20.7522	23.9901	8169	9919801	17992	13.29	56.35	30.37	0.538953	3.95731	2.24813	1.31834e+06	5.58981e+06	3.01264e+06	9409811	274500	1315836	9.64	558896	1.76947
460205	13.0394	6.82	0.71	29.1	34931	0.260438	1.83118	569135	232370	34931	0.15	433.73	0.0164826	0.0332241	38012581	45.69	584882	11899408	16098	40145	14855	0.953959	23208588	603.86	45.69	1.38	47.01	51.61	0.630522	21.4789	23.5806	8169	11899408	21196	13.21	57.69	29.1	0.50442	4.00371	2.25407	1.57191e+06	6.86477e+06	3.46273e+06	11441596	307486	1581959	9.64	704565	1.9504
571237	13.2556	7.07	0.72	28.29	43537	0.317978	2.24452	576462	261404	43537	0.26	456.28	0.0183915	0.0520068	42514103	46.84	704339	14894078	15601	59200	18489	0.932175	28587656	393.7	46.84	1.22	47.1	51.69	0.571448	22.0616	24.2116	8249	14894078	26198	12.58	59.13	28.29	0.478437	3.88343	2.18093	1.87368e+06	8.80687e+06	4.21353e+06	13402618	457210	2013212	10.09	907313	1.9194
494793	13.1119	7.04	0.75	30.48	36765	0.352124	2.46799	660000	397953	36765	0.25	497.85	0.020622	0.0527195	48294607	46.04	723473	16197714	13238	58943	14699	0.932532	34163284	617	46	1.22	47.59	51.19	0.5612	21.8914	23.5474	8249	16197714	28598	12.37	57.15	30.48	0.533333	4.28949	2.41141	2.00366e+06	9.25699e+06	4.93706e+06	14766123	529562	2415023	10.38	1083460	2.10914
532095	13.1846	6.79	0.98	31.39	62759	0.245291	2.55493	780000	346754	62759	0.53	565.2	0.0248432	0.0464339	54823299	72	757705	17660960	13088	57033	14286	0.934716	39957132	625	72	0.32	64.25	35.43	0.2304	46.26	25.5096	8552	17660960	28258	12.02	56.59	31.39	0.554692	3.06747	1.81108	2.12285e+06	9.99434e+06	5.54378e+06	17284224	604148	2677605	10.43	1295043	2.26246
509193	13.1406	6.5595	0.941	31.55	63190	0.264957	2.77518	930000	337294	63190	0.5009	576	0.0252959	0.0404952	62733346	72.39	780446	19179974	17795	54095	22911	0.937923	46772400	630.5	72.389	0.25	64.46	35.29	0.180973	46.6619	25.5461	8666	19179974	33699	11.86	56.6	31.55	0.55742	2.86707	1.71225	2.27474e+06	1.08559e+07	6.05128e+06	18984693	625636	2795059	9.62	1391294	2.43861
556908	13.2302	6.6127	0.8554	38.96	83019	0.287939	3.12583	1040000	569954	83019	0.5187	539	0.0287691	0.0434416	70832871	68.5918	571097	19750287	15155	49020	22380	0.943725	54451696	637.44	68.5918	0.07	63.09	36.84	0.0480143	43.2746	25.2692	8666	19750287	34340	11.28	49.76	38.96	0.782958	2.09654	1.43975	2.22783e+06	9.82774e+06	7.69471e+06	21123408	656518	3109500	10.55	1445666	2.75701
612608	13.3255	6.645	0.7335	40.15	110792	0.326633	3.27452	1250000	861898	110792	0.4881	539	0.0343531	0.0475126	78857074	66.3426	276800	21669705	8180	13810	16456	0.983983	62512992	646	66.3426	0.07	61.49	38.44	0.0464398	40.7941	25.5021	8666	21669705	37805	10.29	49.56	40.15	0.810129	2.35797	1.58405	2.22981e+06	1.07395e+07	8.70039e+06	23254500	664379	3257109	10.55	1480562	2.88481
510484	13.1431	6.5842	0.628	41.67	142697	0.386593	3.0138	1580000	432828	142697	0.4465	635	0.0345465	0.049884	86699503	60.9881	2258749	23577600	8853	6526	9254	0.992399	69546712	647	60.9881	0.07	60.65	39.28	0.0426917	36.9893	23.9561	8754	23577600	36441.4	9.21086	48.6381	42.151	0.866625	2.68932	1.77797	2171700	11467700	9938200	25413274	696476	3682581	10.55	1590530	2.94969
1.32501e+06	14.0969	1.46	0.1	27.98	5482	0.140182	7.65729	68902	45577	5482	0.25	67.94	0.00309405	0.00865355	8897929	28.7	378530	4023218	4466	53631	6378	0.938737	3897016	123.2	28.7	0.35	49.44	50.21	0.10045	14.1893	14.4103	3181	4023218	35629	7.71	64.32	27.98	0.435012	4.09758	2.2663	310190	2.58773e+06	1.1257e+06	1910908	57274	446101	6.57	260950	0.968632
715158	13.4803	1.28	0.1	34.63	7156	0.494056	6.04035	93113	47688	7156	0.12	76.79	0.00294027	0.00789799	12137924	9.8	485051	4841748	4351	49718	4403	0.943229	6118020	124.61	9.8	0.92	57.04	42.04	0.09016	5.58992	4.11992	3181	4841748	42606	6.85	58.51	34.63	0.591865	11.7285	6.16017	331660	2.83291e+06	1.6767e+06	3707447	67990	586740	8.02	330298	1.2636
1.33288e+06	14.1029	1.24	0.1	30.1	7258	0.626833	5.57182	113043	48898	7258	0.11	73.37	0.00289359	0.00507894	16015682	10.07	638327	6312212	5681	45654	4124	0.947865	9210961	118.01	10.07	0.89	57.5	41.61	0.089623	5.79025	4.19013	3178	6312212	55492	6	63.9	30.1	0.471049	11.8391	6.15509	378733	4.0335e+06	1.89998e+06	4304971	83356	776593	9.2	499947	1.45923
1.3056e+06	14.0822	1.24	0.12	27.35	7482	0.762439	4.80185	138432	50414	7482	0.12	93.37	0.00349627	0.00810846	18717479	10.22	856376	7792129	6780	62309	30878	0.928457	12202116	119.4	10.22	0.78	58.32	40.9	0.079716	5.9603	4.17998	3178	7792129	68155	5.65	66.99	27.35	0.40827	10.5637	5.486	440255	5.21995e+06	2.13115e+06	5222122	144394	1027683	11.03	694279	1.56595
892660	13.702	1.31	0.1	31	8384	0.728354	4.12585	180000	55606	8384	0.12	95.63	0.00377977	0.00887764	21592668	11.36	591329	8303232	5715	60637	30553	0.930371	15174737	120.5	11.4	0.53	59.6	39.87	0.06042	6.7944	4.54518	3178	8303232	72266	5.81	63.19	31	0.490584	10.1967	5.34365	482418	5.24681e+06	2.574e+06	5916506	184475	1256867	12.23	832340	1.82757
653923	13.3907	1.17	0.1	36.13	12300	0.590957	2.26642	190000	98000	12300	0.12	96.89	0.00457507	0.00768029	24427022	14.34	560365	8450692	5395	58335	29895	0.933007	17925976	121.5	14.3	0.35	62.13	37.52	0.05005	8.88459	5.36536	3178	8450692	69840	5.86	58	36.13	0.622931	8.96073	4.79183	495211	4.9014e+06	3.05324e+06	6551592	184588	1271569	12.21	844829	2.12124
773595	13.5588	1.19	0.13	36.15	12400	0.63985	2.34906	220000	118000	12400	0.11	105	0.00503239	0.00747522	27290998	14.07	762921	9002683	4746	54292	71679	0.936974	20720018	122.3	14.07	0.36	64.39	35.25	0.050652	9.05967	4.95967	3178	9002683	77730	6.02	57.84	36.15	0.625	8.57397	4.59948	541962	5.20715e+06	3.25447e+06	6987413	191222	1317360	12.62	899242	2.30154
815330	13.6113	1.2182	0.1231	38.33	14900	0.663394	2.5076	240000	170000	14900	0.1163	115	0.00609681	0.00798243	30587339	14.272	776043	9467964	5654	54027	75389	0.937217	23763432	123.52	14.272	0.36	64.24	35.4	0.0513792	9.16833	5.05229	3178	9467964	81354	5.91	55.76	38.33	0.68741	8.5528	4.62011	559557	5.27934e+06	3.62907e+06	9027073	197964	1521476	12.66	988040	2.50988
882046	13.69	1.1904	0.1413	41.78	21500	0.718544	2.66905	290000	275000	21500	0.0951	109	0.00762914	0.0089471	34276518	14.4207	846479	10361912	3277	32136	53016	0.962531	27007766	124	14.4207	0.27	64.88	34.85	0.0389359	9.35615	5.02561	3178	10361912	88548	6.15	52.07	41.78	0.802381	6.51543	3.65891	637258	5.39545e+06	4.32921e+06	9592084	208021	1529509	12.66	957403	2.60645
824623	13.6227	1.2148	0.1388	43.405	23700	0.761801	2.75486	330000	207300	23700	0.0955	117	0.00730445	0.008837	38002198	13.5438	89097	1.03177e+07	2665	23232	30547	0.973033	30204296	122	13.5438	0.26	62.05	37.69	0.0352139	8.40393	5.10466	3178	11264946	92335.6	6.15	52.07	41.78	0.802381	6.83554	3.81896	692794	5.86566e+06	4.70649e+06	10762408	212330	1619707	12.66	926028	2.68126
38424.6	10.5565	8.93	0.85	33	21053	0.206625	0.618259	199854	182433	21053	0.41	189.13	0.00949712	0.0279755	23021014	41.95	201197	8667899	3649	33456	14876	0.961614	11326473	845.21	41.95	2.24	31.54	66.22	0.93968	13.231	27.7793	19541	8667899	13015	25.64	41.35	33	0.798065	1.97174	1.3849	2.22245e+06	3.58418e+06	2.86041e+06	3536337	303399	1199409	4.99	249945	1.30671
38217.4	10.551	9.03	0.87	32.27	25758	0.221559	0.697155	263400	189510	25758	0.37	213.71	0.0104547	0.0280476	27694446	41.93	257816	9289974	4739	42326	22183	0.951384	15368545	860.99	41.93	2.1	31.27	66.63	0.88053	13.1115	27.938	19541	9289974	13780	25.28	42.45	32.27	0.760188	1.90557	1.33288	2.34851e+06	3.94359e+06	2.99787e+06	8889140	353375	1533685	5.25	280210	1.65432
69518.5	11.1493	9.28	0.92	31.41	26664	0.252797	1.0126	364100	210171	26664	0.4	237.47	0.0116959	0.0231986	33029626	43.19	298002	10918323	4487	48900	15819	0.943986	20133168	870.22	43.19	2.04	31.28	66.68	0.881076	13.5098	28.7991	18847	10918323	16936	26.38	42.21	31.41	0.744136	1.76902	1.25658	2.88025e+06	4.60862e+06	3.42945e+06	10547640	400396	1737596	5.3	340956	1.84398
111915	11.6255	9.46	0.92	32.12	40534	0.287011	1.4365	417400	234254	40534	0.38	367.53	0.0159318	0.044773	37457213	43.82	360796	12576828	2903	41793	12581	0.952144	24866040	284.6	43.82	1.99	31.83	66.18	0.872018	13.9479	29.0001	18847	12576828	20603	26.24	41.63	32.12	0.771559	1.79755	1.28455	3.30016e+06	5.23573e+06	4.03968e+06	12666560	582920	2228036	5.48	443324	1.97713
161218	11.9905	9.92	1.09	33.02	38730	0.30245	1.57263	430000	276489	38730	0.41	389.45	0.0169549	0.0407147	42417141	46.23	394522	13973205	2318	36002	6533	0.958842	29820422	855.2	46.2	1.54	31.39	67.07	0.71148	14.5022	30.9863	18847	13973205	22347	27.03	39.96	33.02	0.826326	1.57004	1.19818	3.77696e+06	5.58369e+06	4.61395e+06	13364440	750983	2771114	5.56	554589	2.13411
177036	12.0841	10.21	0.88	33.02	36800	0.260488	1.62864	430000	309500	36800	0.96	384.28	0.0194405	0.0338275	48695749	60.65	420396	15811632	2089	33706	9288	0.961418	35211308	859.8	60.7	0.94	43.02	56.04	0.57058	26.1131	34.0163	15841	15811632	18386	26.53	40.45	33.02	0.816316	1.45653	1.13642	4.19483e+06	6.39581e+06	5.221e+06	18300595	743917	3048838	2.75	679332	2.22692
155464	11.9542	10.022	0.9549	33.43	45217	0.282744	1.66515	450000	292258	45217	0.9178	405	0.0201536	0.0294468	56344728	62.15	399437	17573375	2070	31423	18999	0.963872	41569284	890.4	62.1529	0.83	42.99	56.18	0.515869	26.7195	34.9175	18757	17573375	27490	25.03	41.54	33.43	0.804766	1.50414	1.15445	4.39862e+06	7.29998e+06	5.87478e+06	20949576	799433	3353735	5.79	770388	2.36547
183202	12.1183	10.2005	1.1017	35.65	50647	0.297532	1.62217	460000	288782	50647	0.9349	436	0.0212867	0.0283876	65765935	63.1106	441543	18777440	2086	23958	16415	0.972424	49472188	897.96	63.1106	0.5	43.92	55.57	0.315553	27.7182	35.0706	18787	18777440	30157	24.17	40.18	35.65	0.887257	1.34523	1.11624	4.53851e+06	7.54478e+06	6.69416e+06	23753590	817863	3748133	5.81	910323	2.63466
215176	12.2792	10.0179	1.1047	38.56	59027	0.322617	1.78429	1330000	424208	59027	0.9143	540	0.028037	0.0411671	75833994	63.1647	483649	20378010	670	6076	19720	0.992768	58487924	908	63.1647	0.15	44.06	55.79	0.094747	27.8304	35.2396	18787	20378010	31733	21.89	39.55	38.56	0.974968	1.10415	1.03956	4.46075e+06	8.0595e+06	7.85776e+06	26923328	925329	4048670	5.81	946542	2.87015
195686	12.1843	9.9163	0.9427	41.14	95838	0.354249	1.59101	1040000	349817	95838	0.9223	466	0.027191	0.0372325	85164055	61.9483	1096623	21945100	1025	11056	10085	0.987237	67036352	911	61.9483	0.16	43.66	56.17	0.0991173	27.0466	34.7964	18787	21945100	24089	19.9548	39.0278	41.0174	1.05098	1.26534	1.15816	4379100	8564700	9001300	30450142	1009016	4460438	5.81	1004506	3.05473
700157	13.4591	7.1	0.41	27.69	12378	0.295843	1.34895	285716	204549	12378	0.24	229.72	0.00960572	0.0288153	29016602	33.43	510683	9890039	9983	108325	53668	0.875624	13740888	706.36	33.43	0.84	34.67	64.49	0.280812	11.5902	21.559	12434	9890039	14315	15.24	57.06	27.69	0.485279	2.033	1.25914	1.50724e+06	5.64326e+06	2.73855e+06	4724565	263284	1097201	18.69	368998	1.38937
418391	12.9442	7.05	0.37	28.46	12842	0.307061	1.32027	374612	231647	12842	0.38	303.83	0.0124849	0.0322945	33135096	34.4	534610	10562913	8678	100454	41891	0.884785	17549102	718.63	34.4	0.52	35.7	63.78	0.17888	12.2808	21.9403	12486	10562913	15174	15.04	56.5	28.46	0.503717	1.86646	1.18509	1.58866e+06	5.96805e+06	3.00621e+06	13841744	313897	1326306	19.75	430323	1.66139
637402	13.3652	7.18	0.42	28.74	14341	0.345523	1.39246	482351	247795	14341	0.39	346.5	0.0140815	0.0254687	38037531	35.08	525945	12120943	9293	96139	36357	0.889789	22054320	732.03	35.08	0.46	34.86	64.68	0.161368	12.2289	22.6897	12486	12120943	17189	15.65	55.61	28.74	0.516814	1.72843	1.12262	1.89693e+06	6.74046e+06	3.48356e+06	15790262	360707	1723385	17.87	571001	1.81952
731563	13.5029	7.35	0.45	29.16	16822	0.397033	0.0709937	613224	282920	16822	0.39	376.53	0.015688	0.0401992	41736289	35.99	534289	14289231	14897	106528	93133	0.877054	26653990	736.9	35.99	0.42	35.26	64.32	0.151158	12.6901	23.1488	12433	14289231	20027	15.31	55.52	29.16	0.525216	1.74847	1.13684	2.18768e+06	7.93338e+06	4.16674e+06	18246669	502452	2146098	19.99	705761	1.86532
672705	13.4191	7.22	0.47	30.16	27442	0.341216	0.409238	710000	319508	27442	0.41	404.1	0.0177884	0.0471819	46611567	44.93	495570	15320620	14806	99770	89289	0.88482	31585858	747.7	44.9	0.27	45.85	53.88	0.12123	20.5866	24.1921	12433	15320620	21361	15.69	54.15	30.16	0.556971	1.81002	1.1835	2.40381e+06	8.29612e+06	4.6207e+06	20537974	573925	2502476	17.94	856120	2.06166
737292	13.5107	7.25	0.48	31.74	36895	0.351111	1.74695	810000	351381	36895	0.44	436.82	0.0199279	0.039433	52760945	45.65	491311	16045756	14318	91811	98121	0.893761	36964996	762.9	45.7	0.22	43.94	55.84	0.10054	20.0806	25.5189	12433	16045756	21030	15.88	52.38	31.74	0.605956	1.68844	1.1472	2.54807e+06	8.40477e+06	5.09292e+06	23972307	546510	2591944	15.74	899332	2.30372
808571	13.603	7.5049	0.5524	36.04	22428	0.357473	1.80567	920000	341323	22428	0.4526	483	0.0202653	0.0339524	60013749	46.07	500258	16469408	14323	90924	131568	0.894256	43376044	772.9	46.0718	0.18	42.51	57.31	0.0829292	19.5851	26.4037	12433	16469408	22758	16.6	47.36	36.04	0.76098	1.57477	1.16787	2.73392e+06	7.79991e+06	5.93557e+06	26693046	564415	2946228	16.66	957060	2.63373
913159	13.7247	7.4993	0.5383	39.41	24968	0.392389	0.808346	1020000	330448	24968	0.444	539	0.0218307	0.0323192	68186190	44.9741	502759	17647323	11979	76035	100738	0.911715	50930108	780.39	44.9741	0.17	41.08	58.76	0.076456	18.4754	26.4268	12433	17647323	24256	15.62	44.97	39.41	0.876362	1.69673	1.28654	2.75651e+06	7.936e+06	6.95481e+06	29369093	764423	3736715	17.23	1765066	2.886
1.03436e+06	13.8493	7.4181	0.5419	39.49	88425	0.440611	1.9108	1360000	350823	88425	0.4208	617	0.028892	0.0424229	77193851	44.841	734129	19757460	9289	60997	81860	0.929161	59295716	788	44.841	0.14	40.34	59.52	0.0627774	18.0889	26.6894	12433	19757460	27038	13.65	46.86	39.49	0.842723	1.87497	1.35885	2.69689e+06	9.25835e+06	7.80222e+06	33352519	824884	4093874	17.23	1114802	3.00118
1.06756e+06	13.8809	7.5294	0.4453	43.19	117435	0.597226	1.88619	1610000	357353	117435	0.3039	625	0.0312555	0.0463156	85393696	35.0056	2506398	20906243	5843	23663	42428	0.972351	67033372	790	35.0056	0.17	28.46	71.37	0.0595095	9.96259	24.9835	12433	20906200	26463.5	11.8558	45.5994	42.5448	0.933012	2.00758	1.47029	2478600	9533100	8894600	37462670	897944	4185241	17.23	1267379	3.20639
1.43811e+06	14.1788	6.5	0.45	34.28	35385	0.318423	4.02396	286966	196745	35385	0.49	304.77	0.0138436	0.0416029	42525759	50.35	279277	16032600	8652	29279	13921	0.966381	19556848	811.71	50.35	5.38	45.3	49.31	2.70883	22.8086	24.8276	16972	16032600	19775	17.17	48.55	34.28	0.706076	9.23681	4.97144	2.7528e+06	7.78383e+06	5.49598e+06	7170641	335318	1536538	7.27	903000	1.21982
1.27265e+06	14.0566	7.38	0.39	34.58	27867	0.370077	3.71779	428667	319413	27867	0.56	269.88	0.0146155	0.0389748	50356076	51.8	298574	19170000	8655	29285	13810	0.966376	26052164	812.37	51.8	4.96	45.87	49.17	2.56928	23.7607	25.4701	16972	19170000	23607	17.24	48.19	34.58	0.717576	8.55922	4.6384	3304908	9238023	6627069	16452467	375442	2065341	7.72	1268290	1.35901
1.53596e+06	14.2447	7.38	0.41	36.95	39250	0.449385	3.70078	586901	350260	39250	0.53	236.51	0.0152568	0.0313345	59809136	51.91	366404	23327600	13028	31966	19145	0.963227	33908552	816.12	51.91	4.66	46.95	48.39	2.41901	24.3717	25.1192	16972	23327600	31640	16.04	47.01	36.95	0.786003	10.0805	5.43324	3.74175e+06	1.09663e+07	8.61955e+06	19959800	492444	2918950	8.27	1913514	1.45358
1.87667e+06	14.445	7.41	0.42	37.82	44354	0.525072	3.83738	872824	366064	44354	0.55	564.89	0.0241695	0.0665304	65294000	52.78	401193	27713300	20449	37335	21727	0.957048	41215816	820.7	52.78	4.47	46.74	48.79	2.35927	24.6694	25.7514	16972	27713300	38222	15.04	47.13	37.82	0.802461	11.1015	5.952	4.16808e+06	1.30613e+07	1.04839e+07	23201642	780561	4072205	9.7	2690358	1.48722
2.17782e+06	14.5938	7.41	0.47	38.17	51492	0.579926	4.25285	830000	480558	51492	0.56	535.47	0.0251891	0.0657433	72950947	53.82	420733	31200000	20117	40343	23694	0.953588	48888492	822.4	53.8	4.14	47.32	48.54	2.22732	25.4582	26.1145	16972	31200000	43172	14.62	47.21	38.17	0.808515	10.9142	5.86135	4561440	14729520	11909040	26993252	936002	4734763	9.84	3127815	1.56694
2.30377e+06	14.6501	7.32	0.76	38.85	83000	0.392269	2.71879	870000	469558	83000	0.84	562.02	0.0290775	0.0550975	81779531	88.64	460602	34755000	17555	4480	29705	0.994398	56391760	823.8	88.6	2.22	62.94	34.84	1.96692	55.7648	30.8682	16972	34755000	42178	14.08	47.07	38.85	0.825366	6.03659	3.43098	4893504	1.63592e+07	1.35023e+07	31960555	1046605	5556174	10	3667672	1.62255
2.62902e+06	14.7821	7.38	0.76	40.77	99267	0.43926	1.6708	920000	467918	99267	0.68	570	0.0297726	0.047435	93356629	87.32	471912	38356200	17472	45519	52532	0.947247	65480496	828.5	87.32	2.14	62.72	35.14	1.86865	54.7671	30.6842	16931	38356200	53115	12.76	46.47	40.77	0.87734	6.70841	3.79287	4.89425e+06	1.78241e+07	1.56378e+07	36927460	1039544	6032064	13.8	4180231	1.70717
3.05691e+06	14.9329	7.3223	0.7459	42.08	123941	0.472155	1.22579	980000	453986	123941	0.6677	589	0.031801	0.047198	109151917	89.2186	993589	42125000	16193	41338	36416	0.952266	77620368	828.03	89.2186	1.91	62.58	35.5	1.70408	55.833	31.6726	16931	42125000	58299	12.26	45.66	42.08	0.921594	6.4282	3.6749	5164525	19234275	17726200	43639950	1273700	7463100	11.96	4775000	1.84262
3.55082e+06	15.0827	7.3706	0.76	43.53	151923	0.523399	1.07129	1740000	477810	151923	0.65	585	0.0358292	0.0541266	127520087	87.43	1070232	45760800	14207	29722	21934	0.96574	92584104	831	87.43	1.91	61.41	36.68	1.66991	53.6908	32.0693	16931	45760800	63278	11.67	44.8	43.53	0.971652	6.92206	3.94686	5.34029e+06	2.05008e+07	1.99197e+07	52550637	1297600	7303300	11.96	4151800	2.02322
3.81633e+06	15.1548	7.3482	0.6954	44.34	184700	0.6095	1.01383	2220000	509118	184700	0.7572	631	0.0411816	0.062648	144819240	83.3912	2872645	50826900	11003	19180	14543	0.977883	107275128	826	83.3912	1.83	60.87	37.29	1.52606	50.7602	31.0966	16931	50826900	61533.8	11.1	44.4001	44.4999	1.00225	7.2114	4.10682	5641800	22567200	22617900	59807400	1347881	7482814	11.96	3600188	2.1106
3.12146e+06	14.9538	4.88	0.45	35.47	38917	0.422927	7.47206	399258	270387	38917	0.55	237.22	0.0139239	0.0431984	36481162	37.2	586164	15732900	9640	83009	13304	0.905117	16930678	459.79	37.2	0.27	55.51	44.22	0.10044	20.6497	16.4498	6634	15732900	34238	7.47	57.06	35.47	0.621626	5.39003	3.00583	1.17525e+06	8.97719e+06	5.58046e+06	8894000	239442	1264575	10.81	1048317	1.07613
2.73999e+06	14.8235	4.84	0.45	36.06	34283	0.480309	8.33345	569255	316504	34283	0.52	347.01	0.0169888	0.0463975	41427033	38.65	642170	18563943	8956	82960	10648	0.905216	21927500	458.8	38.65	0.28	56.25	43.47	0.10822	21.7406	16.8012	6634	18563943	40418	7.8	56.13	36.06	0.642437	5.23772	2.94008	1.44799e+06	1.04199e+07	6.69601e+06	20671300	293208	1590064	11.97	1280788	1.18119
4009972	15.2043	4.91	0.47	37.62	40256	0.556121	7.63879	686195	338461	40256	0.52	409.43	0.0193835	0.0387561	47512414	40.09	609643	22294884	9059	65994	7796	0.924607	27477100	459.12	40.09	0.22	57.32	42.45	0.088198	22.9796	17.0182	6591	22294884	49786	7.24	55.14	37.62	0.682263	5.37271	3.02749	1.61415e+06	1.22934e+07	8.38734e+06	24305499	363446	2016767	13.16	1677818	1.23244
4.61216e+06	15.3442	5.18	0.52	38.7	45797	0.624627	5.03688	879502	378326	45797	0.56	456.31	0.0219747	0.0628884	53388626	42.11	690335	26303025	9168	56346	12849	0.93553	33039498	460.1	42.11	0.19	57.21	42.6	0.080009	24.0911	17.9389	6591	26303025	58950	7.02	54.29	38.7	0.712838	5.32518	3.01901	1.84647e+06	1.42799e+07	1.01766e+07	28183144	468119	2643735	9.06	2180818	1.25611
5.13642e+06	15.4519	5.39	0.56	40.01	54471	0.68373	4.58165	740000	404235	54471	0.64	490.95	0.023602	0.0605867	61060249	42.93	989823	29332000	9387	46046	12286	0.947284	39743968	458.4	42.9	0.14	56.23	43.63	0.06006	24.1227	18.7173	6591	29332000	65692	7	53	40.01	0.754906	4.81156	2.78323	2053240	15545960	11732800	33108404	550448	2848023	9.63	2249986	1.35497
4.60318e+06	15.3423	5.71	1.4	41.02	104000	0.321662	3.67238	770000	426893	104000	1.16	430.23	0.0280691	0.0528534	69656001	101.14	1082080	32520078	9731	4586	16050	0.994504	47214000	459.8	101.1	0.05	74.86	25.09	0.05055	75.6835	25.366	6591	32520078	70696	6.9	52.08	41.02	0.787634	2.83556	1.8116	2.24389e+06	1.69365e+07	13339736	38368729	569767	3192774	10.09	2592606	1.45184
4.77943e+06	15.3798	6.06	1.79	42.86	124492	0.32644	2.29635	830000	417571	124492	1.11	422	0.0290854	0.0461367	80033628	113.28	1125263	36979100	8790	44357	16004	0.949154	55791456	461.3	113.28	0.06	76.23	23.71	0.067968	86.3533	26.8587	6591	36979100	82654	6.15	51	42.86	0.840392	2.99848	1.91944	2.27421e+06	18859341	1.58455e+07	42697506	653748	3677273	10.21	2951918	1.50873
5.45925e+06	15.5128	6.8251	1.293	43.89	165024	0.370473	1.37153	880000	405147	165024	1.0294	441	0.0318645	0.0478916	93319903	108.425	1134269	40168400	8871	42415	13917	0.951401	66575336	461.12	108.425	0.05	74.74	25.21	0.0542123	81.0365	27.3338	6591	40168400	89647	6.02	50.09	43.89	0.876223	3.01845	1.94733	2.41814e+06	2.01204e+07	1.76299e+07	47194018	752900	4427800	10.49	3367500	1.65741
6.24568e+06	15.6474	6.0247	1.28	44.96	192454	0.435658	1.87702	1470000	422884	192454	0.99	437	0.0352317	0.0517708	108793821	102.13	1327317	44493800	8233	15193	9092	0.982519	79360880	462	102.13	0.03	74.55	25.42	0.030639	76.1379	25.9614	6591	44493800	99151	5.65	49.39	44.96	0.910306	2.86543	1.88787	2.5139e+06	2.19755e+07	2.00044e+07	53615533	847300	4789700	10.49	3453000	1.78364
5.14096e+06	15.4528	5.65	1.13	45.985	233600	0.516144	1.55859	1850000	441921	233600	0.92	463	0.0395107	0.0570557	123828054	98.13	2370454	50649237	6782	11197	7745	0.9871	91843480	460	98.13	0.03	74.04	25.92	0.029439	72.6555	25.4353	6591	50649200	110107	5.17323	48.8829	45.9439	0.939876	3.06318	2.00153	2620200	24758800	23270200	57008701	903569	5076403	10.49	3201787	1.81333
618545	13.3351	3.49	0.71	32.95	15824	0.297295	1.06611	230341	167332	15824	0.32	216.23	0.0092974	0.0275397	28460958	34.53	556163	10265600	11350	34741	15608	0.96012	13315343	400.83	34.53	0.7	51.87	47.44	0.24171	17.9107	16.381	21048	10265600	25445	13.34	53.71	32.95	0.61348	3.42681	2.02014	1.36943e+06	5.51365e+06	3.38252e+06	6984114	194531	1052989	9.88	442701	1.29708
530162	13.1809	3.71	0.85	32.75	13577	0.248988	0.973303	285150	192714	13577	0.44	252.53	0.0109313	0.0279311	31774954	51.1	640431	12723300	12665	34870	11257	0.960038	16245297	401.37	51.1	0.53	56.07	43.41	0.27083	28.6518	22.1825	21048	12723300	31476	11.84	55.41	32.75	0.591049	3.7182	2.15463	1.50644e+06	7.04998e+06	4.16688e+06	16020708	222285	1565296	10.43	549391	1.27681
862382	13.6675	3.79	0.8	31.07	15570	0.277646	0.883928	410425	207893	15570	0.53	282.5	0.0126495	0.0230226	36032994	55.73	779215	15473200	14484	69389	9427	0.920698	20053132	398.55	55.73	0.5	56.11	43.39	0.27865	31.2701	24.1812	21084	15473200	38181	11.41	57.53	31.07	0.540066	3.73871	2.13939	1.76549e+06	8.90173e+06	4.80752e+06	19174115	268111	1952304	11	702425	1.29599
1.08132e+06	13.8937	3.82	1.24	28.25	19091	0.326126	0.545117	446074	231081	19091	0.52	311.85	0.0138726	0.0351944	40877881	65.64	820649	21406900	19988	70464	18162	0.919326	24556354	501.6	65.64	0.58	58.03	41.39	0.380712	38.0909	27.1684	21084	21406900	52673	11.25	60.51	28.25	0.466865	3.98413	2.2255	2.40828e+06	1.29533e+07	6.04745e+06	17431071	327691	2380913	11.78	1139806	1.14712
1.04532e+06	13.8598	5.01	3.06	27.53	23510	0.358413	0.57311	520000	257309	23510	0.43	332.7	0.0147558	0.0373479	47925316	70.02	804426	25088900	20635	65349	15083	0.925205	30293696	399	70	0.83	38.85	60.32	0.581	27.195	42.224	21084	25088900	61517	12.16	60.31	27.53	0.456475	2.6615	1.55899	3.05081e+06	1.51311e+07	6.90697e+06	20054860	458187	2956297	13.07	1532368	1.20745
1.22963e+06	14.0222	4.17	1.93	27.97	25545	0.331538	0.584189	640000	282200	25545	0.6	397.28	0.0177091	0.033435	57515196	85.04	802981	28180700	18419	55077	13998	0.93694	37798628	400.1	85	0.42	56.54	43.04	0.357	48.059	36.584	21084	28180700	70452	11.92	60.1	27.97	0.465391	3.17503	1.82021	3.35914e+06	1.69366e+07	7.88214e+06	23706127	489843	3608522	13.87	2063065	1.34129
1.3802e+06	14.1377	4.23	1.99	29.47	26761	0.356825	0.608557	720000	284514	26761	0.7	384	0.0181581	0.0293421	69147884	87.78	733908	31322100	17763	5969	23993	0.992787	47335604	400.4	87.78	0.39	55.6	44.01	0.342342	48.8057	38.632	21084	31322100	76369	11.22	59.31	29.47	0.496881	3.36658	1.93173	3.51434e+06	1.85771e+07	9.23062e+06	25832455	532588	4428178	14.68	2715177	1.51125
1.74743e+06	14.3737	4.825	2.3181	30.37	29451	0.362244	0.680094	790000	284683	29451	0.7445	365	0.0182843	0.0267677	82912536	93.4399	768439	33848000	18130	72771	30060	0.916515	59042872	398.18	93.4399	0.41	55.17	44.42	0.383104	51.5508	41.506	21230	33848000	82360	10.94	58.69	30.37	0.517465	3.57022	2.04384	3.70297e+06	1.98654e+07	1.02796e+07	28224926	629170	5375291	15.62	3391000	1.74435
1.61701e+06	14.2961	4.8775	2.207	32.02	36413	0.393533	0.732139	1280000	298901	36413	0.7677	388	0.0208675	0.0326327	97217542	94.2579	712669	37093600	5919	25996	14959	0.970115	72186912	394	94.2579	0.41	55.31	44.28	0.386457	52.134	41.7374	21230	37093600	89978	10.75	57.23	32.02	0.559497	3.74702	2.15326	3987562	2.12287e+07	1.18774e+07	31300286	752670	5319706	15.62	3000394	1.94607
1.53815e+06	14.2461	4.3716	1.7091	35.025	41589	0.440004	0.43425	1030000	306300	41589	0.6762	381	0.0200619	0.0293435	104895941	87.6621	2192764	38571700	5693	21707	14431	0.975014	83189232	392	87.6621	0.38	53.95	45.67	0.333116	47.2937	40.0353	21230	38571700	98397.2	11.063	53.8628	35.0742	0.651176	3.57785	2.11451	4267200	20775800	13528700	34941340	695194	4938294	15.62	2420818	2.15674
194854	12.18	4.78	0.24	26.28	31000	0.225605	3.26294	137933	148800	31000	0.3	170.7	0.00871509	0.0265031	13321309	27.26	72019	6150000	2584	74805	13886	0.914479	6.2769e+06	543.97	27.26	3.08	38.55	58.36	0.839608	10.5087	15.9089	18669	6150000	11336	21.72	52	26.28	0.505385	2.7011	1.60324	1335780	3198000	1616220	2962248	190385	1045851	3.27	364740	1.02063
224846	12.3232	4.7	0.23	26.2	36000	0.257159	3.18025	153411	157200	36000	0.59	207.9	0.0112816	0.0296	16140400	27.23	82455	7002430	3639	76503	12200	0.912566	8525317	549.92	27.23	3.08	36.25	60.67	0.838684	9.87087	16.5204	18669	7002430	12769	20.85	52.95	26.2	0.494806	2.63592	1.56536	1.46001e+06	3.70779e+06	1.83464e+06	7808087	248952	1385270	3.65	476570	1.21748
369328	12.8194	4.84	0.22	24.47	27500	0.30994	2.75192	238300	148000	27500	0.36	208.98	0.00988184	0.0201545	19692287	28.07	111002	8700005	4286	86721	16698	0.900843	11395993	557.93	28.07	2.78	38.51	58.71	0.780346	10.8098	16.4799	18669	8700005	16075	18.96	56.58	24.47	0.432485	2.72078	1.57663	1.64952e+06	4.92246e+06	2.12889e+06	9891249	286468	1716084	5.76	662957	1.30988
632503	13.3574	4.91	0.2	23.67	27500	0.316402	2.51789	238600	153500	27500	0.23	228.63	0.00983778	0.0274604	22810063	34.07	129816	10779820	8780	89866	41724	0.896861	14418713	109.4	34.07	1.64	49.31	49.05	0.558748	16.7999	16.7113	18669	10779820	19823	17.16	59.17	23.67	0.400034	2.95605	1.67804	1.84982e+06	6.37842e+06	2.55158e+06	12080200	426414	2152163	6.16	923424	1.33757
938054	13.7516	4.92	0.17	27.47	24300	0.350449	2.4015	330000	161200	24300	0.39	255.75	0.0112692	0.0267204	25684840	35.61	141097	12476000	7175	83384	43161	0.904234	17541594	573.1	35.6	1.4	49.17	49.43	0.4984	17.5045	17.5971	18669	12476000	22855	16.24	56.28	27.47	0.488095	3.19819	1.84314	2.0261e+06	7.02149e+06	3.42716e+06	14509280	543554	2692561	6.78	1324310	1.40603
1.11691e+06	13.9261	4.81	0.2	29.38	34808	0.327913	2.33877	360000	172700	34808	0.6	320.46	0.014564	0.0249142	31056292	42.32	162380	13870708	6584	71715	45293	0.917509	21324788	578.1	42.3	1.25	52.08	46.67	0.52875	22.0298	19.7414	18669	13870708	23998	15.41	55.22	29.38	0.532054	3.52807	2.03006	2.13748e+06	7.6594e+06	4.07521e+06	17090991	609636	3048682	7.05	1593943	1.5374
1.36266e+06	14.125	5.059	0.1916	31.14	39079	0.352423	2.38253	550000	182600	39079	0.3775	333	0.0148096	0.0230084	37507441	43.21	173790	15229911	7072	65333	50718	0.924702	26110270	595.6	43.2149	1.34	52.52	46.14	0.57908	22.6965	19.9394	18668	15229911	27764	14.72	54.14	31.14	0.575175	4.05221	2.31369	2.24184e+06	8.24547e+06	4.74259e+06	19158963	693012	3467136	7.07	1903238	1.71441
1.55774e+06	14.2587	5.7347	0.219	33.71	48371	0.35307	2.62144	620000	216800	48371	0.3867	376	0.0170295	0.0242977	45328962	45.9122	194016	16210204	7824	66593	69471	0.922974	32594104	596.99	45.9122	1.12	51.77	47.11	0.514217	23.7687	21.6292	18669	16210204	29457	14.56	51.73	33.71	0.651653	3.84272	2.24719	2.36021e+06	8.38554e+06	5.46446e+06	21405885	787469	4035079	7.35	2150377	2.01072
1.63425e+06	14.3067	5.7315	0.2069	39.43	40972	0.388745	2.76277	710000	239000	40972	0.2808	353	0.0160517	0.0221494	54077450	45.8386	215744	17819520	5506	39424	45293	0.954335	39997320	602	45.8386	1.11	51.13	47.76	0.508808	23.4373	21.8925	18669	17819520	32269	15.49	45.07	39.43	0.874861	3.62502	2.24994	2.76024e+06	8.03126e+06	7.02624e+06	24305577	840622	4348479	7.35	2200447	2.24458
1.59965e+06	14.2853	5.8947	0.2254	41.13	83580	0.428931	2.54508	960000	266400	83580	0.2763	414	0.0212524	0.0295647	62852849	46.194	1793373	19814032	3466	40599	47918	0.952959	47502704	602	46.194	0.79	50.18	49.03	0.364933	23.1801	22.6489	18669	19465896	32335.4	15.49	45.07	39.43	0.874861	3.06143	1.96815	3.01527e+06	8.77328e+06	7.6754e+06	28790407	906585	4750473	7.35	2252713	2.4403
563041	13.2411	2.48	0.94	45.35	13048	0.177403	0.516869	134850	44708	13048	0.38	122.6	0.00557773	0.0163539	18254748	28.98	432259	5141138	4935	18489	6319	0.978811	8484872	152.27	28.98	4.66	47.45	47.9	1.35047	13.751	13.8814	9555	5141138	31436	5.88	48.77	45.35	0.929875	445.139	223.035	302299	2.50733e+06	2.33151e+06	9650819	106048	630430	14.52	358110	1.65039
320632	12.678	2.57	0.96	44.98	9577	0.194925	0.357739	160079	51619	9577	0.42	16.52	0.0032324	0.00906993	20526418	29.66	410829	5781483	4986	20403	7077	0.976616	10732466	155.55	29.66	4.28	47.54	48.18	1.26945	14.1004	14.2902	9555	5781483	34453	5.59	49.43	44.98	0.909974	304.451	152.68	323185	2.85779e+06	2.60051e+06	12789671	130572	724989	17.44	440581	1.85635
462874	13.0452	2.65	0.94	44.64	11445	0.255792	0.385438	202362	57632	11445	0.41	182.16	0.00729559	0.0131601	23646638	30.08	422831	7694227	5894	24150	8329	0.972322	13568055	158.8	30.08	4.06	46.38	49.57	1.22125	13.9511	14.9107	9025	7694227	41520	5.26	50.1	44.64	0.891018	181.445	91.1681	404716	3.85481e+06	3.4347e+06	15979613	176372	1199157	17.42	640368	1.76341
628319	13.3508	2.65	1.02	42	7230	0.315031	1.19488	307117	168781	7230	0.34	242.87	0.00964833	0.022359	26636867	31.32	507855	9866761	6448	75355	26415	0.91365	16710311	162.2	31.32	3.83	45.34	50.83	1.19956	14.2005	15.92	9025	9866761	48964	4.77	53.23	42	0.789029	63.5958	32.1924	470644	5.25208e+06	4.14404e+06	18101999	180013	1472515	16.99	966202	1.6936
689846	13.4442	2.89	0.91	41.79	8407	0.343563	0.375732	340000	263709	8407	0.35	310.24	0.0124766	0.0289752	30579496	33.51	833920	11509344	593	105743	26348	0.879011	20446430	167.2	33.5	3.34	41.57	55.09	1.1189	13.926	18.4551	9025	11509344	56528	4.43	53.79	41.79	0.77691	28.0405	14.4087	509864	6.19088e+06	4.80975e+06	21082811	187039	1867446	18.05	1131320	1.77651
1.27126e+06	14.0555	3	1.01	42.28	13264	0.368291	0.608167	390000	352844	13264	0.45	342.85	0.0151193	0.0268866	35801808	35.04	1.15998e+06	12890199	6194	92369	27170	0.894237	24964434	172.6	35	3	41.44	55.56	1.05	14.504	19.446	9025	12890199	74510	4.3	53.42	42.28	0.791464	28.0532	14.4223	554279	6.88594e+06	5.44998e+06	23409309	242037	2205311	17.77	1345999	1.9367
2.35639e+06	14.6726	3.0652	1.5786	42.17	12832	0.176957	0.289376	440000	352591	12832	4.4266	380	0.0331354	0.0461387	42173512	78.47	1.48604e+06	13886244	5496	67563	27473	0.922521	30504562	196	78.4723	1.76	25.61	72.63	1.38111	20.0968	56.9944	9025	13886244	65942	3.8	54.02	42.17	0.780637	4.92192	2.85128	527677	7.50135e+06	5.85583e+06	26089685	265523	2639036	17.69	1535998	2.19675
1.64752e+06	14.3148	3.2215	1.5437	43.81	13454	0.189772	0.727361	480000	447429	13454	1.4994	438	0.0231296	0.0302621	49329707	78.7188	1.8121e+06	14938590	4874	64883	18795	0.925713	37201604	179.23	78.7188	1.59	23.81	74.59	1.25163	18.7429	58.7164	9025	14938590	69594	3.92	52.27	43.81	0.838148	4.68938	2.76376	585593	7.8084e+06	6.5446e+06	30177702	296120	3092658	17.42	1712788	2.4903
1.36984e+06	14.1302	3.2481	0.9974	45.34	20514	0.456223	0.152444	640000	327739	20514	0.4456	391	0.0170829	0.0224908	57170384	35.4587	2.13816e+06	16177071	3672	24366	11220	0.972036	44689816	184	35.4587	1.69	39.41	58.9	0.599252	13.9743	20.8852	9025	16177071	74288	3.62	51.04	45.34	0.888323	24.4339	12.6611	585610	8.25678e+06	7.33468e+06	33434020	322099	3310717	17.42	1731960	2.76254
1.28063e+07	16.3654	3.3028	0.9853	48.095	20411	0.508905	0.111062	680000	326715	20411	0.4533	415	0.0177568	0.0240767	63633205	35.4341	3089200	18032581	2310	13728	21023	0.984019	51254764	189	35.4341	1.42	39.06	59.52	0.503164	13.8406	21.0904	9025	18032581	95410.5	3.40353	50.1475	46.4489	0.926245	25.074	13.0001	613745	9042897	8375939	35872321	360501	3418283	17.42	1774561	2.84234
110972	11.617	5.05	0.35	31.09	18702	0.272215	0.816268	160500	192173	18702	0.33	181.71	0.00883051	0.0257377	18078328	40.62	517703	11057360	10882	67644	16979	0.922579	8587206	551.51	40.62	12.85	40.4	46.75	5.21967	16.4105	18.9899	15087	11057360	21410	17.2	51.71	31.09	0.601238	19.6249	10.113	1.90187e+06	5.71776e+06	3.43773e+06	2888069	215611	1351083	10.59	1441931	0.776605
139466	11.8456	5.1	0.36	34.05	22237	0.273934	0.985464	263669	241075	22237	0.3	240.44	0.0111168	0.0292609	21084736	46.44	555338	12721499	11707	62699	16249	0.928228	11142577	558.68	46.44	11.13	42.64	46.23	5.16877	19.802	21.4692	15087	12721499	24542	14.95	51	34.05	0.667647	31.9542	16.3109	1.90186e+06	6.48796e+06	4.33167e+06	6828434	244301	1549318	11.06	1644225	0.875886
104069	11.5528	5.48	0.43	31.8	23971	0.279781	0.803359	290048	250193	23971	0.46	257.84	0.0124923	0.0239497	25147285	55.02	549906	15393576	12245	57114	15863	0.934601	14525021	565.62	55.02	5.87	49.93	44.2	3.22967	27.4715	24.3188	15087	15393576	28110	14	54.19	31.8	0.586824	16.2994	8.44312	2.1551e+06	8.34178e+06	4.89516e+06	7849701	268713	1956597	9.18	1926915	0.943577
114387	11.6473	5.4	0.37	30.07	26519	0.388762	0.619378	414268	257070	26519	0.56	311.56	0.0147383	0.0388358	28940184	48.86	592257	18994920	13214	52485	42966	0.93946	18302314	289	48.86	6.84	46.52	46.64	3.34202	22.7297	22.7883	15087	18994920	34629	13.15	56.78	30.07	0.529588	14.8965	7.71302	2.49783e+06	1.07853e+07	5.71177e+06	9465033	330126	2058166	9.49	736262	0.963537
131515	11.7869	6.19	0.49	32.8	27738	0.449881	0.648288	490000	335310	27738	0.54	355.65	0.0168347	0.0415333	33359378	48.93	622101	21999170	13677	60156	28332	0.930937	22585482	573	48.9	0.72	45.25	54.03	0.35208	22.1273	26.4207	15087	21999170	39968	11.66	55.54	32.8	0.590565	3.6392	2.11488	2.5651e+06	1.22183e+07	7.21573e+06	11331706	482251	2348205	9.74	904768	1.02665
148777	11.9102	6.29	1.33	33.9	28448	0.460398	0.688494	470000	339400	28448	0.55	408.65	0.0181322	0.032359	40056547	52.86	693143	24355050	12686	58231	28161	0.933137	27756844	560	52.9	0.53	45.02	54.45	0.28037	23.8156	28.8041	14858	24355050	43491	11.12	54.98	33.9	0.616588	3.47591	2.04625	2.70828e+06	1.33904e+07	8.25636e+06	13095900	485390	2799881	10.46	1059950	1.13968
331436	12.7112	6.18	1.35	35.33	30522	0.51294	0.754589	590000	374200	30522	0.64	404	0.019269	0.0301147	47965787	52.04	677738	26693384	10468	53782	22677	0.9383	34159864	563.3	52.04	0.5	45.33	54.17	0.2602	23.5897	28.1901	14858	26693384	47862	10.79	53.87	35.33	0.655838	3.65728	2.15656	2.88022e+06	1.43797e+07	9.43077e+06	14713524	503888	3161715	10.17	1217404	1.27971
559982	13.2357	5.2693	1.5612	38.88	51700	0.596948	0.816841	720000	573000	51700	0.6614	403	0.0233449	0.0340635	57453344	48.3506	711974	28862800	11375	43084	19967	0.950539	42149272	564.39	48.3506	1.31	44.67	54.02	0.633393	21.5982	26.119	14858	28862800	51429	10.99	50.13	38.88	0.775583	6.10892	3.44225	3.17202e+06	1.44689e+07	1.12219e+07	17334702	527649	3758048	10.98	3027781	1.46033
787967	13.5772	5.273	1.6009	41.47	64275	0.66111	0.929252	850000	304013	64275	0.6707	397	0.0213974	0.0296679	66167489	46.904	731003	31008720	8207	19469	4978	0.977707	50740516	571	46.904	1.34	42.56	56.11	0.628514	19.9623	26.3178	14858	31008720	54832	11.15	47.38	41.47	0.875264	6.18457	3.52992	3.45747e+06	1.46919e+07	1.28593e+07	21718289	565581	4310233	10.98	3307521	1.63633
1.10013e+06	13.9109	4.5701	1.3001	45.165	79170	0.72546	1.00782	1010000	329527	79170	0.6331	427	0.0236374	0.0329935	76045660	43.0035	1362506	31197300	6742	13858	8229	0.984058	59398452	567	43.0035	1.85	41.74	56.41	0.795565	17.9497	24.2583	14858	34659816	61128.4	11.15	47.38	41.47	0.875264	7.53361	4.20444	3.86457e+06	1.64218e+07	1.43734e+07	25931089	650021	4890629	10.98	3180854	1.71376
1.11537e+06	13.9247	8.46	0.4	30.6	35521	0.26609	1.13267	213000	1052190	35521	0.41	299.3	0.0228477	0.063747	15027453	39.41	316977	10486608	5380	40284	12810	0.953856	7602197	753.88	316.56	0.630246	0.132185	0.23757	199.511	41.8444	67.26	13225	10486608	15297	22.58	46.81	30.6	0.653706	0.198322	0.426014	2.36788e+06	4.90878e+06	3.2089e+06	4696876	270934	1110111	11.61	457092	0.724943
932247	13.7454	8.61	0.38	39.89	42221	0.292457	0.172732	317000	1301508	42221	0.36	366.3	0.0277149	0.0692085	16943912	39.55	342635	11566678	5273	43284	10781	0.950466	9432934	763.14	318.65	0.630246	0.132185	0.23757	200.828	42.1206	67.26	12471	11566678	16647	21.55	38.55	39.89	1.03476	0.200289	0.617524	2.49262e+06	4.45895e+06	4.61395e+06	13068824	299518	1232697	10.26	526515	0.815527
1.11546e+06	13.9248	8.8	0.39	38.3	49037	0.345394	0.173078	377000	1119470	49037	0.35	388.6	0.0267429	0.0517019	19062083	40.68	400813	14050630	5455	43785	12851	0.949862	11564969	777.77	319.78	0.630246	0.132185	0.23757	201.54	42.27	75.97	13225	14050630	20081	20.59	41.11	38.3	0.931647	0.199037	0.565342	2.89302e+06	5.77621e+06	5.38139e+06	15560015	350859	1536453	10.49	662295	0.823093
1.3199e+06	14.0931	8.78	0.39	37.97	56294	0.396693	0.197118	417000	1281793	56294	0.47	578	0.0340266	0.0968403	21120269	42.86	572389	17002272	6010	29588	10528	0.966087	13818311	416.6	329.13	0.619725	0.141859	0.238416	203.97	46.69	78.47	13225	17002272	24163	20.24	41.78	37.97	0.908808	0.199752	0.55428	3.44126e+06	7.10355e+06	6.45576e+06	17178905	436421	1868148	10.32	800296	0.812733
1.38838e+06	14.1437	8.79	0.46	40.43	47669	0.418969	0.294843	580000	1334982	47669	0.47	611.9	0.0352753	0.0885875	23525026	44.39	654000	18602206	824	25379	10146	0.970903	16239408	785.2	331.64	0.611506	0.14564	0.242854	202.8	48.3	80.54	13325	18602206	24531	20.69	38.87	40.43	1.04013	0.201283	0.620708	3.8488e+06	7.23068e+06	7.52087e+06	18880921	532741	2182446	15.4	920866	0.872983
1.59909e+06	14.2849	8.78	0.52	40.01	59055	0.409544	0.390171	710000	705463	59055	0.68	644.26	0.0309162	0.0567641	27343313	50.25	564419	20600069	6205	22877	9892	0.973749	19202888	804.2	336.37	0.600678	0.151589	0.247733	202.05	50.99	83.33	13261	20600069	25622	20.46	39.53	40.01	1.01214	0.201796	0.606969	4.21477e+06	8.14321e+06	8.24209e+06	21733946	693352	2654423	6.11	1059218	0.932176
1.79968e+06	14.4031	8.8858	0.5592	41.41	62878	0.437133	0.407041	780000	929284	62878	0.7048	656	0.0342651	0.0544583	32399817	51.6774	1094800	22589897	6558	20377	11247	0.976578	23062870	819	340.76	0.600129	0.151045	0.248797	204.5	51.47	84.78	13261	22589897	31420	19.01	39.58	41.41	1.04624	0.200848	0.623542	4.29434e+06	8.94108e+06	9.35448e+06	24217583	738280	2795321	6.41	1144168	1.02094
1.82282e+06	14.4159	8.9042	0.5839	42.74	47617	0.466393	0.428791	850000	1147991	47617	0.7056	647	0.0357094	0.0514327	39275064	51.0304	1160400	23800243	6049	29599	9361	0.966092	28410824	822.96	340.85	0.59777	0.151152	0.251108	203.75	51.52	85.59	13261	23800243	32933	19.1	38.15	42.74	1.12031	0.201316	0.660816	4.54585e+06	9.07979e+06	1.01722e+07	26750604	996666	4123572	7.88	1218571	1.19372
2.04438e+06	14.5306	8.8535	0.6358	42.6	115621	0.494	0.169423	870000	1922084	115621	0.7192	692	0.050119	0.0611395	47111880	52.3165	968421	25844327	5432	16514	14031	0.980943	34989336	835	343.75	0.59584	0.150749	0.253411	204.82	51.82	87.11	13263	25844327	35612	19.25	38.15	42.6	1.11664	0.201484	0.659065	4.97503e+06	9.85961e+06	1.10097e+07	28344970	1026009	3811065	7.88	1129375	1.35385
1.24426e+06	14.034	8.7684	0.6218	44.37	134405	0.55182	0.188445	1470000	475757	134405	0.7133	570	0.033835	0.0484337	54403319	50.8659	1814464	28068800	5100	14878	11335	0.982851	41864908	839	344.51	0.595396	0.151955	0.252649	205.12	52.35	87.04	13263	28068800	33455.1	19.25	38.15	42.6	1.11664	0.20155	0.659097	5403244	1.07082e+07	1.19573e+07	30463836	968904	4427021	7.88	1349958	1.49151
2.64924e+06	14.7898	4.72	0.28	34.18	24930	0.260061	3.4139	237878	283419	24930	0.3	251.29	0.0119529	0.0354357	19123696	38.53	432637	10020167	70723	17809	4260	0.979475	9235164	468.5	38.53	6.9	55.96	37.14	2.65857	21.5614	14.31	12873	10020167	21073	21.32	44.51	34.18	0.767917	9.07157	4.91974	2.1363e+06	4.45998e+06	3.42489e+06	4958763	167884	922578	12.34	604859	0.921658
2.3125e+06	14.6538	4.73	0.29	37.3	22419	0.30471	3.18905	341073	303056	22419	0.35	320.44	0.0140891	0.03663	22249910	38.66	455732	11780103	77089	17871	4748	0.979383	12034204	471.77	38.66	6.63	55.77	37.6	2.56316	21.5607	14.5362	12873	11780103	24619	18.56	44.14	37.3	0.845039	11.787	6.31602	2.18639e+06	5.19974e+06	4.39398e+06	8681223	231053	1207303	13.74	709464	1.02157
3.35664e+06	15.0264	4.78	0.28	36.62	22280	0.356697	3.24379	376340	324644	22280	0.35	363.6	0.0154096	0.0288335	27056360	40.11	278378	14307097	62845	19017	5594	0.978094	15785057	476.36	40.11	6.63	55.82	37.55	2.65929	22.3894	15.0613	12873	14307097	29769	17.8	45.57	36.62	0.803599	13.4854	7.14451	2.54666e+06	6.51974e+06	5.23926e+06	11073445	286072	1475168	13.78	885656	1.1033
4.08976e+06	15.224	5.16	0.28	36.12	30488	0.386999	3.16217	573373	372680	30488	0.39	428.81	0.0187009	0.0504	32858914	45.69	326731	17682006	86804	29304	12146	0.966211	20427538	479.2	45.69	5.06	58.28	36.66	2.31191	26.6281	16.75	12881	17682006	36641	16.59	47.29	36.12	0.763798	10.7738	5.76879	2.93344e+06	8.36182e+06	6.38674e+06	12775456	334937	1824288	14.17	1120936	1.15527
4.39378e+06	15.2957	5.1	0.43	36.16	30411	0.415185	2.77316	660000	392937	30411	0.43	452.44	0.0198738	0.0508503	40947888	48.64	481200	20177971	23039	27628	9842	0.968295	26697406	484.35	48.145	4.24	58.585	37.175	2.04135	28.2057	17.8979	12554	20021125	41183.5	16.02	48.055	35.92	0.747477	9.48753	5.1175	3.20738e+06	9.62115e+06	7.19159e+06	1.55361e+07	406060	2.22341e+06	14.525	1334782	1.33346
4.33352e+06	15.2819	5.23	0.5	35.72	37988	0.441902	2.57812	950000	451489	37988	1	520.82	0.0258413	0.0504271	50342782	50.57	517997	22360244	25413	36156	16415	0.958464	34470736	489.5	50.6	3.42	58.89	37.69	1.73052	29.7983	19.0711	12880	22360244	45726	15.45	48.82	35.72	0.731667	8.1798	4.45573	3.45466e+06	1.09163e+07	7.98708e+06	18296697	477182	2622539	14.88	1548628	1.54161
4.97573e+06	15.4201	5.3443	0.5226	36.24	42644	0.473441	2.47086	970000	462335	42644	0.3645	493	0.0229633	0.0389126	61638195	52.94	592124	25063612	23963	37650	23009	0.956662	43884736	497.4	52.9392	3.22	58.95	37.83	1.70464	31.2077	20.0269	12880	25063612	50685	13.98	49.77	36.24	0.728149	9.48312	5.10564	3.50389e+06	1.24742e+07	9.08305e+06	20666780	518165	2745041	19	1689911	1.75093
4.84766e+06	15.394	5.3827	0.5276	38.06	90144	0.501579	2.54593	860000	395833	90144	0.3686	460	0.0243299	0.0365216	75550317	55.1733	525200	27673767	21198	35538	20687	0.959112	55277552	502.08	55.1733	3.32	59.14	37.53	1.83175	32.6295	20.7065	12554	27673767	55570	13.4	48.53	38.06	0.784257	10.3788	5.58154	3.70828e+06	1.34301e+07	1.05326e+07	23113647	626027	3558161	18.95	1791025	1.99747
5.0327e+06	15.4315	5.4434	0.5313	39.95	105540	0.55809	2.58285	1180000	420993	105540	0.3693	465	0.0266254	0.0385102	90584553	56.0007	599985	31253456	15387	18839	8303	0.978358	68335672	508	56.0007	3.25	58.4	38.35	1.82002	32.7044	21.4763	12888	31253456	62196	13.3	46.75	39.95	0.854545	10.028	5.44125	4.15671e+06	1.4611e+07	1.24858e+07	25198864	661874	3691462	18.95	1876410	2.1865
4.94543e+06	15.414	5.5962	0.4857	40.515	128057	0.623683	2.24789	1420000	434968	128057	0.3413	477	0.0290875	0.0425047	106726469	56.7033	2220618	3.53649e+07	19051	13129	8788	0.984854	82028288	514	56.7033	3.14	57.01	39.86	1.78048	32.3266	22.6019	12888	35634800	69328.4	12.0792	47.5903	40.3305	0.847453	12.2663	6.55687	4304400	16958700	14371700	28124336	738449	4291903	18.95	2040408	2.30192
1.65192e+06	14.3175	4.52	0.25	40.64	20070	0.269219	8.19488	216000	717382	20070	0.34	204.26	0.0155664	0.0436397	15973372	26.59	252717	7158542	10402	29207	17682	0.966401	8.09273e+06	410.28	211.68	0.559822	0.231026	0.2092	118.503	48.9035	67.26	15134	7158542	18951	22.65	36.71	40.64	1.10706	0.206608	0.656831	1.62141e+06	2.6279e+06	2.90923e+06	3741512	170151	789942	14.21	435571	1.1305
1.38643e+06	14.1422	4.62	0.26	43.73	22916	0.321764	7.03372	279800	735707	22916	0.36	246.25	0.0171849	0.0431044	18393056	26.79	275779	8620048	9213	29093	22433	0.96646	10362073	413.69	213.56	0.559822	0.231026	0.2092	119.556	49.3378	67.26	15134	8620048	22415	19.18	37.08	43.73	1.17934	0.204201	0.691772	1.65333e+06	3.19631e+06	3.76955e+06	9095669	215116	1069336	14.81	559151	1.20209
1.7199e+06	14.3578	4.72	0.27	40.42	16750	0.393716	5.69573	1181907	230135	16750	0.32	206.86	0.012442	0.0239874	21056638	27.58	331382	10858680	8844	31420	32040	0.963659	12956122	422.41	213.05	0.559822	0.231026	0.2092	119.27	49.22	44.57	15464	10858680	27836	17.52	42.06	40.42	0.961008	0.203258	0.582133	1.90244e+06	4.56716e+06	4.38908e+06	10573821	267503	1276606	16.19	768042	1.19316
2.08433e+06	14.55	4.75	0.27	38.56	13517	0.44103	4.89513	1468616	309647	13517	0.35	230.08	0.0145666	0.0441312	24616893	30.03	369653	13244142	10202	27745	25541	0.967947	15997907	276.4	215.13	0.542788	0.241296	0.215869	116.77	51.91	46.44	15464	13244142	33642	17.09	44.34	38.56	0.869644	0.204053	0.536848	2.26342e+06	5.87245e+06	5.10694e+06	11971343	350275	1570098	18.63	922309	1.20792
2.37654e+06	14.6812	4.82	0.26	37.91	26658	0.459859	4.94978	1755325	348115	26658	0.81	264.64	0.0194204	0.0704103	28857116	31.8	289730	14623503	12593	29220	24780	0.966272	19635750	427.6	215.55	0.540478	0.240594	0.218975	116.5	51.86	47.2	14891	14623503	36864	16.32	45.77	37.91	0.828272	0.203577	0.515924	2.38656e+06	6.69318e+06	5.54377e+06	13246417	418212	1764897	18.47	1038088	1.34275
2.94211e+06	14.8946	5.12	0.3	36.54	38168	0.40788	4.55812	2450000	373173	38168	0.41	392	0.023563	0.0656277	33784339	40.66	419068	16600720	10153	29647	31909	0.96568	23987768	429.8	216.22	0.536491	0.240635	0.222921	116	52.03	48.2	14891	16600720	38606	15.81	47.65	36.54	0.766842	0.20333	0.485086	2.62457e+06	7.91024e+06	6.0659e+06	15944311	485174	2004040	19.28	1207736	1.44498
2.818e+06	14.8515	5.2548	0.308	35.24	42058	0.441896	4.42134	2680000	514495	42058	0.4069	344	0.0249296	0.0588383	39110235	41.7534	331750	18450647	10093	30962	34016	0.964148	28845998	433.7	217.79	0.523486	0.247624	0.22889	114.01	53.93	49.85	14891	18450647	45795	14.74	50.01	35.24	0.704659	0.203191	0.453925	2.71963e+06	9.22717e+06	6.50201e+06	16792576	553506	2417130	21.34	1391326	1.56341
3.09495e+06	14.9453	5.1094	0.3106	35.1	698069	0.460484	4.59649	2615452	397536	698069	0.4141	325	0.0666206	0.117944	45465543	42.7813	752000	19700100	8097	30944	30554	0.964227	34473980	438.27	218.44	0.513459	0.250916	0.235625	112.16	54.81	51.47	14891	19700100	48670	14.63	50.27	35.1	0.69823	0.203637	0.450933	2.88212e+06	9.90324e+06	6.91474e+06	17850075	552246	2677067	10.74	1433604	1.74994
3.24631e+06	14.993	5.035	0.3191	36.83	77048	0.492129	1.23324	830000	280577	77048	0.4256	306	0.0187884	0.0266618	51511765	42.347	935893	20840190	6567	19932	27299	0.976838	40415516	444	220.31	0.483319	0.257909	0.258726	106.48	56.82	57	14891	20840190	51178	15.21	47.96	36.83	0.767932	0.205893	0.486912	3.16979e+06	9.99496e+06	7.67544e+06	20230922	563662	2481551	10.74	917002	1.93931
2.14188e+06	14.5772	5.0751	0.3003	42.925	90397	0.537075	0.561598	3660000	297370	90397	0.3984	480	0.0314371	0.0634486	57344583	39.2871	1687944	21100100	6421	20796	32714	0.975769	46117976	446	221.31	0.481813	0.257693	0.260494	106.63	57.03	57.65	14891	21100100	47309.6	15.21	47.96	36.83	0.767932	0.205962	0.486947	3.20933e+06	1.01196e+07	7.77117e+06	22359439	584554	2711538	10.74	948545	2.18568
2.90613e+06	14.8823	3.42	0.5	36.48	24263	0.388558	5.83288	339180	191989	24263	0.25	186.27	0.00944538	0.0301492	32602136	36.24	742148	14081351	9280	62068	14472	0.92898	15023097	268.77	36.24	0.88	54.97	44.15	0.318912	19.9211	16	3847	14081351	52391	3.63	59.89	36.48	0.609117	30.1531	15.3811	511153	8.43332e+06	5.13688e+06	9209795	181077	965740	15.52	856600	1.06688
2.41756e+06	14.6983	3.46	0.53	37.32	28959	0.456602	5.88379	370800	211643	28959	0.24	231.01	0.0110487	0.0309552	37496799	36.62	785822	16720765	8782	59007	12233	0.932506	19191386	269.88	36.62	0.85	55.43	43.72	0.31127	20.2985	16.0103	3847	16720765	62084	4.49	58.2	37.32	0.641237	22.7054	11.6733	750762	9.73149e+06	6.23852e+06	17852949	223628	1213152	16.58	1015693	1.14776
3.14638e+06	14.9618	3.47	0.52	39.52	23320	0.533451	5.37982	432171	229564	23320	0.23	277.78	0.0120732	0.0235367	43923463	37.26	848956	19876400	8187	56402	12375	0.935476	24349618	270.71	37.26	0.4	56.9	42.7	0.14904	21.2009	15.91	3847	19876400	63280	4.1	56.38	39.52	0.700958	16.7625	8.73174	814932	1.12063e+07	7.85515e+06	22032168	269899	1590674	17.61	1381012	1.22505
3.54046e+06	15.0798	3.53	0.75	40.59	28046	0.588605	4.92732	453674	239882	28046	0.28	320.86	0.0137649	0.0378238	48386368	39.27	963808	23114500	11173	86868	36521	0.900355	29574252	271.9	39.27	0.38	57.22	42.4	0.149226	22.4703	16.6505	3847	23114500	73981	4.36	55.05	40.59	0.73733	14.8379	7.78759	1.00779e+06	1.27245e+07	9.38218e+06	24318437	332776	2029009	18.45	1819016	1.27947
4.86329e+06	15.3972	3.59	0.82	41.63	32861	0.646295	5.29069	600000	245996	32861	0.27	336.71	0.0148726	0.0397608	54507991	40.67	1014686	26304200	9982	70455	18080	0.919359	35452836	271.4	40.7	0.34	57.95	41.71	0.13838	23.5857	16.976	3847	26304200	83650	4.4	53.97	41.63	0.771354	13.6132	7.19228	1.15738e+06	1.41964e+07	1.09504e+07	28505138	460060	2352453	19.08	2154790	1.3478
3.79405e+06	15.1489	3.75	0.92	42.66	71000	0.626827	6.44993	600000	305249	71000	0.5	318.43	0.0186438	0.0355923	61790783	46.71	1084280	29272800	9665	6319	21489	0.992444	41595964	271.8	46.7	0.3	59.69	40.01	0.1401	27.8752	18.6847	3847	29272800	107621	4.41	52.93	42.66	0.80597	12.1545	6.48023	1.29093e+06	1.54941e+07	1.24878e+07	32894627	497099	2862267	20.46	2545158	1.42098
4.09108e+06	15.2243	3.82	0.99	46.12	81586	0.641128	2.43651	620000	299035	81586	0.44	317	0.0190413	0.0304056	70986435	50.73	1044933	32524400	9085	54579	26473	0.937335	48958072	272.1	50.73	0.26	62.68	37.06	0.131898	31.7976	18.8005	3840	32524400	102652	3.73	50.15	46.12	0.919641	11.3161	6.11787	1.21316e+06	1.6311e+07	1.50003e+07	35362727	549167	3118458	20.77	2777648	1.50527
4.64096e+06	15.3504	3.8904	0.9589	46.9	97408	0.693562	2.41977	660000	297486	97408	0.4251	310	0.0199595	0.0300238	82823556	50.4999	1102841	35024800	9059	46329	24230	0.946778	58494520	271.67	50.4999	0.15	61.11	38.74	0.0757498	30.8605	19.5637	3840	35024800	110351	3.79	49.31	46.9	0.951126	9.41171	5.18142	1.32744e+06	1.72707e+07	1.64266e+07	39691108	644400	3487300	21.16	3028500	1.67009
5.27773e+06	15.479	3.7837	0.92	47.62	124142	0.799216	2.44394	1080000	301897	124142	0.39	306	0.022686	0.0336069	96220107	47.97	1165606	38338400	7981	32477	20637	0.962632	69807440	272	47.97	0.17	60.11	39.72	0.081549	28.8348	19.0537	3840	38338400	120603	3.59	48.79	47.62	0.97602	10.6293	5.80264	1.37635e+06	1.87053e+07	1.82567e+07	47059945	670500	3629400	21.16	2930100	1.82082
4.56407e+06	15.3337	3.6407	0.8312	47.7	147400	0.931335	2.20394	1370000	313443	147400	0.4121	325	0.0256814	0.0376202	105586342	43.0604	2438595	40103643	5592	8993	6825	0.98963	79620672	271	43.0604	0.18	54.92	44.89	0.0775087	23.6488	19.3298	3840	40103600	147984	3.55155	49.3225	47.1259	0.955465	13.1925	7.07397	1424300	19780100	18899200	48774956	717570	3866360	21.16	2843378	1.98537
2.24596e+06	14.6246	1.21	0.19	43.78	10125	0.375383	2.21035	158807	121058	10125	0.17	95.89	0.00479777	0.0147477	14509082	13.06	240521	4902500	1848	24851	15551	0.97142	7000113	96.77	13.06	0.15	41.88	57.96	0.01959	5.46953	7.56958	1440	4902500	50683	10.03	46.19	43.78	0.947824	2.90748	1.92765	491721	2.26446e+06	2.14631e+06	6354304	97074	767785	6.81	431534	1.42787
2.55331e+06	14.7529	1.28	0.18	44.9	9030	0.339186	1.35164	197199	122251	9030	0.22	107.96	0.00533424	0.0143569	16484190	15.78	271355	5352361	2091	23358	15630	0.973121	9031077	96.77	15.78	0.25	40.94	58.81	0.03945	6.46033	9.28022	1440	5352361	55311	9.76	45.34	44.9	0.990296	3.53639	2.26334	522390	2.42676e+06	2.40321e+06	9439328	105797	827392	6.96	487786	1.68731
4.59439e+06	15.3403	1.38	0.25	44.85	10096	0.383522	0.690622	228367	135819	10096	0.23	128.93	0.00616701	0.0111073	18224319	16.8	315390	6443170	1493	22634	17508	0.973919	11080361	96.77	16.8	0.3	39.46	60.24	0.0504	6.62928	10.1203	1440	6443170	66581	9.63	45.52	44.85	0.985281	3.74856	2.36692	620477	2.93293e+06	2.88976e+06	11432535	121429	1050303	7.46	610396	1.71971
4.70864e+06	15.3649	1.36	0.21	44.98	11150	0.479971	0.879635	264556	143206	11150	0.24	153.39	0.00702284	0.0178271	20030456	16.1	326697	7727535	2125	15277	7081	0.982468	13034297	97	16.1	0.25	40.56	59.19	0.04025	6.53016	9.52959	1440	7727535	79765	9.84	45.18	44.98	0.995573	3.48858	2.24208	760389	3.4913e+06	3.47585e+06	13149656	162737	1481022	9.12	764844	1.68673
5.79805e+06	15.573	1.43	0.34	45.38	12492	0.482021	1.35107	310000	151569	12492	0.23	154.29	0.00730786	0.0187849	22403429	17.65	324500	8531767	1951	13769	5305	0.984215	15220817	97.2	17.7	0.17	37.11	62.72	0.03009	6.56847	11.1014	1455	8531767	87883	9.74	44.88	45.38	1.01114	3.00517	2.00815	830994	3.82906e+06	3.87172e+06	13501001	213389	1552230	11.06	855627	1.78402
4.0539e+06	15.2152	1.46	0.32	45.5	13211	0.503162	1.37088	360000	159517	13211	0.23	156.6	0.00763443	0.0146123	25899441	18.49	339076	9308493	2094	13687	4558	0.98432	17984038	97.3	18.5	0.16	38.07	61.77	0.0296	7.04295	11.4275	1455	9308493	95964	10.28	44.21	45.5	1.02918	2.81736	1.92327	956913	4.11528e+06	4.23536e+06	14702445	229473	1898260	14.75	926280	1.932
3.53433e+06	15.078	1.53	0.47	48.17	25187	0.224614	1.20312	1300000	143283	25187	1.13	163	0.0148115	0.0304625	30604164	45.2	352190	10152567	2150	11481	5006	0.986829	21589706	97.5	45.2	0.13	39.6	60.27	0.05876	17.8992	27.242	1455	10152567	88746	9.94	41.89	48.17	1.14992	2.88452	2.01722	1.00917e+06	4.25291e+06	4.89049e+06	16027038	246092	1881904	15.26	1010203	2.12653
4.01629e+06	15.2059	1.5	0.47	48.7	12282	0.234516	0.462994	1450000	136218	12282	1.08	168	0.0141824	0.0260385	36385199	46.6	348853	10928459	2202	12379	3050	0.985835	26364146	97.36	46.6	2.27	38.5	59.23	1.05782	17.941	27.6012	1455	10928459	95113	10.16	41.14	48.7	1.18376	11.8735	6.52864	1.11033e+06	4.49597e+06	5.32216e+06	16942588	263345	2396523	16.81	1127221	2.41243
4.34464e+06	15.2845	1.53	0.48	48.7	13966	0.264141	1.17463	460000	143706	13966	1.09	162	0.0115912	0.0153027	43017130	46.99	363629	12411989	1439	1925	2066	0.997773	32073334	97	46.99	2.55	38.2	59.25	1.19825	17.9502	27.8416	1456	12411989	107463	10.21	41.09	48.7	1.1852	13.1383	7.16177	1.26726e+06	5.10009e+06	6.04464e+06	18078318	291712	2505417	16.81	1203248	2.58406
3.70162e+06	15.1243	1.4813	0.2297	52.665	13748	0.663714	2.1705	520000	136142	13748	0.2443	179	0.00841633	0.0114923	49473153	18.3781	525234	12197800	1250	1666	1766	0.998073	37861036	97	18.3781	0.04	33.2	66.76	0.00735124	6.10153	12.2692	1459	12197800	125751	11.5168	33.0264	55.4567	1.67916	1.82629	1.75273	1404800	4028500	6764400	19436733	331707	2586044	16.81	1257644	3.10392
83970.3	11.3382	10.23	0.24	26.93	25414	0.225976	0.734557	199943	201045	25414	0.02	230.94	0.00928326	0.0288403	18596681	43.55	89122	9841251	2374	13661	8420	0.984289	9036518	1188.08	43.55	3.77	25.95	70.29	1.64183	11.3012	30.6113	11959	9841251	9905	30.3	42.77	26.93	0.629647	1.70411	1.16688	2.9819e+06	4.2091e+06	2.65025e+06	3951976	347393	1288312	11.01	254893	0.918229
93512.2	11.4458	10.47	0.14	25.4	31138	0.240057	0.726934	274200	206245	31138	0.43	251.16	0.012147	0.0324316	22350859	44.38	108571	10653712	2653	12902	5922	0.985193	12281844	1206.76	44.38	2.84	27.29	69.87	1.26039	12.1113	31.0083	11959	10653712	10649	29.87	44.73	25.4	0.567852	1.49957	1.03371	3.18226e+06	4.76541e+06	2.70604e+06	7924973	393420	1629281	10.98	308618	1.15282
116381	11.6646	10.7	0.19	24.81	35451	0.271628	0.849902	318793	231448	35451	0.45	301.85	0.0140881	0.0285906	26511419	45.22	121518	12283024	2852	11926	4859	0.986322	16083245	1224.35	45.22	2.43	27.49	70.08	1.09885	12.431	31.6902	11959	12283024	12944	29.77	45.42	24.81	0.546235	1.39594	0.971088	3.65666e+06	5.57895e+06	3.04742e+06	9307887	451539	1936989	11.73	383087	1.30939
163486	12.0045	10.89	0.19	25.85	55484	0.305445	1.29744	389257	258881	55484	0.5	348	0.0171939	0.0510502	30112737	46.08	106490	14074894	8556	21771	13849	0.974944	19876628	416.5	46.08	2.56	27.56	69.88	1.17965	12.6996	32.2007	11959	14074894	15734	27.7	46.45	25.85	0.556512	1.55025	1.05338	3.89875e+06	6.53779e+06	3.63836e+06	11260400	610880	2448338	10.65	487227	1.4122
235882	12.3711	10.63	0.23	25.89	75461	0.33152	1.45055	460000	283945	75461	0.78	402.74	0.0214536	0.0516836	33875137	47.52	124483	15747181	9667	22175	9773	0.974544	23775126	1229.2	47.5	0.95	30.28	68.77	0.45125	14.383	32.6658	11961	15747181	17734	26.52	47.59	25.89	0.544022	1.18322	0.863621	4.17615e+06	7.49408e+06	4.07695e+06	14034991	852638	3235596	11.22	601347	1.5098
359205	12.7916	10.86	0.32	25.19	58822	0.270492	1.50637	560000	317538	58822	0.81	511.73	0.0236279	0.0417635	38858765	66.19	151183	17906548	9492	20604	9411	0.976341	28041666	1130.8	66.2	1.8	46.88	51.32	1.1916	31.0346	33.9738	11961	17906548	15832	24.91	49.91	25.19	0.504708	1.97432	1.23951	4.46052e+06	8.93716e+06	4.51066e+06	16556235	927743	3542190	13.36	760460	1.566
328219	12.7014	10.51	0.4	25.42	60138	0.289001	1.37887	620000	344818	60138	0.81	543	0.024904	0.0371557	44965148	68.93	149136	19920815	11098	19088	8264	0.978084	33058070	1236.9	68.93	1.73	48.92	49.35	1.19249	33.7206	34.017	11961	19920815	22651	23.05	51.52	25.42	0.493401	2.19813	1.34576	4.59175e+06	1.02632e+07	5.06387e+06	18812184	904290	3825196	12.95	909500	1.65947
388213	12.8693	10.9579	0.4527	32.35	70330	0.296835	1.52426	820000	373807	70330	0.8087	574	0.0271582	0.0386128	52426216	70.3993	144663	20896975	8818	18870	8513	0.978334	39351068	1244.35	70.3993	0.58	49.53	49.9	0.408316	34.8688	35.1293	11961	20896975	23728	21.73	45.92	32.35	0.704486	1.63289	1.16869	4.54091e+06	9.59589e+06	6.76017e+06	21099224	932117	4337433	13.66	1004186	1.8831
457347	13.0332	11.0104	0.5053	33.84	80926	0.312279	1.58323	1040000	400809	80926	0.7743	571	0.0285495	0.0393355	61148535	72.4949	134414	22638615	3582	5846	2884	0.993284	46759260	1259	72.4949	0.54	49.41	50.05	0.391472	35.8197	36.2837	11961	22638615	25682	20.21	45.95	33.84	0.736453	1.76592	1.25119	4.57526e+06	1.04024e+07	7.66091e+06	23967324	965144	4755175	13.66	1038582	2.06546
520201	13.162	11.0918	0.536	36.005	128653	0.356139	1.42274	1310000	413890	128653	0.7447	633	0.0338982	0.0470007	69359095	69.0657	991604	24597000	1925	2584	1315	0.997032	54016128	1258	69.0657	0.18	48.39	51.43	0.124318	33.4209	35.5205	11961	24597000	19552.5	18.1579	45.7527	36.0894	0.788791	1.46132	1.12506	4466300	11253800	8876900	26869252	1016845	5133367	13.66	1118253	2.19605
305313	12.6291	3.63	0.3	33.27	11944	0.287747	2.25446	175302	442958	11944	0.36	151.86	0.0106992	0.0298098	14922286	31.61	524870	9095676	7750	68844	41476	0.92084	7062964	383.04	31.61	1.33	53.43	45.24	0.420413	16.8892	14.3004	11276	9095676	24563	12.05	54.67	33.27	0.60856	5.68622	3.14739	1.09603e+06	4.97261e+06	3.02613e+06	3493450	158417	942134	10.73	467413	0.776519
467848	13.0559	3.42	0.46	34.81	19200	0.307499	2.4093	185253	601700	19200	0.4	187.07	0.0139811	0.0345298	17799355	33.33	585141	10248939	8180	65197	33090	0.925127	9443205	382.8	33.33	0.45	54.16	45.39	0.149985	18.0515	15.1285	11276	10248939	27536	10.52	54.67	34.81	0.636729	4.09315	2.36494	1.07819e+06	5.60309e+06	3.56766e+06	9449678	188042	1220985	11.17	665815	0.921384
459152	13.0371	3.72	0.54	32.52	15530	0.358987	2.0884	326457	225501	15530	0.42	231.54	0.0109767	0.0201073	22041604	35.53	648163	12754805	7900	57883	5983	0.933886	12709875	390.27	35.53	0.28	54.83	44.89	0.099484	19.4811	15.9494	11247	12754805	33604	9.71	57.77	32.52	0.562922	3.70821	2.13557	1.23849e+06	7.36845e+06	4.14786e+06	11290883	220683	1569782	17.51	780383	0.996477
662514	13.4038	3.6	0.33	31.03	19335	0.384718	1.97937	356275	278293	19335	0.4	254.31	0.0123435	0.0323944	25755410	40.66	655319	15642651	7152	247387	11387	0.717703	16376021	877.6	40.66	0.25	58.88	40.88	0.10165	23.9406	16.6218	11248	15642651	40431	8.52	60.45	31.03	0.513317	4.32885	2.42108	1.33275e+06	9.45598e+06	4.85391e+06	13511178	262664	1918979	18.4	1092189	1.04688
1.15303e+06	13.9579	3.65	0.39	31.44	30312	0.417375	2.0779	530000	306432	30312	0.39	295.15	0.0147572	0.038775	30395325	42.24	702653	17613222	5992	35636	5769	0.959263	20658312	395.8	42.2	0.19	58.5	41.31	0.08018	24.687	17.4328	11247	17613222	45235	8.21	60.34	31.44	0.521047	4.13149	2.32627	1.44605e+06	1.06278e+07	5.5376e+06	15888429	431015	2302837	14.79	1354326	1.17289
1.17423e+06	13.9761	4.2	0.68	31.96	35091	0.428447	2.16788	590000	321780	35091	0.4	316.88	0.0159527	0.0309028	37510208	45.52	798579	19494317	7227	41671	5696	0.95238	25911760	399.6	45.5	0.35	56.52	43.13	0.15925	25.7166	19.6242	11262	19494317	48736	8.01	60.03	31.96	0.5324	5.23212	2.88226	1.56149e+06	1.17024e+07	6.23038e+06	18443875	374374	2597452	19.33	1486423	1.3292
1.11877e+06	13.9277	4.6801	0.7928	33.04	36975	0.477083	2.33327	570000	385627	36975	0.4635	306	0.0167677	0.0272441	45972296	45.2964	785926	21610147	5929	39589	5623	0.954758	32601966	396.1	45.2964	0.3	55.71	43.99	0.135889	25.2346	19.9259	11272	21610147	54741	7.72	59.24	33.04	0.557731	5.19346	2.8756	1.6683e+06	1.28019e+07	7.13999e+06	20575657	413741	2920256	16.46	1673823	1.50864
1.10257e+06	13.9132	3.8734	0.8291	35.05	26960	0.502455	2.61887	620000	392568	26960	0.3983	337	0.0167479	0.0241678	54260752	46.474	802654	23351075	3967	36464	1347367	0.937617	40437212	402.92	46.474	0.09	55.57	44.34	0.0418266	25.8256	20.6066	11272	23351075	58661	7.69	57.26	35.05	0.61212	3.61286	2.11249	1.7957e+06	1.33708e+07	8.18455e+06	21565892	424953	3501060	22.03	2904336	1.73171
856442	13.6605	3.3359	0.6062	39.1	22378	0.545225	2.93068	760000	406323	22378	0.3897	331	0.0168051	0.0232102	64332654	45.6409	671605	24884543	3851	24142	9938	0.972311	49177756	404	45.6409	0.09	56.1	43.81	0.0410768	25.6045	19.9953	11307	24884543	62081	7.92	52.98	39.1	0.738014	3.57376	2.15589	1.97086e+06	1.31838e+07	9.72986e+06	25509965	533096	4052291	22.03	3128122	1.97624
1.08366e+06	13.8959	3.1627	0.5684	44.19	93426	0.570225	2.9066	920000	299599	93426	0.4139	372	0.0218	0.0299135	74319916	44.3686	1112056	25300100	2177	19966	9810	0.977078	57859840	403	44.3686	0.34	54.9	44.75	0.150853	24.3584	19.8549	11248	25849164	64141.8	7.92	52.98	39.1	0.738014	5.62732	3.18267	2.04725e+06	1.36949e+07	1.0107e+07	30391762	544617	4470811	22.03	2240927	2.23836
80768.1	11.2993	7.96	0.57	29.9	26438	0.218424	0.608491	208062	176094	26438	0.19	202.97	0.00917929	0.0283392	14120969	37.22	180766	8129755	5440	19234	14498	0.977834	6749730	865.18	37.22	1.8	32.21	65.99	0.66996	11.9886	24.5615	15083	8129755	10610	27.85	42.25	29.9	0.707692	1.56065	1.13417	2.26414e+06	3.43482e+06	2.4308e+06	3350480	251924	1086456	12.37	256069	0.83025
88158.9	11.3869	8.16	0.54	31.13	30180	0.232393	0.634349	249000	181753	30180	0.29	227.69	0.0105992	0.0288056	17275695	38.75	225519	9005247	5525	17959	15061	0.979279	9369570	873.13	38.75	1.47	33.14	65.39	0.569625	12.8417	25.3386	15083	9005247	11708	26.17	42.69	31.13	0.729211	1.58584	1.15752	2.35667e+06	3.84434e+06	2.80333e+06	7932719	307749	1434963	12.62	293191	1.04046
118030	11.6787	8.17	0.56	30.54	33710	0.256004	0.788782	261283	199940	33710	0.31	276.87	0.0122864	0.0253006	20797180	41.16	250092	10537118	6365	18673	15413	0.978457	12530656	886.1	41.16	1.26	35.01	63.73	0.518616	14.4101	26.2313	15083	10537118	14117	27.58	41.88	30.54	0.729226	1.42553	1.07738	2.90614e+06	4.41295e+06	3.21804e+06	9693196	351001	1722990	12.84	364443	1.18919
118032	11.6787	8.7	0.59	30.1	56909	0.277913	1.11883	275000	219598	56909	0.32	291.4	0.0144636	0.0450461	24192537	44.79	290843	12447731	6360	34191	23888	0.960631	15817252	184.8	44.79	1.21	35.52	63.27	0.541959	15.9094	28.3386	15083	12447731	17396	27.31	42.59	30.1	0.706739	1.41873	1.06274	3.39948e+06	5.30149e+06	3.74677e+06	11736648	489190	2125951	10.39	470997	1.27069
135955	11.8201	8.1	0.6	30.54	53697	0.295386	1.23647	320000	231876	53697	0.27	333.02	0.0152513	0.0364536	27711355	46.5	379454	13735463	6732	31829	19237	0.963395	19304906	899.2	46.5	1.05	38.84	60.11	0.48825	18.0606	27.9511	15083	13735463	19592	26.64	42.82	30.54	0.713218	1.43593	1.07457	3.65913e+06	5.88153e+06	4.19481e+06	14295003	612713	2689825	12.52	589141	1.40548
194826	12.1799	9	0.67	30.69	46863	0.249518	1.24902	460000	267262	46863	0.49	485	0.0200073	0.0346397	32309417	61.84	422494	15420210	6482	31846	21829	0.963336	23224370	896	61.8	0.79	49.51	49.7	0.48822	30.5972	30.7146	15083	15420210	17210	25.54	43.77	30.69	0.701165	1.45798	1.07957	3.93832e+06	6.74943e+06	4.73246e+06	17100322	703454	3077076	12.97	719282	1.5061
164079	12.0081	9.09	0.68	35.19	54944	0.244832	1.28046	630000	300704	54944	0.52	476	0.0213069	0.0325428	37892964	69.08	440183	16912964	6207	29081	28498	0.966387	27800496	920.6	69.08	0.97	49.59	49.44	0.670076	34.2568	34.1532	15083	16912964	24461	23.49	41.32	35.19	0.851646	1.80635	1.329	3.97286e+06	6.98844e+06	5.95167e+06	19828906	740055	3476740	13.01	856458	1.64374
189645	12.1529	9.932	0.7479	37.65	60948	0.245371	1.32704	610000	306068	60948	0.4879	467	0.0213679	0.0299063	44878745	73.6475	438899	18070960	5983	24785	23191	0.971368	33569868	930.88	73.6475	0.71	48.6	50.69	0.522897	35.7927	37.3319	15083	18070960	27001	22.27	40.08	37.65	0.939371	1.72968	1.33452	4.0244e+06	7.24284e+06	6.80372e+06	22354724	766573	3837241	13.26	959790	1.85767
219175	12.2976	9.7878	0.7843	39.85	65061	0.275644	1.36698	950000	418306	65061	0.6459	553	0.0264844	0.0360361	53074015	71.5775	395539	19729881	3518	8518	7286	0.990169	40417752	949	71.5775	0.67	49.3	50.03	0.479569	35.2877	35.8102	15087	19729881	28305	20.93	39.23	39.85	1.0158	1.85169	1.43375	4.12946e+06	7.74003e+06	7.86236e+06	25262850	816584	4140220	13.26	1053862	2.04856
198045	12.1962	10.2266	0.9036	41.695	117700	0.291307	1.19954	1140000	380731	117700	0.6915	596	0.0312565	0.0425676	61026960	74.6648	1244102	21750400	2056	2560	1733	0.997052	47278052	961	74.6648	0.87	44.74	54.39	0.649584	33.405	40.6102	15076	21750400	22633.1	18.5279	40.0659	41.4061	1.03345	2.44177	1.73761	4029900	8714500	9006000	28188834	925915	4772273	13.26	1152034	2.17366
2.48334e+06	14.7251	5.08	0.21	31.69	26591	0.393141	1.40189	416357	231111	26591	0.33	341.54	0.0141564	0.0434258	45812223	58.93	2322496	23167800	19176	180957	48649	0.792856	21097078	420.62	58.93	0.49	65.45	34.06	0.288757	38.5697	20.0716	5965	23167800	51547	3.55	64.76	31.69	0.489345	24.6418	12.5656	822457	1.50035e+07	7.34188e+06	10768768	326091	1414546	8.56	1146875	0.910621
2.09125e+06	14.5533	5.11	0.22	33.6	25094	0.401326	1.08231	443125	218833	25094	0.37	290.69	0.0129963	0.035431	49682427	60.93	2358563	24452800	19608	164752	37842	0.811501	25359774	421.41	60.93	0.48	65.47	34.06	0.292464	39.8909	20.7528	5965	24452800	54229	3.59	62.81	33.6	0.534947	24.0303	12.2826	877856	1.53588e+07	8.21614e+06	21452166	352334	1619741	8.73	1287699	1.03709
2.66946e+06	14.7974	5.74	0.24	34.7	22840	0.455908	1.03584	538884	253776	22840	0.37	364.61	0.0151972	0.028824	55117630	62.88	2570255	28667500	21212	163602	38271	0.812802	30557134	422.36	62.88	0.4	64.46	35.15	0.25152	40.5324	22.1023	5965	28667500	63397	3.67	61.62	34.7	0.563129	20.3629	10.463	1.0521e+06	1.76649e+07	9.95049e+06	24705625	403737	2018701	9.02	1623955	1.06592
3.35474e+06	15.0259	6.4	0.32	36.22	29335	0.455587	0.863835	631876	315410	29335	0.36	393.57	0.0171994	0.0469755	60923044	72	2681258	32802300	17922	228815	65843	0.738018	36295412	259.4	72	0.26	65.53	34.21	0.1872	47.1816	24.6312	5946	32802300	72176	3.56	60.22	36.22	0.601461	15.8855	8.24348	1.16776e+06	1.97535e+07	1.1881e+07	27254398	613364	2531904	12.04	2035852	1.10649
3.3435e+06	15.0225	6.68	0.35	37.45	31655	0.459588	0.883929	740000	354237	31655	0.38	491.9	0.0204274	0.0529129	67875520	77.39	2640467	35572100	16621	219273	58999	0.749008	43049604	423.7	77.4	0.19	66.47	33.34	0.14706	51.4478	25.8052	5965	35572100	77876	3.48	59.07	37.45	0.633994	13.3322	6.98309	1.23791e+06	2.10124e+07	1.33218e+07	31649007	733619	2908832	13.07	2362825	1.21021
3.20086e+06	14.9789	6.73	0.64	39.25	30579	0.404818	0.845268	840000	387800	30579	0.41	560.94	0.0227193	0.0437113	76560638	93.89	2600268	38012400	15460	206723	47252	0.763503	50879572	425.3	93.9	0.07	69.6	30.33	0.06573	65.3544	28.4799	5965	38012400	89441	3.62	57.12	39.25	0.68715	7.6247	4.15593	1.37605e+06	2.17127e+07	1.49237e+07	34552861	760205	3245438	13.05	2730688	1.3385
3.42568e+06	15.0468	6.4557	0.641	40.75	64897	0.440996	0.826325	850000	421500	64897	0.4186	526	0.0246432	0.0397025	86744553	91.38	2464849	40297668	16445	184431	78070	0.788446	59954312	428	91.3787	0.08	68.74	31.18	0.073103	62.8137	28.4919	5965	40297668	87531	3.48	55.77	40.75	0.73068	8.08023	4.40545	1.40236e+06	2.2474e+07	1.64213e+07	35942552	746612	3425263	13.58	2925496	1.48779
3.758e+06	15.1394	6.5934	0.5981	42.53	82326	0.47399	0.924302	770000	534452	82326	0.4093	496	0.026132	0.0382725	98804048	87.1377	2412079	41302400	15556	158349	90347	0.818001	70809176	429.6	87.1377	0.08	67.15	32.77	0.0697102	58.513	28.555	5965	41302400	89235	3.51	53.96	42.53	0.788176	7.96201	4.37509	1.44971e+06	2.22868e+07	1.75659e+07	37712979	849080	3828905	13.73	3179275	1.71441
3.63289e+06	15.1055	6.8198	0.577	44.1	93280	0.525237	0.998552	1190000	330435	93280	1.2158	498	0.0292031	0.0417943	112664123	84.0004	2376578	44120100	14892	139983	72716	0.839218	83152528	432	84.0004	0.09	65.55	34.37	0.0756004	55.0623	28.8709	5965	44120100	94587	3.42	52.48	44.1	0.84032	8.5012	4.67076	1.50891e+06	2.31542e+07	1.9457e+07	41545085	938341	4184326	13.73	3453776	1.88469
3.58834e+06	15.0932	6.6287	0.7356	44.57	114906	0.590004	0.977591	1280000	334711	114906	1.4699	506	0.0322069	0.0447332	124164981	80.8699	3245681	47713600	13060	66452	42218	0.923544	94662176	433	80.8699	0.09	64.53	35.38	0.0727829	52.1853	28.6118	5965	47713600	110193	2.93375	52.187	44.8792	0.85997	10.1871	5.52355	1399800	24900300	21413500	43763961	966525	4460258	13.73	3615831	1.98397
105936	11.5706	7.03	0.36	34.34	21275	0.224718	0.504678	149474	210285	21275	0.26	249.69	0.010435	0.0302565	16594538	29.18	314665	6557276	1502	73247	15608	0.916231	8.13052e+06	744.02	29.18	1.64	30.47	67.89	0.478552	8.89115	19.8103	30762	6557276	9570	17.91	47.75	34.34	0.719162	2.44724	1.5832	1.17441e+06	3.1311e+06	2.25177e+06	3716375	349074	1313515	12.22	391752	1.23992
94509.1	11.4565	7.16	0.61	44.16	19301	0.256309	0.26263	205280	224505	19301	0.29	254	0.0108438	0.0277703	18088733	30.34	532330	7776409	2030	48671	14857	0.944267	9859412	750.86	30.34	0.36	29.4	70.24	0.109224	8.91996	21.3108	30762	7776409	11322	15.81	40.03	44.16	1.10317	1.9358	1.51949	1.22945e+06	3.1129e+06	3.43406e+06	9205923	369383	1541731	4.51	462843	1.26786
99168.3	11.5046	7.16	0.59	42.79	189439	0.299524	0.216662	1803985	253773	189439	0.3	340.84	0.0288637	0.080491	20763286	30.34	358504	9087570	2203	66804	9836	0.923666	12118860	784.16	30.34	0.43	27.36	72.21	0.130462	8.30102	21.9085	30762	9087570	14799	15.43	41.78	42.79	1.02417	1.97864	1.50141	1.40221e+06	3.79679e+06	3.88857e+06	11569986	429640	1941962	4.42	575946	1.33356
72611.6	11.1929	7.33	0.7	42.52	275606	0.34087	0.187151	367691	294747	275606	0.29	398.77	0.0324314	0.138546	23967305	32.9	456041	11214632	2514	79025	58569	0.908977	14868501	771.9	32.9	0.36	30.73	68.91	0.11844	10.1102	22.6714	30762	11214632	18330	13.52	43.96	42.52	0.967243	2.26087	1.61406	1.51622e+06	4.92995e+06	4.76846e+06	14029755	546790	2563633	4.4	846202	1.32581
78461.9	11.2704	7.45	0.67	41.41	32737	0.355536	0.153311	430000	332332	32737	0.3	441.71	0.0179142	0.0425765	30456842	37.84	475099	13439251	2805	85711	9298	0.902113	19182882	771.4	37.8	0.24	35.57	64.19	0.09072	13.4455	24.2638	30762	13439251	22001	13.49	45.11	41.41	0.917978	2.13132	1.52465	1.81295e+06	6.06245e+06	5.56519e+06	17122169	739746	3201956	4.43	1129958	1.42738
90228	11.4101	8.01	0.76	39.92	37661	0.3884	0.313257	480000	384866	37661	0.32	534.07	0.0211751	0.0371177	39129849	40.79	456494	15846700	2563	93948	12079	0.892677	25297926	778.5	40.8	0.32	35.55	64.13	0.13056	14.5044	26.165	30762	15846700	20369	13.12	46.96	39.92	0.850085	2.33262	1.59135	2.07909e+06	7.44161e+06	6.326e+06	22225914	291515	1515453	5.3	468896	1.59642
295119	12.5951	8.55	0.83	39.81	53831	0.432578	0.411435	590000	402171	53831	0.36	545	0.0231666	0.0349906	50405559	43.33	352005	18743600	2778	96579	32022	0.889369	33758432	787	43.33	0.32	34.55	65.13	0.138656	14.9705	28.2208	30762	18743600	30484	14.27	45.92	39.81	0.866943	2.09826	1.4826	2.67471e+06	8.60706e+06	7.46183e+06	25676005	871154	3963236	6.16	1596526	1.80106
355406	12.781	8.8507	1.0229	39.12	67500	0.511296	0.467328	610000	401900	67500	0.3199	553	0.0241377	0.0335988	58174225	42.4087	437513	21683400	2447	74921	11486	0.914384	42731136	793.35	42.4087	0.21	31.69	68.1	0.0890583	13.4393	28.8803	30762	21683400	35123	16.11	44.77	39.12	0.873799	1.56979	1.2218	3.4932e+06	9.70766e+06	8.48255e+06	33064600	1113734	4734095	6.05	1776105	1.97068
424776	12.9593	8.7537	0.7548	40.37	81501	0.563477	1.05645	720000	438117	81501	0.2993	595	0.0266514	0.0341604	68208219	42.6626	820631	24039400	1590	46347	13079	0.946946	52222396	802	42.6626	0.26	31.37	68.37	0.110923	13.3833	29.1684	30762	24039400	38709	15.41	44.22	40.37	0.912935	1.76	1.33647	3.70447e+06	1.06302e+07	9.70471e+06	43058242	1205159	5227080	6.05	1874930	2.17237
704968	13.4659	8.8485	0.6943	41.9408	92700	0.633745	0.930115	950000	444900	92700	0.2932	659	0.0295396	0.0394662	79616588	43.3706	2232791	27485900	1052	45596	13217	0.947801	61099644	805	43.3706	0.18	28.66	71.16	0.0780671	12.43	30.8625	30762	27485900	34144	14.6381	45.1522	40.2097	0.890536	1.61407	1.2523	4023400	12410500	11052000	46612186	1272677	6368074	6.05	2163855	2.22295
7054.67	8.86145	3.23	0.25	40.17	10424	0.18921	0.884764	69546	73935	10424	0.18	88.01	0.0039046	0.011431	6875866	12.35	99779	2336744	544	5881	5018	0.993218	3.32779e+06	301.87	12.35	1.46	16.92	81.62	0.18031	2.08962	10.0801	23529	2336744	8802	27.3	32.53	40.17	1.23486	1.37491	1.30489	637931	760143	938670	1388105	150176	581762	4.65	74885	1.42411
11519.2	9.35177	3.18	0.29	41.54	13223	0.224079	0.1428	110930	84806	13223	0.16	140.65	0.00544751	0.0142767	8385248	12.27	92858	2749450	368	5870	4885	0.993233	4628678	303.57	12.27	1.06	15.48	83.46	0.130062	1.8994	10.2405	23529	2749450	10341	23.85	34.61	41.54	1.20023	1.36759	1.28391	655744	951585	1.14212e+06	3831291	188309	785702	4.64	97195	1.68349
10934.1	9.29964	3.3	0.27	39.9	13481	0.254128	0.114204	159157	95159	13481	0.17	176.03	0.00656716	0.0123497	10344447	12.87	112652	3270630	292	5983	3649	0.993123	6274809	304.35	12.87	1.01	16.47	82.52	0.129987	2.11969	10.6203	23536	3270630	12428	20.51	39.6	39.9	1.00758	1.48145	1.24451	670806	1.29517e+06	1.30498e+06	4755392	225131	1101715	4.66	132272	1.91853
10961	9.3021	3.32	0.26	37.34	16114	0.292928	0.130917	192600	110960	16114	0.2	184.52	0.00733504	0.0188186	11558741	13.9	118811	4071700	377	9816	6295	0.988711	7877908	305.1	13.9	0.94	18.49	80.58	0.13066	2.57011	11.2006	23536	4071700	15477	17.68	44.98	37.34	0.830147	1.58368	1.20692	719877	1.83145e+06	1.52037e+06	5673759	311900	1267000	4.64	173400	1.9348
14987.1	9.61495	3.33	0.29	34.71	19139	0.335749	0.0890505	230000	129376	19139	0.22	219.08	0.00872429	0.0198007	12741293	14.79	131790	4969080	419	9649	8604	0.988866	9378754	306	14.8	0.34	20.76	78.9	0.05032	3.07248	11.6772	23536	4969080	18878	16.29	49	34.71	0.708367	1.3053	1.00684	809463	2.43485e+06	1.72477e+06	6730940	461997	1622823	4.81	216591	1.88742
16937.2	9.73727	3.36	0.28	31.86	19785	0.351484	0.302751	260000	136597	19785	0.28	197.38	0.00869011	0.0147745	14475993	17.16	165393	6045520	453	9394	8033	0.989165	10832058	308.3	17.2	0.58	26.28	73.14	0.09976	4.52016	12.5801	23536	6045520	19628	14.98	53.16	31.86	0.599323	1.67557	1.13744	905619	3.2138e+06	1.9261e+06	7903487	486953	1872089	5.05	253440	1.79175
54251.7	10.9014	3.4383	0.2669	31.39	20401	0.39115	0.266261	270000	147070	20401	0.2637	211	0.00911903	0.0130635	16798499	17.63	170968	6894370	464	9301	9147	0.989254	12632800	306.2	17.6259	0.38	25.68	73.94	0.0669784	4.52633	13.0326	23536	6894370	26117	13.49	55.12	31.39	0.569485	1.57829	1.07389	930051	3.80018e+06	2.16414e+06	8845109	483045	2047359	5.01	280886	1.83234
66178.9	11.1001	3.3953	0.283	32.32	22793	0.427848	0.00865859	300000	157492	22793	0.2641	226	0.00982308	0.0127543	19816788	18.0545	179373	7724590	479	11274	8829	0.987009	15053972	304.8	18.0545	0.33	26.23	73.44	0.0595799	4.7357	13.2592	23536	7724590	29193	12.44	55.24	32.32	0.585083	1.67319	1.12914	960939	4.26706e+06	2.49659e+06	10327096	536881	2246024	5.31	308395	1.94884
79891.3	11.2884	3.3821	0.2964	34.66	26715	0.449136	0.110629	400000	200744	26715	0.2623	241	0.0111807	0.0139602	23937939	18.7663	195357	8428616	236	4846	3533	0.994422	18231244	304	18.7663	0.27	26.85	72.89	0.050669	5.03875	13.6788	23536	8428616	31770	11.88	53.47	34.66	0.648214	1.78494	1.21658	1.00132e+06	4.50678e+06	2.92136e+06	11723954	565252	2478005	4.85	301067	2.16302
183297	12.1189	3.4809	0.3025	34.25	29886	0.492728	0.104785	480000	161513	29886	0.26	263	0.0116605	0.0147967	29216886	19.7809	437136	9746600	169	2531	3108	0.997068	22107756	305	19.7809	0.18	27.71	72.11	0.0356056	5.48129	14.264	23536	9746600	31956.1	10.735	54.1522	35.1128	0.648408	1.82142	1.23491	1046300	5278000	3422300	13006976	605572	2744518	4.85	280210	2.26825
70833.8	11.1681	2.57	0.21	40.08	3962	0.15523	0.211991	48400	68492	3962	0.17	86.32	0.00327452	0.00893061	3253213	10.8	22372	1676482	641	118400	5600	0.864897	1.64368e+06	270.3	10.8	3.61	22.13	74.26	0.38988	2.39004	8.02008	9267	1676482	6617	21.82	38.1	40.08	1.05197	2.8378	1.94488	365808	638740	671934	1586217	122071	525194	3.38	161252	0.980436
63024.3	11.0513	2.7	0.25	46.18	4840	0.167268	0.252956	67700	73764	4840	0.15	110.3	0.00390911	0.00953024	3535451	11.7	201693	1957038	613	95900	6400	0.890543	2.06909e+06	273.49	11.7	2.91	25.9	71.2	0.34047	3.0303	8.3304	9267	1957038	7630	18.47	35.35	46.18	1.30636	3.97854	2.64245	361465	691813	903760	2778899	125736	646911	2.87	228825	1.05726
78081.6	11.2655	2.73	0.27	44.65	5502	0.182254	0.693771	94701	78089	5502	0.14	137.23	0.00465016	0.00774416	4086055	12.78	264542	2329210	719	147733	16544	0.831278	2.52041e+06	279.79	12.78	2.43	26.21	71.36	0.310554	3.34964	9.11981	9267	2329210	8324.85	17.31	38.03	44.65	1.17407	3.67556	2.42481	403186	885799	1.03999e+06	3621857	149005	788435	3.28	198430	1.08209
8821.26	9.08492	2.76	0.23	45.03	6484	0.19775	0.90911	124173	92221	6484	0.12	131.91	0.00474744	0.0106715	5280220	14.44	305077	2855509	1406	87799	17390	0.89961	3.23005e+06	282.3	14.44	1.52	33.93	64.54	0.219488	4.89949	9.31958	9267	2855509	12468	15.52	39.44	45.03	1.14173	3.87813	2.50993	443175	1.12621e+06	1.28584e+06	4279693	187748	1010244	3.34	265083	1.13116
13029.8	9.475	2.91	0.26	46.06	7484	0.231985	0.920141	130000	126092	7484	0.16	143.91	0.00565924	0.0118451	7255107	15.24	342655	3526171	2094	80645	17495	0.907765	4.46683e+06	284.4	15.2	1.12	36.02	62.86	0.17024	5.47504	9.55472	9267	3526171	15454	15.08	38.86	46.06	1.18528	3.59264	2.38896	531747	1.37027e+06	1.62415e+06	4831429	263998	1307907	3.69	375039	1.26676
13840	9.53532	2.97	0.29	47.47	8787	0.253941	1.14178	160000	115265	8787	0.16	167.88	0.00625487	0.00963889	8736410	16.93	374607	4291600	2097	76017	13801	0.913099	5975025	285.6	16.9	1.18	37.57	61.25	0.19942	6.34933	10.3513	9267	4291600	15006	14.21	38.32	47.47	1.23878	4.16327	2.70103	609836	1.64454e+06	2.03722e+06	6097720	812252	3537459	4.73	1256216	1.39226
73475.4	11.2047	3.144	0.3212	48.42	13042	0.302104	1.17683	190000	123268	13042	0.1537	182	0.00700646	0.00946018	11027618	17.21	360960	5200600	1681	51518	19985	0.940942	7799482	290	17.2146	1.28	35.08	63.64	0.220347	6.03888	10.9554	9267	5200600	22569	15.11	36.47	48.42	1.32767	3.92441	2.62604	785811	1.89666e+06	2.51813e+06	6602775	329684	1728224	5.12	584796	1.49973
86071	11.3629	3.2926	0.2843	48.72	16036	0.341687	1.26059	230000	129341	16036	0.1679	180	0.00739788	0.00915713	13954507	18.3036	430770	6254100	1429	33221	8635	0.961983	9937774	296.49	18.3036	0.62	36.2	63.17	0.113482	6.6259	11.5624	9267	6254100	27065	18.08	33.2	48.72	1.46747	2.20001	1.83374	1.13074e+06	2.07636e+06	3.047e+06	8527945	419246	1969941	4.81	698639	1.589
100599	11.5189	3.4353	0.284	49.93	20221	0.371303	1.57424	270000	140851	20221	0.1881	215	0.00880422	0.0101323	17544213	18.8889	431595	7013500	300	17159	3618	0.980379	12732878	300	18.8889	0.72	34.13	65.15	0.136	6.44678	12.3061	9267	7013500	30216	17.69	32.38	49.93	1.542	2.40123	1.97161	1.24069e+06	2.27097e+06	3.50184e+06	10908457	442625	2225884	3.9025	703231	1.81548
132683	11.7957	3.4184	0.283	50.125	24970	0.394904	1.66209	360000	152500	24970	0.1565	257	0.0103239	0.0122892	21513373	20.3204	984406	8024600	163	22500	4790	0.974271	15838236	301	20.3204	0.55	35.45	64	0.111762	7.20358	13.0051	9267	8024600	26659.8	16.9105	33.3749	49.7146	1.48958	2.30621	1.8979	1357000	2678200	3989400	11731351	476345	2558917	3.96781	762447	1.97371
834434	13.6345	5.62	0.33	23.71	22654	0.24418	0.671418	353866	174514	22654	0.17	181.82	0.00873571	0.0285178	18628956	42.43	840237	10360548	11940	100688	41483	0.884517	9346836	567.37	42.43	0.38	56.3	43.32	0.161234	23.8881	18.3807	7413	10360548	19924	13.8	62.49	23.71	0.379421	2.39228	1.38585	1.42976e+06	6.47431e+06	2.45649e+06	3853184	232154	951788	7.88	500558	0.902157
192036	12.1654	5.48	0.3	27.21	26629	0.261357	0.714032	435504	183958	26629	0.17	219.16	0.010185	0.0295015	22781485	43.04	958634	11248807	12595	98336	27402	0.887415	12857916	573.16	43.04	0.28	56.02	43.7	0.120512	24.111	18.8085	7413	11248807	21578	12.65	60.14	27.21	0.452444	2.52645	1.48945	1.42297e+06	6.76503e+06	3.0608e+06	8843928	278310	1217311	8.02	551931	1.14305
293379	12.5892	5.49	0.3	26.39	30016	0.302713	0.774786	408440	202291	30016	0.27	376.95	0.0145916	0.0289067	27528345	43.46	1291473	13155890	15585	93059	28160	0.893414	17017174	581.4	43.46	0.3	56.12	43.58	0.13038	24.3898	18.9399	7413	13155890	25330	12.09	61.52	26.39	0.428966	2.69519	1.56208	1.59055e+06	8.0935e+06	3.47184e+06	9955071	318105	1406537	8.26	650501	1.2935
361261	12.7974	5.3	0.31	29.47	41809	0.296373	0.652339	479333	230340	41809	0.43	412.14	0.0173785	0.0482428	31563006	50.16	1501935	14866057	7605	131356	92526	0.848766	21188672	529.4	50.16	0.38	60.31	39.31	0.190608	30.2515	19.7179	7413	14866057	28806	11.79	58.75	29.47	0.501617	3.28229	1.89195	1.75271e+06	8.73381e+06	4.38103e+06	11624260	421399	1745443	8.59	773559	1.42531
304331	12.6259	5.29	0.27	30.55	40566	0.306633	1.26653	570000	295787	40566	0.34	432.15	0.0183548	0.0461656	36252970	51.07	1349051	15668969	7283	118149	81205	0.864002	25650570	593	51.1	0.14	59.21	40.65	0.07154	30.2563	20.7721	7352	15668969	30624	11.96	57.49	30.55	0.531397	2.3379	1.43465	1.87401e+06	9.00809e+06	4.78687e+06	13530677	461081	2048109	8.7	835701	1.63703
269038	12.5026	5.36	0.28	31.09	42072	0.294344	1.37814	680000	327847	42072	0.45	472.28	0.0205086	0.0385001	42274663	57.2	1458334	16836494	5508	113310	93336	0.869337	30643086	602	57.2	0.21	62.62	37.17	0.12012	35.8186	21.2612	7352	16836494	27968	11.83	57.08	31.09	0.544674	2.71374	1.6292	1.99176e+06	9.61027e+06	5.23447e+06	15845215	497704	2167807	8.43	922013	1.82004
241046	12.3927	5.2504	0.308	36.19	42943	0.30425	1.46294	840000	351939	42943	0.4366	484	0.0214852	0.0350145	49463029	58.89	1595877	17918143	4962	130511	144172	0.848938	36592300	611.4	58.8928	0.22	63.54	36.24	0.129564	37.4205	21.3428	7352	17918143	35210	11.45	52.36	36.19	0.691176	2.85154	1.77136	2.05163e+06	9.38194e+06	6.48458e+06	17939428	530467	2342817	8.62	1032639	2.04219
247102	12.4176	5.4653	0.2767	38.59	47696	0.31967	1.69018	930000	412828	47696	0.5083	497	0.0233395	0.034575	58131384	58.9509	1577446	18844808	4208	94295	137852	0.890337	43925768	617.45	58.9509	0.12	63.05	36.83	0.0707411	37.1685	21.7116	7352	18844808	36828	10.86	50.55	38.59	0.763403	2.52782	1.64561	2.04655e+06	9.52605e+06	7.27221e+06	19949519	557649	2735650	8.83	1096434	2.33092
254679	12.4478	5.4576	0.2822	41.7	77086	0.353078	1.71134	1050000	310465	77086	0.4193	501	0.0241723	0.0344419	67877160	57.4901	1515098	20298494	2153	48049	51644	0.944408	52361032	626	57.4901	0.11	61.72	38.18	0.0632391	35.4829	21.9497	7384	20298494	39603	10.47	47.84	41.7	0.871656	2.5517	1.71168	2.12525e+06	9.7108e+06	8.46447e+06	21965406	630525	2917332	8.41625	1174474	2.57955
232748	12.3577	5.2131	0.281	43.7	92800	0.427991	1.45844	1300000	315247	92800	0.4623	487	0.025814	0.0376626	77051173	52.5677	2110328	22498500	2082	35558	25900	0.95905	60507820	624	52.5677	0.11	59.76	40.12	0.0578245	31.4145	21.0902	7385	22498500	36055.3	8.60546	48.1774	43.2171	0.89704	3.29478	2.09591	1936100	10839200	9723200	24730332	695155	3165990	8.48328	1295482	2.68942
61593.4	11.0283	2	0.2	26.6	7656	0.297466	0.727887	67000	219524	7656	0.2	129.5	0.00639602	0.0174832	12514964	14.76	97604	4390600	4753	76910	19536	0.911987	6.41846e+06	185	14.76	15.45	28.46	56.1	2.28042	4.2007	8.28036	64413	4390600	25237	21.1	52.3	26.6	0.508604	5.39057	2.94959	926417	2.29628e+06	1.1679e+06	2215845	105610	804618	8.32	238782	1.46187
99043	11.5033	1.99	0.22	25.62	7872	0.346847	0.643627	90000	292957	7872	0.18	171	0.00816861	0.0196075	15835701	14.7	124286	5098658	4383	74664	15224	0.914615	8827664	173.3	14.7	15.65	28.23	56.12	2.30055	4.14981	8.24964	64413	5098658	29384	19.49	54.9	25.62	0.466667	4.83019	2.64843	993728	2.79916e+06	1.30628e+06	3943600	133512	1054775	13.32	299983	1.73137
105784	11.5692	2	0.2	23.97	8582	0.412956	0.508232	97100	376400	8582	0.2	108.83	0.00783776	0.0133315	18629119	14.61	111021	6033292	4718	72370	13390	0.917259	11562479	186.34	14.61	15.33	26.56	58.11	2.23971	3.88042	8.48987	64413	6033292	35463	19.73	56.3	23.97	0.425755	3.83882	2.13229	1.19037e+06	3.39674e+06	1.44618e+06	4592800	162573	1235282	12.65	382787	1.91645
133094	11.7988	2	0.22	23.11	49300	0.485768	0.447277	124700	389500	49300	0.2	103.18	0.010637	0.0368742	21389555	14.79	124920	7184502	6480	86000	20309	0.901605	14489059	186.8	14.79	11.16	32.93	55.92	1.65056	4.87035	8.27057	64413	7184502	43118	19.26	57.63	23.11	0.401006	4.47589	2.43845	1.38374e+06	4.14043e+06	1.66034e+06	5208580	191283	1546565	13.81	427174	2.01671
154875	11.9504	2	0.3	22.54	7453	0.511528	2.00931	170000	50547	7453	0.2	242	0.00733379	0.0143407	24289831	15.9	132536	8133300	2696	71193	27228	0.918392	17379252	186.7	15.9	13.21	28.3	58.49	2.10039	4.4997	9.29991	64413	8133300	48812	18.59	58.87	22.54	0.382878	3.57418	1.97853	1.51198e+06	4.78807e+06	1.83325e+06	6055200	198255	1828092	13.89	496120	2.1368
180249	12.1021	1.91	0.24	24.33	7960	0.552907	0.604293	190000	93135	7960	0.23	201	0.0070914	0.0109862	27656403	15.13	189971	8348900	2053	77493	32156	0.911133	20540496	183.2	15.1	12.23	25.71	62.06	1.84673	3.88221	9.37106	64413	8348900	45622	19.43	56.23	24.33	0.432687	3.30948	1.87109	1.62219e+06	4.69459e+06	2.03129e+06	6587700	221460	1922926	15.82	579335	2.46026
204756	12.2296	1.92	0.25	25.45	13823	0.571826	0.708496	190000	142598	13823	0.23	251	0.00918661	0.0121303	31692742	15.17	120521	8674600	2621	76139	61607	0.912221	24095070	178.6	15.17	12.92	25.31	61.77	1.95996	3.83953	9.37051	65140	8674600	51872	19.42	55.13	25.45	0.461636	3.53782	1.99973	1.68461e+06	4.78231e+06	2.20769e+06	7458242	231977	1938012	28.14	620167	2.77766
239711	12.3872	1.9593	0.2905	30.56	16375	0.594529	1.11874	210000	126000	16375	0.227	202	0.00808637	0.0097689	33470643	14.9266	159438	8874300	2874	60576	37700	0.930337	27322392	174.7	14.9266	12.83	22.44	64.73	1.91508	3.34953	9.66199	66277	8874300	53000	18.67	50.77	30.56	0.60193	3.91863	2.26028	1.65683e+06	4.50548e+06	2.71199e+06	7824421	282329	2294897	19.47	657634	3.07882
280029	12.5426	1.9345	0.288	32.1	17000	0.625354	1.13674	260000	138000	17000	0.236	209	0.00859865	0.00981367	35613795	14.6378	116387	9153800	2099	27462	21163	0.968355	30104050	175	14.6378	12.7	20.61	66.69	1.859	3.01685	9.76195	66277	9153800	54480	17.28	50.62	32.1	0.634137	3.65825	2.14619	1.58178e+06	4.63365e+06	2.93837e+06	9371000	289949	2358775	15.6775	699542	3.28869
278357	12.5367	1.9587	0.2972	35.685	17103	0.6171	1.04705	340000	140000	17103	0.2333	211	0.00887998	0.0105168	36779443	14.0051	1373838	8642550	2034	18735	20089	0.978324	31790550	174	14.0051	12.4	16.12	71.48	1.73663	2.25762	10.0108	65140	9456513	54347.8	21.5	39.5	39	0.987342	4.23625	2.6118	2.03315e+06	3.73532e+06	3.68804e+06	9667000	278987	2464211	16.5972	572326	3.36176
24816.4	10.1193	3.07	0.08	34.4	6775	0.161087	0.0163062	64621	70849	6775	0.2	103.37	0.00405195	0.0113588	3994687	13.27	41048	2137624	983	8754	8109	0.989893	2.02591e+06	398.57	13.27	4.14	30.14	65.71	0.549378	3.99958	8.71972	12301	2137624	6806	41.74	23.86	34.4	1.44174	1.45745	1.4496	892244	510037	735343	994000	144618	686445	1.86	44673	0.947741
26220.3	10.1743	3.02	0.13	38.99	13839	0.174208	0.0183372	110855	81700	13839	0.26	124.56	0.00551312	0.0143535	5019744	13.68	34773	2383161	980	8786	8407	0.989852	2.75191e+06	401.18	13.68	3.44	29.39	67.18	0.470592	4.02055	9.19022	12301	2383161	7548	31.79	29.22	38.99	1.33436	2.02807	1.68121	757607	696360	929194	2928577	158227	875293	1.88	53699	1.15473
32206.2	10.3799	3.07	0.15	37.13	12395	0.194534	0.0240476	124440	96200	12395	0.18	155.28	0.00597931	0.0111099	6402624	14.44	34695	2809074	827	8676	8681	0.989973	3.78214e+06	388.01	14.44	2.98	34.14	62.88	0.430312	4.92982	9.07987	12301	2809074	8618	29.07	33.81	37.13	1.0982	2.15859	1.62839	816598	949748	1.04301e+06	3549900	180291	1030304	0.74	78160	1.3464
16281.5	9.69779	2.93	0.1	34.39	14239	0.199996	0.152479	129000	97000	14239	0.12	181.3	0.00646267	0.0160941	7928280	17.17	40397	3433939	342	2038	1894	0.997649	5.06319e+06	389.4	17.17	2.21	45.95	51.83	0.379457	7.88962	8.89921	12301	3433939	10433	25.13	40.48	34.39	0.849555	2.38919	1.61937	862949	1.39006e+06	1.18093e+06	4681635	215337	1367187	0.78	127430	1.47445
78411.6	11.2697	3.06	0.2	33.29	17710	0.219326	0.177102	140000	145015	17710	0.18	185.7	0.00762404	0.0163491	10463496	17.8	45460	3904003	303	1996	2338	0.99769	6813446	390	17.8	0.51	45.73	53.76	0.09078	8.13994	9.56928	12293	3904003	11823	23.82	42.89	33.29	0.776172	1.37257	1.07437	929934	1.67443e+06	1.29964e+06	5686067	404231	1675668	0.59	200592	1.74525
87551.5	11.38	3	0.24	34.97	23031	0.156959	0.23277	150000	118355	23031	0.46	177.76	0.00872271	0.0134431	13913940	26.48	75282	4159422	347	1968	2481	0.99772	9218266	390.2	26.5	0.98	55.4	43.62	0.2597	14.681	11.5593	12293	4159422	10665	19	46.03	34.97	0.759722	2.49562	1.62767	790290	1.91458e+06	1.45455e+06	6786109	336837	1648956	1.04	484418	2.21624
102065	11.5334	3.117	0.2079	36.3	24401	0.161294	0.278173	240000	150072	24401	0.4516	229	0.0105561	0.0146027	18399697	28.31	99267	4566596	294	1709	2547	0.998014	12514993	383.1	28.3123	0.82	55.26	43.92	0.232161	15.6454	12.4348	12293	4566596	13756	17.66	46.04	36.3	0.788445	2.57131	1.67988	806461	2.10246e+06	1.65767e+06	7772688	373415	2049081	2.54	330371	2.74055
123547	11.7244	3.557	0.2059	36.61	32022	0.162243	0.320701	350000	326955	32022	0.5033	239	0.0138113	0.0188078	23806768	30.9008	70855	5013438	165	2037	1971	0.997649	16811212	379.52	30.9008	0.68	55.33	44	0.210125	17.0974	13.5964	12293	5013438	15076	16.75	46.64	36.61	0.784949	2.56622	1.67558	839751	2.33827e+06	1.83542e+06	9217329	431274	2460191	2.72	390502	3.35323
84118.1	11.34	3.5485	0.1756	36.87	39151	0.180955	0.251289	430000	480725	39151	0.5109	254	0.0166166	0.0203294	29871204	30.0993	120323	5446605	100	2221	2294	0.997434	21886876	375	30.0993	0.64	54.57	44.79	0.192636	16.4252	13.4815	12293	5446605	16415	16.51	46.62	36.87	0.790862	2.55449	1.67268	899234	2.53921e+06	2.00816e+06	11457991	466086	2671902	1.51875	442911	4.01844
25934.2	10.1633	3.7271	0.1956	36.335	46673	0.185611	0.1521	580000	169980	46673	0.4437	269	0.0140694	0.0182601	35969092	32.4033	300978	6014400	132	2527	2341.71	0.997085	26569170	376	32.4033	0.49	54.47	45.04	0.158776	17.6501	14.5944	12293	6014400	15995.7	15.5128	48.7813	35.706	0.731961	2.50476	1.61836	933000	2933900	2147500	12476652	496988	2814826	1.47609	455260	4.41759
71305.4	11.1747	3.59	0.35	38.77	6193	0.163787	0.623227	78495	65106	6193	0.11	154.34	0.00476904	0.0135936	9202956	17.75	37530	2907212	1500	15870	17437	0.981633	4.28215e+06	202.9	17.75	21.69	16.45	61.86	3.84998	2.91988	10.9802	25745	2907212	14327	22.04	39.2	38.77	0.989031	6.14334	3.56619	640750	1.13963e+06	1.12713e+06	1794023	116568	604892	4.64	109065	1.47294
46138.1	10.7394	3.31	0.3	38.2	6923	0.196422	1.25641	112418	71516	6923	0.13	190.39	0.00589486	0.0146528	11217718	17.99	36924	3533626	2339	14133	15828	0.983637	6.00549e+06	203.17	17.99	19.84	14.73	65.43	3.56922	2.64993	11.7709	25745	3533626	17404	19.73	42.06	38.2	0.908226	4.26204	2.58513	697184	1.48624e+06	1.34985e+06	2649181	133329	810816	4.64	126346	1.69953
41888.6	10.6428	3.16	0.34	36	7876	0.240508	1.15292	162653	80000	7876	0.23	116.2	0.00491812	0.00858375	12579491	18.51	48120	4451802	2052	13608	9408	0.984335	7.80479e+06	202.64	18.51	18.37	13.56	68.07	3.40029	2.50996	12.5998	25745	4451802	21973	18.74	45.26	36	0.795404	3.12569	1.96055	834268	2.01489e+06	1.60265e+06	3059979	146518	921691	4.98	180131	1.75318
63103.5	11.0525	3.23	0.26	33.07	9336	0.285276	0.993123	179703	85979	9336	0.23	131.64	0.00548319	0.0130309	14021017	19.44	66978	5545757	2639	15046	9826	0.982688	9475562	202.5	19.44	18.11	16.67	65.23	3.52058	3.24065	12.6807	25745	5545757	27374	18.17	48.76	33.07	0.67822	3.34113	2.00968	1.00766e+06	2.70411e+06	1.83398e+06	3579623	178592	1150487	5.12	245726	1.70861
96803	11.4804	3.19	0.27	34.75	14043	0.295914	1.03856	230000	91792	14043	0.26	149.5	0.00653679	0.0152799	16019387	20.79	80882	6155007	1922	19632	8175	0.977485	11172168	200	20.8	15.87	21.45	62.68	3.30096	4.4616	13.0374	25745	6155007	30576	17.97	47.28	34.75	0.734983	5.23456	2.98477	1.10605e+06	2.91009e+06	2.13886e+06	4260235	293502	1427077	5.26	310287	1.81513
61505.5	11.0269	3.31	1.07	35.93	13726	0.320532	1.09936	250000	104964	13726	0.28	162.47	0.00710222	0.0120606	18159214	21.55	86191	6923486	1764	1870	8481	0.997736	13134080	199.1	21.6	12.25	22.41	65.34	2.646	4.84056	14.1134	25745	6923486	34791	16.7	47.37	35.93	0.758497	5.22375	2.99112	1.15622e+06	3.27966e+06	2.48761e+06	5036416	257057	1560377	5.34	369609	1.89703
58026.5	10.9687	3.3147	1.0862	36.82	16755	0.317788	1.26708	280000	95685	16755	0.2927	175	0.00762213	0.0109786	20904118	21.59	120902	6861811	1885	15571	11919	0.982058	15487327	197.8	21.5924	12.31	21.22	66.47	2.65802	4.58191	14.3525	25832	6861811	34586	16.71	46.47	36.82	0.792339	5.05493	2.92363	1.14661e+06	3.18868e+06	2.52652e+06	5744354	266351	1829198	6.38	413952	2.25703
59611.2	10.9956	3.3216	0.5742	37.58	19500	0.336906	1.47629	270000	100400	19500	0.2989	176	0.00788014	0.0100056	24066108	20.7679	227592	6996822	1355	15554	10198	0.982105	18267632	196.67	20.7679	11.03	21.46	67.51	2.2907	4.45679	14.0204	25759	6996822	35571	16.89	45.53	37.58	0.82539	5.1469	2.98615	1.18176e+06	3.18565e+06	2.62941e+06	6498640	288870	2030517	6.56	401809	2.61085
61933.5	11.0338	3.2486	0.5743	39.73	22887	0.337705	1.73509	250000	110000	22887	0.2926	178	0.00817812	0.00937745	27540925	20.7323	334283	7001392	265	7038	6034	0.991883	21454624	193	20.7323	10.75	21.07	68.18	2.22872	4.3683	14.1353	25759	7001392	35892	15.67	44.6	39.73	0.890807	5.58848	3.23964	1.09712e+06	3.12262e+06	2.78165e+06	7371919	299546	2224702	5.365	420400	3.06434
51574.4	10.8508	3.1244	0.5976	43.725	25401	0.326268	19.2392	300000	120000	25401	0.3802	193	0.009314	0.0105484	30897058	20.0241	440973	6.53323e+06	267	7206	5685	0.991697	24546648	191	20.0241	9.69	19.41	70.9	1.94034	3.88668	14.1971	25759	6182796	32370.7	15.67	44.6	39.73	0.890807	4.62397	2.75739	968844	2.75753e+06	2.45642e+06	7985236	305802	2563527	5.45563	415069	3.97015
129386	11.7706	1.74	0.14	32.07	10402	0.205016	2.13584	83324	56175	10402	0.16	73.26	0.00331587	0.0101062	8088025	14.65	122815	3003488	1181	29289	41990	0.965952	4.24577e+06	129.68	14.65	13.58	36.38	50.03	1.98947	5.32967	7.3294	17485	3003488	23159	11.8	56.12	32.07	0.571454	11.8948	6.23312	354412	1.68556e+06	963219	1826218	89003	583540	5.65	155868	1.41361
101071	11.5236	1.72	0.15	32.67	15463	0.21746	1.16983	116401	60237	15463	1.18	88.71	0.00851819	0.0200527	10693444	16.4	117883	3566348	1608	30543	38074	0.964582	6314882	129.72	16.4	11.04	35.37	53.6	1.81056	5.80068	8.7904	17485	3566348	27495	10.82	56.51	32.67	0.578128	9.9152	5.24667	385879	2.01534e+06	1.16513e+06	3322575	114794	764446	5.93	197769	1.77069
125043	11.7364	1.73	0.16	29.74	11211	0.251841	2.0605	150000	60000	11211	1.22	82.9	0.0083627	0.0141524	12478012	17.2	213038	4331670	1984	24097	13730	0.972308	8464994	128.7	17.2	12.79	35.47	51.74	2.19988	6.10084	8.89928	17485	4331670	33524	10.17	60.09	29.74	0.494924	7.76551	4.13022	440531	2.6029e+06	1.28824e+06	3725110	117197	1000777	5.87	252708	1.95421
127518	11.756	1.76	0.19	31.17	12641	0.276933	1.82091	151800	69476	12641	1.44	88.86	0.00965018	0.0198603	14432608	19.19	222526	5314342	1652	19900	11891	0.977123	10495229	128.5	19.19	11.36	32.99	55.65	2.17998	6.33078	10.6792	17485	5314342	41325	9.12	59.72	31.17	0.521936	6.50549	3.51371	484668	3.17373e+06	1.65648e+06	4333971	148197	1273793	6.07	355308	1.97489
157533	11.9674	1.77	0.19	31.28	15604	0.340223	0.818457	180000	69952	15604	0.26	97.4	0.00506283	0.0117256	16893915	18.85	213795	6430212	1461	22552	11426	0.974106	12528149	127.9	18.9	12.57	44.62	42.81	2.37573	8.43318	8.09109	17485	6430212	50158	8.33	60.38	31.28	0.518052	19.9177	10.2179	535637	3.88256e+06	2.01137e+06	4913501	242013	1400929	6.82	436304	1.94833
120688	11.701	1.78	0.21	31.77	16343	0.35455	1.89475	180000	76758	16343	0.22	104.65	0.00518352	0.00836515	19152438	18.99	202011	6736447	1259	2800	10600	0.996644	14739339	127.1	19	11.74	42.76	45.5	2.2306	8.1244	8.645	17485	6736447	53043	8.78	59.45	31.77	0.534399	17.7669	9.15067	591460	4.00482e+06	2.14017e+06	5401058	224578	1371568	7.06	463180	2.188
130518	11.7793	1.7569	0.1998	32.05	20318	0.368847	2.172	200000	68541	20318	0.2176	114	0.00561338	0.0077127	21600687	18.31	211485	6752889	1526	19253	23603	0.97768	17082460	126.3	18.3081	10.67	40.67	48.66	1.95347	7.4459	8.90872	17505	6752889	53300	8.87	59.08	32.05	0.542485	14.2067	7.37459	598981	3.98961e+06	2.1643e+06	5704489	206346	1381508	8.57	442513	2.52965
141268	11.8584	1.7004	0.2001	33.96	23691	0.374867	2.60695	200000	70591	23691	0.2356	112	0.00589203	0.00728684	24472719	17.8344	206191	6685521	1542	14123	14173	0.983676	19613888	125.37	17.8344	10.99	39.15	49.86	1.96	6.98217	8.89223	17505	6685521	53136	9.33	56.71	33.96	0.598836	15.5177	8.05827	623759	3.79136e+06	2.2704e+06	6217593	207268	1575478	7.51	447965	2.93379
128647	11.7648	1.6621	0.1886	37.15	27281	0.40929	2.97347	200000	76000	27281	0.2355	112	0.00619127	0.00680346	27382231	17.0203	197500	6966243	1210	5239	8747	0.993891	22335966	122	17.0203	11.19	36.12	52.69	1.90457	6.14773	8.968	17505	6966243	56411	8.42	54.43	37.15	0.682528	14.4034	7.54298	586558	3.79173e+06	2.58796e+06	8778019	222992	1788066	6.685	470252	3.20631
124228	11.7299	1.6045	0.1902	42.005	31955	0.407514	1.99428	240000	80000	31955	0.2288	118	0.00676473	0.00694413	29892924	16.6661	320885	6791671	343	4947	8677	0.994227	24817784	120	16.6661	11.47	34.83	53.7	1.9116	5.8048	8.9497	17505	6600610	55005.1	8.42	54.43	37.15	0.682528	12.4862	6.58439	555771	3.59271e+06	2.45213e+06	8332678	215789	1863368	6.81437	269507	3.75992
83655.5	11.3345	2.57	0.14	31.2	5169	0.167547	0.237893	54360	54730	5169	0.1	63.08	0.00238214	0.00696195	5503763	14.58	622353	2442835	1767	119510	11673	0.863535	2.69897e+06	178.06	14.58	3.29	49.45	47.26	0.479682	7.20981	6.89051	21158	2442835	13954	12.4	56.4	31.2	0.553191	9.16275	4.85797	302912	1.37776e+06	762165	956244	110790	428333	10.53	85059	1.10485
34298	10.4428	2.61	0.15	32.35	5315	0.175716	0.30502	62775	62236	5315	0.1	88.45	0.0030814	0.0077482	6162027	15.1	646382	2653311	1956	114199	13870	0.869557	3.33245e+06	179.55	15.1	2.98	48.15	48.87	0.44998	7.27065	7.37937	21158	2653311	15125	12.39	55.26	32.35	0.585414	8.38911	4.48726	328745	1.46622e+06	858346	3127972	131843	589799	10.83	99240	1.25596
52822.7	10.8747	2.74	0.15	32.91	4577	0.202857	0.323539	75468	72353	4577	0.12	85.18	0.00319199	0.0050842	7032655	15.34	761582	3111826	1463	110014	14027	0.874328	4.10789e+06	180.39	15.34	3	47.52	49.48	0.4602	7.28957	7.59023	21158	3111826	17680	12.1	54.99	32.91	0.598472	8.70874	4.65361	376531	1.71119e+06	1.0241e+06	3484434	153671	721316	11.1	118411	1.32009
126203	11.7456	2.73	0.15	31.39	4340	0.243868	0.515573	93400	72795	4340	0.1	120.02	0.00394328	0.00810954	7992314	15.41	841558	3758008	1439	119912	15288	0.863022	5.01208e+06	179.4	15.41	1.23	47.63	51.14	0.189543	7.33978	7.88067	21158	3758008	20660	11.18	57.43	31.39	0.546578	4.97509	2.76083	420145	2.15822e+06	1.17964e+06	3934228	169359	844129	11.58	171166	1.33371
143289	11.8726	2.83	0.19	31.49	5189	0.283507	0.0347773	111700	109800	5189	0.1	147.65	0.00510127	0.0101846	9545960	15.32	792177	4337651	1046	106941	12155	0.877863	6193876	175.7	15.3	1.31	45.17	53.52	0.20043	6.91101	8.18856	21158	4337651	25274	11.2	57.31	31.49	0.549468	4.76774	2.65861	485817	2.48591e+06	1.36593e+06	4664450	232863	1128420	12.04	240912	1.42793
201807	12.2151	2.87	0.2	33.86	6038	0.245136	0.332296	130000	122300	6038	0.14	145.54	0.00547189	0.00816506	11165496	18.89	825641	4633061	613	10226	13077	0.988138	7.62214e+06	177	18.9	1.22	50.34	48.44	0.23058	9.51426	9.15516	21158	4633061	26175	11.51	54.63	33.86	0.619806	5.50192	3.06086	533265	2.53104e+06	1.56875e+06	5242856	220173	1177355	12.8	241102	1.64516
101426	11.5271	2.8775	0.2181	36.97	6199	0.247421	0.390958	160000	107735	6199	0.1256	158	0.00562364	0.00731644	13177048	18.09	766452	4476423	565	98142	10486	0.887923	9373105	177.9	18.0923	1.36	48.59	50.05	0.246055	8.79105	9.0552	21158	4476423	26174	12.63	50.4	36.97	0.733532	5.32153	3.02753	565372	2.25612e+06	1.65493e+06	5789735	221287	1149439	12.74	259975	2.09388
110588	11.6136	2.8626	0.159	41.68	7731	0.242369	0.477751	180000	123900	7731	0.1242	156	0.0059106	0.00681538	15407072	17.9179	735853	4342749	569	91141	9894	0.895916	11369871	180.76	17.9179	1.33	47.43	51.24	0.238308	8.49846	9.18113	21158	4342749	25410	13.59	44.73	41.68	0.931813	4.91238	2.9221	590180	1.94251e+06	1.81006e+06	6320441	260036	1308566	12.72	254908	2.61813
121293	11.706	2.7486	0.147	45.71	9011	0.275968	0.553763	230000	190248	9011	0.0835	160	0.00679841	0.0073947	17871458	16.0239	573392	4422085	398	37245	5823	0.95744	13630383	182	16.0239	1.16	44.49	54.36	0.185877	7.12903	8.71059	21158	4422085	25813	14.02	40.28	45.71	1.13481	4.34547	2.74014	619976	1.78122e+06	2.02134e+06	6832353	291248	1607503	11.7925	287191	3.08234
39623.4	10.5872	2.7772	0.1294	45.2	12900	0.267012	0.366236	340000	189100	12900	0.1054	158	0.00739117	0.00903996	18326423	16.8727	947864	4.50521e+06	373	1016	5264	0.998762	15255551	182	16.8727	1.23	43.95	54.81	0.207534	7.41555	9.24793	21209	4505206	24753.9	13.9649	38.9934	47.0416	1.2064	4.53053	2.86846	629148	1756735	2119323	7017989	295842	1601737	11.9503	299441	3.3862
232316	12.3559	3.94	0.23	26.56	9233	0.236633	0.726584	133135	355008	9233	0.25	135.96	0.00857409	0.0238491	13553771	17.59	366090	4162366	4018	102301	16508	0.88308	7.41089e+06	392.37	17.59	3.7	30.19	66.12	0.65083	5.31042	11.6305	36201	4162366	10037	21.16	52.28	26.56	0.508034	2.41657	1.4623	880757	2.17608e+06	1.10552e+06	2373083	186797	876909	6.83	550998	1.78045
179554	12.0982	3.99	0.29	30.1	6969	0.255276	0.294774	298985	122811	6969	0.29	124.9	0.00616931	0.0169108	16823262	17.74	340809	4528599	4358	91240	13329	0.895742	9941099	398.57	17.74	3.21	29.09	67.7	0.569454	5.16057	12.01	36202	4528599	12423	20.04	49.86	30.1	0.60369	2.55295	1.57832	907531	2.25796e+06	1.36311e+06	4300061	215869	1114616	8.86	285452	2.19518
134202	11.8071	4.06	0.33	27.26	10974	0.310301	0.253975	214725	140744	10974	0.31	142.63	0.0069013	0.0124165	20562677	18.16	414830	5635071	4698	80179	10150	0.908404	13073892	405.62	18.16	2.64	28.41	68.94	0.479424	5.15926	12.5195	36022	5635071	15812	18.6	54.14	27.26	0.503509	2.17707	1.34029	1.04812e+06	3.05083e+06	1.53612e+06	5116324	268268	1376738	8.82	338629	2.32009
160807	11.988	4.04	0.34	26.38	10277	0.350804	0.15198	264048	146397	10277	0.34	159.87	0.00757712	0.0185659	23779065	18.72	433099	6567051	6451	88059	20696	0.899251	16501378	385.3	18.72	2.51	28.47	69.02	0.469872	5.32958	12.9205	36202	6567051	18867	19.13	54.49	26.38	0.484126	2.04693	1.26553	1.25628e+06	3.57839e+06	1.73239e+06	5771987	327258	1633973	11.45	396856	2.51275
184077	12.1231	3.92	0.36	27	12027	0.383371	0.0838076	270000	169920	12027	0.29	184.24	0.0083198	0.0198553	28679530	19.71	424816	7552415	8204	95939	31242	0.890099	20539714	408.6	19.7	2.33	30.24	67.43	0.45901	5.95728	13.2837	36202	7552415	21539	18.16	54.84	27	0.492341	2.21137	1.35186	1.37152e+06	4.14174e+06	2.03915e+06	6760405	510536	2148507	12.29	565801	2.71962
235749	12.3705	3.96	0.37	27.64	14140	0.379184	0.0144863	300000	157240	14140	0.16	214.93	0.00854474	0.0150409	32207112	21.15	503567	8038711	7393	84093	28599	0.90365	24573468	411.7	21.2	1.89	30.97	67.14	0.40068	6.56564	14.2337	36202	8038711	19511	18.54	53.81	27.64	0.513659	2.10397	1.30881	1.49038e+06	4.32563e+06	2.2219e+06	7708922	473133	2316889	5.3	657004	3.05689
324668	12.6906	4.0161	0.3679	29.33	19697	0.440862	0.013399	310000	178924	19697	0.1519	239	0.00970351	0.0143118	36011509	20.8209	377456	9179154	6293	90105	31330	0.896754	28684132	412	20.8209	1.59	28.67	69.74	0.331052	5.96935	14.5205	36202	9179154	25806	17.29	53.38	29.33	0.549457	2.0393	1.29438	1.58708e+06	4.89983e+06	2.69225e+06	8805556	498241	2611288	12.16	709103	3.12492
739913	13.5143	4.0878	0.3952	30.54	23255	0.449385	0.0994225	360000	186403	23255	0.1504	245	0.0102916	0.0138458	40523317	21.8154	298277	9803511	4200	56359	17944	0.935448	32738830	413.19	21.8154	1.44	27.84	70.72	0.314142	6.07341	15.4279	36201	9803511	27363	17.27	52.19	30.54	0.58517	1.99771	1.29144	1.69307e+06	5.11645e+06	2.99399e+06	9481094	601634	3109853	12.52	729817	3.3395
6.83376e+06	15.7374	4.1745	0.3323	30.27	29470	0.502315	0.0186139	420000	211897	29470	0.1799	253	0.0114659	0.0144251	44950385	22.1835	319324	11143094	2715	23172	11819	0.97339	37095564	417	22.1835	1.34	27	71.66	0.297259	5.98954	15.8967	36202	11143094	30881	16.36	53.37	30.27	0.567173	1.9525	1.25983	1.82301e+06	5.94707e+06	3.37301e+06	11117552	660734	3411585	9.77875	794829	3.32902
9.8447e+06	16.1024	4.2951	0.2317	32.9	36458	0.613008	0.351767	540000	227913	36458	0.2537	311	0.0140845	0.0182323	49840444	22.2144	2212569	13617614	2272	24063	9766	0.972407	38960984	418	22.2144	1.09	26.08	72.82	0.242137	5.79352	16.1765	36202	13617600	32578	13.8967	57.964	28.1401	0.485475	1.82112	1.1533	1892400	7893300	3832000	12358112	700788	3797133	10.1473	824976	2.86108
1.03408e+06	13.849	3.42	0.72	40	15243	0.534144	3.16488	174598	542704	15243	0.61	176.11	0.0136721	0.0371947	40881328	32.95	1600610	17600038	4693	158780	64867	0.817926	20795764	217.76	32.95	1.15	50.47	48.38	0.378925	16.6299	15.9412	27768	17600038	70004	2.96	57.04	40	0.701262	46.0749	23.3881	520961	1.00391e+07	7.04002e+06	6312534	184248	1531681	14.12	964808	1.18157
456479	13.0313	3.48	0.72	43.26	12627	0.658809	2.98781	199979	690803	12627	0.6	223.62	0.0162873	0.0388795	49024809	32.92	1609348	21687980	4417	158292	27288	0.819064	27807352	219.59	32.92	1	50.09	48.91	0.3292	16.4896	16.1012	27768	21687980	84979	2.55	54.18	43.26	0.79845	75.2255	38.012	553043	1.17505e+07	9.38222e+06	14962084	239935	1955634	14.67	1303120	1.28216
797393	13.5891	3.12	0.65	43.19	14751	0.755081	2.9604	224176	734389	14751	0.61	266.23	0.0180069	0.0312125	58059649	32.59	1909655	24608100	4833	174718	32563	0.80025	36005100	219.8	32.59	0.95	52.01	47.04	0.309605	16.9501	15.3303	27768	24608100	94269	2.7	54.11	43.19	0.798189	78.4841	39.6411	664419	1.33154e+07	1.06282e+07	17056150	281619	2049617	15.76	1391830	1.46314
1.14533e+06	13.9512	3.09	0.7	41.93	11607	0.778198	2.59969	229332	318669	11607	0.65	293.76	0.0139181	0.0325999	67998090	38.62	2301304	30054000	9327	210014	97299	0.758991	45066804	221.8	38.62	0.78	56.89	42.34	0.301236	21.9709	16.3517	27768	30054000	112372	2.67	55.41	41.93	0.756723	70.574	35.6653	802442	1.66529e+07	1.26016e+07	19929680	365274	2512724	16.2	1618571	1.49953
731368	13.5027	3.06	0.48	42.07	12568	0.865365	2.51638	230000	274311	12568	0.55	358.3	0.0145339	0.0306313	79298903	39.38	2357809	34095400	7394	209781	78946	0.759544	55369528	223.5	39.4	0.41	59.34	40.25	0.16154	23.38	15.8585	27768	34095400	125709	2.63	55.3	42.07	0.760759	35.0955	17.9281	896709	1.88548e+07	1.43439e+07	20797880	403763	2911038	16.69	1857557	1.62396
678420	13.4275	3.15	0.66	45.52	11953	0.812766	2.45406	400000	268872	11953	0.74	391.96	0.0164811	0.0282763	92824296	43.06	2376017	35030200	7426	197650	98460	0.773077	67398600	225	43.1	0.67	58.13	41.2	0.28877	25.054	17.7572	27768	35030200	155690	2.85	51.63	45.52	0.881658	39.3244	20.1031	998361	1.80861e+07	1.59457e+07	23265862	431563	3552582	17.11	2151179	1.92401
813203	13.6087	3.1517	0.7887	47.94	11129	0.890308	1.883	420000	277760	11129	0.4221	415	0.0157458	0.0230496	108372482	40.84	2510957	36363100	3858	189430	111866	0.782251	81184696	223.7	40.8433	0.66	55.41	43.93	0.269566	22.6313	17.9425	27768	36363100	130676	2.77	49.29	47.94	0.972611	41.8055	21.389	1.00726e+06	1.79234e+07	1.74325e+07	24935956	425674	3536905	18.16	2343186	2.23261
901557	13.7119	3.1543	0.879	48.91	16000	0.925345	1.43792	370000	261186	16000	0.487	310	0.0136164	0.0177984	116705664	40.2221	3987210	37219300	4138	176130	104177	0.797536	94149888	223.86	40.2221	0.66	53.31	46.03	0.265466	21.4424	18.5142	27768	37219300	132253	2.71	48.38	48.91	1.01095	47.5877	24.2993	1.00864e+06	1.80067e+07	1.8204e+07	27096992	500593	3932680	18.33	2523021	2.5296
1.00432e+06	13.8198	3.1942	0.6867	50.43	21181	0.995283	1.81217	470000	273656	21181	0.4517	346	0.0150479	0.0188074	127051716	38.8596	4075317	38676300	3345	42093	61217	0.95105	105890136	224	38.8596	0.68	52.9	46.42	0.264245	20.5567	18.0386	27768	38676300	136021	2.46	47.11	50.43	1.07047	53.1732	27.1218	951437	1.82204e+07	1.95045e+07	32359956	534160	4143569	16.38	2712122	2.73786
842258	13.6438	3.1448	0.6776	53.125	20552	0.947897	0.390936	580000	265601	20552	0.4248	400	0.0163374	0.0214079	135716914	35.9713	5179275	34097100	3199	42967	63140	0.950024	114729120	224	35.9713	0.73	47.71	51.56	0.26259	17.1619	18.5468	27768	39097975	174545	3.2	41.1	55.7	1.35523	34.4622	17.9087	1.25114e+06	1.60693e+07	2.17776e+07	38866061	505189	3303194	16.6625	1376126	2.9344
177849	12.0887	4.51	0.38	28.73	21800	0.235356	0.323415	306000	125100	21800	0.25	191.87	0.00856417	0.0272834	16772718	30.34	350948	7140700	9704	69000	13693	0.921086	8.32648e+06	377.95	30.34	2.21	46.24	51.55	0.670514	14.0292	15.6403	18172	7140700	18992	10.97	60.31	28.73	0.476372	5.95186	3.21411	783335	4.30656e+06	2.05152e+06	2726098	183092	752705	8.07	239137	1.16606
119104	11.6878	4.41	0.53	28.55	20211	0.260602	0.304768	315180	142429	20211	0.27	220.01	0.00941054	0.0257541	20245936	30.95	281132	8065640	11653	62564	8645	0.928499	11196436	378.78	30.95	1.52	45.46	53.02	0.47044	14.0699	16.4097	18131	8065640	21526	10.56	60.89	28.55	0.468878	4.85659	2.66274	851732	4.91117e+06	2.30274e+06	9128400	217620	1022083	8.06	301362	1.38816
175131	12.0733	4.42	0.5	26.38	18997	0.308401	0.142891	265300	156900	18997	0.34	286.28	0.0111779	0.0210806	24714470	31.65	314362	9760900	11521	57851	8714	0.933873	14951648	381.09	31.65	1.58	45.81	52.61	0.50007	14.4989	16.6511	18131	9760900	26124	10.68	62.95	26.38	0.419063	4.50314	2.4611	1.04246e+06	6.14449e+06	2.57493e+06	10767700	262891	1330648	15.69	387779	1.53179
314410	12.6585	4.24	0.47	25.34	23000	0.373255	0.294586	295500	174800	23000	0.32	288.2	0.0116865	0.0304179	28997096	31.5	383013	11757520	4965	43711	14940	0.949916	19141906	383.2	31.5	1.71	46.67	51.62	0.53865	14.7011	16.2603	18117	11757520	31579	10.93	63.73	25.34	0.397615	4.52476	2.46119	1.2851e+06	7.49307e+06	2.97936e+06	12208174	375253	1637365	8.92	514389	1.62806
347181	12.7576	4.22	0.54	24.39	26300	0.432179	0.275097	360000	205500	26300	0.34	322.9	0.0133098	0.0314231	34777348	31.76	353275	13743280	5639	30534	12342	0.964981	24049812	383.9	31.8	0.66	46.88	52.46	0.20988	14.9078	16.6823	18117	13743280	36826	10.42	65.19	24.39	0.374137	3.168	1.77107	1.43205e+06	8.95924e+06	3.35199e+06	14508400	539293	2035338	9.01	648466	1.74993
425765	12.9616	4.24	0.54	23.99	35300	0.395373	0.276309	430000	224100	35300	0.38	344.82	0.0149827	0.0267041	42393663	39.06	377301	15459100	4779	28785	15900	0.966922	29962374	385.6	39.1	0.67	53.33	46	0.26197	20.852	17.986	18117	15459100	40049	10.2	65.82	23.99	0.364479	3.8453	2.10489	1.57683e+06	1.01752e+07	3.70864e+06	16471135	539407	2203859	9.02	720196	1.93817
286589	12.5658	4.36	0.56	26.17	34900	0.408377	2.98065	600000	229500	34900	0.35	341	0.0152633	0.0243356	51884805	40.23	419031	16429000	4612	28183	17490	0.967584	37513744	383.8	40.23	0.75	51.98	47.27	0.301725	20.9116	19.0167	18117	16429000	43824	9.82	64.01	26.17	0.408842	4.32707	2.36795	1.61333e+06	1.05162e+07	4.29947e+06	18442310	521354	2356018	9.18	780571	2.28339
317818	12.6692	4.5771	0.6216	26.91	40700	0.435997	0.0203421	640000	231400	40700	0.3505	360	0.0162169	0.0233533	64864808	41.0009	410478	17876280	5445	31706	29334	0.963382	47411388	384.54	41.0009	0.7	50.99	48.31	0.287006	20.9064	19.8075	18162	17876280	47565	9.24	63.85	26.91	0.421457	4.45327	2.43737	1.65177e+06	1.1414e+07	4.81051e+06	20920999	569644	2640740	9.42	844747	2.6522
354138	12.7774	4.4906	0.586	27.62	52200	0.469755	0.0205366	610000	241800	52200	0.3564	369	0.0172487	0.0227382	80270291	41.1308	429552	19321400	3565	18814	11032	0.97837	59816384	384	41.1308	0.67	50.45	48.88	0.275576	20.7505	20.1047	18117	19321400	51262	8.87	63.51	27.62	0.434892	4.59406	2.51448	1.71381e+06	1.2271e+07	5.33657e+06	23644064	608766	2830366	9.67125	751641	3.09586
218131	12.2929	4.1141	0.554	28.55	61300	0.531969	0.21547	720000	231400	61300	0.344	389	0.0184406	0.0244628	97989765	41.1981	881481	21916100	2528	7773	7577	0.991016	73988776	381	41.1981	0.6	50.46	48.93	0.247189	20.7886	20.1582	18117	21916100	57522.6	7.9996	64.6849	27.3155	0.422286	4.79346	2.60787	1753200	14176400	5986500	26334865	598546	3045755	9.87141	810818	3.376
67259.3	11.1163	2.58	0.13	39.66	4957	0.157253	0.329315	44044	18380	4957	0.12	88.4	0.00259582	0.00737641	4594680	12.34	55489	1940496	3361	7772	1772	0.991105	2.42293e+06	248.22	12.34	4.54	37.36	58.1	0.560236	4.61022	7.16954	19637	1940496	7898	31.81	28.54	39.66	1.38963	2.5575	1.97356	617272	553818	769601	1411387	93435	469290	2.68	124566	1.24862
54434.4	10.9048	2.6	0.14	38.83	5595	0.162265	0.570211	56330	19700	5595	0.12	114.5	0.00328516	0.00813013	5485558	13.66	56585	2216546	3709	8186	1610	0.990635	3.22009e+06	250.23	13.66	4.03	43.05	52.93	0.550498	5.88063	7.23024	19637	2216546	8972	32.62	28.55	38.83	1.36007	2.24925	1.80466	723037	632824	860685	2603712	130430	617897	2.65	158071	1.45275
75796.8	11.2358	2.6	0.14	38.85	5806	0.183603	0.854176	60703	32685	5806	0.12	133.3	0.00388897	0.0065083	6591279	14.21	60468	2608992	3645	7169	1442	0.991797	4.18427e+06	252.7	14.21	3.8	43.07	53.13	0.53998	6.12025	7.54977	19637	2608992	10469	30.28	30.87	38.85	1.2585	2.47504	1.86677	790003	805396	1.01359e+06	3469462	130430	620180	2.62	213778	1.60379
59039.4	10.986	2.67	0.13	36.88	4213	0.20053	1.03134	114816	49014	4213	0.13	158.02	0.00472465	0.00939823	7921949	15.94	76307	3196451	7924	14869	7514	0.982914	5.32723e+06	254.2	15.94	3.39	44.92	51.69	0.540366	7.16025	8.23939	19637	3196451	12705	31.02	32.11	36.88	1.14855	2.20062	1.67458	991539	1.02638e+06	1.17885e+06	4158271	194496	1064322	3.31	281967	1.66661
48970.3	10.799	2.69	0.17	36.7	4776	0.215446	1.17665	130000	45837	4776	0.08	173.09	0.00489861	0.00932228	8780240	18.1	87572	3899564	7930	16996	7920	0.980482	6.47103e+06	255.6	18.1	1.27	47.07	51.66	0.22987	8.51967	9.35046	19637	3899564	15397	28.96	34.34	36.7	1.06872	1.48857	1.27865	1.12931e+06	1.33911e+06	1.43114e+06	4831983	287878	1415713	3.56	355493	1.65942
70455.8	11.1627	2.89	0.23	36.9	5302	0.245761	1.43698	150000	52700	5302	0.15	185.23	0.00564424	0.00805289	10011103	18.31	93246	4497419	6542	15136	7948	0.982606	7670639	256.9	18.3	2.08	44.13	53.79	0.38064	8.07579	9.84357	19637	4497419	17500	28.58	34.52	36.9	1.06895	1.9046	1.48677	1.28536e+06	1.55251e+06	1.65955e+06	5557459	584979	2612585	3.88	474721	1.70556
65473.3	11.0894	2.9383	0.2335	37.38	6903	0.275381	1.44127	170000	55387	6903	0.1251	189	0.00581503	0.00717027	11783572	18.19	99748	5009758	7941	15333	14571	0.982276	9013035	258.8	18.1921	1.95	43.99	54.06	0.354746	8.0027	9.83465	19637	5009758	19566	27.62	34.99	37.38	1.06831	1.94508	1.50669	1.3837e+06	1.75291e+06	1.87265e+06	6382316	296217	1642377	4.51	471784	1.7991
100001	11.5129	2.9608	0.2295	39.48	7881	0.292058	1.35399	220000	58106	7881	0.1183	189	0.00601758	0.00688092	14258354	18.8989	109792	5519581	6727	14131	13776	0.983661	10889929	259.1	18.8989	1.69	44.05	54.26	0.319391	8.32497	10.2545	19637	5519581	21444	25.72	34.8	39.48	1.13448	2.02977	1.58212	1.41964e+06	1.92081e+06	2.17913e+06	7750258	328693	1921314	5.81	522364	1.97296
103361	11.546	2.958	0.2517	40.44	15600	0.306158	0.136616	280000	56786	15600	0.114	206	0.00705026	0.0082456	17679985	20.0351	125920	6133904	7509	14131	12860	0.983674	13453715	261	20.0351	1.46	45.62	52.92	0.292512	9.14001	10.6026	19637	6133904	23692	24.67	34.89	40.44	1.15907	2.01966	1.58936	1.51323e+06	2.14012e+06	2.48055e+06	9860924	396133	2126514	3.6275	575064	2.19334
84944.6	11.3498	2.8517	0.2482	39.765	19434	0.328598	0.0993195	370000	153357	19434	0.1123	236	0.00932169	0.0112822	22016913	20.662	647209	6789500	820	9258	6658	0.989341	16692382	263	20.662	1.33	46.51	52.16	0.274805	9.6099	10.7773	19637	6789500	25815.6	23.4274	36.1882	40.3844	1.11595	2.09238	1.60417	1590600	2457000	2741900	11115552	441137	2380304	3.74594	623151	2.45856
299811	12.6109	2.02	0.23	34.18	4045	0.303851	1.93664	57678	194300	4045	0.14	55.44	0.00388973	0.0106013	6866797	10.33	96479	3138785	2026	38646	7358	0.955815	3.35012e+06	157.71	10.33	5.42	30.49	64.09	0.559886	3.14962	6.6205	3337	3138785	20093	22.86	42.97	34.18	0.795439	3.82289	2.30916	717526	1.34874e+06	1.07284e+06	1399447	63157	312554	10.45	143447	1.06733
323322	12.6864	1.93	0.24	38.4	4142	0.301148	1.07846	231410	97535	4142	0.14	90.32	0.00407546	0.0114615	8982313	10.55	115612	3177113	1211	30151	4094	0.965554	4887677	160.18	10.55	4.17	32.99	62.84	0.439935	3.48045	6.62962	3337	3177113	20093	24.34	37.27	38.4	1.03032	3.49971	2.26502	773309	1.18411e+06	1.22001e+06	3742693	96877	509923	11.34	172227	1.5384
555115	13.2269	2.01	0.26	35.75	8029	0.334379	1.65477	154508	106399	8029	0.14	101.57	0.00448275	0.00789912	12181747	11.89	132079	3975762	1369	34185	5188	0.960937	7.18129e+06	166.84	11.89	4.37	37.17	58.45	0.519593	4.41951	6.9497	3337	3975762	25412	22.02	42.23	35.75	0.846555	4.26898	2.55777	875463	1.67896e+06	1.42133e+06	4521277	118803	630370	12.07	275093	1.80627
712744	13.4769	2.09	0.27	34.99	6792	0.346052	1.14272	225354	111935	6792	0.17	111.28	0.0050072	0.0122106	15437190	14.35	179120	4965849	1749	21543	6170	0.975337	10008881	167.9	14.35	3.55	43.83	52.61	0.509425	6.2896	7.54953	3337	4965849	32103	23.25	41.76	34.99	0.837883	3.64907	2.24347	1.15456e+06	2.07374e+06	1.73755e+06	5063831	143077	846430	12.36	370626	2.01554
744090	13.5199	2.15	0.28	30.55	7344	0.426211	0.520543	240000	128948	7344	0.17	127.6	0.00565024	0.0139959	19500487	14.76	257653	6307923	2291	12637	6730	0.985483	13516998	168.1	14.8	3.32	41.26	55.42	0.49136	6.10648	8.20216	3337	6307923	40418	20.3	49.15	30.55	0.621567	3.68163	2.1516	1.28051e+06	3.10034e+06	1.92707e+06	5890981	173621	987310	12.82	411311	2.14286
832904	13.6327	2.17	0.32	29.73	8097	0.532607	0.706331	270000	115775	8097	0.19	158.33	0.00642366	0.0112827	22716023	13.76	301333	7349971	1830	11912	5180	0.986335	17083926	169.4	13.8	3.56	38.66	57.78	0.49128	5.33508	7.97364	3337	7349971	43491	19.43	50.84	29.73	0.584776	3.68424	2.13451	1.4281e+06	3.73673e+06	2.18515e+06	6562545	170695	996343	13.5	421111	2.32435
1.0719e+06	13.8849	2.12	0.3	29.22	7739	0.594041	1.06516	280000	137381	7739	0.17	169	0.0068301	0.0102007	26591404	14.41	367605	8560135	1920	11689	3313	0.986618	20766448	169.3	14.41	3.75	39.83	56.42	0.540375	5.7395	8.13012	3337	8560135	53603	17.68	53.1	29.22	0.550282	4.26269	2.40649	1.51343e+06	4.54543e+06	2.50127e+06	7175513	194806	1049674	13.83	472452	2.42595
1.22866e+06	14.0214	2.1431	0.309	31.67	15608	0.607525	1.35472	370000	136271	15608	0.1659	172	0.00763649	0.0105001	31214694	14.6839	383394	8920837	1817	12184	4692	0.986032	24693032	171.96	14.6839	3.67	39.46	56.87	0.538899	5.79427	8.35073	3337	8920837	55248	17.87	50.46	31.67	0.627626	4.51361	2.57062	1.59415e+06	4.50145e+06	2.82523e+06	7484895	247285	1301770	14.01	476136	2.76802
7.64961e+06	15.8502	2.1642	0.3067	31.37	20497	0.692636	1.44715	370000	144045	20497	0.1974	174	0.00823021	0.0103986	36141195	14.5336	481786	10066500	1200	7292	8392	0.991555	29186444	174	14.5336	3.32	38.57	58.11	0.482516	5.60561	8.44547	3337	10066500	61580	17.36	51.27	31.37	0.611859	4.17173	2.3918	1.74754e+06	5.16109e+06	3.15786e+06	8156332	280438	1500566	12.5475	500696	2.89936
7.59619e+06	15.8432	2.2174	0.2966	33.36	25830	0.854627	0.448686	1070000	334763	25830	0.149	469	0.0192017	0.0288821	40925715	14.3904	714972	12298420	1953	5852	9628	0.993177	33072632	175	14.3904	3.4	35.53	61.07	0.489274	5.11291	8.78822	3989	12298400	70276.6	15.4931	54.3697	30.1373	0.554303	3.94589	2.2501	1905400	6686600	3706400	9388376	287354	1576537	12.8097	643361	2.68918
1.65706e+06	14.3206	2.04	0.2	30.94	7790	0.255056	1.26486	162900	100000	7790	0.2	87.69	0.00435645	0.0133485	9955043	23.95	1082673	6108589	7752	103330	34562	0.88162	5301331	155.66	23.95	0.92	57.2	41.88	0.22034	13.6994	10.0303	8411	6108589	39199	5.65	63.41	30.94	0.487936	13.4714	6.97967	345135	3.87346e+06	1.89e+06	3418157	131477	758951	5.72	424369	0.867849
441300	12.9975	1.99	0.19	34.91	8034	0.29256	1.99452	192185	98000	8034	0.23	137.93	0.0057107	0.0150209	11800287	23.53	1255812	6883947	5654	95600	25132	0.890585	6689599	155.46	23.53	0.89	58.31	40.8	0.209417	13.7203	9.60024	8411	6883947	44251	5.59	59.5	34.91	0.586723	16.581	8.58388	384813	4.09595e+06	2.40319e+06	6246757	153675	966118	6.44	503177	0.971768
1.04887e+06	13.8632	2.1	0.23	32.66	8892	0.370688	2.31703	230346	105227	8892	0.24	113.15	0.00542773	0.00967029	14255717	23.21	1256254	8603675	2591	87528	26543	0.899775	8596843	154.6	23.21	0.82	55.71	43.47	0.190322	12.9303	10.0894	8411	8603675	50612	5.04	62.3	32.66	0.524238	14.7514	7.63781	433625	5.36009e+06	2.80996e+06	7275114	156824	1164764	9.72	745960	0.999206
1.22194e+06	14.016	2.23	0.23	32.02	11259	0.395227	2.1241	257237	115245	11259	0.24	126.8	0.00608442	0.0156423	17204338	26.43	1259332	10445851	5103	74706	73170	0.913671	10975674	154.3	26.43	0.83	56.38	42.79	0.219369	14.9012	11.3094	8411	10445851	60552	5.09	62.9	32.02	0.509062	14.6402	7.57462	531694	6.57044e+06	3.34476e+06	8480694	179262	1396448	8.33	1024325	1.05072
1.53074e+06	14.2413	2.44	0.34	33.94	13337	0.39727	2.60719	300000	122460	13337	0.27	141.67	0.00689009	0.0175725	20889778	27.97	1270718	11123567	4461	75796	60809	0.912621	13973393	153.2	28	0.54	54.77	44.69	0.1512	15.3356	12.5132	8411	11123567	64459	5.41	60.65	33.94	0.559604	10.7375	5.64857	601785	6.74644e+06	3.77534e+06	9337084	242508	1755681	10.79	1235244	1.2562
1.64381e+06	14.3125	2.58	0.52	35.1	15663	0.376549	2.62788	330000	125525	15663	0.42	149.68	0.0079881	0.014594	25127631	31.66	1285880	11936598	2953	70002	61697	0.919217	17581196	152.3	31.7	0.25	53.85	45.9	0.07925	17.0705	14.5503	8411	11936598	78530	5.23	59.67	35.1	0.588235	7.92985	4.25904	624284	7.12257e+06	4.18975e+06	10070833	252985	1823992	10.94	1297005	1.47288
1.89795e+06	14.4563	2.6459	0.3529	39.77	13104	0.358131	3.139	350000	153344	13104	0.4799	173	0.00897858	0.013772	29290562	32.7	1265791	11712452	2656	65470	152206	0.922989	21562888	152	32.7044	0.26	51.92	47.82	0.0850314	16.9801	15.6392	8411	11712452	67879	5.43	54.8	39.77	0.72573	8.24441	4.48507	635986	6.41842e+06	4.65804e+06	10591564	212238	1854923	10.98	1298326	1.84102
1.64426e+06	14.3128	1.9512	0.2875	42.81	14938	0.421329	0.551237	340000	106752	14938	0.4344	170	0.00828285	0.0108954	30913635	27.6433	1162230	11646927	5363	52554	166611	0.93749	24959422	151.21	27.6433	0.29	52.87	46.84	0.0801656	14.615	12.9481	8411	11646927	67656	5.75	51.43	42.81	0.832394	8.40052	4.61645	669698	5.99001e+06	4.98605e+06	11428895	193262	1322787	11.26	537680	2.143
1.30769e+06	14.0838	1.7235	0.2498	47.7	23892	0.336786	0.549741	460000	114523	23892	0.385	163	0.00891959	0.0121016	29743127	22.7655	1132474	7667098	2053	32824	97303	0.961066	26629412	150	22.7655	0.37	53.48	46.15	0.0842323	12.175	10.5063	8411	7667098	44745	8.84	43.46	47.7	1.09756	4.85123	2.9744	677771	3.33212e+06	3.65721e+06	12111293	189195	1376437	9.2725	555520	3.47321
1.71695e+06	14.3561	1.6557	0.2184	48.08	28139	0.355914	0.112421	440000	125663	28139	0.2597	151	0.00846051	0.0107232	28435579	21.8339	1343024	7771000	2887	17068	76967	0.979345	26453106	148	21.8339	0.36	50.19	49.45	0.078602	10.9584	10.7969	8414	7710000	52094.6	6.12451	44.4604	49.415	1.11144	8.38061	4.74602	472200	3427900	3870800	13451904	190208	1356115	9.71656	645570	3.43101
1.5727e+06	14.2683	3.03	0.16	29.14	18468	0.342233	1.66136	196922	140820	18468	0.15	194.75	0.00786071	0.0241029	29114305	36.14	431407	12368300	13628	104966	17984	0.879998	14676184	375.68	36.14	0.44	67.65	31.9	0.159016	24.4487	11.5287	9454	12368300	33610	7.23	44.14	48.63	1.10172	4.56715	2.83443	894228	5.45937e+06	6.0147e+06	6498733	214451	1010792	15.25	703667	1.1866
1.20563e+06	14.0025	3.21	0.15	33.63	14578	0.379337	0.852748	271960	242882	14578	0.12	262.93	0.0103945	0.0271527	32243703	35.72	448957	13549931	14097	70668	14952	0.919155	17824732	377.49	35.72	0.53	65.57	33.9	0.189316	23.4216	12.1091	9454	13549931	36679	4.77	49.7	45.53	0.916097	9.86427	5.39018	646332	6.73432e+06	6.16928e+06	9182707	242018	1248044	16.57	801707	1.31549
1.68866e+06	14.3394	3.51	0.18	35.37	15463	0.413077	1.32333	304000	183647	15463	0.23	305.86	0.0113277	0.0208961	36153042	37.56	568684	15515164	15013	70668	14952	0.919153	21486274	377.92	37.56	0.24	65.1	34.66	0.090144	24.4516	13.0183	9600	15515164	41661	2	63.3	34.7	0.548183	39.9095	20.2289	310303	9.8211e+06	5.38376e+06	10610125	308079	1618432	18.22	1039879	1.38486
1.79254e+06	14.3991	3.33	0.4	36.71	22011	0.436604	3.6148	410400	156837	22011	0.2	355.96	0.0127697	0.0330508	40163163	41.63	526342	18175833	14182	84667	21878	0.903084	25399760	513.5	41.63	0.24	66.8	32.96	0.099912	27.8088	13.7212	9600	18175833	48326	7.44	48.59	43.97	0.904919	4.39443	2.64967	1.35228e+06	8.83164e+06	7.99191e+06	13096893	438849	2011716	20.03	1307601	1.39745
1.77802e+06	14.391	3.5	0.41	37.86	22683	0.462262	1.7105	400000	167953	22683	0.22	375.68	0.0134497	0.0316654	45579643	42.95	481598	19877262	16831	79872	18163	0.908604	30096150	380.9	43	0.14	65.68	34.18	0.0602	28.2424	14.6974	9600	19877262	52591	2.85	33.83	63.31	1.87142	3.97325	2.92233	566502	6.72448e+06	1.25863e+07	16976604	513378	2265906	20.94	1504601	1.5141
2.15983e+06	14.5855	3.94	0.27	38.9	37000	0.411398	0.859755	530000	174505	37000	0.38	403.69	0.0161576	0.029208	52300099	52.39	495775	21557271	15921	80330	21842	0.908027	35733560	381.6	52.4	0.02	65.38	34.6	0.01048	34.2591	18.1304	9660	21557271	56433	5.44	49.48	45.08	0.911075	3.49216	2.20162	1.17272e+06	1.06665e+07	9.71802e+06	19008284	515652	2517062	23.07	1700901	1.65761
2.31402e+06	14.6545	3.8767	0.2668	40.43	39000	0.441423	1.02814	560000	178217	39000	0.3626	389	0.0160025	0.0243841	60031608	51.58	624251	22767060	15622	140026	94304	0.838835	42465796	386.7	51.5765	0.02	65.04	34.94	0.0103153	33.5454	18.0208	9660	22767060	59557	6.2	55.79	38.01	0.681305	3.31025	1.99578	1.41156e+06	1.27017e+07	8.65376e+06	20801039	519503	2697848	17.24	1871456	1.86523
2.3585e+06	14.6735	3.7591	0.3027	41.93	44900	0.448265	1.131	520000	160149	44900	0.3717	366	0.0155931	0.0215417	69122593	52.5433	1639540	23553298	22522	93909	30123	0.8924	50501044	389.07	52.5433	0.02	64.78	35.21	0.0105087	34.0375	18.5005	9660	23553298	61189	10.41	45.05	44.53	0.988457	1.68901	1.33873	2.4519e+06	1.06108e+07	1.04906e+07	23448662	581816	3093104	18.12	2041481	2.14412
2.60966e+06	14.7747	3.7494	0.2861	44.34	58394	0.488098	1.1527	1110000	218743	58394	0.3922	370	0.0189364	0.0290841	78728438	50.6067	1746705	24701013	20086	157495	53570	0.819533	59356692	392	50.6067	0.01	62.72	37.27	0.00506067	31.7405	18.8611	9660	24701013	63745	9.4	46.26	44.34	0.958495	1.72499	1.34174	2.3219e+06	1.14267e+07	1.09524e+07	26770252	617857	3205406	18.68	2200082	2.40301
2.60327e+06	14.7723	3.696	0.3036	45.3	75900	0.554654	0.668884	1210000	224395	75900	0.4454	378	0.0208472	0.0310926	86744829	46.8966	10353925	26011400	17923	72459	36355	0.916774	67424304	394	46.8966	0.01	60.23	39.76	0.00468966	28.2458	18.6461	9660	26011400	66018.8	8.7823	46.9909	44.2268	0.941176	1.90221	1.42169	2284400	12223000	11504000	27420228	604237	3302785	19.1087	2262838	2.59211
61613.9	11.0286	4.4	0.14	40.23	11932	0.255351	1.447	73600	118782	11932	0.24	105.27	0.00517579	0.0147681	7677715	15.83	63076	4042200	1217	4502	1403	0.994845	3.60143e+06	588.77	323	0.512074	0.160681	0.327554	165.4	51.9	105.8	8374	4042200	7918	29.45	30.32	40.23	1.32685	0.211978	0.769413	1.19043e+06	1.2256e+06	1.62618e+06	1468269	159898	609322	4.63	126946	0.890957
98326.1	11.496	4.36	0.12	37.51	13140	0.273199	1.84186	109866	122588	13140	0.25	136.26	0.00615138	0.0157193	8968069	15.81	67166	4319284	1669	4257	1287	0.995125	4.7592e+06	596.93	327	0.511927	0.16055	0.327523	167.4	52.5	107.1	8374	4319284	8477	28.37	34.12	37.51	1.09936	0.210712	0.655034	1.22538e+06	1.47374e+06	1.62016e+06	4337757	171882	801010	6.41	173185	1.10185
147395	11.9009	4.47	0.11	35.9	14575	0.319091	2.13903	152239	135908	14575	0.23	180.7	0.00744593	0.0139276	10804207	16.07	81634	5127800	1527	14579	4964	0.983298	6221609	600.76	334.2	0.491023	0.209455	0.299521	164.1	70	100.1	8374	5127800	10318	26.75	37.36	35.9	0.960921	0.211668	0.586294	1.37169e+06	1.91575e+06	1.84088e+06	5447496	208018	1033412	5.93	232980	1.21331
191478	12.1625	4.54	0.15	34.18	19315	0.378871	2.68796	234235	157742	19315	0.24	203.9	0.00880564	0.0233415	12173855	16.54	105053	6266531	3282	16206	7326	0.981402	7.73508e+06	604.2	322.9	0.458346	0.214308	0.327346	148	69.2	105.7	8374	6266531	12868	26.18	39.64	34.18	0.86226	0.211994	0.537127	1.64058e+06	2.48405e+06	2.1419e+06	6749013	296119	1386189	6.54	340441	1.23435
290566	12.5796	4.85	0.2	34.33	22109	0.411297	3.18492	230000	190597	22109	0.24	240.16	0.0101826	0.023251	14098515	17.37	123711	7156572	2448	12436	5455	0.985732	9497973	612.6	338.5	0.446086	0.217725	0.336189	151	73.7	113.8	8374	7156572	14642	25.31	40.36	34.33	0.850595	0.211954	0.531274	1.81133e+06	2.88839e+06	2.45685e+06	8130958	407931	1772645	7.5	476878	1.32717
230298	12.3471	4.91	0.19	34.89	32300	0.357962	3.68259	300000	211727	32300	0.35	307.36	0.0133021	0.0225539	16630110	22.09	144637	7910950	2055	12051	6312.5	0.986159	11526972	632.9	339.1	0.431141	0.227956	0.340902	146.2	77.3	115.6	8374	7910950	12498	24.65	40.46	34.89	0.862333	0.212423	0.537378	1.95005e+06	3.20077e+06	2.76013e+06	9275747	380724	2064319	8.08	643813	1.45709
197723	12.1946	4.9586	0.2676	38.53	25689	0.384235	4.13323	350000	220000	25689	0.2733	292	0.012411	0.0183093	19689661	23	155237	8836299	2755	12247	11663	0.985851	14062574	634.4	353.4	0.440011	0.226372	0.333616	155.5	80	117.9	8521	8836299	17769	22.01	39.46	38.53	0.976432	0.211529	0.593981	1.94487e+06	3.4868e+06	3.40463e+06	10607977	368394	2292171	8.61	726963	1.59146
292355	12.5857	4.9621	0.2635	40.04	54100	0.403093	4.52302	410000	370389	54100	0.2292	291	0.0159491	0.0225129	23463741	23.3844	171087	9426090	3502	12660	10518	0.985396	17263196	634.95	361.3	0.445	0.224	0.331	160.779	80.9312	119.59	8521	9426090	18771	20.69	39.27	40.04	1.01961	0.210819	0.615214	1.95026e+06	3.70163e+06	3.77421e+06	12601006	448896	2778388	9.06	825881	1.83143
320136	12.6765	5.0386	0.2588	41.57	64389	0.444219	4.79302	520000	477300	64389	0.2016	341	0.0191683	0.0239987	27721860	23.5493	171087	10461044	1879	8935	3412	0.989757	20963494	647	355.7	0.376	0.247	0.377	133.743	87.8579	134.099	8521	10461044	20611	19.72	38.71	41.57	1.07388	0.213108	0.643496	2.06292e+06	4.04947e+06	4.34866e+06	15898916	511230	2785781	7.095	870239	2.00396
393574	12.883	4.9938	0.2511	43.1	43121	0.480591	4.43634	890000	373578	43121	0.2411	388	0.018837	0.026997	32455075	23.9245	584061	11497900	1934	15946	3140	0.981766	24812030	651	360.9	0.368	0.245	0.387	132.811	88.4205	139.668	8521	11497900	17661.9	18.2129	38.2774	43.5097	1.13669	0.212819	0.674756	2094100	4401100	5002700	18433589	585197	3250253	7.40312	945506	2.15796
92873.3	11.439	5.24	0.27	32.61	15012	0.320518	1.3806	146860	196659	15012	0.48	179.16	0.0091839	0.0257565	14758189	32.75	108700	10496975	10119	56616	14672	0.935192	6.76004e+06	614.16	32.75	0.7	44.85	54.44	0.22925	14.6884	17.8291	18190	10496975	19201	22.79	44.6	32.61	0.731166	1.60215	1.16666	2.39226e+06	4.68165e+06	3.42306e+06	3221703	232271	1129767	5.83	443088	0.643998
49668.3	10.8131	5.25	0.27	36.38	16297	0.35847	1.30241	219239	230264	16297	0.43	199.24	0.0100919	0.0257226	16861062	34.57	188318	12392306	13091	63613	9734	0.927283	8518894	616.69	34.57	0.26	45.27	54.47	0.089882	15.6498	18.8303	17950	12392306	22496	20.77	42.85	36.38	0.849008	1.35233	1.10067	2.57388e+06	5.3101e+06	4.50832e+06	7921264	254123	1368056	5.81	511654	0.687434
92373.4	11.4336	5.23	0.27	35.28	20137	0.405207	1.11304	62949	243838	20137	0.47	263.42	0.0117189	0.0217206	19756110	36.81	193930	14915686	12575	47728	10516	0.945387	10919826	623.11	36.81	0.27	46.13	53.6	0.099387	16.9805	19.7302	18190	14915686	26551	18.78	45.94	35.28	0.767958	1.54506	1.15651	2.80117e+06	6.85227e+06	5.26225e+06	9630800	296639	1773011	6.73	700205	0.732104
123057	11.7204	5.32	0.3	34.63	24986	0.491103	1.07149	376442	270357	24986	0.56	307.81	0.0145977	0.0380431	22746053	36.88	209560	18111879	9965	46373	21248	0.946772	13798526	127	36.88	0.14	44.82	55.04	0.051632	16.5296	20.2988	18910	18111879	31644	16.27	49.1	34.63	0.705295	1.51967	1.11248	2.9468e+06	8.89293e+06	6.27214e+06	11540505	349677	2227929	7.3	938944	0.76185
201668	12.2144	5.27	0.49	35.69	27925	0.514774	1.26536	490000	345884	27925	0.55	310.82	0.0159813	0.0402888	27021408	39.59	228887	20385039	12855	39364	19376	0.954787	17400906	629	39.6	0.3	44.03	55.67	0.1188	17.4359	22.0453	18910	20385039	35475	14.84	49.47	35.69	0.721447	2.09242	1.40693	3.02514e+06	1.00845e+07	7.27542e+06	13922185	526456	2549661	9.2	1067314	0.853612
229335	12.3429	5.51	1.25	37.03	32437	0.534183	1.36704	540000	312427	32437	0.52	348.83	0.0167822	0.0312978	32986120	42.35	259866	22649358	11601	37246	20730	0.957184	21999560	607.2	42.4	0.28	45.19	54.53	0.11872	19.1606	23.1207	18177	22649358	37314	14.3	48.67	37.03	0.760838	2.19663	1.47873	3.23886e+06	1.10234e+07	8.38706e+06	16312935	506570	3173846	10.06	1225251	0.971311
324308	12.6894	5.64	1.31	38.91	33915	0.596619	1.47609	750000	308649	33915	0.53	444	0.0196346	0.0315343	39982370	42.14	315314	25141545	10202	38704	23168	0.955487	27796822	608.7	42.14	0.31	44.19	55.5	0.130634	18.6217	23.3877	18910	25141545	43215	13.44	47.65	38.91	0.816579	2.47311	1.64485	3.37902e+06	1.19799e+07	9.78258e+06	19236577	511836	3627711	10.77	1349152	1.10561
374583	12.8336	5.2572	1.0647	41.21	40379	0.654993	1.77658	830000	305405	40379	0.5292	449	0.0203564	0.0297417	47501160	41.3595	304728	27090169	9799	33333	17636	0.961698	34606524	609.18	41.3595	0.15	42.61	57.24	0.0620392	17.6233	23.6742	18910	27090169	46408	13.11	45.68	41.21	0.902145	2.07272	1.48743	3.55152e+06	1.23748e+07	1.11639e+07	22474965	587114	4265226	11.32	1486445	1.27746
354259	12.7778	5.3164	1.1601	44.46	46906	0.707754	2.08754	930000	325502	46906	0.5404	465	0.0217042	0.0304273	56014527	41.7351	337445	29538202	4064	17436	9379	0.979966	42187184	611	41.7351	0.12	41.85	58.03	0.0500821	17.4661	24.2189	18190	29538202	50543	12.97	42.56	44.46	1.04464	2.01571	1.53017	3.8311e+06	1.25715e+07	1.31327e+07	27138052	663349	4630473	8.3775	1571801	1.42822
578939	13.269	5.2895	1.301	48.17	52638	0.731937	2.25926	1100000	360819	52638	0.5391	511	0.023996	0.0344732	64787164	42.3513	1015908	30998500	2677	8377	6419	0.990345	49846952	606	42.3513	0.14	42.34	57.53	0.0592918	17.9315	24.3647	18177	36105239	59579.6	12.97	42.56	44.46	1.04464	2.10525	1.57494	4.68285e+06	1.53664e+07	1.60524e+07	30159562	685855	4904950	8.69594	1634691	1.3806
239389	12.3858	3.96	0.29	29.06	10995	0.204119	0.768222	177800	120000	10995	0.29	121.99	0.0060087	0.0179296	9594310	21.88	115186	4466114	3348	64878	32712	0.925507	4816602	340.92	21.88	2.79	37.8	59.41	0.610452	8.27064	12.9989	19699	4466114	13114	22.68	48.26	29.06	0.602155	2.59515	1.59865	1.01291e+06	2.15535e+06	1.29785e+06	2951811	152158	929204	5.27	317863	1.07848
252835	12.4405	4.1	0.3	30.17	11986	0.224965	0.966317	196434	129914	11986	0.29	173.39	0.00741613	0.0192215	12424263	23.03	127883	5180944	4349	59982	32128	0.931097	7071687	342.6	23.03	2.74	38.56	58.71	0.631022	8.88037	13.5209	19698	5180944	15724	19.69	50.14	30.17	0.601715	3.13356	1.86764	1.02013e+06	2.59773e+06	1.56309e+06	5795458	156438	1214473	6.09	421494	1.36494
273365	12.5186	4.26	0.33	28.65	23055	0.273504	1.11376	238312	135201	23055	0.28	171.18	0.00823174	0.016692	15586520	24	154170	6564084	3823	41530	45750	0.95193	9809008	339.24	24	2.54	37.92	59.54	0.6096	9.1008	14.2896	19698	6564084	21536	20.69	50.66	28.65	0.565535	2.69442	1.62998	1.35811e+06	3.32536e+06	1.88061e+06	7055481	206142	1467537	6.48	662504	1.49435
197054	12.1912	4.27	0.38	27.76	18285	0.307032	1.10585	294336	150748	18285	0.3	199.26	0.00897263	0.0236841	18547195	26.48	245827	8130202	1482	47013	50316	0.945612	12612011	341	26.48	1.59	40.97	57.44	0.421032	10.8489	15.2101	19698	8130202	26927	20.99	51.25	27.76	0.541659	2.20028	1.37097	1.70653e+06	4.16673e+06	2.25694e+06	8764727	246260	1733255	7.3	869236	1.55125
250221	12.4301	4.41	0.42	28.24	22404	0.29794	1.23596	340000	155410	22404	0.33	232.89	0.0103232	0.0251487	22058457	30.93	249927	9206331	970	59262	50251	0.931646	15700512	340.6	30.9	0.39	47.37	52.24	0.12051	14.6373	16.1422	19731	9206331	30765	22.27	49.49	28.24	0.57062	1.33556	0.953091	2.05025e+06	4.55621e+06	2.59987e+06	10200395	364329	2137193	6.32	1070857	1.7054
307424	12.636	4.61	0.51	28.37	27689	0.329888	1.27791	360000	179869	27689	0.31	248.81	0.0112845	0.0201737	26015805	30.42	273012	10028603	810	50542	48209	0.941621	19112528	339.5	30.4	0.85	42.97	56.18	0.2584	13.0629	17.0787	19698	10028603	29496	21.78	49.86	28.37	0.568993	1.70429	1.13664	2.18423e+06	5.00026e+06	2.84511e+06	11576281	327697	2290576	6.61	1124884	1.9058
462908	13.0453	4.6535	0.5285	35.82	26400	0.328172	1.54169	400000	169506	26400	0.3191	255	0.0113716	0.0172475	29720594	30.27	262342	9935232	727	45693	85332	0.946578	22758390	340.6	30.2745	0.82	41.09	58.09	0.248251	12.4398	17.5865	19698	9935232	33379	21.61	42.57	35.82	0.841438	1.82192	1.33168	2.147e+06	4.22943e+06	3.5588e+06	12457893	313829	2279700	6.88	1017021	2.29068
520884	13.1633	4.5616	0.5283	43.82	29800	0.320452	0.105374	450000	168504	29800	0.3501	205	0.0107084	0.0152035	30662136	26.6727	913365	8547329	648	63451	62519	0.92668	25665200	340.9	26.6727	0.84	31.4	67.76	0.224051	8.37523	18.0734	19698	8547329	28852	25.81	30.37	43.82	1.44287	1.46437	1.45362	2.20607e+06	2.59582e+06	3.74544e+06	13744362	310194	1940641	6.91	547334	3.00272
450038	13.0171	3.9197	0.2993	50.42	40022	0.294391	0.129439	540000	186098	40022	0.3236	216	0.0119699	0.0162447	29584094	24.3395	824878	7165334	486	21674	55464	0.97443	26968524	341	24.3395	0.74	29.36	69.9	0.180112	7.14608	17.0133	19698	7165334	24285	25.04	24.54	50.42	2.0546	1.4857	1.77015	1.7942e+06	1.75837e+06	3.61276e+06	15679175	328459	2151690	6.4825	510204	3.76375
313302	12.6549	3.8171	0.2828	50.405	47079	0.330312	0.560466	610000	172510	47079	0.3132	239	0.0129586	0.0172424	28588462	23.0903	910589	7627000	453	21265	43004	0.975089	26680358	336	23.0903	0.5	25.5	74	0.115451	5.88803	17.0868	19698	7627000	22699.4	21.7058	27.518	50.7762	1.8452	1.54278	1.69399	1655500	2098800	3872300	16983119	375108	2344146	6.63406	578832	3.49815
24432.8	10.1037	4.6	0.37	34.8	18519	0.270373	3.63189	134406	58323	18519	0.3	170.46	0.00684838	0.020427	16263806	27.15	268573	7340633	6234	47897	43155	0.944704	7662630	471	27.15	0.92	37.13	61.95	0.24978	10.0808	16.8194	19557	7340633	16668	16.41	48.79	34.8	0.713261	2.4669	1.59008	1.2046e+06	3.58149e+06	2.55454e+06	2247235	208220	984376	5.23	384378	1.04387
84246.3	11.3415	4.48	0.24	37.3	20625	0.301261	3.76486	164571	188468	20625	0.31	204.98	0.00937541	0.0241951	18814861	27.99	303585	8432283	6526	45340	36467	0.947722	9602831	473.86	27.99	0.14	38.41	61.45	0.039186	10.751	17.1999	19506	8432283	19059	12.9	49.79	37.3	0.749146	1.89933	1.32424	1.08776e+06	4.19843e+06	3.14524e+06	7954694	259248	1312925	6.47	488357	1.13882
412223	12.9293	4.57	0.31	33.33	23239	0.373666	3.23843	230730	199315	23239	0.31	231.34	0.0104562	0.020445	22488134	28.95	340016	10817632	6768	40587	33928	0.953181	12429143	502.07	28.95	0.35	38	61.66	0.101325	11.001	17.8506	19699	10817632	24015	11.72	54.95	33.33	0.606551	2.44415	1.52535	1.26783e+06	5.94429e+06	3.60552e+06	9445332	317480	1611473	4.46	627107	1.14897
524550	13.1703	4.57	0.27	31.17	23456	0.42974	3.07951	275300	237218	23456	0.32	285.4	0.0123029	0.0323596	27271366	31.33	361885	13463756	10879	45823	45389	0.947024	16281281	604.2	31.33	0.41	41.46	58.12	0.128453	12.9894	18.209	19730	13463756	29305	11.16	57.68	31.17	0.540395	2.74001	1.6402	1.50256e+06	7.76589e+06	4.19665e+06	11173759	420441	2198775	10.46	950110	1.20927
896705	13.7065	4.59	0.37	31.72	25050	0.444947	3.10872	380000	262746	25050	0.37	316.37	0.0139068	0.0334477	32069167	34.05	379100	15172679	10099	47044	24511	0.945956	20881112	509.8	34.1	0.5	42.97	56.53	0.1705	14.6528	19.2767	19342	15172679	32848	10.35	57.93	31.72	0.547557	3.2961	1.92183	1.57037e+06	8.78953e+06	4.81277e+06	13098507	562460	2486413	11.59	1196762	1.37623
1.22515e+06	14.0186	4.7	0.52	32.64	42783	0.466904	3.68261	450000	294300	42783	0.39	318.84	0.0157746	0.0288398	38814933	36.08	401800	16855232	9014	39244	24356	0.954855	26485196	512.1	36.1	0.47	43.24	56.29	0.16967	15.6096	20.3207	19342	16855232	32920	9.93	57.42	32.64	0.568443	3.47342	2.02093	1.67372e+06	9.67827e+06	5.50155e+06	15114963	603650	3025851	11.53	1465411	1.57133
1.45735e+06	14.1921	4.7502	0.6266	33.67	72234	0.512528	3.84627	490000	394316	72234	0.4073	362	0.0200345	0.0308441	47003786	36.5361	387200	18725768	8898	38256	33954	0.955834	33102826	518.8	36.5361	0.49	42.11	57.4	0.179027	15.3854	20.9717	19342	18725768	39999	9.55	56.78	33.67	0.59299	3.65322	2.12311	1.78831e+06	1.06325e+07	6.30497e+06	16803671	644230	3515722	11.26	2403763	1.76777
954358	13.7688	4.4907	0.7008	35.58	74000	0.560216	4.37023	620000	430900	74000	0.4182	355	0.020805	0.0305003	56677039	35.9159	383100	20120654	8682	36337	20865	0.958225	41247808	528.27	35.9159	0.61	40.18	59.21	0.219087	14.431	21.2658	19654	20120654	42682	9.77	54.65	35.58	0.651052	3.87803	2.26454	1.96579e+06	1.09959e+07	7.15893e+06	19390165	651424	3788178	11.84	2202690	2.05002
1.13982e+06	13.9464	4.6561	0.8309	38.13	69984	0.613664	4.78307	720000	215784	69984	0.394	353	0.0182301	0.0250069	66396862	35.9175	409917	22041285	4520	14212	12939	0.983587	50292088	535	35.9175	0.47	37.92	61.61	0.168812	13.6199	22.1288	19654	22041285	46691	9.81	52.06	38.13	0.732424	3.57015	2.15128	2.16225e+06	1.14747e+07	8.40434e+06	23925264	700834	4040665	9.105	2355419	2.28172
1.38153e+06	14.1387	4.7401	0.8828	42.325	82145	0.599838	5.14027	900000	277365	82145	0.3903	406	0.0214233	0.0293294	76219425	36.313	1171284	21781900	2944	8557	9504	0.990092	59280016	534	36.313	0.53	37.21	62.26	0.192459	13.5121	22.6085	19342	24056413	45049.5	9.81	52.06	38.13	0.732424	3.6476	2.19001	2.35993e+06	1.25238e+07	9.17271e+06	24914209	716862	3976419	9.58937	2033755	2.46421
240264	12.3895	4.3	0.24	24.83	10923	0.287934	0.532856	182804	144773	10923	0.42	120.82	0.00682829	0.0197723	16137015	24.83	410324	7149413	7985	83896	29169	0.903864	7.84128e+06	369.38	24.83	2.26	31.78	65.97	0.561158	7.89097	16.3804	39548	7149413	21048	15	60.17	24.83	0.412664	2.35093	1.3818	1.07241e+06	4.3018e+06	1.7752e+06	4307294	256691	1068293	9.49	377967	1.09677
69278.9	11.1459	4.37	0.25	33.48	11439	0.299022	0.6016	202390	161691	11439	0.43	163.19	0.00812166	0.0206188	19247193	25.42	475837	7601136	6098	76352	30675	0.912448	10380158	371.91	25.42	2.16	32.02	65.81	0.549072	8.13948	16.7289	39548	7601136	22198	14.91	51.61	33.48	0.648711	3.24521	1.94696	1.13333e+06	3.92295e+06	2.54486e+06	8969876	271866	1297273	9.26	451789	1.36561
155296	11.9531	4.45	0.29	33.28	14096	0.345631	0.521048	254913	176204	14096	0.42	185.3	0.00906926	0.0165585	23350780	25.72	512789	8889619	6290	71294	21383	0.918359	13687972	372.96	25.72	2.02	31.69	66.29	0.519544	8.15067	17.0498	39548	8889619	25699	15.68	51.04	33.28	0.652038	2.98274	1.81739	1.39389e+06	4.53726e+06	2.95847e+06	10875752	299265	1559205	11.88	548354	1.53977
102177	11.5345	4.49	0.34	30.18	16920	0.434041	0.324974	339857	193597	16920	0.39	208.85	0.0100959	0.026257	27099425	25.44	478984	11042013	1715	87360	47499	0.899645	17394468	374.3	25.44	1.57	30.86	67.57	0.399408	7.85078	17.1898	39548	11042013	31705	14.99	54.83	30.18	0.550429	2.43828	1.49436	1.6552e+06	6.05434e+06	3.33248e+06	11933918	387977	1923582	11.93	711003	1.5753
88353.4	11.3891	4.49	0.37	31.42	17534	0.447697	0.693631	410000	216095	17534	0.4	239.3	0.011323	0.0285437	31959628	26.4	432234	11819213	1421	83407	28127	0.904452	21730462	376.9	26.4	1.55	31.97	66.48	0.4092	8.44008	17.5507	39548	11819213	33791	15.67	52.91	31.42	0.593839	2.54063	1.56724	1.85207e+06	6.25355e+06	3.7136e+06	13591231	514602	2357968	12.11	825133	1.83857
140290	11.8515	4.55	0.59	32.38	26188	0.419832	0.198279	410000	227162	26188	0.64	267.47	0.0136988	0.0246273	37899481	30.28	461542	12720917	1638	72424	32032	0.916916	26704098	378.1	30.3	1.29	35.17	63.54	0.39087	10.6565	19.2526	39735	12720917	33653	16.54	51.08	32.38	0.633908	2.5361	1.585	2.10404e+06	6.49784e+06	4.11903e+06	16012558	528348	2617543	14.83	1025005	2.09923
172317	12.0571	4.6267	0.6473	33.2	28820	0.448712	0.680927	460000	221472	28820	0.4666	285	0.0136036	0.0209607	44751417	29.92	444457	13425500	1560	71938	76895	0.916778	32599832	380.7	29.9201	1.21	32.65	66.14	0.362033	9.76891	19.7892	39490	13425500	38128	16.81	49.98	33.2	0.664266	2.3457	1.50498	2.25683e+06	6.71006e+06	4.45727e+06	17555081	465273	2543206	12.37	1075605	2.4282
193863	12.1749	4.5576	0.6181	35.82	33314	0.453865	0.762709	490000	211022	33314	0.4458	281	0.0136848	0.0191288	51993501	29.9368	437876	13587278	1373	55393	50907	0.936047	39349132	382.35	29.9368	1.06	29.78	69.16	0.31733	8.91518	20.7043	39493	13587278	38505	17.34	46.84	35.82	0.764731	2.16881	1.46677	2.35603e+06	6.36428e+06	4.86696e+06	19329261	570380	2925360	12.31	972646	2.89603
218848	12.2961	4.5698	0.5822	37.68	40064	0.485601	0.964717	670000	224260	40064	0.438	319	0.0156106	0.0214049	59404722	29.6246	439883	14385741	1384	47879	40963	0.944769	46498056	383	29.6246	1.06	30.86	68.08	0.314021	9.14215	20.1684	39493	14385741	40741	16.53	45.79	37.68	0.822887	2.42803	1.62546	2.37796e+06	6.58723e+06	5.42055e+06	22103454	607532	3037531	11.7725	821331	3.23223
277945	12.5352	4.56	0.4872	41.68	44936	0.55091	0.168098	740000	216247	44936	0.5355	374	0.0177139	0.0239062	66300645	26.6006	1639948	14654537	1363	35048	35066	0.959492	52941856	380	26.6006	1.13	23.91	74.96	0.300587	6.3602	19.9398	39490	14654500	38564.5	16.034	41.637	42.329	1.01662	2.41339	1.715	2349700	6101700	6203100	25051832	663827	3376382	12.0578	892213	3.61267
47500.5	10.7685	1.24	0.07	38.8	5704	0.265379	3.76827	45118	39806	5704	0.08	42.8	0.00167301	0.00510807	6244733	7.25	133163	1924000	1132	26085	35109	0.969712	3.11611e+06	158.93	104.8	0.402672	0.253817	0.343511	42.2	26.6	36	8271	1924000	14147	20.37	40.83	38.8	0.950282	0.212418	0.58135	391919	785569	746512	1229032	72068	428349	8.01	178002	1.6196
48104.7	10.7811	1.19	0.12	40.85	6959	0.341571	3.31749	69486	42588	6959	0.09	52.1	0.00211032	0.00582987	7775177	7.19	145504	2455896	1306	23537	33916	0.972636	4.33656e+06	159.88	108.3	0.407202	0.254848	0.33795	44.1	27.6	36.6	8272	2455896	17295	16.69	42.47	40.85	0.961855	0.210477	0.586166	409889	1.04302e+06	1.00323e+06	2875152	78631	547496	8.3	240977	1.76578
64465.4	11.0739	1.23	0.13	38.2	7447	0.423724	3.55896	112433	61754	7447	0.08	77.2	0.00300888	0.00531955	9829933	7.1	164993	3008439	1485	21847	16106	0.974838	5.90066e+06	160.46	109.2	0.409341	0.242674	0.347985	44.7	26.5	38	8272	3008439	21437	15.19	46.61	38.2	0.819567	0.208575	0.514071	456982	1.40223e+06	1.14922e+06	3656693	96648	681120	9.88	312066	1.96137
103095	11.5434	1.28	0.14	35.34	8890	0.462144	3.05785	125819	67698	8890	0.14	91.76	0.00379968	0.0091563	11010782	8.06	202481	3724882	1572	16561	13865	0.9809	7415349	161.4	111.3	0.405211	0.24708	0.348607	45.1	27.5	38.8	8272	3724882	26345	15.11	49.54	35.34	0.713363	0.208112	0.460737	562830	1.84531e+06	1.31637e+06	4356134	143217	881080	10.52	409908	1.99076
137483	11.8313	1.29	0.13	36.19	9519	0.535188	3.16453	150000	75794	9519	0.13	93.38	0.00399298	0.00900431	12647764	7.84	257561	4174466	1459	16017	13624	0.981524	9023961	161.9	112.1	0.405888	0.247101	0.347012	45.5	27.7	38.9	8272	4174466	29471	14.89	48.92	36.19	0.739779	0.208109	0.473944	621578	2.04215e+06	1.51074e+06	5181533	185861	1127224	10.97	523746	2.1617
157001	11.964	1.35	0.2	36.62	11696	0.432005	3.45677	180000	88924	11696	0.15	103.67	0.00468939	0.00762998	14744533	10.68	296446	4622452	2174	15883	12029.7	0.9817	10702049	161.9	113.1	0.401415	0.249337	0.349248	45.4	28.2	39.5	8272	4622452	28534	14.58	48.8	36.62	0.75041	0.208222	0.479316	673954	2.25576e+06	1.69274e+06	5960107	190923	1306761	11.06	651393	2.31523
158984	11.9766	1.3338	0.2237	39.6	87581	0.474763	3.58028	190000	12274	87581	0.1469	110	0.00902514	0.0122495	17177788	10.89	322179	5171690	2648	19881	16098	0.977077	12756652	160.6	114.1	0.397897	0.250657	0.351446	45.4	28.6	40.1	8272	5171690	36267	13.26	47.14	39.6	0.840051	0.208139	0.524095	685766	2.43793e+06	2.04799e+06	6685770	179691	1388229	11.48	684360	2.46663
134918	11.8124	1.3714	0.2219	40.91	7601	0.508338	4.13679	230000	88511	7601	0.152	104	0.00456476	0.00555184	19961945	10.7161	168719	5447404	1422	17345	13950	0.980005	15245490	161.61	114.8	0.395	0.25	0.355	45.346	28.7	40.754	8399	5447404	38014	12.96	46.14	40.91	0.886649	0.208248	0.547448	705984	2.51343e+06	2.22853e+06	7482701	197459	1475708	11.52	957790	2.79867
127641	11.757	1.4346	0.2124	44.15	7947	0.548624	4.25534	280000	90700	7947	0.1503	105	0.00476414	0.00568527	22901909	10.7363	174832	5890196	945	5556	15590	0.993424	17966326	162	114.5	0.391	0.252	0.357	44.7695	28.854	40.8765	8399	5890196	40919	12.08	43.77	44.15	1.00868	0.208388	0.608535	711536	2.57814e+06	2.60052e+06	8754981	197653	1489985	10.2175	714530	3.05021
130841	11.7817	1.4527	0.205	45.46	11950	0.594557	4.08221	350000	88165	11950	0.1476	121	0.00554729	0.00666394	25654712	10.5011	612125	6243500	486	7414	14235	0.991327	20498066	162	114.5	0.376	0.245	0.379	43.052	28.0525	43.3955	8399	6243500	38540.1	11.6489	42.8446	45.5065	1.06213	0.208709	0.63542	727300	2675000	2841200	9501039	199971	1436093	10.4934	651887	3.2831
64682.7	11.0772	6.68	0.37	31.05	15800	0.244442	0.292862	106700	210500	15800	0.32	192.5	0.00890295	0.0250373	18744068	30.78	260969	7523927	1913	198574	35340	0.773009	9552551	456.49	30.78	6.92	34.24	58.84	2.12998	10.5391	18.111	90659	7523927	17242	10.93	37.95	51.12	1.34704	58.4682	29.9076	822365	2.85533e+06	3.84623e+06	3126900	321913	1525347	5.46	362313	1.26962
63891.5	11.0649	6.5	0.37	34.24	13138	0.303588	0.376831	125500	133097	13138	0.32	224.51	0.00863685	0.0213311	22213667	30.07	395997	9128888	2612	185212	10660	0.788626	12761501	459.19	30.07	6.55	33.59	59.86	1.96958	10.1005	17.9999	90021	9128888	21037	16.32	49.45	34.24	0.692417	6.71321	3.70282	1.48983e+06	4.51424e+06	3.12573e+06	7204197	392512	1870653	6.13	458221	1.39793
91406.5	11.4231	6.55	0.4	32.43	16288	0.356141	0.347972	189600	609517	16288	0.34	931.09	0.0306946	0.0536785	26457661	30.5	454097	10862293	2723	47524	10836	0.945636	16451028	457.74	30.5	6.39	33.44	60.16	1.94895	10.1992	18.3488	90021	10862293	25059	16.33	51.24	32.43	0.632904	5.83082	3.23186	1.77381e+06	5.56584e+06	3.52264e+06	8794197	465904	2197851	6.75	563258	1.51451
139893	11.8486	6.48	0.45	30.72	12400	0.437258	0.171882	230000	219500	12400	0.36	983.6	0.0274298	0.0578797	31923347	30.81	468000	13471906	2924	128439	3257261	0.803259	20846926	459.9	30.81	6.46	32.88	60.66	1.99033	10.1303	18.6893	90021	13471906	31121	15.64	53.63	30.72	0.572814	5.21755	2.89518	2.10701e+06	7.22498e+06	4.13857e+06	10370020	583775	2721928	6.79	617762	1.54744
80020.7	11.29	6.53	0.48	29.5	16425	0.488895	0.0453383	290000	248824	16425	0.37	338.42	0.0134373	0.03003	38202671	32.06	536117	15693540	2253	126137	22472	0.855811	26237288	461.2	32.1	4.62	33.56	61.82	1.48302	10.7728	19.8442	90021	15693540	36360	15.14	55.37	29.5	0.532779	4.18952	2.36115	2.376e+06	8.68951e+06	4.62959e+06	11586221	668023	3256223	10.66	745577	1.67185
69333.9	11.1467	6.57	0.5	33.43	18062	0.46196	0.0361586	360000	268067	18062	0.63	396.32	0.0163972	0.0277505	45656245	36.45	576849	16861549	2677	123085	25366	0.859245	32795784	464.3	36.5	4.83	36.65	58.52	1.76295	13.3772	21.3598	90021	16861549	36340	15.7	50.87	33.43	0.657165	6.07251	3.36484	2.64726e+06	8.57747e+06	5.63682e+06	12676421	733927	3477996	13.44	911842	1.945
112520	11.6309	6.599	0.4761	36.23	18751	0.498677	0.0726694	390000	313509	18751	0.5988	340	0.0156125	0.0232064	49102338	35.66	581360	17783716	4404	120094	69153	0.861977	38671192	465.8	35.6618	4.47	36.01	59.52	1.59408	12.8418	21.2259	90021	17783716	41309	15.43	48.34	36.23	0.749483	6.5081	3.62879	2.74403e+06	8.59665e+06	6.44304e+06	13664721	718435	3604443	16.07	980258	2.17453
124461	11.7317	6.4878	0.5042	37.7	35400	0.548279	0.298641	510000	263035	35400	0.5821	433	0.0185363	0.0249488	53616601	33.9476	567008	18612749	3713	105309	48763	0.879153	44027092	462.63	33.9476	4.51	33.66	61.83	1.53104	11.4268	20.9898	90021	18612749	43269	14.88	47.42	37.7	0.795023	6.50883	3.65193	2.76958e+06	8.82617e+06	7.01701e+06	14947718	790760	4150346	17.29	1045777	2.36543
138357	11.8376	6.4978	0.4919	37.88	46400	0.577179	0.402489	610000	277939	46400	0.5637	450	0.0200187	0.0257947	59155917	33.4953	593780	19332792	1866	56906	28681	0.934663	48669272	463	33.4953	4.47	32.86	62.67	1.49724	11.0066	20.9915	90021	19332792	44936	15.12	47	37.88	0.805957	6.18218	3.49407	2.92312e+06	9.08641e+06	7.32326e+06	18425687	830157	4388482	10.3237	1117777	2.51745
159434	11.9794	6.5349	0.4828	43.69	37301	0.55461	0.637827	650000	531100	37301	0.5539	423	0.0217218	0.0289645	64102318	31.4015	1386802	17415596	1244	27977	10691	0.967932	53496956	460	31.4015	4.74	29.21	66.05	1.48843	9.17238	20.7407	90002	20491656	44547.1	19.9	35.7	44.4	1.2437	5.53142	3.38756	4.07784e+06	7.31552e+06	9.0983e+06	21619131	872383	4625060	10.9317	1006776	2.61067
915912	13.7277	2.46	0.26	33.88	9573	0.199398	2.75113	44597	248667	9573	0.15	72.77	0.00527611	0.0145587	5162784	13.28	37007	2648005	7497	17378	10730	0.980004	2607120	240	13.28	12.12	31.85	56.02	1.60954	4.22968	7.43946	17351	2648005	12226	30.51	35.62	33.88	0.951151	6.61645	3.7838	807906	943219	897144	874471	94732	525620	5.28	167721	0.98456
1.76002e+06	14.3808	2.38	0.36	36.15	7202	0.222808	1.32254	172180	80037	7202	0.11	90.83	0.00380299	0.0106313	6497246	13.66	42949	3043555	6396	22079	12125	0.974624	3644516	241.96	13.66	12.01	32.36	55.64	1.64057	4.42038	7.60042	17386	3043555	13921	28.56	35.29	36.15	1.02437	8.18959	4.60698	869239	1.07407e+06	1.10025e+06	2496862	110696	700556	5.17	207934	1.19745
2.26159e+06	14.6316	2.4	0.34	32.73	12279	0.280865	0.346183	86762	86094	12279	0.12	100	0.00422967	0.00809441	8458559	13.97	53694	3923691	6508	23590	11731	0.972907	5073656	243.35	13.97	11.52	31.5	56.98	1.60934	4.40055	7.96011	17386	3923691	18583	29.27	38	32.73	0.861316	6.14379	3.50255	1.14846e+06	1.491e+06	1.28422e+06	3123162	137039	855335	5.09	261595	1.29308
2.95049e+06	14.8975	2.45	0.33	30.39	9769	0.340615	0.286703	123885	89811	9769	0.12	108.1	0.00439163	0.0108161	10552651	14.44	68546	4918478	9061	7549	12586	0.99118	6.8715e+06	246.6	14.44	11.98	31.3	56.72	1.72991	4.51972	8.19037	17386	4918478	24557	29.48	40.14	30.39	0.7571	5.69242	3.22476	1.44997e+06	1.97428e+06	1.49473e+06	3700301	203313	1031019	5.09	302310	1.39708
4.27787e+06	15.269	2.42	0.43	32.16	10987	0.373596	0.427598	130000	104367	10987	0.14	126.79	0.00516812	0.0110424	13300051	14.2	90888	5305064	9205	6630	13441	0.992215	9158929	245.4	14.2	10.99	30.99	58.02	1.56058	4.40058	8.23884	17386	5305064	26288	26.95	40.9	32.16	0.786308	6.04377	3.41504	1.42971e+06	2.16977e+06	1.70611e+06	4374117	276296	1309872	5.16	394902	1.72645
5.94955e+06	15.5988	2.39	0.44	31.98	13059	0.426736	0.47732	150000	99959	13059	0.16	143.94	0.00578954	0.00887049	15551820	13.68	93782	5846288	3885	7200	12498	0.991591	11573482	246.5	13.7	10.89	26.24	62.87	1.49193	3.59488	8.61319	17331	5846288	23669	25.56	42.46	31.98	0.753179	4.84842	2.8008	1.49431e+06	2.48233e+06	1.86964e+06	5011143	293668	1409118	5.1	474855	1.97963
8.06463e+06	15.903	2.3865	0.4098	34.61	13372	0.477601	0.596056	160000	111427	13372	0.1501	151	0.00608656	0.00803153	18285230	13.6039	87706	6497236	3490	7146	16065	0.991598	14136495	248.2	13.6039	10.21	25.75	64.04	1.38896	3.503	8.71194	17331	6497236	31944	22.68	42.7	34.61	0.810539	5.4349	3.12272	1.47357e+06	2.77432e+06	2.24869e+06	5615476	319163	1555622	8.18	483941	2.17577
9.24175e+06	16.0392	2.4325	0.3922	37.05	18911	0.498593	0.701167	210000	115063	18911	0.1425	155	0.00669086	0.00825701	21921956	13.695	95744	6828231	2740	7466	15270	0.991247	17031574	248.8	13.695	9.76	24.58	65.66	1.33663	3.36623	8.99214	17332	6828231	33355	22.74	40.22	37.05	0.921183	5.60569	3.26344	1.55274e+06	2.74631e+06	2.52986e+06	6067797	339890	1851133	6.03	501163	2.49429
4.98923e+07	17.7254	2.455	0.3903	37.56	24467	0.567539	0.161519	250000	125578	24467	0.1397	163	0.00745914	0.00851793	26332464	13.5004	42677	7662005	2195	3431	10718	0.99592	20636294	251	13.5004	9.44	23.21	67.35	1.27444	3.13344	9.09252	17332	7662005	37161	21.89	40.55	37.56	0.926264	5.23494	3.0806	1.67721e+06	3.10694e+06	2.87785e+06	6994782	345721	2028699	5.6375	407569	2.69333
5.83153e+07	17.8814	2.4773	0.367	37.345	19990	0.661429	0.0267093	330000	133380	19990	0.1369	199	0.00828106	0.00969635	31089012	13.7221	656580	9076193	2020	3501	12742	0.995809	22717236	250	13.7221	8.88	22.67	68.45	1.21852	3.1108	9.39278	17332	9076200	36304.8	19.9698	43.873	36.1572	0.824134	4.53004	2.67709	1812500	3982000	3281700	7848131	344970	2215306	5.68219	340613	2.50295
31152.1	10.3466	4.87	0.32	28.69	29223	0.241885	0.175395	104255	149878	29223	0.33	142.89	0.00800844	0.0240024	14142710	24.97	134866	6039863	3659	119401	4351	0.863769	7.09973e+06	655.97	24.97	2.56	36.96	60.47	0.639232	9.22891	15.0994	16591	6039863	10580	30.63	40.68	28.69	0.705261	1.70844	1.20685	1.85001e+06	2.45702e+06	1.73284e+06	2198331	212184	1045135	3.65	200957	1.17548
47456	10.7676	5.13	0.32	28.64	176834	0.273201	0.178024	156691	157874	176834	0.48	230.82	0.0207106	0.0658824	16909775	24.99	184344	6827297	3822	106933	7530	0.877937	9504717	657.56	24.99	1.88	34.77	63.35	0.469812	8.68902	15.8312	16591	6827297	11915	26.09	45.26	28.64	0.632788	1.72947	1.18113	1.78124e+06	3.09003e+06	1.95534e+06	7635219	238966	1295541	3.48	234138	1.39216
41901.8	10.6431	5.28	0.33	26.2	192020	0.32418	0.408258	227533	171008	192020	0.48	271.5	0.0229938	0.068733	19723855	25.27	204240	8192030	3225	85222	7307	0.9027	12278006	685.49	25.27	1.58	34.86	63.55	0.399266	8.80912	16.0591	16591	8192030	14623	23.8	50	26.2	0.524	1.68432	1.10416	1.9497e+06	4096015	2.14631e+06	9010773	268472	1502741	3.84	305924	1.49877
46015.5	10.7367	5.25	0.31	24.39	22874	0.392486	0.316344	295785	194417	22874	0.47	298.55	0.0127814	0.0325388	22442982	25.78	250953	10118289	2694	57693	15495	0.933968	15092996	690.7	25.78	2.13	35.84	62.02	0.549114	9.23955	15.9888	16580	10118289	18474	23	52.61	24.39	0.4636	1.9173	1.19045	2.32721e+06	5.32323e+06	2.46785e+06	10988164	350195	2001664	4.29	411542	1.49165
59234.6	10.9893	5.33	0.49	24.77	33387	0.42368	0.293831	370000	211192	33387	0.27	322.32	0.0135586	0.0327052	25873855	26.82	276632	11354623	232	55375	14883	0.936626	18134478	695.6	26.8	0.52	30.98	68.5	0.13936	8.30264	18.358	16582	11354623	20685	21.93	53.3	24.77	0.464728	1.16575	0.81524	2.49007e+06	6.05201e+06	2.81254e+06	13171673	504472	2403530	4.52	520360	1.5971
83558	11.3333	5.36	0.51	25.46	35405	0.366299	0.234836	370000	236295	35405	0.36	333.31	0.0146145	0.0255294	30127345	33.96	254371	12454149	2062	20602	12792	0.976307	21662842	687.6	34	0.88	46.61	52.51	0.2992	15.8474	17.8534	16588	12454149	18102	21.4	53.14	25.46	0.479112	1.75966	1.11938	2.66519e+06	6.61813e+06	3.17083e+06	15880534	154739	2610709	3.75	229386	1.73941
167899	12.0311	5.2756	0.437	27.06	36305	0.421482	0.272393	490000	235227	36305	0.4463	351	0.0157646	0.023933	35141755	31.98	429097	13478324	2222	48069	34827	0.944645	25866916	688.1	31.9784	0.68	43.51	55.81	0.217453	13.9138	17.8471	16588	13478324	24411	20.59	52.35	27.06	0.516905	1.65795	1.08743	2.77519e+06	7.0559e+06	3.64723e+06	17523738	582510	2873607	2.21	724120	1.91915
217334	12.2892	5.9993	0.5365	29.79	40359	0.391542	0.386992	580000	232056	40359	0.473	355	0.0164493	0.0231896	40304190	34.4985	409963	13507623	2068	45767	46321	0.947093	30758872	682.8	34.4985	0.69	40.81	58.5	0.23804	14.0788	20.1816	16588	13507623	24342	21.53	48.68	29.79	0.611956	1.5986	1.10528	2.90819e+06	6.57551e+06	4.02392e+06	20864187	696644	3243334	1.78	791548	2.27715
109175	11.6007	6.541	0.5849	37.03	57840	0.384726	0.24386	700000	302886	57840	0.5157	358	0.0189896	0.0255629	46756557	37.6134	348622	14470836	926	16217	13306.5	0.981302	36271208	684	37.6134	0.69	40.81	58.5	0.259532	15.35	22.0038	16588	14470836	25921	21.42	41.55	37.03	0.891215	1.74219	1.3167	3.09965e+06	6.01263e+06	5.35855e+06	26249820	773113	3591154	3.44	846580	2.5065
41995.3	10.6453	5.8903	0.5752	41	70123	0.327103	0.391902	1120000	234635	70123	0.8676	397	0.0225812	0.0324466	53568795	48.4233	787494	15839400	968	17140	14803	0.980227	41198324	672	48.4233	0.84	45.47	53.69	0.406756	22.0181	25.9985	16588	15839400	23570.5	20.3373	35.2362	44.4266	1.26082	2.10915	1.68498	3221300	5581200	7036900	28016378	794989	3891551	3.41375	907078	2.601
133903	11.8049	5.09	0.64	41.74	14462	0.120684	1.10397	193936	134128	14462	0.52	149	0.00804879	0.0232133	11977184	47.2	598336	5696268	4445	101229	83262	0.883271	5762866	312	47.2	0.81	45.91	53.28	0.38232	21.6695	25.1482	14127	5696268	17974	5.34	52.92	41.74	0.788738	13.5098	7.14928	304181	3.01447e+06	2.37762e+06	3669628	217698	992903	8.07	466664	1.01169
77841.5	11.2624	4.51	0.57	47.09	15783	0.14173	1.05012	242986	178084	15783	0.39	157	0.00839239	0.0221461	14280781	42.07	499331	5962587	4663	98816	80659	0.886063	7.53583e+06	315.6	42.07	0.43	48.89	50.68	0.180901	20.568	21.3211	14127	5962587	18710	5.22	47.69	47.09	0.987419	11.9237	6.45555	311247	2.84356e+06	2.80778e+06	14863892	288180	1111142	9.59	476174	1.26385
82737.4	11.3234	4.41	0.58	46.1	16760	0.165221	1.49411	246178	185154	16760	0.39	231.3	0.01025	0.0190232	17020789	42.12	619656	6959095	4832	97416	77185	0.887713	9841751	317.51	42.12	0.5	49	50.5	0.2106	20.6388	21.2706	14127	6959095	21369	5.21	48.69	46.1	0.946806	12.9882	6.96749	362569	3.38838e+06	3.20814e+06	16584637	332315	1327751	11.33	551766	1.41423
61692.1	11.0299	4.58	0.58	43.76	22380	0.198815	0.794361	310095	203876	22380	0.41	297.7	0.0126175	0.0324046	20162782	42.43	648592	8435722	5891	143447	66212	0.835388	12635087	318.9	42.43	0.52	52.11	47.37	0.220636	22.1103	20.0991	14127	8435722	25341	5.51	50.73	43.76	0.862606	12.231	6.54681	464808	4.27944e+06	3.69147e+06	18702166	340009	1692081	12.11	646407	1.49781
147087	11.8988	4.65	0.62	43.96	25500	0.208831	1.4182	420000	220494	25500	0.47	325.45	0.0142054	0.0341565	24130960	44.59	704999	9313878	5985	135097	62421	0.844968	15969496	319.4	44.6	0.34	51.27	48.39	0.15164	22.8664	21.5819	14127	9313878	27815	5.34	50.7	43.96	0.867061	10.0817	5.47436	497361	4.72214e+06	4.09438e+06	20139312	442750	1865565	12.8	803046	1.71459
131041	11.7833	4.77	0.62	47.25	28651	0.20805	1.03702	500000	234349	28651	0.44	337.59	0.0149387	0.0274787	29132970	46.46	788230	9674311	5387	128026	58068	0.8531	20034926	337.5	46.5	0.32	50.86	48.82	0.1488	23.6499	22.7013	14127	9674311	28707	5.66	47.09	47.25	1.0034	9.01778	5.01059	547566	4.55563e+06	4.57111e+06	22584744	399104	2340574	11.47	945719	2.07094
185008	12.1282	4.5906	0.5261	49.83	28986	0.238678	1.10924	500000	222202	28986	0.4236	342	0.0148545	0.022735	33940417	41.97	815256	10017256	4907	115853	58038	0.866983	24620258	339.2	41.9697	0.29	51.62	48.09	0.121712	21.6648	20.1832	14176	10017256	29607	5.7	44.47	49.83	1.12053	8.25258	4.68656	570984	4.45467e+06	4.9916e+06	22823664	386969	2217880	11.43	1049451	2.45778
185282	12.1296	4.5558	0.5388	52.85	31020	0.258508	1.17744	530000	209995	31020	0.4123	309	0.014128	0.0198097	38952457	40.748	759032	10533703	3726	95973	58299	0.889652	29592734	316.22	40.748	0.31	51.69	48	0.126319	21.0626	19.559	14176	10533703	30989	5.38	41.77	52.85	1.26526	8.66522	4.96524	566713	4.39993e+06	5.56706e+06	24269501	561838	2908030	13.11	923963	2.80934
187853	12.1434	4.5395	0.5384	57.65	33168	0.255015	1.35995	530000	216935	33168	0.3083	298	0.0136507	0.0178868	43970505	40.225	806073	10257962	1924	21044	25462	0.975608	34467512	318	40.225	0.31	51.16	48.53	0.124698	20.5791	19.5212	14176	10257962	30046	5.84	36.52	57.65	1.57859	6.77382	4.1762	599065	3.74621e+06	5.91372e+06	26290797	542410	2858886	11.2388	889263	3.36007
175803	12.0771	4.5163	0.5237	58.025	36279	0.282065	0.991397	670000	215977	36279	0.2645	304	0.0141771	0.0193673	43073059	39.7536	1051366	11213101	1821	18789	21840	0.978236	37150412	318	39.7536	0.33	50.68	48.99	0.131187	20.1471	19.4753	14178	11213101	35261.3	5.53258	36.8531	57.6143	1.56335	7.57606	4.56971	620374	4132372	6460355	26959708	540778	3255052	11.6348	1082766	3.31313
946531	13.7606	2.61	0.43	39.2	12877	0.301692	3.70977	251200	140000	12877	0.26	108.29	0.00611647	0.0192902	11274490	18.69	203369	5638618	4239	43546	22318	0.949991	5.59083e+06	242.7	18.69	1.44	38.15	60.41	0.269136	7.13023	11.2906	15030	5638618	23223	13.71	47.09	39.2	0.832449	4.19178	2.51212	773055	2.65523e+06	2.21034e+06	2858553	152890	795148	8.91	375687	0.991525
989461	13.8049	2.51	0.73	37.48	12464	0.289986	5.62006	265100	144931	12464	0.12	149.86	0.00653537	0.0182153	14244648	20.95	214156	6075211	5196	32900	15900	0.962229	7870741	242.64	20.95	1.29	25.82	72.89	0.270255	5.40929	15.2705	15222	6075211	25034	14.32	48.2	37.48	0.777593	2.52361	1.6506	869970	2.92825e+06	2.27699e+06	7611854	153037	1114247	9.41	501352	1.29555
1.24138e+06	14.0317	2.51	0.72	35.07	21559	0.343492	6.40127	302000	513300	21559	0.42	179.2	0.0133619	0.0248131	18250274	21.22	251454	7288908	4070	27955	1378	0.968094	10943494	241.36	21.22	1.41	37.75	60.84	0.299202	8.01055	12.9102	15290	7288908	29893	13.73	51.2	35.07	0.684961	3.63205	2.1585	1.00077e+06	3.73192e+06	2.55622e+06	9194074	182424	1346622	12.14	802359	1.50139
1.48689e+06	14.2122	3.14	0.91	35.04	18090	0.331592	7.20996	796600	166395	18090	0.53	176.04	0.0109568	0.0311854	21661086	26.8	277470	8886676	5517	35078	28736	0.959546	14245996	241.1	26.8	1.16	44.18	54.66	0.31088	11.8402	14.6489	15290	8886676	36841	13.47	51.49	35.04	0.68052	3.94747	2.31399	1.19704e+06	4.57575e+06	3.11389e+06	10617870	227506	1573292	12.99	1033212	1.60307
1.80706e+06	14.4072	3.77	1.17	36.13	20323	0.377462	7.43459	360000	178011	20323	0.5	198.87	0.0104438	0.0258177	25900449	26.86	287510	10153733	5518	33594	30699	0.961208	18016558	240.5	26.9	1.01	37.64	61.35	0.27169	10.1252	16.5032	15290	10153733	42171	13.79	50.08	36.13	0.721446	3.20331	1.96238	1.4002e+06	5.08499e+06	3.66854e+06	12317512	340631	1969376	13.37	1279733	1.77438
2.07668e+06	14.5463	3.97	1.31	37.22	23214	0.348206	6.05739	380000	188621	23214	0.46	210.33	0.0109014	0.0199456	30846667	31.8	855523	11072964	5521	34200	39000	0.960389	22170278	239.7	31.8	1.73	44.97	53.3	0.55014	14.3005	16.9494	15290	11072964	46137	13.35	49.43	37.22	0.752984	5.37976	3.06637	1.47824e+06	5.47337e+06	4.12136e+06	13629915	274860	2243175	13.4	1363630	2.0022
1.8452e+06	14.4281	3.6396	1.0054	40.93	27242	0.355189	4.34839	420000	179842	27242	0.4117	224	0.011285	0.0175296	34664053	28.79	853799	10226035	4327	30544	45563	0.964459	26447206	239.5	28.7904	0.98	42.17	56.85	0.282146	12.1409	16.3673	15290	10226035	42291	14.15	44.92	40.93	0.911175	3.68061	2.29589	1.44698e+06	4.59353e+06	4.18552e+06	14883139	266686	2058998	13.45	1260005	2.58626
1.7256e+06	14.3611	3.1341	0.9259	43.18	30669	0.382045	1.65336	460000	166472	30669	0.4182	196	0.0108562	0.0154876	35763105	25.7797	850472	9849006	3625	32721	28820	0.962237	29812978	238.15	25.7797	2.11	40.02	57.86	0.543952	10.317	14.9161	15290	9849006	40850	15.91	40.91	43.18	1.05549	4.90062	2.97805	1.56698e+06	4.02923e+06	4.2528e+06	16538427	281582	2132196	11.9529	663424	3.027
1.73009e+06	14.3637	2.7655	0.8209	52.22	37581	0.326736	0.0533732	560000	172819	37581	0.3784	204	0.0116719	0.0161068	34472951	22.9921	887318	7512352	1650	9772	8803	0.98872	31188860	238	22.9921	2.19	39.4	58.41	0.503527	9.05889	13.4297	14967	7512352	31223	17.01	30.77	52.22	1.69711	4.6703	3.1837	1.27785e+06	2.31155e+06	3.92295e+06	18425637	302438	1870057	12.3876	684913	4.15168
1.55145e+06	14.2547	2.6055	0.8298	52.485	45528	0.400226	1.27554	600000	196576	45528	0.338	226	0.0129085	0.0172106	32932682	19.6639	931045	7870000	1126	7511	7511	0.991319	30750314	235	19.6639	0.78	35.37	63.84	0.153378	6.95512	12.5534	15290	7870000	33489.4	15.9835	30.7027	53.3139	1.73646	2.91382	2.32514	1257900	2416300	4195800	20100382	290763	2005855	12.8129	727389	3.90728
833288	13.6331	5.74	0.12	31.96	21343	0.384548	0.800836	204797	183629	21343	0.26	259.73	0.0105191	0.0311465	40712851	36.43	351143	14009100	18195	123948	36903	0.85805	18770432	564.19	36.43	1.32	44.58	54.1	0.480876	16.2405	19.7086	10356	14009100	25606	12.12	55.92	31.96	0.571531	4.4006	2.48606	1.6979e+06	7.83389e+06	4.47731e+06	6770085	202473	957404	17.83	470973	1.33987
652120	13.388	5.71	0.15	32.01	41000	0.393203	0.641934	250991	677000	41000	0.31	233.83	0.0171456	0.0447153	44395477	37.54	385162	14760842	17977	106704	32281	0.877786	22748990	569.01	37.54	1.41	44.19	54.4	0.529314	16.5889	20.4218	10356	14760842	28046	12.94	55.05	32.01	0.581471	4.20062	2.39105	1.91005e+06	8.12584e+06	4.72495e+06	10884135	222391	1148099	17.35	552772	1.54117
884766	13.6931	5.65	0.14	33.04	41483	0.430044	0.473027	337500	721005	41483	0.34	360.86	0.0209524	0.0409402	49149828	38.55	393775	16578200	19335	103475	27590	0.881537	27439158	570.18	38.55	1.35	45.06	53.59	0.520425	17.3706	20.6589	10356	16578200	29772	12.7	54.26	33.04	0.60892	4.43095	2.51993	2.10543e+06	8.99533e+06	5.47744e+06	12869067	286075	1549133	18.85	729086	1.65513
1.1004e+06	13.9112	5.75	0.16	33.9	32700	0.506941	0.614776	426236	265675	32700	0.45	417.94	0.0172468	0.0456191	52970427	38.48	456243	19507100	7858	89760	20229	0.897316	32142694	506.5	38.48	1.22	44.72	54.05	0.469456	17.2083	20.7984	10356	19507100	34905	11.77	54.33	33.9	0.623965	4.66405	2.64401	2.29599e+06	1.05982e+07	6.61291e+06	14200241	417659	1763347	18.32	950634	1.64774
1.17388e+06	13.9758	5.93	0.23	34.86	35900	0.534906	0.59438	500000	283900	35900	0.48	476.79	0.0193444	0.0458407	58177211	41.7	503727	22305600	8354	84228	19171	0.903639	37382624	577.5	41.7	0.31	43.74	55.95	0.12927	18.2396	23.3312	10356	22305600	39710	10.96	54.19	34.86	0.643292	2.92453	1.78391	2.44469e+06	1.20874e+07	7.7735e+06	16364920	516664	2421075	22.35	1202354	1.67593
1.23551e+06	14.027	6.66	0.82	35.98	40500	0.431682	0.532038	540000	304000	40500	0.51	489.03	0.0203954	0.0363368	64927517	57.01	563993	24605900	9353	78214	16400	0.910538	43306024	578.8	57	0.14	46.31	53.55	0.0798	26.3967	30.5235	10356	24605900	42497	11.12	52.9	35.98	0.680151	2.41669	1.54842	2.73618e+06	1.30165e+07	8.8532e+06	19242185	604727	2673469	23.6	1500169	1.75999
1.36281e+06	14.1251	7.1062	0.8051	39.26	54377	0.453575	0.368991	560000	202533	54377	0.5235	484	0.0201681	0.0296716	72996153	57.24	704083	25960800	7941	68658	38810	0.921092	50454396	583.2	57.236	0.15	45.12	54.73	0.085854	25.8249	31.3253	10358	25960800	45641	10.42	50.31	39.26	0.780362	2.73038	1.75537	2.70512e+06	1.30609e+07	1.01948e+07	21527831	526040	2752649	23.53	1712588	1.94348
1.43297e+06	14.1753	6.7548	0.8648	40.32	60156	0.488267	0.28031	710000	181676	60156	0.5266	437	0.0196599	0.0281271	82690999	56.3409	751575	27509400	7930	69924	39637	0.919636	59148940	587.27	56.3409	0.14	46.1	53.76	0.0788773	25.9732	30.2889	10358	27509400	48062	10.31	49.36	40.32	0.816856	2.77021	1.79353	2.83622e+06	1.35786e+07	1.10945e+07	24703076	609782	3378202	23.54	1827800	2.15014
1.5563e+06	14.2578	6.595	0.782	42.06	59221	0.52857	0.286161	1170000	270961	59221	0.5476	445	0.0221313	0.0331707	93865263	55.4892	701048	29329900	7740	53486	35157	0.938451	69116616	593	55.4892	0.14	45.92	53.94	0.0776849	25.4806	29.9309	10358	29329900	50856	10.1	47.84	42.06	0.879181	2.88098	1.88008	2.96232e+06	1.40314e+07	1.23362e+07	28451086	651703	3309202	20.6712	1835081	2.35652
1.73145e+06	14.3645	6.606	0.8179	42.44	113100	0.57511	0.270818	1260000	269462	113100	0.5429	466	0.026401	0.0376612	103653846	54.6271	1875580	31416600	8263	34889	18145	0.959919	78601736	595	54.6271	0.14	45.5	54.36	0.0764779	24.8553	29.6953	10358	31416600	52801	10.002	47.7015	42.2964	0.886689	2.91219	1.89944	3142300	14986200	13288100	30980205	684171	3605225	21.0264	1874677	2.50192
5522.36	8.61656	3.08	0.11	40.97	4950	0.103366	0.0517577	31000	43050	4950	0.05	39.1	0.00140759	0.0042484	3335858	10.22	38085	1056400	187	2782	1239	0.996811	1.6185e+06	297.81	10.22	2.54	19.57	77.89	0.259588	2.00005	7.96036	20330	1056400	3602	36.13	22.9	40.97	1.78908	1.36611	1.5776	381677	241916	432807	849503	143348	531676	2.34	40292	1.53209
3407.27	8.13367	3.1	0.12	45.66	8184	0.128346	0.112821	34000	59648	8184	0.06	40.1	0.00188402	0.00515095	4021228	10.28	8055	1319394	214	2992	1329	0.99657	2.13012e+06	299.43	10.28	2.43	18.48	79.09	0.249804	1.89974	8.13045	20330	1319394	4491	30.77	23.57	45.66	1.93721	1.70171	1.81946	405978	310981	602435	2132651	172474	726790	3.17	50439	1.61447
4437.21	8.39778	3.2	0.12	44.31	4634	0.146773	0.0351257	37000	59740	4634	0.07	42.1	0.00174608	0.0026126	5135033	10.63	10055	1560193	187	3707	1599	0.99575	2.90505e+06	300.38	10.63	2.35	18.06	79.59	0.249805	1.91978	8.46042	20330	1560193	5304	30.58	25.11	44.31	1.76464	1.645	1.70482	477107	391764	691322	2696814	182205	907177	3.45	72455	1.86198
14717.6	9.5968	3.63	0.11	44	6050	0.170412	0.00438166	47000	60000	6050	0.12	42.3	0.00208941	0.00445317	6722050	10.97	11108	1869420	367	5575	9437	0.993499	4.02538e+06	302.3	10.97	1.19	16.96	81.86	0.130543	1.86051	8.98004	20330	1869420	6916	28.29	27.71	44	1.58787	1.31707	1.45247	528859	518016	822545	3240076	225318	1177050	3.98	100043	2.15328
3472.74	8.1527	3.73	0.13	42.72	5829	0.192475	0.0332192	80000	95044	5829	0.09	197.44	0.0059899	0.0108816	8914112	11.58	12108	2232711	298	6217	7265	0.9928	5.61238e+06	296.3	11.6	1.55	16.67	81.78	0.1798	1.93372	9.48648	19609	2232711	8157	30.32	26.96	42.72	1.58457	1.32665	1.45561	676958	601939	953814	4099475	307267	1486708	4.6	131115	2.51371
6938.27	8.84481	3.72	0.15	44.98	6967	0.15569	0.01257	100000	109844	6967	0.12	223.96	0.00702408	0.00979015	11738864	16.19	13912	2522182	279	8062	2600	0.990769	7.74748e+06	300.1	16.2	0.93	35.52	63.55	0.15066	5.75424	10.2951	20330	2522182	8407	29.41	25.6	44.98	1.75703	1.28783	1.52243	741774	645679	1.13448e+06	5179888	295906	1769167	4.92	170465	3.07174
8509.75	9.04897	3.7544	0.1813	50.35	8997	0.178249	0.019032	120000	110787	8997	0.1237	192	0.00650689	0.00797992	14214607	16.28	25900	2901643	289	8092	4231	0.990709	10159394	301.4	16.2786	0.86	33.42	65.72	0.139996	5.44031	10.6983	19609	2901643	10470	25.37	24.28	50.35	2.07372	1.54581	1.80977	736147	704519	1.46098e+06	5920874	323907	1802643	5.69	215438	3.50126
9713.71	9.18129	3.774	0.1826	52.95	10562	0.196433	0.0196192	150000	118900	10562	0.1028	193	0.00671743	0.00752922	16940892	15.5227	24800	3049178	246	9447	4612	0.989158	12789907	300.87	15.5227	0.88	29.07	70.05	0.1366	4.51245	10.8737	19609	3049178	10987	25.24	21.81	52.95	2.42779	1.57167	1.99973	769613	665026	1.61454e+06	6969440	402559	1978548	5.82	243489	4.19454
11106.6	9.3153	3.7821	0.1525	53.43	12958	0.212616	0.0196957	320000	135807	12958	0.1053	239	0.00859584	0.0102177	19950745	15.5716	24752	3310768	201	7330	3374	0.991592	15485321	303	15.5716	0.81	27.95	71.24	0.12613	4.35226	11.0932	19609	3310768	11892	23.79	22.79	53.43	2.34445	1.65597	2.00021	787632	754524	1.76894e+06	7649515	458960	2005013	4.24625	250964	4.67726
11271.5	9.33003	3.6626	0.1624	56.49	15700	0.222166	0.0191398	400000	141463	15700	0.1153	224	0.00875843	0.0108787	20563293	14.7327	417941	3.2731e+06	144	8377	3141	0.990401	17429916	303	14.7327	0.82	24.3	74.88	0.120808	3.58005	11.0318	19609	3273102	10802.3	18.4942	23.2675	58.2383	2.50299	2.38219	2.44259	605334	761568	1906200	7845186	483714	2184779	4.48453	228135	5.3252
1.34801e+06	14.1141	3.14	0.81	20.05	11670	0.555062	0.598047	230008	148862	11670	0.49	239.56	0.0100762	0.0287607	42785526	36.98	861799	20526200	9783	93460	6394	0.893306	20934816	183.97	36.98	1.62	58.84	39.53	0.599076	21.759	14.6182	7923	20526200	102741	3.41	76.53	20.05	0.261989	11.0568	5.6594	699943	1.57087e+07	4.11756e+06	6958669	199763	897217	20.63	709531	1.01991
1.19862e+06	13.9967	3.06	1.42	22.45	12652	0.541977	0.547392	276593	163091	12652	0.5	295.96	0.0117653	0.0295208	47650512	37.99	929733	20589700	10079	75729	6795	0.913518	25751148	184.59	37.99	1.61	57.15	41.25	0.611639	21.7113	15.6709	7923	20589700	102370	3.63	73.92	22.45	0.303707	12.0288	6.16624	747406	1.52199e+07	4.62239e+06	13009727	218193	1052619	21.84	808719	1.25068
1.82623e+06	14.4178	3.11	1.72	23.74	12275	0.588514	0.588621	307339	180903	12275	0.51	348.84	0.0132809	0.0235081	53739683	40.1	1019390	23599400	10559	70995	5873	0.91893	31438354	184.87	40.1	1.47	57.11	41.42	0.58947	22.9011	16.6094	7923	23599400	116448	3.7	72.55	23.74	0.327223	13.223	6.7751	873178	1.71214e+07	5.60486e+06	15670964	250971	1419464	22.29	1048821	1.33217
2.74668e+06	14.8259	2.66	1.28	24.75	15065	0.580931	0.330424	401576	197880	15065	0.56	373.25	0.0146888	0.0348899	58380081	46.07	1170185	26763500	9701	59095	6793	0.932488	37010700	656.6	46.07	1.41	63.66	34.93	0.649587	29.3282	16.0923	7950	26763500	130811	3.71	71.55	24.75	0.345912	29.2207	14.7833	992926	1.91493e+07	6.62129e+06	19040135	384680	1797989	22.74	1352688	1.38288
3.13143e+06	14.957	2.64	1.65	25.67	16730	0.638438	0.340013	480000	219049	16730	0.56	362.94	0.0150155	0.0358856	67189713	47	1322437	30006600	10153	55457	5810	0.936651	43928480	185.5	47	0.81	62	37.19	0.3807	29.14	17.4793	7950	30006600	145395	3.48	70.85	25.67	0.362315	19.9591	10.1607	1.04423e+06	2.12597e+07	7.70269e+06	23489380	474179	2083973	24.2	1587051	1.46396
3.53797e+06	15.0791	2.43	0.66	26.91	15685	0.666025	0.362696	510000	220644	15685	0.41	321.47	0.013451	0.0250993	77795910	48.8	1472134	32502000	10111	52818	5636	0.939663	52356460	187	48.8	0.14	65.92	33.94	0.06832	32.169	16.5627	8243	32502000	173807	3.61	69.49	26.91	0.38725	10.9276	5.65744	1.17332e+06	2.25856e+07	8743038	27892740	441862	2322472	26.93	1837943	1.61087
3.72946e+06	15.1318	2.53	0.77	30.02	16290	0.717226	0.383676	540000	219773	16290	0.39	280	0.0125261	0.0202386	90075118	47.83	1535430	34304900	8624	48312	7194	0.94478	63067316	189.1	47.83	0.13	64.33	35.54	0.062179	30.769	16.9988	8243	34304900	163982	3.38	66.6	30.02	0.450751	12.1143	6.28251	1.15951e+06	2.28471e+07	1.02983e+07	32073968	464290	2413559	26.96	2062350	1.83843
3.22594e+06	14.9867	2.5302	0.8301	31.94	19228	0.78675	0.417659	560000	201524	19228	0.3913	242	0.0117035	0.0169256	104450191	43.8594	1663123	34506400	7819	47860	5156	0.945329	75756984	190.62	43.8594	0.12	61.73	38.15	0.0526313	27.0744	16.7324	8243	34506400	163938	3.41	64.64	31.94	0.494121	11.4731	5.9836	1.17667e+06	2.23049e+07	1.10248e+07	35684911	494462	2576377	27.48	2200829	2.19545
3.16243e+06	14.9669	2.6208	0.7922	34.33	22704	0.805478	0.444657	530000	215801	22704	0.4234	257	0.012496	0.0165827	113044269	43.1992	1950732	34796000	8034	43401	4916	0.950417	87650120	193	43.1992	0.03	61.02	38.95	0.0129598	26.3602	16.8261	8243	34796000	164024	3.5	62.17	34.33	0.552196	7.41624	3.98422	1217860	2.16327e+07	1.19455e+07	38377427	525599	2681450	24.1338	2218659	2.51897
3.22094e+06	14.9852	2.5022	0.8245	34.295	42762	0.954657	0.397823	580000	197598	42762	0.3897	266	0.013821	0.0181111	120396857	39.9552	2775628	38143500	7654	25434	4128	0.970919	96770384	195	39.9552	0.09	57.63	42.28	0.0359597	23.0262	16.8931	8243	38143500	195608	3.62185	62.7022	33.676	0.537079	9.08322	4.81015	1381500	23916800	12845200	36984796	500649	2776552	24.5717	2328804	2.53701
475538	13.0722	2.21	0.21	38.3	7000	1.0588	3.59134	68752	85022	7000	0.2	249.7	0.00759439	0.0207535	32557109	15.14	56752	16030184	2934	243870	82631	0.720624	17811482	149.69	15.14	3.17	41.61	55.22	0.479938	6.29975	8.36031	86752	16030184	102128	3.6	58.11	38.3	0.659095	17.0838	8.87147	577087	9.31514e+06	6.13956e+06	6402016	198981	1676779	60.29	1181983	1.11112
152255	11.9333	2.35	0.2	38.87	7227	1.35571	3.15974	71570	146129	7227	0.28	253.3	0.0087333	0.0204403	41999693	15.94	139127	21610000	2085	225500	37800	0.742266	25257660	149.48	15.94	2.95	40.03	57.03	0.47023	6.38078	9.09058	86752	21610000	134400	2.8	58.33	38.87	0.666381	14.4647	7.56553	605080	12605113	8399807	13942000	268642	2316345	62.11	1620408	1.1688
209728	12.2536	2.53	0.19	38.63	8080	1.527	2.70598	92522	196249	8080	0.29	296.2	0.0104401	0.0178585	52456055	17.31	758437	26432300	3377	225519	97957	0.741313	33983940	152.38	17.31	2.72	39.69	57.6	0.470832	6.87034	9.97056	86752	26432300	175125	2.68	58.69	38.63	0.658204	13.3589	7.00856	708386	1.55131e+07	1.02108e+07	17609000	438534	3187910	85.2	2390774	1.2857
195492	12.1833	2.6	0.2	37.34	9433	1.60047	2.48626	116300	219120	9433	0.29	300.4	0.0109494	0.024678	63451621	20.11	771367	32185400	2163	226268	168612	0.739371	43786080	158.2	20.11	2.29	44.26	53.46	0.460519	8.90069	10.7508	86752	32185400	163014	2.58	60.08	37.34	0.621505	18.9837	9.80262	830383	1.9337e+07	1.2018e+07	20125000	489624	4466232	68.21	3461762	1.36043
143957	11.8773	2.69	0.19	37.01	119000	1.63982	2.62984	130000	237400	119000	0.3	301.24	0.0185362	0.0435723	75401437	22.26	229118	36568000	1783	225666	260939	0.738633	54674276	152.1	22.3	0.54	47.62	51.84	0.12042	10.6193	11.5603	86752	36568000	182680	2.46	60.52	37.01	0.611533	17.3409	8.97619	899573	2.2131e+07	1.35338e+07	21949200	592291	4832535	76.81	3755121	1.49514
210819	12.2588	2.79	0.4	37.64	284400	1.2761	2.46595	180000	272300	284400	0.39	306.21	0.0305577	0.0519341	89280009	31.02	227351	39558982	2041	212067	103541	0.756569	67001760	154.3	31	1.39	51.68	46.93	0.4309	16.0208	14.5483	86752	39558982	256877	2.46	59.89	37.64	0.628486	51.7756	26.202	973151	2.36919e+07	1.489e+07	23256900	584985	5186990	108.37	4400156	1.69372
240611	12.3909	2.8008	0.4462	39.44	11000	1.30143	2.54236	190000	219000	11000	0.3821	250	0.0104918	0.0143228	105040236	31.16	190800	40554873	2388	195409	74767	0.776009	80849312	156	31.1618	0.88	50.82	48.3	0.274224	15.8364	15.0511	86752	40554873	200152	2.46	58.1	39.44	0.67883	43.2061	21.9425	997650	2.35624e+07	1.59948e+07	24943000	565052	5417523	106.27	4300782	1.99358
264197	12.4844	2.758	0.3984	40.87	19000	1.27177	2.65821	240000	182000	19000	0.371	138	0.00812501	0.0104967	114812315	33.2304	201013	42261300	2957	199358	45994	0.771948	94163104	157.32	33.2304	0.81	30.74	68.46	0.269166	10.215	22.7495	86752	42261300	207163	2.34	56.79	40.87	0.719669	6.15121	3.43544	988914	2.40002e+07	1.72722e+07	27009000	546996	5783920	105.02	4458999	2.22812
291697	12.5835	2.8285	0.3585	41.85	25000	1.41181	3.06187	260000	182000	25000	0.3719	209	0.0102104	0.0117219	126027340	31.2927	236100	44179341	3641	57518	45699	0.933699	106445168	159	31.2927	0.91	46.87	52.22	0.284764	14.6669	16.341	86752	44179341	215488	2.44	55.71	41.85	0.751212	36.1301	18.4406	1.07798e+06	2.46123e+07	1.84891e+07	31182000	567046	5616384	84.035	4510263	2.40939
349005	12.7628	2.9625	0.3779	43.2	30000	1.28075	3.27463	370000	189000	30000	0.4234	251	0.0121052	0.014514	135544984	31.939	5776985	4.09057e+07	3446	43368	16849	0.950281	116031592	161	31.939	0.81	45.53	53.67	0.258706	14.5418	17.1417	86752	46132568	286538	3.1	52.7	44.2	0.83871	30.4218	15.6302	1.43011e+06	2.43119e+07	2.03906e+07	33742584	626359	4733742	87.0031	3568432	2.51518
63978.7	11.0663	1.28	0.11	29.72	7735	0.175302	2.36509	47823	40270	7735	0.06	52.2	0.00195036	0.00612019	5474569	15.39	353965	2697900	3026	34872	17869	0.959954	2.59193e+06	106.82	15.39	0.26	61.4	38.34	0.040014	9.44946	5.90053	1504	2697900	26142	15.39	54.89	29.72	0.541447	2.03739	1.28942	415207	1.48088e+06	801816	783841	47800	239600	6.16	107000	0.960723
50296.5	10.8257	1.3	0.13	31.05	8260	0.193376	2.21776	71898	45326	8260	0.1	63.27	0.00253335	0.00692451	6721947	16.74	387694	3237121	3012	34311	16210	0.96062	3550938	107.24	16.74	0.18	63.2	36.62	0.030132	10.5797	6.13019	1504	3237121	31310	13.59	55.36	31.05	0.560874	2.15938	1.36013	439925	1.79207e+06	1.00513e+06	2025100	58659	356712	6.54	136000	1.09694
85777.2	11.3595	1.32	0.14	28.46	5702	0.216954	2.0775	203300	49320	5702	0.1	67.04	0.00285239	0.00488282	8375250	18.22	553894	3952900	2073	42527	13171	0.951299	4.83162e+06	108.46	18.22	0.16	65.97	33.86	0.029152	12.0197	6.16929	1594	3952900	37943	13.02	58.53	28.46	0.486246	2.20616	1.3462	514668	2.31363e+06	1.125e+06	2566421	65145	430116	7.2	156633	1.2223
132836	11.7969	1.33	0.13	28.53	6083	0.258499	1.77132	122765	54600	6083	0.11	79.36	0.00304376	0.0068196	9930265	18.99	588828	4908900	3350	37737	21099	0.956636	6280111	412	18.99	0.16	67.93	31.91	0.030384	12.8999	6.05971	1594	4908900	46756	12.42	59.04	28.53	0.483232	2.34879	1.41601	609685	2.89821e+06	1.40051e+06	2967362	79854	566936	8.37	263143	1.27933
98921.2	11.5021	1.37	0.14	27.61	7171	0.280195	1.84508	140000	63855	7171	0.14	81.84	0.00345309	0.00756846	12096774	20.02	552027	5603900	2250	31083	17500	0.964282	8.04443e+06	109.4	20	0.05	67.13	32.82	0.01	13.426	6.564	1594	5603900	53192	12.35	60.03	27.61	0.459937	1.7681	1.11402	692082	3.36402e+06	1.54724e+06	3474241	111320	626832	9.5	330161	1.43551
107452	11.5848	1.32	0.14	28.11	20153	0.309284	1.56544	160000	71732	20153	0.17	95	0.00488968	0.00774612	14912298	20.35	589298	6309400	2278	35752	19460	0.958928	10214927	109.8	20.4	0.05	65.06	34.89	0.0102	13.2722	7.11756	1596	6309400	57358	12.44	59.45	28.11	0.472834	1.74848	1.11066	784889	3.75094e+06	1.77357e+06	3978200	105722	708450	9.78	384309	1.619
124717	11.7338	1.2431	0.1402	28.88	29256	0.329805	1.87979	170000	72638	29256	0.1762	100	0.0056733	0.0076708	18250473	20.82	640954	6866400	1710	32875	50017	0.961738	12925688	110.2	20.8196	0.05	68.03	31.92	0.0104098	14.1636	6.64562	1594	6866400	64851	11.82	59.3	28.88	0.487015	1.86679	1.1769	811608	4.07178e+06	1.98302e+06	4492000	120096	756147	10.59	427412	1.88245
149353	11.9141	1.2959	0.1577	30.54	26990	0.338733	2.17488	180000	75150	26990	0.1676	96	0.00544967	0.00677405	22129003	21.5512	626478	7300100	1734	38776	45389	0.95508	16199444	110.29	21.5512	0.05	66.49	33.46	0.0107756	14.3294	7.21103	1594	7300100	68921	11.6	57.87	30.54	0.527735	1.90993	1.21883	846812	4.22457e+06	2.22945e+06	5097800	138685	848701	4.62	471713	2.21907
162326	11.9974	1.3138	0.167	33.34	12075	0.361106	2.3552	240000	79523	12075	0.4046	95	0.00566496	0.0065125	25957796	22.0938	671496	7978200	1013	8932	27381	0.989392	19787346	111	22.0938	0.1	66.52	33.37	0.0220938	14.6968	7.3727	1594	7978200	74983	12.18	54.47	33.34	0.61208	2.10185	1.35697	971745	4.34573e+06	2.65993e+06	5815400	170306	1001860	7.845	529051	2.48018
147673	11.9028	1.3128	0.1769	35.94	27454	0.408781	2.11017	290000	84037	27454	0.1841	102	0.00608852	0.00663965	29947535	22.1615	611488	9059200	1902	6057	12735	0.992895	23330058	111	22.1615	0.11	66.79	33.1	0.0243777	14.8017	7.33546	1596	9059200	81614.4	11.26	52.7011	36.0389	0.683835	2.34208	1.51296	1.02007e+06	4774300	3264400	6562597	169736	1163740	8.05562	583318	2.57529
209091	12.2505	0.96	0.08	33.11	4341	0.27064	1.64115	44762	46938	4341	0.06	39.76	0.00150652	0.00457627	2008	4292769	7.84	111864	2121817	3093	20112	0.991573	7114	84.76	7.84	14.92	23.98	61.1	1.16973	1.88003	4.79024	6181	2121817	25375	17.01	49.88	33.11	0.663793	5.41232	3.03805	360921	1.05836e+06	702534	834167	40251	262165	5.93	117001	1.09698
267672	12.4975	1.09	0.08	34.35	2797	0.294299	1.07821	111207	54860	2797	0.04	53.91	0.0019129	0.00542615	2009	6071322	8.53	129224	2510367	3862	24776	0.989784	8414	86.92	8.53	13.95	26.85	59.2	1.18993	2.29031	5.04976	6222	2510367	29602	15.89	49.77	34.35	0.690175	7.09872	3.89445	398897	1.24941e+06	862311	2360207	53261	401032	7.44	184676	1.406
516306	13.1545	1.13	0.1	35.33	3498	0.359613	0.915021	90303	65342	3498	0.03	59.89	0.0021153	0.00316581	2010	8642717	8.91	147347	3204155	5889	31585	0.985866	9951	91.24	8.91	13.8	27.5	58.7	1.22958	2.45025	5.23017	6222	3204155	37264	14.8	49.86	35.33	0.708584	7.83304	4.27081	474215	1.59759e+06	1.13203e+06	3111382	61471	525671	9.4	226867	1.66124
595000	13.2963	1.24	0.11	33.44	4376	0.424382	0.187913	108317	68488	4376	0.08	67.95	0.00265755	0.00573671	2011	11451263	9.75	211360	4137721	2910	28091	0.987296	11647	91.4	9.75	12	30.46	57.54	1.17	2.96985	5.61015	6222	4137721	47416	13.97	52.6	33.44	0.635741	7.86771	4.25173	578040	2.17644e+06	1.38365e+06	3546148	81521	607729	10.43	282991	1.84197
520465	13.1625	1.38	0.13	33.62	5068	0.426917	0.261758	120000	79812	5068	0.08	77.52	0.00308274	0.00663095	2012	14408837	10.39	272269	4439937	3108	21462	0.986519	12112	91.6	10.4	11.07	31.67	57.26	1.15128	3.29368	5.95504	6222	4439937	50302	13.77	52.6	33.62	0.639163	8.48195	4.56055	611379	2.33541e+06	1.49271e+06	3857589	121176	747312	10.8	355497	2.33002
657484	13.3962	1.44	0.16	30.58	5891	0.477406	0.25774	140000	69844	5891	0.16	85.07	0.00359557	0.00531811	2013	16593056	10.99	310802	5251470	1555	20246	0.986552	12198	93	11	10.65	33.76	55.59	1.1715	3.7136	6.1149	6238	5251470	56467	13.03	56.38	30.58	0.542391	7.53834	4.04037	684267	2.96078e+06	1.6059e+06	4336247	103120	884790	11.3	407146	2.4733
921044	13.7333	1.484	0.1599	30.18	5327	0.610039	0.242188	140000	79269	5327	0.15	90	0.00373475	0.00475511	2014	18684729	9.6541	422054	5889380	1732	24445	0.984905	49787	94.2	9.6541	11.49	22.27	66.24	1.10926	2.14997	6.39488	6238	5889380	65184	12.03	57.79	30.18	0.522236	3.13136	1.8268	708492	3.40347e+06	1.77741e+06	4702399	116839	998322	11.32	454522	2.60436
1.5011e+06	14.2217	1.4318	0.1316	30.93	5597	0.572613	0.299194	160000	77898	5597	0.1271	88	0.00364749	0.00388568	2015	20993365	10.8402	403075	6207242	1441	27855	0.984496	48784	95.61	10.8402	11	29.89	59.11	1.19242	3.24014	6.40764	6238	6207242	67972	12.2	56.87	30.93	0.543872	5.61421	3.07904	757284	3.53006e+06	1.9199e+06	5082712	139966	1317182	11.7	520496	2.82274
7.75504e+06	15.8639	1.1911	0.1075	30.65	6069	0.694841	0.921563	180000	83630	6069	0.1164	89	0.00377505	0.00368869	2016	23680793	9.7294	541459	6760383	622	21792	0.984327	27046	97	9.7294	11.96	30.81	57.24	1.16364	2.99763	5.56911	6238	6760383	73188	12.22	57.14	30.65	0.536402	6.09326	3.31483	826119	3.86288e+06	2.07206e+06	5623096	152457	1276001	9.79	556461	2.94064
7.51841e+06	15.8329	1.135	0.1196	33.705	7150	0.891496	0.00651995	220000	85078	7150	0.1072	104	0.00427662	0.00417699	2017	26457173	8.3188	667715	7416175	729	12292	0.982932	17007	98	8.3188	11.72	23.05	65.23	0.974963	1.91748	5.42635	6238	7416200	75675.5	12.0372	56.7986	31.1642	0.548679	3.50562	2.02715	892700	4212300	2311200	6188791	166092	1204667	10.2725	476011	2.94674
602996	13.3097	2.34	0.48	36.56	8810	0.245438	1.38108	252200	130000	8810	0.17	124.71	0.00572645	0.0181236	13177872	26.99	853765	6624377	5647	74152	35833	0.914878	6686280	223.19	26.99	2.26	57.95	39.79	0.609974	15.6407	10.7393	11272	6624377	29645	6.68	56.76	36.56	0.644116	33.7089	17.1765	442508	3.76e+06	2.42187e+06	2317170	94666	881129	5.08	451745	1.00934
313285	12.6549	2.34	0.49	37.21	10986	0.263737	3.05756	314600	138848	10986	0.18	196.38	0.00782742	0.0213476	15998143	26.49	854158	6986395	3806	73639	27895	0.91559	9067412	222.61	26.49	2.15	57.38	40.47	0.569535	15.2	10.7205	11272	6986395	31343	6.67	56.13	37.21	0.662925	31.3465	16.0047	465993	3.92146e+06	2.59964e+06	8021366	110429	1181225	5.57	537671	1.29787
346731	12.7563	2.35	0.52	35.18	10674	0.334513	3.26875	317805	144414	10674	0.18	172.62	0.00733335	0.0133579	19896338	26.76	1059277	8951571	3031	50553	17937	0.942071	12121289	220.91	26.76	2.06	57.51	40.43	0.551256	15.3897	10.8191	11272	8951571	41810	6.12	58.7	35.18	0.599319	33.6396	17.1195	547836	5.25457e+06	3.14916e+06	9276919	133276	1502536	8.59	812507	1.3541
387279	12.8669	2.44	0.53	33.18	12349	0.394671	1.17861	335967	153822	12349	0.23	185.29	0.00810544	0.0209155	23934955	28.21	1093037	11133679	3223	59214	38690	0.931874	15582145	220.1	28.21	1.88	57.46	40.66	0.530348	16.2095	11.4702	11272	11133679	52245	6.33	60.49	33.18	0.54852	24.7041	12.6263	704762	6.73476e+06	3.69415e+06	10278578	241447	1653299	9.07	1065018	1.39955
439271	12.9929	2.52	0.56	33.53	15710	0.400119	0.642343	350000	163891	15710	0.27	192.13	0.0088092	0.0224428	28698610	30.94	1013273	12363686	2835	55891	49096	0.935504	19718084	219.3	30.9	1.29	58.69	40.02	0.39861	18.1352	12.3662	11272	12363686	58512	6.88	59.59	33.53	0.562678	15.4058	7.98423	850622	7.36752e+06	4.14554e+06	11471306	321502	2002015	9.28	1301533	1.59484
522065	13.1655	2.57	0.56	33.65	19269	0.408673	2.37009	380000	169667	19269	0.26	209.71	0.00955286	0.0177376	34062722	32.83	1073571	13404459	2089	51430	48169	0.940607	24398330	218	32.8	1.34	56.96	41.7	0.43952	18.6829	13.6776	11272	13404459	61488	7.06	59.29	33.65	0.567549	14.5104	7.53895	946355	7.9475e+06	4.5106e+06	12694832	178120	2289177	9.68	1342095	1.82017
418013	12.9433	2.5258	0.5398	38.41	20100	0.415255	1.71268	410000	156608	20100	0.2567	204	0.00939703	0.01486	37626249	30.74	1050452	12765826	2190	54283	77166	0.936905	28923030	217.4	30.7421	1.4	55.41	43.19	0.430389	17.0342	13.2775	11272	12765826	61183	7.29	54.29	38.41	0.707497	15.5885	8.14802	930629	6.93057e+06	4.90335e+06	13504218	163819	2235027	9.79	1342512	2.26566
422526	12.954	2.3596	0.5052	43.07	22600	0.443216	0.139109	440000	141707	22600	0.2534	199	0.00934757	0.0132057	38546716	27.4466	1118977	12164773	1792	46684	71426	0.94566	32318998	215.76	27.4466	1.59	52.49	45.92	0.436401	14.4067	12.6035	11272	12164773	58597	8.06	48.87	43.07	0.881318	14.6392	7.76028	980481	5.94492e+06	5.23937e+06	15062810	175915	1677499	9.93	737669	2.65677
378379	12.8437	2.2808	0.4423	42.88	27957	0.346488	0.00128304	530000	156940	27957	0.2379	194	0.0099393	0.0137722	36047962	24.9669	910164	8650721	2167	24680	37455	0.971276	33212854	215	24.9669	1.62	50.9	47.48	0.404464	12.7082	11.8543	11272	8650721	41741	6.74	50.38	42.88	0.851131	21.1782	11.0147	583059	4.35823e+06	3.70943e+06	15943085	184715	1751798	8.37375	773283	3.83932
274482	12.5226	2.2291	0.3588	41.41	31692	0.400753	0.19474	570000	158024	31692	0.234	203	0.0104982	0.0141929	33999737	23.7029	1049445	9499000	1842	22607	37374	0.973642	32224728	211	23.7029	1.71	50.58	47.71	0.40532	11.9889	11.3087	11271	9499000	45019	5.63849	53.2603	41.1012	0.771703	29.8581	15.3149	535600	5059200	3904600	17107633	198551	1823227	8.78547	880639	3.39243
204676	12.2292	4.13	0.14	29.83	19126	0.213397	2.38774	197410	66368	19126	0.23	130	0.00592273	0.0189378	10834059	20.34	111689	4340496	11377	18092	23175	0.978989	5154128	387.74	20.34	5.9	34.37	59.73	1.20006	6.99086	12.1491	18820	4340496	11233	22.2	47.98	29.83	0.621717	4.04651	2.33411	963590	2.08257e+06	1.29477e+06	1919259	138879	807529	12.52	259963	1.18745
323957	12.6884	4.19	0.14	31	26217	0.235335	1.84639	207171	70447	26217	0.25	140	0.00678173	0.0194682	13663182	21.37	93600	5029103	6925	20622	24087	0.9761	7288674	399.14	21.37	4.96	36.13	58.91	1.05995	7.72098	12.5891	18820	5029103	12923	21.72	47.28	31	0.655668	4.01758	2.33663	1.09232e+06	2.37776e+06	1.55902e+06	5391271	186960	1051513	7.96	355950	1.4493
361017	12.7967	4.26	0.18	31.06	16041	0.297597	1.59362	209562	84297	16041	0.29	143	0.00650891	0.0126217	17310899	21.17	109509	6300124	4543	22366	21805	0.974151	10104678	403.96	21.17	4.63	34.86	60.51	0.980171	7.37986	12.81	18820	6300124	16083	19.02	49.91	31.06	0.62232	4.15416	2.38824	1.19828e+06	3.14439e+06	1.95682e+06	6560685	203362	1394453	8	554271	1.60389
597067	13.2998	4.38	0.25	28.28	16876	0.310542	1.49608	201800	130716	16876	0.3	169.8	0.0077253	0.019956	19563408	23.91	131022	7425067	4451	20273	23005	0.97652	12811295	301.9	23.91	3.55	39.94	56.5	0.848805	9.54965	13.5091	18820	7425067	18907	18.44	53.28	28.28	0.530781	3.82212	2.17645	1.36918e+06	3.95608e+06	2.09981e+06	7869736	315137	1786658	8.25	759910	1.72541
657231	13.3958	4.2	0.25	28.74	18400	0.276859	1.49511	290000	149581	18400	0.33	199.62	0.00909225	0.02175	22313099	29.78	141280	8250400	4010	19908	35682	0.976741	15582058	417.8	29.8	2.82	49.93	47.25	0.84036	14.8791	14.0805	18820	8250400	20922	18.42	52.84	28.74	0.543906	4.29672	2.42031	1.51972e+06	4.35951e+06	2.37116e+06	9376186	419226	2022092	8.42	872478	1.88864
760088	13.5412	4.86	0.19	30.63	22516	0.257006	1.43173	340000	164107	22516	0.28	219.96	0.00991789	0.0177727	25705121	36.6	159675	9406413	3539	19748	34659	0.976941	18373956	419.6	36.6	1.45	53.58	44.97	0.5307	19.6103	16.459	18799	9406413	22396	17.38	51.99	30.63	0.589152	3.35131	1.97023	1.63483e+06	4.89039e+06	2.88118e+06	11112433	474946	2276705	8.9	1004770	1.95334
942057	13.7558	4.9918	0.2025	31.65	23569	0.27109	1.48163	430000	162720	23569	0.269	220	0.0101707	0.0160586	29901839	38.24	145692	10367713	2924	19708	23573	0.977159	21752128	427.5	38.2445	0.89	56.1	43.01	0.340376	21.4552	16.449	18799	10367713	26119	16.76	51.59	31.65	0.613491	2.84342	1.72845	1.73763e+06	5.3487e+06	3.28138e+06	12643677	512909	2557888	9.31	1163784	2.09806
1.07215e+06	13.8852	5.078	0.2012	33.84	24881	0.283678	2.30109	490000	169812	24881	0.2524	231	0.0106823	0.0152668	34940318	38.9575	155784	11051377	3057	19676	23487	0.977196	25967860	399.28	38.9575	0.7	56.37	42.94	0.272703	21.9603	16.7284	18799	11051377	27735	16.45	49.7	33.84	0.680885	2.65855	1.66972	1.81795e+06	5.49253e+06	3.73979e+06	14320084	560038	2942955	9.74	1268195	2.34974
1.25105e+06	14.0395	5.2913	0.2101	34.9	28655	0.321077	2.44091	560000	169812	28655	0.2542	242	0.0113835	0.01562	40585649	37.7139	179945	12109070	3180.42	15965	14012	0.981574	30796446	401	37.7139	0.79	53.24	45.96	0.29794	20.0789	17.3333	18799	12109070	30259	16.27	48.83	34.9	0.714725	2.82582	1.77027	1.97015e+06	5.91286e+06	4.22607e+06	16456385	571351	3123357	9.1375	1228002	2.54325
1.24265e+06	14.0328	5.2079	0.2091	39.77	54300	0.362159	1.77932	730000	190805	54300	0.2542	268	0.0143836	0.0198481	46189165	35.8035	695582	12966554	2046	8430	7637	0.990267	35635636	431	35.8035	0.73	51.33	47.94	0.261366	18.3779	17.1642	18799	13149794	30510	16.27	48.83	34.9	0.714725	2.7038	1.70926	2.13947e+06	6.42104e+06	4.58928e+06	19048983	622552	3552632	8.71469	1201926	2.70998
71995.7	11.1844	2.4	0.29	37.71	7053	0.142109	1.50944	127142	95601	7053	0.18	102.93	0.00442425	0.0131049	6465902	16.46	287609	2339120	986	50798	26902	0.941658	3.15954e+06	192.46	16.46	2.67	47.39	49.94	0.439482	7.80039	8.22012	10355	2339120	12134	22.32	39.98	37.71	0.943222	3.3329	2.13806	522092	935180	882082	2354848	69751	516975	5.56	146131	1.35074
72433.5	11.1904	2.44	0.26	36.67	8848	0.167717	1.52062	139600	197371	8848	0.14	125.86	0.00608153	0.0155671	7504459	17.17	304287	2879693	986	61923	26902	0.928971	4017294	192.27	17.17	2.5	46.3	51.19	0.42925	7.94971	8.78932	10355	2879693	14967	22.14	41.19	36.67	0.890265	3.20104	2.04565	637564	1.18615e+06	1.05598e+06	4219411	82841	797723	5.84	185978	1.39504
79710.8	11.2862	2.45	0.26	33.72	7026	0.216001	1.92511	215430	92611	7026	0.25	120.91	0.0053415	0.00921205	9580225	17.54	337270	3788656	544	52912	28368	0.939226	5.37649e+06	192.38	17.54	2.51	45.32	52.17	0.440254	7.94913	9.15062	10355	3788656	20819	24.46	41.82	33.72	0.806313	2.65871	1.73251	926705	1.58442e+06	1.27753e+06	5052726	102131	882722	5.84	300700	1.4191
96548.7	11.4778	2.53	0.28	32.64	6739	0.245406	1.96245	262083	104296	6739	0.3	142.37	0.00628804	0.014667	11584158	19.57	363463	4802605	3976	102211	18353	0.883154	7.07278e+06	192.1	19.57	1.79	50.03	48.19	0.350303	9.79087	9.43078	10399	4802605	26480	22.91	44.45	32.64	0.734308	2.47327	1.60379	1.10028e+06	2.13476e+06	1.56757e+06	6070627	152678	1283599	6.33	501433	1.4727
118551	11.6831	2.58	0.29	31.92	7816	0.258048	2.05358	300000	112409	7816	0.35	166.97	0.00733312	0.0176864	14160225	21.66	375598	5599635	4183	102154	27460	0.883078	9270110	191.6	21.7	1.57	52.49	45.94	0.34069	11.3903	9.96898	10355	5599635	31049	22.39	45.68	31.92	0.698774	2.40776	1.55327	1.25376e+06	2.55791e+06	1.7874e+06	6834149	207476	1453992	6.38	640300	1.65548
162056	11.9957	2.63	0.31	31.98	9854	0.27098	2.03249	330000	120896	9854	0.33	179.67	0.00785152	0.0141574	17045975	22.7	389705	6151240	3615	102913	24785	0.882255	11761249	191.1	22.7	1.81	53.3	44.89	0.41087	12.0991	10.19	10355	6151240	32205	21.69	46.33	31.98	0.690265	2.73747	1.71387	1.3342e+06	2.84987e+06	1.96717e+06	8014821	196254	1720375	6.4	704970	1.91201
191011	12.1601	2.7127	0.3259	35.6	11200	0.282465	2.53438	350000	112648	11200	0.5237	174	0.0086031	0.0129771	18633806	21.46	391497	6061578	4217	109144	37983	0.874945	14114479	191	21.4596	1.94	48.24	49.82	0.416316	10.3521	10.6912	10355	6061578	33882	19.72	44.69	35.6	0.796599	3.29495	2.04578	1.19534e+06	2.70892e+06	2.15792e+06	8346368	202065	1752720	6.7	712144	2.32852
175717	12.0766	2.4822	0.2684	39.28	11598	0.272927	0.206223	390000	105625	11598	0.5254	140	0.0078865	0.0107541	18421387	19.2556	389899	5255376	2399	93342	30062	0.893091	15628222	189.47	19.2556	1.67	45.24	53.09	0.321569	8.71123	10.2228	10355	5255376	29491	22.51	38.21	39.28	1.028	2.48358	1.75579	1.18299e+06	2.00808e+06	2.06431e+06	9086087	213963	1299934	12.65	371524	2.97376
140786	11.855	2.4719	0.2325	49.19	15811	0.267525	0.115158	460000	120845	15811	0.2702	150	0.00766338	0.010575	17333482	15.2441	390101	4078179	701	41513	7985	0.952539	15872624	189	15.2441	2.28	33.93	63.79	0.347565	5.17232	9.72421	10355	4078179	22956	23.65	27.17	49.19	1.81045	2.73971	2.27508	964489	1.10804e+06	2.00606e+06	10056732	232631	1379752	6.9625	358394	3.89209
151116	11.9258	2.118	0.2229	50.12	18518	0.269825	3.81862	500000	124103	18518	0.3954	164	0.00884708	0.0117456	16478882	15.1617	491976	4091000	658	37437	10455	0.957149	15296858	186	15.1617	1.93	33.93	64.13	0.292621	5.14436	9.7232	10355	4091000	21994.6	21.8137	26.9396	51.2466	1.90228	2.84163	2.37195	892400	1102100	2095900	10934854	199572	1457354	7.13781	381775	3.73915
792.814	6.67559	1.84	0.07	51.08	3037	0.139839	0.543809	25000	11673	3037	0.07	34.09	0.000880539	0.00258714	3585961	5.42	31145	757929	268	2100	1300	0.997587	1.46035e+06	148.36	5.42	5.17	8.86	85.98	0.280214	0.480212	4.66012	12849	757929	5108	27.95	20.96	51.08	2.43702	2.58957	2.5133	211841	158862	387150	350896	105814	416507	8.81	26202	1.92677
136.564	4.91679	1.94	0.08	49.72	3401	0.150304	0.455981	27800	9554	3401	0.09	53.43	0.00141777	0.00348279	3944903	5.85	31049	879280	117	4210	880	0.995188	1.80823e+06	150.14	5.85	4.62	9.91	85.47	0.27027	0.579735	4.99999	10541	879280	5891	27.45	22.83	49.72	2.17784	2.43717	2.3075	241362	200740	437178	1155059	128971	600008	8.15	35290	2.05649
6.6227	1.8905	1.95	0.08	50.05	3465	0.185439	0.402435	30200	9943	3465	0.06	61	0.00147787	0.00202589	4447501	5.61	38287	1040310	142	4210	1000	0.995186	2.28192e+06	152.53	5.61	5.17	9.63	85.2	0.290037	0.540243	4.77972	10541	1040310	6874	28.92	21.03	50.05	2.37993	2.52584	2.45289	300858	218777	520675	1155059	164865	786629	8.89	52581	2.1935
176.425	5.1729	1.79	0.08	47.79	3588	0.235053	0.173424	37100	11043	3588	0.07	77.5	0.00193857	0.00288873	5019056	5.69	34764	1337454	233	31400	2800	0.964152	2.86369e+06	155.3	5.69	5.45	9.49	85.06	0.310105	0.539981	4.83991	13047	1337454	10785	25.17	27.04	47.79	1.76738	2.5464	2.15689	336637	361648	639169	1820876	197282	1081060	8.68	79788	2.14115
125.71	4.83398	1.88	0.09	49.26	3588	0.264091	0.30019	43550	11043	3588	0.26	77.51	0.00277144	0.00353618	5599685	5.97	79724	1584544	1146	17911	9441	0.97943	3521219	154.2	6	4.02	10.22	85.76	0.2412	0.6132	5.1456	13047	1584544	12619	24.06	26.69	49.26	1.84564	2.41786	2.13175	381241	422915	780546	2293895	203186	1359933	7.11	103345	2.22223
24.3876	3.19407	1.98	0.09	49.32	4321	0.299918	0.272368	50000	13588	4321	0.29	104.93	0.00362404	0.00375746	6721124	6.05	83515	1829501	248	14749	7760	0.983063	4394181	154.2	6.1	3.97	10.74	85.29	0.24217	0.65514	5.20269	13047	1829501	11880	24.44	26.23	49.32	1.88029	2.44941	2.16485	447130	479878	902310	2710474	240064	1494503	8.3	130567	2.40185
159.094	5.0695	2.0785	0.1811	50.71	4375	0.307694	0.267197	50000	15588	4375	0.0862	115	0.00300688	0.00239722	8226504	6.53	80255	2010289	249	10543	2765	0.987937	5554596	153.3	6.5334	3.46	12.58	83.96	0.226056	0.821902	5.48544	13047	2010289	16268	21.8	27.49	50.71	1.84467	2.7742	2.30943	438243	552628	1.01942e+06	3041836	256307	1654252	16.77	152950	2.76308
805.206	6.6911	2.0785	0.1643	51.96	4888	0.326659	0.280749	220000	20220	4888	0.081	96	0.00309764	0.00338824	9775013	6.6442	95729	2170391	553	10326	2799	0.988183	7.05226e+06	149.77	6.6442	2.53	11.88	85.59	0.168098	0.789331	5.68677	13047	2170391	17796	20.84	27.2	51.96	1.91029	2.46653	2.18841	452309	590346	1.12774e+06	3461528	290734	1835195	17.21	159094	3.24931
1401.27	7.24514	2.0664	0.1615	54.04	6400	0.35292	0.288956	110000	23015	6400	0.0799	103	0.00308631	0.00232412	11023165	6.7949	108500	2398058	99	7891	4658	0.990932	8576319	150	6.7949	2.18	11.92	85.9	0.148129	0.809952	5.83682	13047	2398058	19720	20.47	25.49	54.04	2.12005	2.48916	2.30461	490882	611265	1.29591e+06	4552869	356298	2195438	10.49	225025	3.57636
9670.62	9.17685	1.9993	0.151	53.54	9994	0.390345	0.256299	190000	27031	9994	0.0884	107	0.00371633	0.00304828	12603438	6.9194	256973	2700952	161	4772	1395	0.994539	10010139	151	6.9194	1.83	13.29	84.87	0.126625	0.919588	5.87249	13047	2700952	17887.1	18.89	27.2629	53.8471	1.97511	2.55198	2.26355	510211	736357	1454384	5179684	391610	2259975	10.7	166805	3.70615
66992.7	11.1123	3.16	0.07	34.68	11387	0.363794	0.0177236	80306	73542	11387	0.14	107.12	0.00426012	0.0126904	10055364	11.13	67895	4049030	2455	33740	89142	0.960146	4686083	466.45	11.13	2.79	25.97	71.25	0.310527	2.89046	7.93013	6344	4049030	10862	24.84	40.48	34.68	0.856719	2.11383	1.48527	1.00578e+06	1.63905e+06	1.4042e+06	1579821	122904	590250	1.54	133790	1.15733
129155	11.7688	3.05	0.1	33.06	12048	0.400299	0.0465487	88877	78641	12048	0.24	129.89	0.0053362	0.0135763	11353450	11.25	52966	4503368	1934	63059	7850	0.927968	5855075	470.02	11.25	0.62	25.24	74.13	0.06975	2.8395	8.33962	6344	4503368	12140	22.5	44.43	33.06	0.744092	1.26201	1.00305	1.01326e+06	2.00085e+06	1.48881e+06	4244083	151937	803294	2.15	162018	1.30015
185508	12.1309	3.08	0.1	31.28	16915	0.471249	0.299808	128569	97557	16915	0.2	160.63	0.00651474	0.012736	13092956	11.4	112970	5372243	2547	74851	8888	0.914504	7378393	466.16	11.4	1.05	25.26	73.68	0.1197	2.87964	8.39952	6344	5372243	15588	20.46	48.26	31.28	0.648156	1.53367	1.09091	1.09916e+06	2.59264e+06	1.68044e+06	6388499	194687	975438	2.28	212785	1.37343
264751	12.4865	3.12	0.09	29.64	19538	0.567898	0.32617	170000	108124	19538	0.21	190.6	0.0076514	0.0201004	14817847	11.62	119916	6598977	1424	67853	20095	0.922313	9121736	468.5	11.62	1.03	24.44	74.53	0.119686	2.83993	8.66039	6344	6598977	20572	18.98	51.38	29.64	0.576878	1.5117	1.04429	1.25249e+06	3.39055e+06	1.95594e+06	7696929	247385	1258308	2.4	277767	1.3823
441525	12.998	3.12	0.12	29.19	20795	0.63212	0.331479	210000	126364	20795	0.22	206.58	0.00845921	0.0190725	16988613	11.94	103911	7522228	1615	56912	13791	0.934887	11129366	468.5	11.9	0.5	24.29	75.21	0.0595	2.89051	8.94999	6341	7522228	23410	18.61	52.2	29.19	0.559195	1.25602	0.90761	1.39989e+06	3.9266e+06	2.19574e+06	9373089	330735	1486612	2.59	328017	1.47953
598667	13.3025	3.21	0.13	29.66	23602	0.642418	0.299609	230000	140853	23602	0.22	209.28	0.00892577	0.0148166	19948886	13.01	198622	8351436	3368	66405	21460	0.923939	13530966	470.4	13	0.54	26.06	73.4	0.0702	3.3878	9.542	6341	8351436	17769	17.96	52.38	29.66	0.566247	1.37684	0.971545	1.49992e+06	4.37448e+06	2.47704e+06	11146766	558923	2559609	3.14	603088	1.6202
658753	13.3981	3.2043	0.1424	30.56	25692	0.661273	0.279064	300000	142234	25692	0.2172	233	0.00980268	0.01416	23516717	13.91	222615	9196124	1758	44993	17447	0.948422	16470409	471.7	13.9067	0.51	26.09	73.4	0.0709242	3.62826	10.2075	6341	9196124	28489	16.94	52.51	30.56	0.581984	1.44317	1.01258	1.55782e+06	4.82888e+06	2.81034e+06	12651891	396592	1872039	5.2	459637	1.79102
690627	13.4454	3.1847	0.1447	32.03	35132	0.637627	0.354121	410000	187207	35132	0.207	242	0.0114	0.0158879	27746474	15.7712	167190	10056146	1337	41366	14714	0.952601	20141824	467.39	15.7712	0.44	31.22	68.35	0.0693933	4.92377	10.7796	6341	10056146	31046	16.24	51.73	32.03	0.619176	1.65436	1.13677	1.63312e+06	5.20204e+06	3.22098e+06	14253268	451266	2251678	5.47	566985	2.00294
350402	12.7668	3.3261	0.1133	32.58	34735	0.694967	0.322275	560000	156031	34735	0.2064	262	0.0118855	0.0162101	34040029	15.5205	211235	10786241	1337	41366	14714	0.952601	24792652	467	15.5205	0.45	27.16	72.38	0.0698423	4.21537	11.2337	6339	10786241	33130	15.78	51.64	32.58	0.630906	1.57957	1.10524	1.70207e+06	5.57001e+06	3.51416e+06	16635981	541562	2436359	3.09625	642182	2.29854
184160	12.1236	3.6613	0.1621	36.345	38226	0.356812	0.256071	660000	44508	38226	0.2754	273	0.0116778	0.015788	40670808	32.8966	526648	11737900	1191	12026	6243	0.98619	29398862	465	32.8966	1.03	53.63	45.34	0.338835	17.6424	14.9153	6339	11737900	25242.8	14.4668	46.5202	39.0129	0.838623	3.8841	2.36136	1698100	5460500	4579300	18298375	589075	2649741	3.29078	712464	2.50461
59864.3	10.9998	3.2	0.22	35.66	12125	0.153961	0.100372	68987	68478	12125	0.19	111.98	0.00454712	0.013265	6316136	15.17	251447	2335589	3583	34258	18509	0.960643	2.94138e+06	310.37	15.17	4.42	29.86	65.72	0.670514	4.52976	9.96972	16314	2335589	8550	29.93	34.41	35.66	1.03633	2.47976	1.75804	699042	803676	832871	1327236	146433	387977	3.5	61713	1.25938
79295.9	11.2809	3.84	0.2	39.37	11115	0.171516	0.271759	110091	104350	11115	0.19	162.39	0.00615327	0.0155842	9031401	15.77	277433	2704803	2790	32153	13712	0.963119	4433202	312.73	15.77	1.01	23.72	75.27	0.159277	3.74064	11.8701	16314	2704803	99	26.77	33.86	39.37	1.16273	1.34643	1.25458	724076	915846	1.06488e+06	6101150	152920	1847505	3.75	102497	1.63901
115103	11.6536	3.06	0.14	37.18	12334	0.226349	0.372423	138883	129433	12334	1.1	183.14	0.0109758	0.0188513	11707630	14.22	314615	3218678	2783	35365	19667	0.959365	6572606	310.89	14.22	0.7	18.71	80.59	0.09954	2.66056	11.4599	16319	3218678	11750	23.77	39.04	37.18	0.952357	1.19411	1.07324	765080	1.25657e+06	1.1967e+06	7171500	179569	2213188	4.07	167267	2.04202
165474	12.0166	3.06	0.13	34.59	14884	0.282193	0.360844	198051	144362	14884	0.44	206.78	0.00918565	0.022196	14093608	14.3	331709	4035362	1197	26065	26821	0.969863	9077305	311.3	14.3	0.7	25.59	73.71	0.1001	3.65937	10.5405	16319	4035362	16225	20.77	44.65	34.59	0.774692	1.4472	1.11095	838145	1.80179e+06	1.39583e+06	7500346	216642	1374163	4.25	227658	2.24944
171380	12.0516	3.2	0.14	33.41	16210	0.320998	0.497306	240000	142455	16210	0.37	214.09	0.00923368	0.0207209	15797715	14.62	296541	4686575	399	21111	18239	0.975646	11292356	311.7	14.6	0.21	25.44	74.35	0.03066	3.71424	10.8551	16311	4686575	18627	19.59	47	33.41	0.710851	1.09917	0.90501	918100	2.20269e+06	1.56578e+06	8333169	332675	1576394	4.82	268374	2.40951
188016	12.1443	3.6	0.16	33.71	17638	0.30878	0.549808	270000	158218	17638	0.38	221.74	0.00980663	0.0165932	17678946	16.76	365725	5187500	364	20930	17310	0.975867	13309106	310.2	16.8	0.18	26.43	73.39	0.03024	4.44024	12.3295	16311	5187500	16734	18.18	48.11	33.71	0.700686	1.15615	0.928417	943088	2.49571e+06	1.74871e+06	9339610	262896	1441078	5.48	335604	2.56561
254765	12.4481	3.142	0.1837	35.4	22736	0.337184	0.606073	340000	177566	22736	0.3843	219	0.01051	0.0157269	19591512	16.79	367760	5661920	329	18151	10260	0.979145	15173884	310.1	16.7918	0.4	28.92	70.68	0.0671672	4.85619	11.8684	16311	5661920	22117	16.93	47.67	35.4	0.742605	1.59348	1.16804	958563	2.69904e+06	2.00432e+06	10066438	337513	1923836	5.91	347836	2.67999
42351.3	10.6538	2.9461	0.1678	36.36	26487	0.360407	0.404999	390000	153428	26487	0.3967	219	0.0106758	0.0145279	21565179	16.7985	385477	6054300	407	18807	9003	0.978416	17195844	305.31	16.7985	0.26	28.02	71.72	0.0436761	4.70694	12.0479	16311	6054300	23263	16.48	47.16	36.36	0.770992	1.46558	1.11828	997749	2.85521e+06	2.20134e+06	11353714	350965	2096211	6.59	408176	2.84027
12937.5	9.46789	2.6242	0.1532	37.3	32989	0.391321	0.176576	460000	162276	32989	0.3782	230	0.0115711	0.0150662	23604548	16.8662	415978	6600100	332	6188	4431	0.992877	19236576	305	16.8662	0.24	28.63	71.13	0.0404789	4.82879	11.9969	16319	6600100	25072	16.13	46.58	37.3	0.800773	1.50455	1.15266	1.0646e+06	3.07433e+06	2.46184e+06	13036998	373319	2305016	4.79625	405661	2.91459
12597.9	9.44129	2.6494	0.1757	38.93	38002	0.423955	0.314161	630000	165462	38002	0.2933	248	0.0124513	0.0168803	26016298	17.2688	602703	7321200	222	4251	3519	0.9951	20941588	303	17.2688	0.26	28.73	71.01	0.0448989	4.96133	12.2626	16319	7321200	24162.4	15.4578	44.6662	39.876	0.892756	1.6709	1.28183	1131700	3270100	2919400	14185381	411449	2507023	4.95828	439915	2.8604
46905.9	10.7559	4.74	0.2	35.27	16206	0.264978	2.2845	111706	335000	16206	0.07	95.15	0.00704492	0.020746	7749310	15.04	271251	3985273	15709	91011	57753	0.895293	4433801	501.86	15.04	1.53	25.73	72.74	0.230112	3.86979	10.9401	10606	3985273	9386	24.2	40.53	35.27	0.87022	1.67493	1.27257	964436	1.61523e+06	1.40561e+06	1656407	165974	474407	3.33	156248	1.11255
76032	11.2389	4.85	0.19	36.23	13105	0.291046	2.11382	258020	110745	13105	0.06	108.51	0.00496669	0.0147824	9507131	15.04	321399	4377331	15196	75157	57932	0.91337	5886408	509.69	15.04	1.4	24.93	73.67	0.21056	3.74947	11.08	10606	4377331	10215	22.14	41.62	36.23	0.870495	1.76228	1.31639	969141	1.82185e+06	1.58591e+06	4259266	198160	642379	3.13	195250	1.34475
[truncated: 1,218 more rows]
[truncated: 4 more columns]
